# Supplementary material for: An integrated model for termination of RNA polymerase III transcription
Source: Sci Adv. 2022 Jul 13;8(28):eabm9875. doi: 10.1126/sciadv.abm9875 (PMC9278858; doi:10.1126/sciadv.abm9875)
Supplement: Supplementary file 2 — Tables S1 to S5, S7 to S9 [file sciadv.abm9875_tables_s1_to_s5_s7_to_s9.zip]

Archive with 8 entries (8 files):
- sciadv.abm9875_table_s1.xlsx
- sciadv.abm9875_table_s2.xlsx
- sciadv.abm9875_table_s3.xlsx
- sciadv.abm9875_table_s4.xlsx
- sciadv.abm9875_table_s5.xlsx
- sciadv.abm9875_table_s7.xlsx
- sciadv.abm9875_table_s8.xlsx
- sciadv.abm9875_table_s9.xlsx
