# Supplementary material for: An integrated model for termination of RNA polymerase III transcription
Source: Sci Adv. 2022 Jul 13;8(28):eabm9875. doi: 10.1126/sciadv.abm9875 (PMC9278858; doi:10.1126/sciadv.abm9875)
Supplement: Supplementary file 2 — Tables S1 to S5, S7 to S9 [file sciadv.abm9875_tables_s1_to_s5_s7_to_s9.zip › sciadv.abm9875_table_s1.xlsx]

## Sheet: Legend
Table S1: mass spectrometry analyses of TAP-Sen1 and TAP-Sen1 ∆NTD coimmunoprecipitates. The different Sen1 variants are overexpressed from the GAL1 promoter. Ctrl denotes the control expressing untagged full-length Sen1. Scores correspond to Mascot scores. Data are filtered using a 5% false discovery rate.

## Sheet: Table
Accession	Description	ΣCoverage	Σ# Proteins	Σ# Unique Peptides	Σ# Peptides	Σ# PSMs	A2: Area	B2: Area	C2: Area	Score A4: Ctrl	Score B4: Sen1	Score C4: Sen1 DNTD	# AAs	MW [kDa]	calc. pI
Q00416	Helicase SEN1 OS=Saccharomyces cerevisiae (strain ATCC 204508 / S288c) GN=SEN1 PE=1 SV=2 - [SEN1_YEAST]	69.7	1	162	166	3391	5.78546e+06	2.85461e+09	2.49026e+09	50.44	25080.4	14360.5	2231	252.339	8.5874
	Sequence	# PSMs	# Proteins	# Protein Groups	Protein Group Accessions	Modifications	MH+ [Da]	A2: Area	B2: Area	E2: Area	phosphoRS Site Probabilities	q-Value	IonScore A4	Exp Value A4	B4	IonScore B4	Exp Value B4	C4	IonScore C4	Exp Value C4	D4	IonScore D4	Exp Value D4	E4	IonScore E4	Exp Value E4	# Missed Cleavages
	LNTSQAEAIVNSVSK	50	1	1	Q00416		1560.82	0	1.5202e+07	5.80445e+07		0	52.56	0.00051192	High	89.46	1.04011e-07	High	103.56	4.00464e-09	High	104.45	3.10826e-09	High	103.52	3.77047e-09	0
	TSIWVLGHQR	16	1	1	Q00416		1196.65	4.42673e+06	1.24202e+09	1.48368e+09		0	14.88	0.598161	High	41.54	0.00167648	High	59.7	2.56093e-05	High	46.49	0.000536288	High	58.25	3.576e-05	0
	ILTASDYGEPNQNGQNGANR	52	1	1	Q00416		2118.98	0	4.52624e+07	4.72312e+08		0			High	130.06	2.27239e-11	High	113.41	1.04615e-09	High	129.16	2.81021e-11	High	97.13	4.42182e-08	0
	VIDLTDSVPASPSLSPSLSSTIASSSAESR	23	1	1	Q00416		2961.49	0	1.1466e+07	0		0			High	120.47	2.41857e-10				High	123.43	1.22587e-10				0
	TAVSDFYDVYASVAK	18	1	1	Q00416		1635.79	0	1.58505e+09	1.32108e+09		0			High	112	7.58726e-10	High	97.8	2.08859e-08	High	112.06	7.82854e-10	High	111.96	7.65747e-10	0
	ILTASDYGEPNQNGQNGANR	395	1	1	Q00416	N16(Deamidated)	2119.96	0	1.97418e+08	2.87491e+08		0			High	108.1	3.45076e-09	High	106.51	4.9563e-09	High	110.4	1.99822e-09	High	107.23	4.10165e-09	0
	LLGELLQVLAEVPK	9	1	1	Q00416		1521.93	0	4.79864e+08	0		0			High	106.27	2.03001e-10	High	23.88	0.0233279	High	108.1	1.13064e-10				0
	ITSFGTFQSSANAK	62	1	1	Q00416		1458.72	0	8.83671e+07	2.73879e+08		0			High	104.76	3.17485e-09	High	104.79	3.07832e-09	High	104.7	3.21902e-09	High	104.97	3.01225e-09	0
	ALLNNPLIQDIIIR	6	1	1	Q00416		1605.97	0	1.09414e+09	0		0			High	103.63	2.73112e-10				High	97.82	1.04074e-09				0
	SYIPQIEQVYQGTNPNIQEAK	20	1	1	Q00416		2420.21	0	59017572	0		0			High	100.97	1.83362e-08				High	99.14	2.84878e-08				0
	DIAPNSDVQLATVYTK	11	1	1	Q00416		1734.89	0	1.49712e+06	0		0			High	99.89	1.32001e-08				High	94.48	4.86734e-08				0
	LNTSQAEAIVNSVSK	54	1	1	Q00416	N11(Deamidated)	1561.8	0	5.96968e+06	2.87373e+07		0			High	99.26	1.19703e-08	High	124.55	3.57241e-11	High	99.1	1.24011e-08	High	92.22	6.12986e-08	0
	GLSNKNDDSSSEESDNDIESAR	3	1	1	Q00416		2368.99	0	5.40249e+06	1.05908e+07		0			High	98.06	3.48582e-08	Medium	13.01	11.1158				High	70.05	2.13231e-05	1
	SDVVNVAIKDLTLEELVDKR	11	1	1	Q00416		2256.25	0	1.14249e+09	4.89459e+08		0			High	97.76	1.24532e-08	High	68.05	9.80786e-06	High	85.74	1.96014e-07	High	91.67	4.69731e-08	2
	AMLYKNDEFETVLLTK	2	1	1	Q00416		1914.99	0	4.581e+08	0		0			High	96.99	2.76381e-08										1
	YDYSELENFTKDTLDLSR	3	1	1	Q00416		2209.03	0	2.78985e+08	0		0			High	95.6	6.7396e-08										1
	DKDIAPNSDVQLATVYTK	18	1	1	Q00416		1978.01	0	4.4773e+07	0		0			High	95.48	4.23435e-08				High	87.67	2.68558e-07				1
	VLMDVVSAFVDPISGVFANFQTLK	4	1	1	Q00416		2597.37	0	2.72095e+07	0		0			High	94.37	5.18413e-08				High	113.57	6.2283e-10				0
	VASHNQNFSASIYDDPQVSQAK	39	1	1	Q00416		2406.13	0	62510131	2.43986e+08		0			High	93.8	1.21226e-07	High	96.44	6.72901e-08	High	94.8	9.83791e-08	High	81.07	2.40976e-06	0
	NSEYPDDEPIGNYSDVK	61	1	1	Q00416		1941.83	0	1.54879e+07	1.85519e+08		0			High	87.96	2.80642e-07	High	89.92	1.76471e-07	High	88.39	2.51217e-07	High	92.75	9.1843e-08	0
	YDYSELENFTK	11	1	1	Q00416		1408.63	0	0	0		0			High	86.59	1.54593e-07				High	80.47	6.54226e-07				0
	WASKYDYSELENFTK	2	1	1	Q00416		1880.87	0	2.02021e+08	0		0			High	85.58	4.60972e-07										1
	VIDLTDSVPASPSLSPSLSSTIASSSAESR	33	1	1	Q00416	S13(Phospho)	3041.46	0	1.85003e+07	0	T(5): 0.0; S(7): 0.0; S(11): 0.0; S(13): 50.0; S(15): 50.0; S(17): 0.0; S(19): 0.0; S(20): 0.0; T(21): 0.0; S(24): 0.0; S(25): 0.0; S(26): 0.0; S(29): 0.0	0			High	83.38	1.78353e-06				High	32.31	0.230325				0
	SIDFNTIDGFQGQEK	65	1	1	Q00416		1698.8	0	3.58284e+06	112943050		0			High	83.02	5.75463e-07	High	83.06	5.82051e-07	High	83.07	5.82685e-07	High	88.65	1.68594e-07	0
	LTEQQASEILQK	29	1	1	Q00416		1387.74	0	1.31173e+08	0		0			High	82.8	3.08062e-07				High	80.52	5.97056e-07				0
	NSSPYLLDVQYR	27	1	1	Q00416		1454.73	0	0	0		0			High	78.37	1.19348e-06	High	78.7	1.1021e-06	High	78.64	1.10171e-06	High	91.88	5.25718e-08	0
	ILTASDYGEPNQNGQNGANR	112	1	1	Q00416	N13(Deamidated); N16(Deamidated)	2120.95	0	2.61843e+07	3.65642e+07		0			High	77.69	3.81454e-06	High	91.53	1.5436e-07	Medium	10.36	19.7206	High	36.05	0.0551504	0
	GIQTVDINGK	17	1	1	Q00416	N8(Deamidated)	1045.55	0	3.64481e+08	3.25118e+08		0			High	77.58	1.04226e-06	High	77.58	9.88135e-07	High	48.74	0.000756513	High	57.23	9.74557e-05	0
	NSSNTEQLLK	19	1	1	Q00416	N1(Deamidated)	1134.56	0	5.31597e+07	1.54073e+08		0			High	76.03	1.4531e-06	High	60.41	5.30024e-05	High	34.59	0.020244	High	76.63	1.2656e-06	0
	KFDNKIDFTGK	7	1	1	Q00416		1312.69	0	1173790157	1.73921e+08		0			High	75.89	1.131e-06	High	79.47	4.95416e-07	High	31.82	0.0288383	High	33.04	0.023464	2
	EGFSLIQGPPGTGK	33	1	1	Q00416		1387.72	0	4.45756e+07	2.78203e+08		0			High	74.31	3.19527e-06	High	59.26	0.000111166	High	61.48	6.58939e-05	High	78.97	1.10793e-06	0
	LKDGPGMDILNK	23	1	1	Q00416	M7(Oxidation)	1316.69	0	7.20038e+07	2.25818e+08		0			High	74.05	3.26253e-06	High	66.27	1.95684e-05	High	64.82	2.81322e-05	High	76.57	1.8802e-06	1
	ALTEEVATEAENYRK	15	1	1	Q00416		1723.85	0	8.78158e+08	0		0			High	73.95	5.67428e-06				High	59.93	0.000144511				1
	NINGLLIVPSNTAVAEAHNALNQK	18	1	1	Q00416	N19(Deamidated)	2502.33	0	95228440	0		0			High	73.86	4.60693e-06				High	43.51	0.00649767				0
	ALTEEVATEAENYR	11	1	1	Q00416		1595.76	0	1.82235e+06	0		0			High	72.6	6.43512e-06				High	97.62	2.14411e-08				0
	LYSGKPISEIPISTNVLENVTNK	5	1	1	Q00416		2516.36	0	3009886959	0		0			High	72.56	5.27726e-06				High	72.01	5.95513e-06				0
	SSIFGGMSVPSAVVPK	10	1	1	Q00416		1562.82	0	1.83604e+08	1.42506e+08		0			High	70.71	8.33895e-06	High	60.2	9.47353e-05	High	36.29	0.0230851	High	59.06	0.000122241	0
	AMLYKNDEFETVLLTK	3	1	1	Q00416	M2(Oxidation)	1930.98	0	3.97664e+08	0		0			High	69.78	1.54586e-05				High	49.64	0.00158455				1
	DLTLEELVDKR	18	1	1	Q00416		1330.72	0	736326521	2.12139e+09		0			High	69.71	6.40898e-06	High	73.87	2.45302e-06	High	70.7	5.08981e-06	High	73.83	2.47779e-06	1
	LIISTSDLAHEK	11	1	1	Q00416		1326.73	0	1.54709e+09	0		0			High	68.82	5.13726e-06				High	68.88	4.31614e-06				0
	HLYQAATNILYNTFDVEGR	3	1	1	Q00416		2225.1	0	5.94855e+07	0		0			High	67.76	3.6966e-05				High	141.16	1.69962e-12				0
	EYSTLEGLEYYDLVGQILQAKPSPPVNVDAAEIETVKK	8	1	1	Q00416		4207.18	0	1.17052e+09	88123806		0			High	65.5	4.98713e-05	High	53.99	0.000792663				High	50.13	0.00195121	1
	FPSSEFYQGR	62	1	1	Q00416		1217.56	0	8.77702e+06	1.36023e+08		0			High	65.28	1.69144e-05	High	59.08	7.05108e-05	High	62.06	3.55645e-05	High	72.92	3.06814e-06	0
	VAIELVDYLFR	4	1	1	Q00416		1337.75	0	3.5166e+08	5.54512e+08		0			High	65.02	7.71198e-06	High	57.25	4.40774e-05				High	66.9	5.00226e-06	0
	LLDVTNPLSIK	5	1	1	Q00416		1212.72	0	1.41033e+09	0		0			High	64.57	1.46464e-05				High	34.75	0.0140518				0
	NDDSSSEESDNDIESAR	6	1	1	Q00416		1869.72	0	1.8161e+06	1.20664e+07		0			High	64.43	3.01263e-05	High	80.09	8.11997e-07	High	77.59	1.4457e-06	High	75.24	2.55091e-06	0
	FADILPGQLSK	11	1	1	Q00416		1188.66	0	1.00364e+07	0		0			High	64.29	1.8843e-05				High	62.78	2.67042e-05				0
	NDEFETVLLTK	9	1	1	Q00416		1308.67	0	633382116	0		0			High	63.82	3.23042e-05				High	63.17	3.75437e-05				0
	NSSNTEQLLK	25	1	1	Q00416		1133.58	0	4.07446e+08	0		0			High	63.05	2.81663e-05	High	77.61	9.85668e-07	High	74.05	2.34556e-06				0
	NINGLLIVPSNTAVAEAHNALNQK	3	1	1	Q00416	N1(Deamidated); N3(Deamidated)	2503.33	0	0	0		0			High	63.03	6.21425e-05										0
	VVDEGEEADKAVKK	2	1	1	Q00416		1516.79	0	3.74948e+07	0		0			High	62.68	5.09838e-05										2
	DFFNSPADYQK	31	1	1	Q00416		1331.59	0	1.63281e+07	1.44526e+08		0			High	62.65	3.27308e-05	High	65.89	1.53033e-05	High	62.65	3.22691e-05	High	66.11	1.89925e-05	0
	NINGLLIVPSNTAVAEAHNALNQK	4	1	1	Q00416		2501.35	0	2720537362	0		0			High	62.13	6.62563e-05				High	71.88	6.8658e-06				0
	FDNKIDFTGK	11	1	1	Q00416		1184.6	0	1.22406e+08	1.36944e+08		0			High	62.02	2.619e-05	High	55.83	0.000108927	High	38.87	0.00558436	High	61.83	2.73613e-05	1
	TMSYTNMEEIR	23	1	1	Q00416		1374.6	0	0	3.61273e+07		0			High	61.69	4.83836e-05	High	67.95	1.19923e-05	High	65.54	2.16283e-05	High	66.73	1.516e-05	0
	SSIFGGMSVPSAVVPK	19	1	1	Q00416	M7(Oxidation)	1578.82	0	0	0		0			High	60.97	8.13032e-05	High	66.14	2.47234e-05	High	55.58	0.000300075	High	56.32	0.000236379	0
	SYHDKPLDFLLR	13	1	1	Q00416		1503.8	0	9.60852e+08	0		0			High	58.73	0.00010483	High	17.02	1.71499	High	58.89	0.000105557				0
	EYSTLEGLEYYDLVGQILQAKPSPPVNVDAAEIETVK	5	1	1	Q00416		4079.07	0	1.69997e+08	0		0			High	58.43	0.000399927	High	85.75	6.97908e-07	High	61.54	0.000182659				0
	VVHPPSAPAFHTK	14	1	1	Q00416		1387.75	0	3.05331e+08	123221572		0			High	58.38	0.000101938	High	58.48	9.79859e-05	High	58.24	0.000107902	High	58.41	8.88343e-05	0
	YNQSLFVR	35	1	1	Q00416		1026.54	0	3.21475e+07	1.5501e+08		0			High	58.26	3.65735e-05	High	36.54	0.0060224				High	63.75	1.15756e-05	0
	VMQMTTIER	44	1	1	Q00416		1108.55	0	832512	2.50397e+08		0			High	58.21	6.74251e-05	High	52.13	0.00029056	High	60.81	3.74678e-05	High	53.35	0.000215932	0
	KFNVPVPSEQEDDYKLPMEYITQGPDEVK	5	1	1	Q00416		3395.63	0	2.91269e+08	3.46555e+08		0			High	58.12	0.000655377	High	52.96	0.00214444	High	42.99	0.0214023	High	56.68	0.000941824	2
	TISPPEISNNEDDDDEDDYTPSISDSSLMK	10	1	1	Q00416		3329.4	0	5.32234e+06	0		0			High	57.46	0.000757019	High	64.99	0.000131806							0
	ATFEAIFK	4	1	1	Q00416		926.498	0	1.23552e+09	0		0			High	57.38	2.8884e-05				High	57.02	3.13803e-05				0
	GKLDSESGNPESPMSTEDISK	34	1	1	Q00416		2208	0	4.90909e+07	2.146e+08		0			High	57.18	0.000462867	High	47.99	0.00373864	High	30.54	0.195867	High	59.24	0.000279406	1
	GIQTVDINGK	16	1	1	Q00416		1044.57	0	5.49124e+07	1.01453e+09		0			High	57.01	0.000116753	High	57.06	0.000121123	High	56.67	0.000131104	High	57.26	0.00010947	0
	DGPGMDILNK	14	1	1	Q00416	M5(Oxidation)	1075.51	0	61261683	252662913		0			High	55.86	8.08087e-05	High	65.59	1.12356e-05	High	57.73	6.64502e-05	High	61.13	2.8986e-05	0
	GGNVDVTLR	59	1	1	Q00416		930.5	0	1.27618e+09	1.67717e+09		0			High	55.51	0.00015592	High	55.62	0.000152157	High	56.95	0.000112019	High	57.12	0.000108204	0
	SQNTEKEFLK	12	1	1	Q00416		1223.63	0	4.2212e+06	0		0			High	55.51	0.000180805				High	27.05	0.126334				1
	TMSYTNMEEIR	39	1	1	Q00416	M2(Oxidation); M7(Oxidation)	1406.59	0	1.08965e+08	1.47e+08		0			High	55.38	0.000201221	High	57.89	0.000114032	High	46.81	0.00138931	High	49.16	0.000842699	0
	VMQMTTIER	25	1	1	Q00416	M4(Oxidation)	1124.54	0	2.75202e+07	4.89217e+07		0			High	54.88	0.000222522	High	46.01	0.00171543	Medium	17.56	1.24438	High	57.31	0.000127167	0
	NSSNTEQLLKK	15	1	1	Q00416		1261.68	0	0	0		0			High	54.29	0.000257695	High	58.29	0.00010259	High	58.72	8.7414e-05				1
	IGIISPYR	28	1	1	Q00416		918.54	0	1.30325e+08	8.91864e+07		0			High	53.62	7.47358e-05	High	53.65	7.42213e-05	High	53.57	7.56012e-05	High	55.8	4.52406e-05	0
	FFDIISGR	14	1	1	Q00416		954.505	0	1.38289e+09	3517246991		0			High	53.54	8.56409e-05	High	47.83	0.000411217	High	47.69	0.000424689	High	48.12	0.000374633	0
	IIANYPSLK	24	1	1	Q00416		1018.59	0	1.56837e+08	0		0			High	53.32	6.37853e-05				High	42.95	0.000730067				0
	SLVDSFR	15	1	1	Q00416		823.431	0	4.46782e+07	0		0			High	53.04	0.000134328				High	50.7	0.000230233				0
	YFGGMINK	23	1	1	Q00416		929.455	0	0	9.81206e+06		0			High	52.5	0.000189509	High	47.47	0.000603434	High	29.87	0.034724	High	52.74	0.00017932	0
	NASSSNVIKVPLEK	6	1	1	Q00416		1485.83	0	1.0794e+07	0		0			High	52.41	0.000278159										1
	NSEYPDDEPIGNYSDVKDFFNSPADYQK	11	1	1	Q00416		3254.41	0	1703997400	1.00328e+09		0			High	52.4	0.00263551	High	57.85	0.000761316	High	58.14	0.000705157	High	55.54	0.00129323	1
	VEAVFPILR	6	1	1	Q00416		1043.63	0	2.83341e+09	0		0			High	52.24	0.000290756				High	48.59	0.000673797				0
	GKLDSESGNPESPMSTEDISK	17	1	1	Q00416	M14(Oxidation)	2223.99	0	1.50423e+08	4.46466e+08		0			High	51.94	0.00146531	High	59.51	0.000257303	High	58.75	0.000305376	High	71.26	1.73126e-05	1
	ALSSSITGRPR	28	1	1	Q00416		1144.64	0	2.56075e+08	1.31777e+07		0			High	50.96	0.000503454	High	35.04	0.0190974	High	35.22	0.0188782	High	41.97	0.0039867	0
	VSMAFLR	2	1	1	Q00416	M3(Oxidation)	839.444	0	30244997	0		0			High	50.9	0.000271079				High	53.51	6.618e-05				0
	KFNNAVTK	16	1	1	Q00416		921.516	0	0	0		0			High	50.84	0.000127741	High	53.82	6.45254e-05	High	47.22	0.000294938				1
	KVSMAFLR	1	1	1	Q00416	M4(Oxidation)	967.539	0	9.58503e+07	0		0			High	50.48	8.50597e-05										1
	NSEYPDDEPIGNYSDVKDFFNSPADYQK	13	1	1	Q00416	N1(Deamidated)	3255.4	0	6.27302e+06	1.73137e+07		0			High	49.91	0.00439106							High	32.79	0.232026	1
	SDVVNVAIK	35	1	1	Q00416		944.541	0	4.83644e+08	2.3064e+09		0			High	49.33	0.000437554	High	55.32	9.32704e-05	High	61.55	2.222e-05	High	53.1	0.000183667	0
	TISPPEISNNEDDDDEDDYTPSISDSSLMK	12	1	1	Q00416	M29(Oxidation)	3345.4	0	1.72855e+06	0		0			High	49.15	0.00519311	High	48.78	0.005547							0
	FPLEPIFK	4	1	1	Q00416		990.566	0	7.76291e+08	0		0			High	48.34	0.000326084				High	45.97	0.000565298				0
	MLQHFAIQR	4	1	1	Q00416		1143.61	0	2.35315e+08	0		0			High	48.08	0.000946805										0
	NSEYPDDEPIGNYSDVK	12	1	1	Q00416	N1(Deamidated)	1942.82	0	3.56869e+06	0		0			High	47.77	0.00285673	High	63.11	7.55457e-05	High	45.2	0.00502671				0
	RPWHQLEPLAPYK	18	1	1	Q00416		1634.88	0	781810245	2507061631		0			High	47.69	0.00165194	High	49.12	0.0012338	High	43.75	0.00403564	High	52.31	0.000570158	0
	RNASSSPFIPK	11	1	1	Q00416		1203.65	0	5.86202e+07	1.35036e+07		0			High	47.64	0.000852325	High	48.98	0.000812593	High	36.86	0.011828	High	38.85	0.00835981	1
	VAIELVDYLFRK	1	1	1	Q00416		1465.84	0	1.74555e+07	0		0			High	47.63	0.000343442										1
	TMSYTNMEEIR	47	1	1	Q00416	M2(Oxidation)	1390.6	0	5.68847e+06	57593562		0			High	47.57	0.00144712	High	61.57	5.7193e-05	High	43.53	0.00394812	High	68.63	1.08711e-05	0
	LEGILAILNSNLTVNLK	1	1	1	Q00416		1825.08	0	5.33281e+06	0		0			High	47.54	0.00036561										0
	NASSSPFIPK	29	1	1	Q00416		1047.55	0	557946300	6.98626e+08		0			High	47.41	0.000875986	High	50.93	0.00039272	High	50.4	0.000450533	High	34.53	0.0170019	0
	QLLVSLK	13	1	1	Q00416		800.524	0	1.26602e+08	0		0			High	46.86	0.000231821				High	46.78	0.000236131				0
	LYSGKPISEIPISTNVLENVTNKIDLR	1	1	1	Q00416		3013.66	0	1.70057e+08	0		0			High	46.76	0.00124198										1
	IINELGR	73	1	1	Q00416		814.478	0	1.38324e+09	2.62793e+09		0			High	45.91	0.00107067	High	43.62	0.00181408	High	36.82	0.00868273	High	39.07	0.00517198	0
	DLIEDAKDR	33	1	1	Q00416		1074.54	0	3.56529e+08	6.35874e+08		0			High	45.72	0.00144273	Medium	44.53	0.00189752	High	39.15	0.00654916	High	44.51	0.00190628	1
	NINVMLQR	11	1	1	Q00416		987.538	0	1.52574e+07	0		0			High	45.61	0.00129975				High	38.74	0.0104455				0
	ELFAIAK	25	1	1	Q00416		791.467	0	1.98186e+08	2.77361e+08		0			High	45.55	0.000295329	High	41.27	0.000791236	High	45.44	0.000302905	High	45.5	0.000298749	0
	NLLLNVLETFKNMLYWLR	1	1	1	Q00416		2280.26	0	1.55313e+06	0		0			High	45.43	0.00214097										1
	VVDEGEEADKAVK	11	1	1	Q00416		1388.69	0	3.86261e+07	1.66622e+08		0			High	45.37	0.00237259	High	31.8	0.0504439	High	35.98	0.0192668	High	74.65	2.64445e-06	1
	VLMDVVSAFVDPISGVFANFQTLK	4	1	1	Q00416	M3(Oxidation)	2613.36	0	4.61374e+07	0		0			High	44.77	0.00563991				High	83.02	8.2291e-07				0
	GLTMFLNK	10	1	1	Q00416	M4(Oxidation)	939.498	0	2.49886e+07	0		0			High	44.63	0.000984841				High	36.21	0.00684488				0
	FGSEFWSK	5	1	1	Q00416		987.456	0	379141696	0		0			High	44.07	0.00147687				High	46.44	0.000785373				0
	EFSDILHDQTK	7	1	1	Q00416		1332.64	0	4.33054e+08	0		0			High	43.95	0.00313717				High	51.54	0.000546784				0
	FNVPVPSEQEDDYKLPMEYITQGPDEVK	6	1	1	Q00416	M17(Oxidation)	3283.54	0	4.46288e+06	0		0			High	43.07	0.023623	High	24.51	1.71866	High	26.99	0.980032	High	37.31	0.0893418	1
	IQDNPIVEHQTEVYFQLTGSVTDLLSWTLPFYHALSPSK	2	1	1	Q00416		4474.26	0	7.86429e+06	0		0			High	41.92	0.0176193				High	42.71	0.0151095				0
	MLQHFAIQR	4	1	1	Q00416	M1(Oxidation)	1159.6	0	2.60906e+08	0		0			High	41.72	0.00471084				High	41.18	0.00533455				0
	MNVALTR	19	1	1	Q00416		804.441	0	3.33769e+08	7.02529e+08		0			High	41.5	0.00202472	High	56.88	2.79984e-05	High	53.62	0.00012427	High	50.23	0.000129459	0
	AVLTIKENER	11	1	1	Q00416		1172.66	0	1.08919e+08	0		0			High	41.45	0.00379198										1
	QTQVPAAITK	38	1	1	Q00416		1056.61	0	1.26835e+09	1798635336		0			High	40.11	0.00422171	High	62.09	2.73781e-05	High	56.73	9.40597e-05	High	49.32	0.000498207	0
	TFKFPLEPIFK	4	1	1	Q00416		1366.78	0	7.04303e+08	0		0			High	39.52	0.00260229				High	32.88	0.0111805				1
	NASSSPFIPK	5	1	1	Q00416	N1(Deamidated)	1048.53	0	3.10541e+07	2.03364e+07		0			High	39.48	0.00574871							High	34.93	0.0163897	0
	SFHDGPLLAK	3	1	1	Q00416		1084.58	0	224404578	0		0			High	38.97	0.00309307				High	37.09	0.00477836				0
	MNVALTR	25	1	1	Q00416	M1(Oxidation)	820.435	0	1.34738e+07	3.65036e+07		0			High	38.74	0.00274002	High	49.81	0.000214168	High	54.4	8.91357e-05	High	45.74	0.000546706	0
	AMLYKNDEFETVLLTK	1	1	1	Q00416	M2(Oxidation); N6(Deamidated)	1931.98	0	1.58065e+07	0		0			High	38.58	0.0201842										1
	QGHQFKPQLVR	9	1	1	Q00416		1337.74	0	4.0637e+08	3.6379e+08		0			High	38.5	0.00319233	High	14.41	0.82048	High	30.51	0.0200959	High	41.1	0.00175432	0
	GKGIQTVDINGK	3	1	1	Q00416	N10(Deamidated)	1230.67	0	1.2412e+07	0		0			High	38.28	0.00950256										1
	VDDSLVEMMAK	4	1	1	Q00416		1237.58	0	6.34355e+06	0		0			High	38.23	0.00971781				High	17.87	1.05577				0
	VASHNQNFSASIYDDPQVSQAK	18	1	1	Q00416	Q17(Deamidated)	2407.13	0	351406	3.19271e+06		0			High	38.08	0.0457921							High	42.48	0.016547	0
	ADYLQR	15	1	1	Q00416		765.388	0	41655415	0		0			High	38.07	0.00311911				High	48.53	0.000280563				0
	FSNKLTEQQASEILQK	1	1	1	Q00416		1863.98	0	113304342	0		0			High	37.93	0.0205599										1
	KTFKFPLEPIFK	1	1	1	Q00416		1494.87	0	3.01847e+06	0		0			High	37.91	0.00290445										2
	ITSFGTFQSSANAK	12	1	1	Q00416	N12(Deamidated)	1459.71	0	5.97881e+06	1.02551e+07		0			High	37.26	0.018173	High	85.2	2.78591e-07	High	86.99	2.04386e-07	High	54	0.000413633	0
	NHFNPILSVCDKCILNFAR	1	1	1	Q00416	K12(GlyGly)	2318.15	0	3.64037e+07	0		0			High	36.92	0.0433705										1
	DGPGMDILNK	5	1	1	Q00416		1059.52	0	15014766	9.21165e+07		0			High	35.69	0.0130975	High	15.85	1.01276				High	36.27	0.0101737	0
	LNVDMNPLYEIILQWDYTR	5	1	1	Q00416		2396.19	0	1.64398e+06	4.79801e+06		0			High	34.52	0.0821857	High	86.11	5.91694e-07				High	112.96	1.19577e-09	0
	SYIPQIEQVYQGTNPNIQEAK	6	1	1	Q00416	Q5(Deamidated)	2421.2	0	0	0		0			High	34.25	0.087946										0
	TFPDVDSNK	11	1	1	Q00416		1022.48	0	15198221	48007754		0			High	33.4	0.014444	High	34.08	0.0120965	Medium	10.6	2.7566	High	30.58	0.0269932	0
	LLPVFNLFDKDVFIEYFQVPK	3	1	1	Q00416		2571.4	0	2.46253e+07	0		0			High	33.2	0.0428374				High	84.6	2.84844e-07				1
	NFHINLSNLTPDIIEEVYIHILFLQNPANWTEIVVSQFWSR	1	1	1	Q00416		4910.53	0	5.85944e+06	0		0			High	32.97	0.107619										0
	TFPDVDSNKK	51	1	1	Q00416		1150.57	0	3.19569e+08	1.90248e+07		0			High	32.38	0.0338186	Medium	32.81	0.0297929	High	30.91	0.0461437	High	21.62	0.418701	1
	VLMDVVSAFVDPISGVFANFQTLK	2	1	1	Q00416	M3(Oxidation); Q21(Deamidated)	2614.35	0	955843	0		0			High	31.2	0.141664										0
	DREDYKPFSIIVGNR	12	1	1	Q00416		1808.93	0	9.49047e+08	5.09181e+08		0			High	30.95	0.105182	High	37.36	0.0245637	High	31.42	0.094429	High	43.83	0.00541926	1
	GKLDSESGNPESPMSTEDISKLQLK	2	1	1	Q00416		2690.33	0	9.47888e+07	0		0			High	30.54	0.274726										2
	NDEPEIKVTR	2	1	1	Q00416		1200.62	0	6.30799e+06	1.7031e+06		0			High	29.91	0.0651359							High	13.81	2.17729	1
	TILGIIGYFLSTK	5	1	1	Q00416		1425.84	0	6.60057e+06	1.0722e+07		0			High	28.75	0.0552745	High	76.11	1.01514e-06	High	63.12	2.02081e-05	High	63.02	2.07287e-05	0
	ALLNNPLIQDIIIR	3	1	1	Q00416	Q9(Deamidated)	1606.96	0	1.45963e+06	0		0			High	28.35	0.0130865										0
	GKGIQTVDINGK	1	1	1	Q00416		1229.69	0	3.06859e+07	0		0			High	27.89	0.100215										1
	SLVDSFREFSDILHDQTK	2	1	1	Q00416		2137.05	0	5.51477e+07	0		0			High	27.83	0.36993				High	20.52	1.98546				1
	SSVGFLKDFR	1	1	1	Q00416		1155.62	0	1.37363e+07	0		0			High	27	0.0662427										1
	NDEFETVLLTK	1	1	1	Q00416	N1(Deamidated)	1309.65	0	1.31809e+07	0		0			High	26.99	0.176788										0
	VDDSLVEMMAK	6	1	1	Q00416	M8(Oxidation); M9(Oxidation)	1269.57	0	1.08904e+08	0		0			High	25.29	0.179108				Medium	13.63	2.51436				0
	IGIISPYREQMQK	1	1	1	Q00416	M11(Oxidation)	1578.83	0	135640959	0		0			High	24.95	0.315091										1
	LDSESGNPESPMSTEDISK	19	1	1	Q00416	M12(Oxidation)	2038.87	0	1.77164e+07	71503123		0			High	22.83	0.971768	High	60.5	0.000163099	High	36.2	0.0439226	High	27.42	0.306026	0
	FFDIISGRQEQNAK	1	1	1	Q00416		1652.84	0	2.91651e+08	0		0			High	22.67	0.603482										1
	KFNVPVPSEQEDDYKLPMEYITQGPDEVK	3	1	1	Q00416	Q10(Deamidated)	3396.63	0	2.29963e+07	0		0			High	22.22	2.61839										2
	GKLDSESGNPESPMSTEDISKLQLK	1	1	1	Q00416	M14(Oxidation)	2706.31	0	9.50563e+07	0		0			High	20.93	2.70666										2
	NLLLNVLETFK	2	1	1	Q00416		1303.76	0	2.08919e+08	0		0			High	20.55	0.137444				High	51.62	0.00010743				0
	LDSESGNPESPMSTEDISK	19	1	1	Q00416		2022.88	0	7.83503e+06	5.36762e+07		0			High	19.83	1.92489	High	90.43	1.64843e-07	High	40.85	0.0151786	High	85.95	4.60424e-07	0
	SSNSVLSGGSSR	37	1	1	Q00416		1137.55	0	1.86209e+06	0		0			High	18.25	1.03016	High	49.24	0.000787411	High	46.58	0.00150883				0
	VDDSLVEMMAK	4	1	1	Q00416	M9(Oxidation)	1253.58	0	4.27156e+06	0		0			High	17.83	1.00043				High	25.61	0.176964				0
	SGVYDKQGHQFKPQLVR	1	1	1	Q00416		1987.04	0	0	0		0			High	17.61	1.99127										1
	KALSSSITGRPR	1	1	1	Q00416		1272.74	0	0	0		0			High	17.59	0.618341										1
	HVKVDDSLVEMMAK	1	1	1	Q00416		1601.8	0	8.19376e+06	0		0			High	17.38	2.3939										1
	DVFIEYFQVPK	2	1	1	Q00416		1384.72	0	1.27704e+07	0		0			Low	14.75	2.11698				High	36.99	0.013959				0
	TFISGVIFCWCEGSKEENEWSR	2	1	1	Q00416	K15(GlyGly)	2721.2	0	3.58935e+07	0		0			High	14.41	12.3887				High	11.72	23.1672				1
	KFNVPVPSEQEDDYKLPMEYITQGPDEVK	6	1	1	Q00416	M18(Oxidation)	3411.63	0	0	221295601		0			High	12.65	24.9216	High	46.82	0.00968931	High	31.68	0.31532	High	46.42	0.0105945	2
	CIMVGDPNQLPPTVLSGAASNFK	3	1	1	Q00416	N-Term(Acetyl); M3(Oxidation)	2417.2	0	2771011	1.20544e+06		0			High	12.56	14.1568							High	31.23	0.192106	0
	RVVDEGEEADK	6	1	1	Q00416		1246.59	0	1.24938e+06	0		0			Low	11.53	5.74059	High	49.71	0.000712525	High	43.58	0.00292281				1
	VVDEGEEADK	15	1	1	Q00416		1090.49	0	0	0		0						High	72.96	1.94995e-06	High	73.38	1.76791e-06				0
	KAESPSTSSGTK	7	1	1	Q00416		1179.59	0	0	2.09422e+06		0						High	64.53	2.63573e-05	High	33.38	0.0329704	Medium	25.85	0.16147	1
	FNNAVTK	28	1	1	Q00416		793.421	0	0	0		0						High	64.29	7.93194e-06	High	59.96	2.14971e-05				0
	NDDSSSEESDNDIESAR	9	1	1	Q00416	S4(Phospho)	1949.69	0	0	0	S(4): 33.3; S(5): 33.3; S(6): 33.3; S(9): 0.0; S(15): 0.0	0						High	62.62	2.70773e-05							0
	QTAAELAK	15	1	1	Q00416		831.457	0	0	0		0						High	60.47	4.7474e-05	High	56.88	0.000108506				0
	NASSSNVIK	39	1	1	Q00416		919.484	0	0	0		0						High	57.71	7.39578e-05	High	53.47	0.00016282				0
	FNVPVPSEQEDDYKLPMEYITQGPDEVK	2	1	1	Q00416		3267.54	0	0	2.33618e+06		0						High	54.19	0.00180206				High	17.58	8.30749	1
	GLSNKNDDSSSEESDNDIESAR	9	1	1	Q00416	S10(Phospho)	2448.96	0	0	905655	S(3): 0.0; S(9): 0.4; S(10): 49.6; S(11): 49.6; S(14): 0.4; S(20): 0.0	0						High	50.93	0.00129561				High	22.73	0.856003	1
	VMQMTTIER	17	1	1	Q00416	M2(Oxidation); M4(Oxidation)	1140.54	0	0	1.09798e+06		0						High	47.76	0.000985704	High	44.75	0.00197127	High	16.21	1.40847	0
	DLTLEELVDK	6	1	1	Q00416		1174.62	0	0	25262816		0						High	39.11	0.00791698	High	11.51	4.17081	High	39.85	0.00653175	0
	KFNVPVPSEQEDDYK	1	1	1	Q00416		1794.86	0	0	0		0						High	34.11	0.0629774							1
	GPGSGPTGTR	2	1	1	Q00416		886.438	0	0	0		0						High	30.56	0.0159982	High	35.86	0.00472141				0
	FNVPVPSEQEDDYKLPMEYITQGPDEVK	5	1	1	Q00416	Q9(Deamidated)	3268.55	0	0	46466622		0						High	26.09	1.13423				High	49.19	0.00563174	1
	QVIQDCGISESDLIVMAYLPDFRPDK	1	1	1	Q00416	N-Term(Acetyl); M16(Oxidation)	3010.44	0	0	0		0						High	18.88	5.07454							0
	TMSYTNMEEIR	2	1	1	Q00416	M2(Oxidation); N6(Deamidated); M7(Oxidation)	1407.58	0	0	2.41607e+06		0						Medium	17.78	0.894478				High	43.71	0.0022429	0
	NLLLNVLETFK	2	1	1	Q00416	N1(Deamidated)	1304.75	0	0	0		0									High	63.13	1.12603e-05				0
	YDYSELENFTK	1	1	1	Q00416	N8(Deamidated)	1409.61	0	0	0		0									High	39.83	0.00634351				0
	EYSTLEGLEYYDLVGQILQAKPSPPVNVDAAEIETVK	6	1	1	Q00416	Q16(Deamidated)	4080.08	0	0	217867115		0												High	85.43	7.12751e-07	0
	LKDGPGMDILNK	2	1	1	Q00416		1300.69	0	0	5.53241e+07		0												High	73.98	4.03944e-06	1
	LPMEYITQGPDEVK	1	1	1	Q00416	M3(Oxidation)	1635.79	0	0	2.97256e+06		0												High	61.1	9.25675e-05	0
	GKLDSESGNPESPMSTEDISK	1	1	1	Q00416	N9(Deamidated)	2208.99	0	0	0		0												High	33.63	0.0998592	1
	QTQVPAAITK	1	1	1	Q00416	Q3(Deamidated)	1057.59	0	0	3.97054e+06		0												High	23.51	0.194529	0
	EYSTLEGLEYYDLVGQILQAKPSPPVNVDAAEIETVKK	3	1	1	Q00416	Q16(Deamidated)	4208.18	0	0	6197494		0												High	20.36	1.80224	1
	MQLLNNR	7	1	1	Q00416		888.472	0	2.24657e+08	2.4111e+08		0.001			High	44.83	0.000970112	High	44.51	0.00104429	High	30.23	0.0279783	High	44.54	0.0010371	0
	FFYDTK	28	1	1	Q00416		820.388	0	4.23452e+08	0		0.001			Medium	36.77	0.00454416				Medium	32.6	0.0118701				0
	LSSDDFK	15	1	1	Q00416		811.384	0	8.28269e+07	2.89673e+07		0.001			High	36.14	0.00459687	High	51.17	0.000147038	High	54.85	6.30131e-05	Low	16.44	0.42787	0
	DTLDLSR	13	1	1	Q00416		819.421	0	1.59199e+09	0		0.001			High	35.52	0.0066068				High	39.18	0.0028444				0
	YFGGMINK	11	1	1	Q00416	M5(Oxidation)	945.449	0	1.13351e+08	3.4522e+08		0.001			High	28.16	0.0645397	Medium	10.06	4.27059				High	32.99	0.0215254	0
	LNVDMNPLYEIILQWDYTR	2	1	1	Q00416	M5(Oxidation)	2412.19	0	2.26751e+06	0		0.001			High	26.57	0.541259	High	48.41	0.00358294							0
	NINVMLQR	17	1	1	Q00416	M5(Oxidation)	1003.53	0	5.15577e+07	0		0.001			High	26.26	0.0957015				High	29.18	0.0692681				0
	TFISGVIFCWCEGSK	1	1	1	Q00416	K15(GlyGly)	1790.83	0	1.19884e+07	0		0.001			High	25.58	0.464016										0
	MQLLNNR	20	1	1	Q00416	M1(Oxidation)	904.466	0	1.28809e+07	1.03021e+07		0.001			High	24.38	0.104867	High	43.02	0.00143429	High	39.15	0.00349653	High	36.29	0.00675519	0
	LSSDDFKK	12	1	1	Q00416		939.477	0	0	0		0.001			Low	22.77	0.114408	High	66.08	5.33898e-06	High	66.09	5.3267e-06				1
	NAQAHILAVSDIICSTLSGSAHDVLATMGIK	3	1	1	Q00416	K31(GlyGly)	3250.65	0	37476533	8.54679e+07		0.001			High	14.28	9.17636				High	14.55	9.03712	High	13.52	10.829	0
	IGIISPYREQMQK	2	1	1	Q00416		1562.84	0	7.6207e+07	0		0.001			High	14.23	3.29432										1
	SIDFNTIDGFQGQEK	5	1	1	Q00416	N5(Deamidated)	1699.79	0	0	676088		0.001			High	13.31	5.59525				High	34.28	0.045014	High	37.19	0.0232429	0
	NSVNYR	59	1	1	Q00416		752.369	0	368905	0		0.001			Medium	10.13	1.51885	High	44.05	0.000615906	High	47.42	0.000283475				0
	NDEPEIK	15	1	1	Q00416		844.405	0	0	0		0.001						High	37.59	0.00343136	High	33.14	0.00956018				0
	QELEHMR	2	1	1	Q00416		942.448	0	0	0		0.001						High	36.21	0.00570806							0
	NDDSSSEESDNDIESAR	2	1	1	Q00416	N11(Deamidated)	1870.71	0	0	0		0.001						High	35.41	0.0218682							0
	LPMEYITQGPDEVK	2	1	1	Q00416		1619.8	0	0	0		0.001						High	33.42	0.0529379				High	14.61	4.03884	0
	TDPELER	13	1	1	Q00416		859.416	0	0	0		0.001						High	29.83	0.0270899	High	28.95	0.0331748				0
	GKLDSESGNPESPMSTEDISK	8	1	1	Q00416	S12(Phospho); M14(Oxidation)	2303.95	0	0	3.7755e+06	S(5): 0.0; S(7): 0.0; S(12): 100.0; S(15): 0.0; T(16): 0.0; S(20): 0.0	0.001						High	29.24	0.22985				High	30.55	0.160615	1
	EENEWSR	11	1	1	Q00416		949.401	0	0	0		0.001									High	36.24	0.00386237				0
	MHPSISK	2	1	1	Q00416	M1(Oxidation)	815.408	0	0	924714		0.001									High	35.25	0.00358246	Low	11.45	0.859372	0
	CIMVGDPNQLPPTVLSGAASNFK	1	1	1	Q00416	N-Term(Acetyl)	2401.19	0	0	0		0.001												High	13.35	10.9931	0
	VSMAFLR	1	1	1	Q00416		823.453	0	0	0		0.002			High	28.87	0.0132312										0
	RQTAAELAK	4	1	1	Q00416		987.558	0	0	0		0.002						High	43.32	0.00322884	Medium	27.77	0.11589				1
	AESPSTSSGTK	5	1	1	Q00416		1051.49	0	0	0		0.002						High	28	0.0663278							0
	YNQSLFVR	2	1	1	Q00416	N2(Deamidated)	1027.52	0	0	0		0.002						High	25.94	0.0854462							0
	NSEYPDDEPIGNYSDVKDFFNSPADYQK	3	1	1	Q00416	N12(Deamidated); N21(Deamidated)	3256.4	0	0	0		0.002						High	15.63	12.2308							1
	GKLDSESGNPESPMSTEDISK	5	1	1	Q00416	S12(Phospho)	2287.95	0	0	2.93023e+06	S(5): 0.0; S(7): 0.0; S(12): 100.0; S(15): 0.0; T(16): 0.0; S(20): 0.0	0.002												High	47.58	0.0031451	1
	FLLLSTR	7	1	1	Q00416		849.522	0	1.60315e+09	0		0.003			High	41.16	0.000352174				High	48.99	5.80441e-05				0
	IINELGR	4	1	1	Q00416	N3(Deamidated)	815.459	0	1.30362e+07	9.14103e+06		0.003			High	26.22	0.115689	Medium	25.13	0.149154				High	35.96	0.0123968	0
	DLIEDAK	11	1	1	Q00416		803.415	0	0	185447554		0.004						Medium	36.36	0.00875117	High	31.85	0.024721	Low	24.11	0.146915	0
	MQLLNNR	2	1	1	Q00416	M1(Oxidation); N5(Deamidated)	905.451	0	0	0		0.004						High	29.03	0.0275682							0
	RVVDEGEEADKAVK	2	1	1	Q00416		1544.79	0	5.87236e+06	0		0.005			High	32.45	0.0608388										2
	DKDIAPNSDVQLATVYTK	2	1	1	Q00416	N7(Deamidated)	1979	0	0	0		0.005									High	32.32	0.100992				1
	KFNNAVTK	2	1	1	Q00416	N3(Deamidated)	922.498	0	0	0		0.007						High	26.7	0.0500283							1
	KVSMAFLR	1	1	1	Q00416		951.545	0	0	0		0.007									High	29.69	0.0112769				1
	HLYQAATNILYNTFDVEGRLEGILAILNSNLTVNLK	1	1	1	Q00416		4031.17	0	1644421	0		0.008			High	14.84	3.1776										1
	NVESLKK	2	1	1	Q00416		817.478	0	0	0		0.009									High	29.65	0.0216785				1
	NMLYWLR	1	1	1	Q00416	M2(Oxidation)	1011.51	0	2.12024e+07	0		0.017			Medium	15.17	0.831682										0
	LLPVFNLFDK	1	1	1	Q00416		1205.69	0	5.94455e+07	0		0.025			Medium	20.46	0.262653										0
	SEIYCVK	1	1	1	Q00416	K7(GlyGly)	955.454	0	1.02122e+07	0		0.031			Medium	10.8	3.80948										0
	FNVPVPSEQEDDYK	1	1	1	Q00416		1666.76	0	0	0		0.032						Medium	10.38	11.6452							0
	KFNVPVPSEQEDDYKLPMEYITQGPDEVK	2	1	1	Q00416	K15(Acetyl); M18(Oxidation)	3453.66	0	1.32633e+06	0		0.054			Low	10.29	43.7396	Low	20.89	3.64947							2
	EKELSR	3	1	1	Q00416		761.415	0	4.6062e+06	0		0.067			Low	11.05	2.65017				Low	15.02	1.08755				1
	VLMDVVSAFVDPISGVFANFQTLK	2	1	1	Q00416	M3(Oxidation); K24(Acetyl)	2655.38	0	524834	0		0.081			Low	26.14	0.404962										0
	VASHNQNFSASIYDDPQVSQAK	2	1	1	Q00416	S11(Phospho); Q17(Deamidated); Q20(Deamidated); K22(GlyGly)	2602.09	0	0	1.90269e+06	S(3): 0.0; S(9): 100.0; S(11): 0.0; Y(13): 0.0; S(19): 0.0	0.332												Low	11.86	17.9393	0
	KAQHTCLAKVR	4	1	1	Q00416	K1(Acetyl); T5(Phospho)	1376.68	0	3.24114e+06	0	T(5): 100.0	0.356			Low	11.35	5.55481				Low	10.88	6.51224				2
	FNNAVTKR	1	1	1	Q00416	N2(Deamidated); N3(Deamidated); T6(Phospho); K7(Acetyl)	1073.47	0	0	0	T(6): 100.0	0.547												Low	10.79	2.65111	1
	LTEQQASEILQK	1	1	1	Q00416	S7(Phospho); Q11(Deamidated); K12(GlyGly)	1582.74	0	0	0	T(2): 1.3; S(7): 98.7	0.566			Low	10.82	9.85665										0
	LNKQLK	1	1	1	Q00416	N2(Deamidated); K3(Acetyl); Q4(Deamidated)	787.459	7144192	0	0			11.63	2.19862													1
	IGIISPYREQMQK	9	1	1	Q00416	Q10(Deamidated); Q12(Deamidated)	1564.81	0	7.403e+07	117603708					Low	16.32	2.42213	Low	16.23	2.47047	Low	16.35	2.42631	Low	16.27	2.49621	1
	FADILPGQLSK	1	1	1	Q00416	Q8(Deamidated)	1189.65	0	1.21916e+08	0					Low	16.08	1.49689										0
	LNKQLK	1	1	1	Q00416	K3(Acetyl); Q4(Deamidated)	786.473	0	6.42079e+07	0					Low	11.77	3.27647										1
	SDVVNVAIK	1	1	1	Q00416	N5(Deamidated)	945.522	0	0	2.94817e+08														Low	29.29	0.0441013	0
	IIANYPSLK	1	1	1	Q00416	N4(Deamidated); K9(Acetyl)	1061.59	0	0	4.27235e+06														Low	11.11	2.8384	0
P40150	Heat shock protein SSB2 OS=Saccharomyces cerevisiae (strain ATCC 204508 / S288c) GN=SSB2 PE=1 SV=2 - [HSP76_YEAST]	78.63	1	4	45	720	6.26562e+08	3.9163e+08	6.8351e+08	2393.11	3307.39	4063.01	613	66.5537	5.49072
	Sequence	# PSMs	# Proteins	# Protein Groups	Protein Group Accessions	Modifications	MH+ [Da]	A2: Area	B2: Area	E2: Area	phosphoRS Site Probabilities	q-Value	IonScore A4	Exp Value A4	B4	IonScore B4	Exp Value B4	C4	IonScore C4	Exp Value C4	D4	IonScore D4	Exp Value D4	E4	IonScore E4	Exp Value E4	# Missed Cleavages
	LESYVASIEQTVTDPVLSSK	3	2	2	P11484;P40150		2166.13	8.95669e+07	0	0		0	142.45	9.64775e-13							High	142.33	8.76893e-13				0
	SINPDEAVAYGAAVQGAILTGQSTSDETK	16	2	2	P11484;P40150		2893.4	1.50383e+08	3.57967e+07	1.71371e+06		0	126.34	8.22017e-11	High	86.8	7.34492e-07	High	97.76	5.8757e-08	High	108.53	4.94843e-09	High	126.13	8.59938e-11	0
	VIDVDGNPVIEVQYLEETK	31	2	2	P11484;P40150		2160.11	1.3536e+08	1.53099e+08	2.4564e+08		0	109.68	1.76809e-09	High	134.23	6.44705e-12	High	142.83	9.12612e-13	High	120.9	1.42083e-10	High	109.63	1.88657e-09	0
	TLSSVTQTTVEVDSLFDGEDFESSLTR	10	2	2	P11484;P40150		2963.39	1.24688e+07	259971756	2.6673e+08		0	107.56	6.69719e-09	High	141.92	2.47017e-12	High	102.06	2.39119e-08	High	99.33	4.53306e-08	High	115.92	1.00245e-09	0
	IEAALSDALAALQIEDPSADELR	8	2	2	P11484;P40150		2411.24	1.34504e+07	5.49109e+07	1.22717e+07		0	107.13	3.85929e-09	High	64.48	7.44983e-05	High	124.58	6.98242e-11	High	31.25	0.154291	High	55.8	0.000538942	0
	IINEPTAAAIAYGLGAGK	29	2	2	P11484;P40150		1729.95	331875754	3.30975e+08	1.7713e+08		0	95.53	2.25178e-08	High	88.68	1.02656e-07	High	88.96	9.6246e-08	High	100.42	6.87674e-09	High	92.36	4.00727e-08	0
	VTPSFVAFTPQER	17	1	1	P40150	Q11(Deamidated)	1479.75	818036121	5.19864e+08	2.96512e+08		0	94.53	4.04874e-08	High	80.74	9.26825e-07	High	94.57	3.83531e-08	High	94.51	3.97716e-08	High	94.57	3.83705e-08	0
	SKIEAALSDALAALQIEDPSADELRK	8	2	2	P11484;P40150		2754.45	7.60163e+06	1.2514e+08	1.3763e+08		0	84.47	5.02683e-07	High	81.41	9.15388e-07	High	27.78	0.242168	High	98.2	2.08266e-08	High	81.85	9.13403e-07	2
	ENTLLGEFDLK	14	2	2	P11484;P40150		1278.66	7.46739e+07	324050693	2.12203e+08		0	75.03	1.78067e-06	High	57.39	9.86728e-05	High	70.38	4.77351e-06	High	53.33	0.00026338	High	74.84	1.70938e-06	0
	TFTTVSDNQTTVQFPVYQGER	15	1	1	P40150		2418.15	151402299	160148	1.39567e+07		0	73.97	1.12062e-05	High	20.02	2.78166	High	119.62	3.10897e-10				High	105.62	7.47216e-09	0
	SQIDEVVLVGGSTR	36	2	2	P11484;P40150		1459.78	3.2475e+08	1.59052e+07	5.11638e+07		0	73.75	2.97929e-06	High	73.69	3.30079e-06	High	73.82	2.94617e-06	High	69.23	9.72503e-06	High	73.5	3.4484e-06	0
	TGLDISDDAR	27	2	2	P11484;P40150		1062.51	2.28065e+08	2.8063e+08	635609253		0	68.69	5.6111e-06	High	63.49	2.26767e-05	High	70.67	4.36661e-06	High	65.02	1.59433e-05	High	62.89	2.60363e-05	0
	TFSPQEISAMVLTK	7	2	2	P11484;P40150		1551.81	1.35767e+08	1.66379e+08	1.48441e+08		0	65.37	2.74721e-05	High	59.4	8.88097e-05	High	61.13	7.26191e-05				High	51	0.000802272	0
	TFSPQEISAMVLTK	2	2	2	P11484;P40150	M10(Oxidation)	1567.8	5.17047e+07	0	0		0	63.61	4.41391e-05							High	28.93	0.121349				0
	LSSEEIEK	38	2	2	P11484;P40150		934.47	3.87227e+08	1.07927e+07	1.11471e+06		0	62.22	1.52647e-05	High	31.95	0.0264241	High	66.8	8.64969e-06	High	66.56	9.14114e-06	High	24.97	0.131826	0
	LLSDFFDGK	16	2	2	P11484;P40150		1041.52	5.09121e+08	3.11843e+08	4.50551e+08		0	58.89	3.74454e-05	High	59.2	3.51061e-05	High	59.17	3.51073e-05	High	58.75	3.89388e-05	High	59.01	2.83235e-05	0
	DLLLLDVAPLSLGVGMQGDIFGIVVPR	3	1	1	P40150	M16(Oxidation)	2823.57	62070	747840	0		0	58.7	6.42781e-05	High	64.18	1.78941e-05	High	72.04	2.73826e-06							0
	NIPMMPAGEPVLEAIFEVDANGILK	4	2	2	P11484;P40150	M4(Oxidation); M5(Oxidation)	2700.36	8.8022e+06	1.7459e+07	0		0	58.5	0.000355394	High	69.51	2.66706e-05	High	53.45	0.00106999	High	51.7	0.00160096				0
	AVITVPAYFNDAQR	22	2	2	P11484;P40150		1564.81	432606501	7.403e+07	127253930		0	56.84	0.000208153	High	56.93	0.000210473	High	53.91	0.000421482	High	55.49	0.000295765	High	59.37	0.000123993	0
	STSGNTHLGGQDFDTNLLEHFK	15	2	2	P11484;P40150		2418.13	3.97842e+08	184933856	8.52064e+08		0	50.96	0.00245193	High	53.85	0.0012571	High	65.16	9.20464e-05	High	61.46	0.000218529	High	122.94	1.55014e-10	0
	ARFEDLNAALFK	9	2	2	P11484;P40150		1394.74	1.21603e+08	1.85042e+08	404608209		0	49.65	0.000762001	High	35.48	0.0190128	High	44.89	0.00217794	High	28.93	0.0776584	High	47.98	0.00111932	1
	HVLIFDLGGGTFDVSLLHIAGGVYTVK	3	2	2	P11484;P40150		2828.53	1.73725e+06	3.12925e+06	0		0	49.59	0.00103526	High	49.99	0.000941165	Medium	11.77	6.64941							0
	MVNQAEEFK	16	2	2	P11484;P40150	M1(Oxidation)	1111.51	7.90001e+07	0	0		0	49.28	0.00101508				High	55.75	0.000235208	High	43.02	0.00442511				0
	NTTVPTIK	24	2	2	P11484;P40150		873.504	468584715	2.43333e+08	5.67829e+07		0	48.73	0.000616251	High	47.45	0.000827481	High	48.81	0.000603031	High	44.92	0.00147686	High	26.16	0.111367	0
	RFDDESVQK	9	2	2	P11484;P40150		1123.54	3.48046e+08	0	2.13681e+06		0	46.98	0.00104633				High	47.03	0.00116217	High	46.93	0.00107467	Low	31.41	0.040439	1
	NQAALNPR	35	2	2	P11484;P40150		883.475	1.04822e+08	0	0		0	42.86	0.000794526				High	42.18	0.000929198	High	48.64	0.000209946				0
	AADEAFAK	11	2	2	P11484;P40150		822.399	1.83947e+08	0	0		0	42.76	0.00162607							High	55.28	9.10203e-05				0
	NIPMMPAGEPVLEAIFEVDANGILK	8	2	2	P11484;P40150	M4(Oxidation)	2684.37	1.33802e+06	0	1.11762e+07		0	41.32	0.0165475				High	42.7	0.0119704				High	39.96	0.0198772	0
	STLEPVEQVLK	27	2	2	P11484;P40150		1242.69	4.49571e+08	0	0		0	38.59	0.00784482	High	39.73	0.00610818	High	37.98	0.00911539	High	35.95	0.0145598	High	36.36	0.0132713	0
	IEAALSDALAALQIEDPSADELRK	7	2	2	P11484;P40150		2539.32	1.26791e+08	121181707	169596544		0	38.49	0.0221289	High	63.11	8.18248e-05	High	41.06	0.0122528	High	60.18	0.000152497	High	52.94	0.000783074	1
	SSNITISNAVGR	57	2	2	P11484;P40150		1218.64	5.52528e+08	1.95447e+08	2.58969e+08		0	30.25	0.0640073	High	45.68	0.00201175	High	70.2	7.10514e-06	High	69.13	8.90692e-06	High	68.86	9.69927e-06	0
	TFTTVSDNQTTVQFPVYQGER	46	1	1	P40150	N-Term(Acetyl); N8(Deamidated); Q9(Deamidated); Q13(Deamidated)	2463.12	1.64514e+08	890328	7.58347e+06		0	28.68	0.410622	High	43.49	0.0135232	High	42.65	0.0163084	High	29.09	0.365184	High	46.14	0.00733188	0
	NTVFDAK	18	2	2	P11484;P40150		794.405	2.45881e+08	1.69764e+06	0		0	28.09	0.0502197	High	25.51	0.090965	High	59.76	3.4188e-05	High	60.53	2.86335e-05				0
	QRLESYVASIEQTVTDPVLSSK	10	2	2	P11484;P40150		2450.28	8.88474e+07	2.36881e+08	258051272		0	20.92	1.48145	High	39.71	0.0176394	High	43.07	0.00807326	High	54.14	0.000654928	High	58.59	0.000223377	1
	LLSDFFDGKQLEK	3	2	2	P11484;P40150		1539.81	6.07607e+06	1.89345e+08	0		0	10.85	6.1586	High	20.73	0.612827				High	37.41	0.0132442				1
	SINPDEAVAYGAAVQGAILTGQSTSDETK	15	2	2	P11484;P40150	N3(Deamidated)	2894.41	0	563517	2.67996e+06		0			High	82.11	2.059e-06	High	59.68	0.000361154				High	82.79	1.73086e-06	0
	IEAALSDALAALQIEDPSADELR	1	2	2	P11484;P40150	Q13(Deamidated)	2412.23	0	0	0		0			High	63.57	9.29411e-05										0
	QRLESYVASIEQTVTDPVLSSK	2	2	2	P11484;P40150	Q12(Deamidated)	2451.27	0	1.45245e+06	0		0			High	60.46	0.000167262										1
	FEDLNAALFK	9	2	2	P11484;P40150		1167.6	0	2.70009e+08	0		0			High	52.96	0.000225092	High	61.82	2.9496e-05	High	63.63	1.9443e-05	High	62.28	2.65315e-05	0
	RTFTTVSDNQTTVQFPVYQGER	3	1	1	P40150		2574.25	0	5.65837e+06	0		0			High	42.62	0.0167524				High	33.8	0.127583				1
	DAGAISGLNVLR	8	2	2	P11484;P40150		1185.66	0	0	4.20988e+07		0			High	34.67	0.0227746							High	65.76	1.77195e-05	0
	KTGLDISDDAR	7	2	2	P11484;P40150		1190.6	0	2.60081e+07	2.81465e+07		0			High	30.84	0.0514262	Medium	20.33	0.568147	High	26.84	0.104749	High	35.62	0.0171074	1
	RTLSSVTQTTVEVDSLFDGEDFESSLTR	1	2	2	P11484;P40150		3119.5	0	4.58994e+06	0		0			High	30.14	0.382131										1
	NIPMMPAGEPVLEAIFEVDANGILK	2	2	2	P11484;P40150	N1(Deamidated); M5(Oxidation)	2685.37	0	0	0		0			High	23.64	0.986132										0
	MVNQAEEFK	11	2	2	P11484;P40150		1095.51	0	6.92675e+07	1.4633e+08		0			Medium	13.97	3.35525	High	70.76	6.96752e-06	High	57.85	0.000137728	High	57.68	0.000142799	0
	STSGNTHLGGQDFDTNLLEHFKAEFK	2	2	2	P11484;P40150		2893.38	0	44026131	0		0			High	11.81	25.4705				High	11.55	27.9412				1
	TLSSVTQTTVEVDSLFDGEDFESSLTR	5	2	2	P11484;P40150	Q7(Deamidated)	2964.4	0	0	0		0						High	110.44	3.60872e-09				High	75.48	1.12958e-05	0
	SKIEAALSDALAALQIEDPSADELR	4	2	2	P11484;P40150		2626.36	0	0	113664553		0						High	78.75	2.43834e-06	High	87.29	3.50973e-07	High	68.99	2.43785e-05	1
	RTFTTVSDNQTTVQFPVYQGER	3	1	1	P40150	Q10(Deamidated)	2575.26	0	0	0		0						High	45.91	0.00773961							1
	NIPMMPAGEPVLEAIFEVDANGILK	2	2	2	P11484;P40150		2668.38	0	0	0		0						High	13.24	9.28566	High	34.17	0.0727367				0
	DLLLLDVAPLSLGVGMQGDIFGIVVPR	1	1	1	P40150		2807.58	0	0	0		0									High	48.88	0.000377258				0
	TFTTVSDNQTTVQFPVYQGER	4	1	1	P40150	Q9(Deamidated)	2419.16	0	0	0		0												High	99.78	2.91919e-08	0
	VIDVDGNPVIEVQYLEETK	2	2	2	P11484;P40150	N7(Deamidated)	2161.1	0	0	0		0												High	85.23	5.34151e-07	0
	NIPMMPAGEPVLEAIFEVDANGILK	1	2	2	P11484;P40150	N1(Deamidated); M4(Oxidation); M5(Oxidation); N21(Deamidated)	2702.35	0	0	0		0												High	18.58	3.7595	0
	NIPMMPAGEPVLEAIFEVDANGILK	1	2	2	P11484;P40150	N21(Deamidated)	2669.35	0	523667	0		0.001			High	10.72	20.6935										0
	FDDESVQK	11	2	2	P11484;P40150		967.437	0	0	0		0.001						Medium	12.29	1.6142	High	37.87	0.0044664				0
	NIPMMPAGEPVLEAIFEVDANGILK	1	2	2	P11484;P40150	N-Term(Acetyl); M4(Oxidation); M5(Oxidation)	2742.39	0	1.24424e+07	0		0.002			High	12.42	13.3834										0
	SSNITISNAVGR	1	2	2	P11484;P40150	N8(Deamidated)	1219.63	0	0	0		0.002						High	16.48	1.6553							0
	NTTVPTIK	1	2	2	P11484;P40150	N1(Deamidated)	874.488	0	0	0		0.003						High	19.06	0.425266							0
	AEVGLKR	2	2	2	P11484;P40150		772.469	0	0	0		0.005						Low	13.54	1.7947	High	20.59	0.35399				1
	NQAALNPR	2	2	2	P11484;P40150	Q2(Deamidated)	884.458	0	0	0		0.006									High	28.25	0.0170571				0
	NTVFDAKR	1	2	2	P11484;P40150		950.505	0	0	0		0.008			High	28.94	0.0346553										1
	DAGAISGLNVLR	1	2	2	P11484;P40150	N9(Deamidated)	1186.65	0	0	0		0.027			Medium	11.4	8.72945										0
	VIDVDGNPVIEVQYLEETKTFSPQEISAMVLTK	2	2	2	P11484;P40150	N-Term(Acetyl); Q13(Deamidated); M29(Oxidation)	3751.91	0	0	0		0.163			Low	19.61	2.77044										1
	KAEVGLK	4	2	2	P11484;P40150	N-Term(Acetyl); K7(GlyGly)	900.512	1.77496e+07	0	0		0.303	10.58	4.52804				Low	10.95	4.08593							1
	MKEIAEAKIGK	2	2	2	P11484;P40150	M1(Oxidation); K2(LeuArgGlyGly); K11(Acetyl)	1658.92	0	0	0		0.711												Low	11.27	4.60186	2
	KAEVGLK	4	2	2	P11484;P40150	K1(Acetyl)	786.473	0	0	0								Low	20.82	0.407762							1
P11484	Heat shock protein SSB1 OS=Saccharomyces cerevisiae (strain ATCC 204508 / S288c) GN=SSB1 PE=1 SV=3 - [HSP75_YEAST]	75.04	1	1	43	657	6.26562e+08	3.9163e+08	6.8351e+08	2336.37	3161.43	3811.76	613	66.5606	5.43994
	Sequence	# PSMs	# Proteins	# Protein Groups	Protein Group Accessions	Modifications	MH+ [Da]	A2: Area	B2: Area	E2: Area	phosphoRS Site Probabilities	q-Value	IonScore A4	Exp Value A4	B4	IonScore B4	Exp Value B4	C4	IonScore C4	Exp Value C4	D4	IonScore D4	Exp Value D4	E4	IonScore E4	Exp Value E4	# Missed Cleavages
	LESYVASIEQTVTDPVLSSK	3	2	2	P11484;P40150		2166.13	8.95669e+07	0	0		0	142.45	9.64775e-13							High	142.33	8.76893e-13				0
	SINPDEAVAYGAAVQGAILTGQSTSDETK	16	2	2	P11484;P40150		2893.4	1.50383e+08	3.57967e+07	1.71371e+06		0	126.34	8.22017e-11	High	86.8	7.34492e-07	High	97.76	5.8757e-08	High	108.53	4.94843e-09	High	126.13	8.59938e-11	0
	VIDVDGNPVIEVQYLEETK	31	2	2	P11484;P40150		2160.11	1.3536e+08	1.53099e+08	2.4564e+08		0	109.68	1.76809e-09	High	134.23	6.44705e-12	High	142.83	9.12612e-13	High	120.9	1.42083e-10	High	109.63	1.88657e-09	0
	TLSSVTQTTVEVDSLFDGEDFESSLTR	10	2	2	P11484;P40150		2963.39	1.24688e+07	259971756	2.6673e+08		0	107.56	6.69719e-09	High	141.92	2.47017e-12	High	102.06	2.39119e-08	High	99.33	4.53306e-08	High	115.92	1.00245e-09	0
	IEAALSDALAALQIEDPSADELR	8	2	2	P11484;P40150		2411.24	1.34504e+07	5.49109e+07	1.22717e+07		0	107.13	3.85929e-09	High	64.48	7.44983e-05	High	124.58	6.98242e-11	High	31.25	0.154291	High	55.8	0.000538942	0
	IINEPTAAAIAYGLGAGK	29	2	2	P11484;P40150		1729.95	331875754	3.30975e+08	1.7713e+08		0	95.53	2.25178e-08	High	88.68	1.02656e-07	High	88.96	9.6246e-08	High	100.42	6.87674e-09	High	92.36	4.00727e-08	0
	VTPSFVAFTPEER	17	1	1	P11484		1479.75	818036121	5.19864e+08	2.96512e+08		0	94.53	4.04874e-08	High	80.74	9.26825e-07	High	94.57	3.83531e-08	High	94.51	3.97716e-08	High	94.57	3.83705e-08	0
	SKIEAALSDALAALQIEDPSADELRK	8	2	2	P11484;P40150		2754.45	7.60163e+06	1.2514e+08	1.3763e+08		0	84.47	5.02683e-07	High	81.41	9.15388e-07	High	27.78	0.242168	High	98.2	2.08266e-08	High	81.85	9.13403e-07	2
	ENTLLGEFDLK	14	2	2	P11484;P40150		1278.66	7.46739e+07	324050693	2.12203e+08		0	75.03	1.78067e-06	High	57.39	9.86728e-05	High	70.38	4.77351e-06	High	53.33	0.00026338	High	74.84	1.70938e-06	0
	SQIDEVVLVGGSTR	36	2	2	P11484;P40150		1459.78	3.2475e+08	1.59052e+07	5.11638e+07		0	73.75	2.97929e-06	High	73.69	3.30079e-06	High	73.82	2.94617e-06	High	69.23	9.72503e-06	High	73.5	3.4484e-06	0
	DLLLLDVAPLSLGVGMQGDMFGIVVPR	4	1	1	P11484	M16(Oxidation); M20(Oxidation)	2857.52	968630	1.05352e+06	4.3919e+06		0	70.3	1.10124e-05	High	17.76	1.86337	High	57.32	0.000211951				High	18.75	1.37486	0
	TGLDISDDAR	27	2	2	P11484;P40150		1062.51	2.28065e+08	2.8063e+08	635609253		0	68.69	5.6111e-06	High	63.49	2.26767e-05	High	70.67	4.36661e-06	High	65.02	1.59433e-05	High	62.89	2.60363e-05	0
	TFSPQEISAMVLTK	7	2	2	P11484;P40150		1551.81	1.35767e+08	1.66379e+08	1.48441e+08		0	65.37	2.74721e-05	High	59.4	8.88097e-05	High	61.13	7.26191e-05				High	51	0.000802272	0
	TFSPQEISAMVLTK	2	2	2	P11484;P40150	M10(Oxidation)	1567.8	5.17047e+07	0	0		0	63.61	4.41391e-05							High	28.93	0.121349				0
	LSSEEIEK	38	2	2	P11484;P40150		934.47	3.87227e+08	1.07927e+07	1.11471e+06		0	62.22	1.52647e-05	High	31.95	0.0264241	High	66.8	8.64969e-06	High	66.56	9.14114e-06	High	24.97	0.131826	0
	LLSDFFDGK	16	2	2	P11484;P40150		1041.52	5.09121e+08	3.11843e+08	4.50551e+08		0	58.89	3.74454e-05	High	59.2	3.51061e-05	High	59.17	3.51073e-05	High	58.75	3.89388e-05	High	59.01	2.83235e-05	0
	NIPMMPAGEPVLEAIFEVDANGILK	4	2	2	P11484;P40150	M4(Oxidation); M5(Oxidation)	2700.36	8.8022e+06	1.7459e+07	0		0	58.5	0.000355394	High	69.51	2.66706e-05	High	53.45	0.00106999	High	51.7	0.00160096				0
	AVITVPAYFNDAQR	22	2	2	P11484;P40150		1564.81	432606501	7.403e+07	127253930		0	56.84	0.000208153	High	56.93	0.000210473	High	53.91	0.000421482	High	55.49	0.000295765	High	59.37	0.000123993	0
	STSGNTHLGGQDFDTNLLEHFK	15	2	2	P11484;P40150		2418.13	3.97842e+08	184933856	8.52064e+08		0	50.96	0.00245193	High	53.85	0.0012571	High	65.16	9.20464e-05	High	61.46	0.000218529	High	122.94	1.55014e-10	0
	ARFEDLNAALFK	9	2	2	P11484;P40150		1394.74	1.21603e+08	1.85042e+08	404608209		0	49.65	0.000762001	High	35.48	0.0190128	High	44.89	0.00217794	High	28.93	0.0776584	High	47.98	0.00111932	1
	HVLIFDLGGGTFDVSLLHIAGGVYTVK	3	2	2	P11484;P40150		2828.53	1.73725e+06	3.12925e+06	0		0	49.59	0.00103526	High	49.99	0.000941165	Medium	11.77	6.64941							0
	MVNQAEEFK	16	2	2	P11484;P40150	M1(Oxidation)	1111.51	7.90001e+07	0	0		0	49.28	0.00101508				High	55.75	0.000235208	High	43.02	0.00442511				0
	NTTVPTIK	24	2	2	P11484;P40150		873.504	468584715	2.43333e+08	5.67829e+07		0	48.73	0.000616251	High	47.45	0.000827481	High	48.81	0.000603031	High	44.92	0.00147686	High	26.16	0.111367	0
	RFDDESVQK	9	2	2	P11484;P40150		1123.54	3.48046e+08	0	2.13681e+06		0	46.98	0.00104633				High	47.03	0.00116217	High	46.93	0.00107467	Low	31.41	0.040439	1
	NQAALNPR	35	2	2	P11484;P40150		883.475	1.04822e+08	0	0		0	42.86	0.000794526				High	42.18	0.000929198	High	48.64	0.000209946				0
	AADEAFAK	11	2	2	P11484;P40150		822.399	1.83947e+08	0	0		0	42.76	0.00162607							High	55.28	9.10203e-05				0
	NIPMMPAGEPVLEAIFEVDANGILK	8	2	2	P11484;P40150	M4(Oxidation)	2684.37	1.33802e+06	0	1.11762e+07		0	41.32	0.0165475				High	42.7	0.0119704				High	39.96	0.0198772	0
	STLEPVEQVLK	27	2	2	P11484;P40150		1242.69	4.49571e+08	0	0		0	38.59	0.00784482	High	39.73	0.00610818	High	37.98	0.00911539	High	35.95	0.0145598	High	36.36	0.0132713	0
	IEAALSDALAALQIEDPSADELRK	7	2	2	P11484;P40150		2539.32	1.26791e+08	121181707	169596544		0	38.49	0.0221289	High	63.11	8.18248e-05	High	41.06	0.0122528	High	60.18	0.000152497	High	52.94	0.000783074	1
	SSNITISNAVGR	57	2	2	P11484;P40150		1218.64	5.52528e+08	1.95447e+08	2.58969e+08		0	30.25	0.0640073	High	45.68	0.00201175	High	70.2	7.10514e-06	High	69.13	8.90692e-06	High	68.86	9.69927e-06	0
	NTVFDAK	18	2	2	P11484;P40150		794.405	2.45881e+08	1.69764e+06	0		0	28.09	0.0502197	High	25.51	0.090965	High	59.76	3.4188e-05	High	60.53	2.86335e-05				0
	QRLESYVASIEQTVTDPVLSSK	10	2	2	P11484;P40150		2450.28	8.88474e+07	2.36881e+08	258051272		0	20.92	1.48145	High	39.71	0.0176394	High	43.07	0.00807326	High	54.14	0.000654928	High	58.59	0.000223377	1
	LLSDFFDGKQLEK	3	2	2	P11484;P40150		1539.81	6.07607e+06	1.89345e+08	0		0	10.85	6.1586	High	20.73	0.612827				High	37.41	0.0132442				1
	SINPDEAVAYGAAVQGAILTGQSTSDETK	15	2	2	P11484;P40150	N3(Deamidated)	2894.41	0	563517	2.67996e+06		0			High	82.11	2.059e-06	High	59.68	0.000361154				High	82.79	1.73086e-06	0
	IEAALSDALAALQIEDPSADELR	1	2	2	P11484;P40150	Q13(Deamidated)	2412.23	0	0	0		0			High	63.57	9.29411e-05										0
	DLLLLDVAPLSLGVGMQGDMFGIVVPR	8	1	1	P11484	M16(Oxidation)	2841.54	0	434910	2.04071e+06		0			High	61.92	4.98726e-05	High	23.51	0.426047				High	74.29	2.8097e-06	0
	QRLESYVASIEQTVTDPVLSSK	2	2	2	P11484;P40150	Q12(Deamidated)	2451.27	0	1.45245e+06	0		0			High	60.46	0.000167262										1
	FEDLNAALFK	9	2	2	P11484;P40150		1167.6	0	2.70009e+08	0		0			High	52.96	0.000225092	High	61.82	2.9496e-05	High	63.63	1.9443e-05	High	62.28	2.65315e-05	0
	DAGAISGLNVLR	8	2	2	P11484;P40150		1185.66	0	0	4.20988e+07		0			High	34.67	0.0227746							High	65.76	1.77195e-05	0
	KTGLDISDDAR	7	2	2	P11484;P40150		1190.6	0	2.60081e+07	2.81465e+07		0			High	30.84	0.0514262	Medium	20.33	0.568147	High	26.84	0.104749	High	35.62	0.0171074	1
	RTLSSVTQTTVEVDSLFDGEDFESSLTR	1	2	2	P11484;P40150		3119.5	0	4.58994e+06	0		0			High	30.14	0.382131										1
	NIPMMPAGEPVLEAIFEVDANGILK	2	2	2	P11484;P40150	N1(Deamidated); M5(Oxidation)	2685.37	0	0	0		0			High	23.64	0.986132										0
	MVNQAEEFK	11	2	2	P11484;P40150		1095.51	0	6.92675e+07	1.4633e+08		0			Medium	13.97	3.35525	High	70.76	6.96752e-06	High	57.85	0.000137728	High	57.68	0.000142799	0
	STSGNTHLGGQDFDTNLLEHFKAEFK	2	2	2	P11484;P40150		2893.38	0	44026131	0		0			High	11.81	25.4705				High	11.55	27.9412				1
	TLSSVTQTTVEVDSLFDGEDFESSLTR	5	2	2	P11484;P40150	Q7(Deamidated)	2964.4	0	0	0		0						High	110.44	3.60872e-09				High	75.48	1.12958e-05	0
	SKIEAALSDALAALQIEDPSADELR	4	2	2	P11484;P40150		2626.36	0	0	113664553		0						High	78.75	2.43834e-06	High	87.29	3.50973e-07	High	68.99	2.43785e-05	1
	NIPMMPAGEPVLEAIFEVDANGILK	2	2	2	P11484;P40150		2668.38	0	0	0		0						High	13.24	9.28566	High	34.17	0.0727367				0
	VIDVDGNPVIEVQYLEETK	2	2	2	P11484;P40150	N7(Deamidated)	2161.1	0	0	0		0												High	85.23	5.34151e-07	0
	NIPMMPAGEPVLEAIFEVDANGILK	1	2	2	P11484;P40150	N1(Deamidated); M4(Oxidation); M5(Oxidation); N21(Deamidated)	2702.35	0	0	0		0												High	18.58	3.7595	0
	NIPMMPAGEPVLEAIFEVDANGILK	1	2	2	P11484;P40150	N21(Deamidated)	2669.35	0	523667	0		0.001			High	10.72	20.6935										0
	FDDESVQK	11	2	2	P11484;P40150		967.437	0	0	0		0.001						Medium	12.29	1.6142	High	37.87	0.0044664				0
	NIPMMPAGEPVLEAIFEVDANGILK	1	2	2	P11484;P40150	N-Term(Acetyl); M4(Oxidation); M5(Oxidation)	2742.39	0	1.24424e+07	0		0.002			High	12.42	13.3834										0
	SSNITISNAVGR	1	2	2	P11484;P40150	N8(Deamidated)	1219.63	0	0	0		0.002						High	16.48	1.6553							0
	NTTVPTIK	1	2	2	P11484;P40150	N1(Deamidated)	874.488	0	0	0		0.003						High	19.06	0.425266							0
	AEVGLKR	2	2	2	P11484;P40150		772.469	0	0	0		0.005						Low	13.54	1.7947	High	20.59	0.35399				1
	NQAALNPR	2	2	2	P11484;P40150	Q2(Deamidated)	884.458	0	0	0		0.006									High	28.25	0.0170571				0
	NTVFDAKR	1	2	2	P11484;P40150		950.505	0	0	0		0.008			High	28.94	0.0346553										1
	DAGAISGLNVLR	1	2	2	P11484;P40150	N9(Deamidated)	1186.65	0	0	0		0.027			Medium	11.4	8.72945										0
	VIDVDGNPVIEVQYLEETKTFSPQEISAMVLTK	2	2	2	P11484;P40150	N-Term(Acetyl); Q13(Deamidated); M29(Oxidation)	3751.91	0	0	0		0.163			Low	19.61	2.77044										1
	KAEVGLK	4	2	2	P11484;P40150	N-Term(Acetyl); K7(GlyGly)	900.512	1.77496e+07	0	0		0.303	10.58	4.52804				Low	10.95	4.08593							1
	MKEIAEAKIGK	2	2	2	P11484;P40150	M1(Oxidation); K2(LeuArgGlyGly); K11(Acetyl)	1658.92	0	0	0		0.711												Low	11.27	4.60186	2
	KAEVGLK	4	2	2	P11484;P40150	K1(Acetyl)	786.473	0	0	0								Low	20.82	0.407762							1
P19097	Fatty acid synthase subunit alpha OS=Saccharomyces cerevisiae (strain ATCC 204508 / S288c) GN=FAS2 PE=1 SV=2 - [FAS2_YEAST]	68.63	1	110	110	888	88418895	2.7104e+08	2.0795e+08	1778.57	4966.24	3809.24	1887	206.818	5.43994
	Sequence	# PSMs	# Proteins	# Protein Groups	Protein Group Accessions	Modifications	MH+ [Da]	A2: Area	B2: Area	E2: Area	phosphoRS Site Probabilities	q-Value	IonScore A4	Exp Value A4	B4	IonScore B4	Exp Value B4	C4	IonScore C4	Exp Value C4	D4	IonScore D4	Exp Value D4	E4	IonScore E4	Exp Value E4	# Missed Cleavages
	VVNGNSADAAYAQVEIQPR	16	1	1	P19097		2002	2.06256e+07	464549	7.98235e+06		0	167.87	2.7819e-15	High	132.87	8.69645e-12	High	118.4	2.47242e-10	High	108.21	2.5392e-09	High	145.84	4.30797e-13	0
	VIVVTGFAEVGPWGSAR	7	1	1	P19097		1744.94	3.83237e+06	7.69824e+07	4.39599e+07		0	100.14	9.09213e-09	High	94.94	3.01069e-08	High	94.05	3.16414e-08				High	94.42	3.31232e-08	0
	LSQYVQEMALGGPITK	5	1	1	P19097	M8(Oxidation)	1750.91	2.54775e+06	0	641613		0	89.07	1.53239e-07				Medium	10.8	10.0851	High	17.6	2.25827	High	15.43	3.11623	0
	AVSITSFGFGQK	8	1	1	P19097		1241.65	9.36721e+07	184243544	0		0	88.59	6.72413e-08	High	88.23	7.1775e-08	High	87.47	8.55014e-08	High	44.79	0.00161301	High	81.5	3.44062e-07	0
	QDGVLLVALSNEPAAR	19	1	1	P19097		1652.9	2.58095e+07	7.02964e+07	4.58855e+07		0	87.29	1.16649e-07	High	95.12	1.81336e-08	High	95.16	1.9918e-08	High	69.17	6.82172e-06	High	98.39	8.80853e-09	0
	SPVMADLNGGLQFVPELK	3	1	1	P19097		1915	3.17438e+06	1.22441e+07	4.14008e+07		0	84.47	4.18724e-07	High	57.81	0.00020159							High	47.54	0.00208001	0
	QIAPAELEGLLDLER	8	1	1	P19097		1666.9	3.3304e+07	1.60615e+08	3.0762e+08		0	83.23	3.42479e-07	High	114.82	2.27596e-10	High	95.62	1.69703e-08	High	14.9	2.39783	High	115.14	2.12347e-10	0
	DSYINANTIETAK	34	1	1	P19097		1439.7	6.85534e+07	5.31663e+07	142653248		0	74.88	3.08833e-06	High	73.81	3.93867e-06	High	73.95	4.12181e-06	High	66.6	2.0729e-05	High	55.58	0.000262168	0
	GTGLMSANNIIAEGIEK	9	1	1	P19097		1717.88	2913745	1.94613e+07	2.36407e+07		0	66.07	2.76586e-05	High	98.96	1.74513e-08	High	71.11	9.73886e-06				High	94.06	4.88058e-08	0
	ILEQFEYVLYPSK	5	1	1	P19097		1628.86	2.30539e+07	0	2.8953e+07		0	59.97	9.75717e-05				High	61.68	6.9958e-05	High	83.84	4.33493e-07	High	76.29	2.27914e-06	0
	QSSSLLSR	4	1	1	P19097		877.474	5.19805e+07	6.24784e+06	0		0	59.49	3.65497e-05	High	56.2	7.84418e-05	High	56.52	7.28698e-05							0
	LIEPELFNGYNPEK	11	1	1	P19097		1662.84	3.76622e+07	4.04355e+07	5.59202e+07		0	59.15	0.000144361	High	71.43	8.75929e-06	High	56.49	0.000277232	High	51.2	0.000898914	High	72.05	7.38814e-06	0
	QVLDVDPVYKDVAKPTGPK	6	1	1	P19097		2069.13	2.85038e+07	2.50061e+08	1.47425e+08		0	58.13	0.000121745	High	49.08	0.000978252	High	41.26	0.00617614				High	48.77	0.00105661	1
	ATSNTLEEFEHGR	18	1	1	P19097		1490.69	8.92427e+07	1.44522e+08	1.85549e+08		0	57.79	0.000182393	High	104.67	3.52623e-09	High	68.53	1.55572e-05	High	28.42	0.15798	High	126.59	2.40441e-11	0
	AISAQADKQDISSSTR	17	1	1	P19097		1677.84	6.72417e+07	9.98195e+07	2.38215e+08		0	55.67	0.000341755	High	38.58	0.0179377	High	63.55	5.5682e-05	High	38.96	0.0164158	High	61.7	8.52541e-05	1
	QVTDYYQSIYAK	22	1	1	P19097		1478.72	33557100	0	0		0	53.57	0.000386797	High	72.53	5.14072e-06	High	72.43	5.20331e-06	High	56.04	0.000228104	High	68.05	1.43593e-05	0
	LSLETLFNR	4	1	1	P19097		1092.6	3.62028e+07	165433262	3.96757e+08		0	51.66	0.000193784	High	52.83	0.000149843	High	53.15	0.000137747				High	47.12	0.000552182	0
	NKYESYDAALSLHR	12	1	1	P19097		1666.82	35944043	1.44996e+08	2.05928e+08		0	50.79	0.00107253	High	46.17	0.00327657	High	43.08	0.00627842	High	65.41	3.70177e-05	High	76.16	3.23813e-06	1
	QLSSLFLDGLEK	7	1	1	P19097		1349.73	80481662	2.7358e+08	3.5787e+08		0	45.98	0.00121127	High	57.6	8.75852e-05	High	37.51	0.0112395	High	40.31	0.00589857	High	69.11	5.86102e-06	0
	EIYYTPDPSELAAK	24	1	1	P19097		1596.78	5.67459e+07	0	1.21799e+07		0	43.92	0.00452345	High	20.99	0.953003	High	50.44	0.00101525	High	33.84	0.0483679	High	56.39	0.00026842	0
	TFDSSWNWAK	10	1	1	P19097		1241.56	31490357	1.18313e+08	0		0	42.95	0.00323714	High	49.48	0.000702244	High	41.09	0.00497165	High	46.14	0.00154202	High	52.39	0.000363074	0
	AAEEAGVTDVK	8	1	1	P19097		1089.54	1.67978e+07	0	0		0	42.27	0.00338857				High	70.12	5.55925e-06	High	48.28	0.000849212				0
	NAPAVELHGNAK	12	1	1	P19097		1220.64	3.35394e+07	0	0		0	37.31	0.0112118	High	37.68	0.00882898	High	41.19	0.00393469	High	32.44	0.0344094				0
	QDVEALIEFIYDTEK	8	1	1	P19097		1812.89	1.09904e+07	6.47669e+07	137319859		0	35.95	0.0376445	High	76.19	3.81332e-06	High	81.11	1.19538e-06	High	94.15	5.9631e-08	High	40.61	0.0134167	0
	ESQPTIEEDLTR	19	1	1	P19097		1417.68	8.23419e+07	1.63933e+06	1.3509e+08		0	35.36	0.0290053	High	21.62	0.643546	High	31.28	0.069409	High	12.34	5.29476	High	50.52	0.000829491	0
	SGSLTFNSK	3	1	1	P19097		940.47	4.64991e+07	0	0		0	35.18	0.00517278				High	29.18	0.0201101				High	11.43	1.36336	0
	QVLDVDPVYK	13	1	1	P19097		1175.63	23740914	3.03978e+06	414695		0	34.17	0.0175717	High	43	0.00225284	High	42.47	0.00261036	High	39.36	0.00534196	High	40.83	0.00380803	0
	GGQAIVVHPDYLYGAITEDR	5	1	1	P19097		2174.08	4.77877e+07	0	3.95068e+07		0	33.94	0.081496				High	23.39	0.989816	High	62.23	0.000125966	High	51.51	0.00137767	0
	ETAEQFK	1	1	1	P19097		852.41	3.231e+07	0	0		0	33.61	0.011454													0
	ETIPFLHLR	9	1	1	P19097		1125.64	1.83635e+07	64237371	2.4598e+08		0	33.59	0.0059503	High	32.08	0.0084244	High	29.39	0.0169168	High	23.34	0.0625653	High	31.61	0.00938726	0
	AKYETSILEHSGIR	8	1	1	P19097		1603.85	2.12832e+07	1.72464e+08	1.50497e+08		0	33.19	0.0470379	High	59.63	0.000106443	High	47.02	0.00175074				High	46.01	0.00233319	1
	SLGGGAALK	5	1	1	P19097		773.452	5.19918e+07	0	0		0	32.97	0.0198584				Medium	20.38	0.360533	Medium	14.59	1.36755				0
	NGNITYSEEPR	16	1	1	P19097	N3(Deamidated)	1280.58	0	2.58719e+07	7.26835e+07		0	30.16	0.0594201	High	34.82	0.0200732	High	23.76	0.265899	High	34.87	0.0200878	High	35.94	0.0153574	0
	SEGNPVIGVFQK	4	1	1	P19097		1274.67	0	1.02669e+07	2.10135e+07		0	29.99	0.0724166	High	19.61	0.858756							High	59.39	8.91295e-05	0
	GATLYIPK	8	1	1	P19097		862.504	7.25175e+07	4.39778e+07	1.6834e+08		0	29.38	0.0159177	High	30.47	0.0123845	High	30.05	0.013642	High	29.34	0.0160649	High	31.75	0.00922315	0
	KAVSIETALEHK	1	1	1	P19097		1325.74	1.40051e+07	0	0		0	28.59	0.0336207													1
	DKYVLITGAGK	11	1	1	P19097		1164.66	1.89117e+07	1.5484e+07	4.13211e+07		0	27.33	0.0417935	High	50.17	0.000211555	High	44.86	0.000718493	High	34.16	0.00844156	High	49.84	0.000228256	1
	WIETQDVFLK	7	1	1	P19097		1278.67	7.12423e+07	60934385	2.36832e+08		0	26.93	0.16921	High	31.48	0.0587107	High	54.53	0.000244545				High	54.66	0.000215276	0
	WGLPSGR	26	1	1	P19097		772.41	3.16481e+07	4.9092e+06	1.67662e+07		0	25.8	0.0384019	High	34.05	0.00669035	Medium	19.83	0.176786				High	35.44	0.0048579	0
	GSTLIVVPFNQGSK	18	1	1	P19097		1446.8	51501601	242539	1.74635e+07		0	24.24	0.241844	High	48.16	0.00086613	High	35.55	0.0129833	High	41.06	0.00444205	High	60.18	4.47081e-05	0
	YESYDAALSLHR	2	1	1	P19097		1424.68	1.19074e+07	583845	0		0	21.54	0.77616	High	10.18	9.73792										0
	SLDSIPMSK	11	1	1	P19097	M7(Oxidation)	993.492	1.36854e+07	10650234	3.13998e+07		0	20.92	0.240301	High	16.59	0.615082	Medium	20.71	0.252207	Medium	22.9	0.15232	High	13.2	1.41435	0
	AAFNGVTFK	3	1	1	P19097		954.505	5.46064e+06	0	3.68906e+07		0	19.95	0.252389				Medium	17.34	0.330258				High	31.87	0.0162207	0
	EHAPYTDELEEDVYLDPLAR	7	1	1	P19097		2375.1	7.36248e+06	96791794	3.74291e+08		0	19.61	3.08824	High	68.53	4.12217e-05	High	32.11	0.181754				High	74.14	1.12232e-05	0
	GGQAIVVHPDYLYGAITEDRYNEYVAK	2	1	1	P19097	N22(Deamidated)	3042.5	2.86404e+06	0	0		0	17.43	6.21216													1
	GRPYTGWVDSK	14	1	1	P19097		1265.63	8.21527e+06	9.37098e+07	1.09597e+08		0	16.28	2.10777	High	44.96	0.00208088	High	31	0.0598923				High	48.71	0.000877501	0
	EIHNEAESQLR	6	1	1	P19097		1325.64	0	1.08752e+08	1.91304e+08		0	15.09	2.4547	High	20.76	0.62246	High	23.31	0.411827				High	27.58	0.137134	0
	HQHGDKVDIFEIPETGEYSVK	4	1	1	P19097		2428.18	2.99452e+07	0	1.56506e+08		0	11.93	16.4086				High	17.73	4.38841	High	19.16	3.11416	High	12.15	15.6803	1
	VSISHDDLQAVAVAVSTKK	3	1	1	P19097		1968.07	0	1.80391e+08	9.02299e+06		0	10.92	7.08363	High	31.83	0.0533446							High	22.5	0.495985	1
	VVNGNSADAAYAQVEIQPR	46	1	1	P19097	N5(Deamidated)	2003	0	97876	0		0			High	145.47	4.97629e-13	High	152.7	9.62361e-14	High	107.92	2.89374e-09	High	126.05	4.64843e-11	0
	LSQYVQEMALGGPITK	8	1	1	P19097		1734.91	0	1.62186e+06	8.45094e+06		0			High	93.59	5.09057e-08	High	79.73	1.19237e-06	High	63.94	4.46634e-05	High	62.05	6.98895e-05	0
	GAAGAWMMNGALQILNSGIIPGNR	1	1	1	P19097		2412.23	0	9.0726e+06	0		0			High	88.46	2.96526e-07										0
	NADNVDKILEQFEYVLYPSK	1	1	1	P19097		2385.2	0	1.13257e+08	0		0			High	75.04	7.01699e-06										1
	EIDPSQTTQLAGMDVEDALDKDSTK	8	1	1	P19097		2707.26	0	2.58498e+07	6.99672e+07		0			High	69.48	4.16443e-05	High	82.37	2.1239e-06				High	82.45	2.05811e-06	1
	EKDTVAELQAQLDYLNAELGEFFVNGVATSFSR	3	1	1	P19097		3661.81	0	1.76106e+06	2.47486e+06		0			High	68.04	6.16603e-05							High	90.48	3.51565e-07	1
	EFGTTPEKPEETPLEELAETFQDTFSGALGK	9	1	1	P19097		3398.62	0	9.52168e+07	3.1755e+08		0			High	67.94	7.61851e-05	High	54.27	0.00175327	High	69.39	5.39668e-05	High	56.61	0.00103298	0
	EMIQEVIVEEDLEPFEASK	3	1	1	P19097		2235.07	0	1.50514e+07	1.9646e+07		0			High	64.38	8.88541e-05	High	48.4	0.00389474				High	88.14	4.05292e-07	0
	AAQQQWGNDFYK	9	1	1	P19097		1455.66	0	0	1.24074e+07		0			High	58.27	0.000117213							High	60.75	6.80689e-05	0
	ELVETSEVR	5	1	1	P19097		1061.55	0	5.89853e+07	1.87353e+08		0			High	58.07	8.39819e-05	High	32.53	0.0300736				High	46.73	0.00114337	0
	EIDPSQTTQLAGMDVEDALDKDSTK	4	1	1	P19097	M13(Oxidation)	2723.24	0	1.01244e+07	0		0			High	55.55	0.00105441	High	68.31	5.63351e-05	High	38.03	0.0600396				1
	AVSIETALEHK	10	1	1	P19097		1197.65	0	194007408	1.03056e+08		0			High	55.17	7.48058e-05	High	19.38	0.422741	High	21.94	0.212392	High	55.35	6.72467e-05	0
	SLGGGAALKDIEIVR	4	1	1	P19097		1498.86	0	1.17643e+08	0		0			High	53.91	0.000175787							High	17.1	1.13188	1
	NADNVDKILEQFEYVLYPSK	6	1	1	P19097	N1(Deamidated)	2386.18	0	1.5404e+06	0		0			High	49.36	0.00277006										1
	AAQQQWGNDFYKR	3	1	1	P19097		1611.77	0	8.26504e+07	7.08987e+06		0			High	49.13	0.00150159							High	13.96	4.93801	1
	LIEPELFNGYNPEKK	3	1	1	P19097		1790.93	0	2.89478e+08	3.35828e+08		0			High	48.75	0.00160889	High	30.44	0.112143				High	80.12	1.17362e-06	1
	YASIVGVDLSSAASASGAAGAGAAAGAAMIDAGALEEITKDHK	1	1	1	P19097		3945.93	0	1.87517e+07	0		0			High	48.63	0.00610591										1
	NGNITYSEEPREK	4	1	1	P19097	N1(Deamidated)	1537.71	0	2.59454e+07	0		0			High	48.47	0.00136828										1
	VVEIGPSPTLAGMAQR	6	1	1	P19097		1625.87	0	2.76644e+06	1.38563e+06		0			High	44.37	0.00268895	High	40.06	0.00744641	High	43.4	0.00346701	High	61.83	5.04576e-05	0
	GALATYGLTIDDLGVASFHGTSTK	4	1	1	P19097		2395.21	0	1.27117e+08	170993708		0			High	42.28	0.0120294	High	21.14	1.57056				High	64.58	7.24367e-05	0
	ANIQLDFPELKPYK	4	1	1	P19097		1675.9	0	152170568	0		0			High	40.04	0.00860538	High	11.47	6.89329				High	19.44	1.01988	0
	ELVETSEVRK	9	1	1	P19097		1189.64	0	9.75524e+07	1.04774e+08		0			High	38.89	0.0071469							High	37.96	0.00885355	1
	NGNITYSEEPR	4	1	1	P19097		1279.59	0	3.67008e+07	7.37732e+07		0			High	37.63	0.0108728	High	35.46	0.0177494				High	36.33	0.0143527	0
	ASLLLHVLVAHK	3	1	1	P19097		1300.81	0	3.39262e+07	4.41219e+07		0			High	37.29	0.000802543				High	44.49	0.000152921	High	19.22	0.048468	0
	AAFNGVTFK	11	1	1	P19097	N4(Deamidated)	955.489	0	1.31091e+07	3.35266e+07		0			High	36.03	0.00520123	High	47.26	0.000389019	High	18.24	0.310435	High	48.14	0.000317666	0
	YVLITGAGK	3	1	1	P19097		921.54	0	2.20869e+07	4.80541e+07		0			High	35.44	0.00247182							High	57.9	1.37043e-05	0
	LIEPELFNGYNPEK	2	1	1	P19097	N8(Deamidated)	1663.83	0	3.99349e+06	0		0			High	35.05	0.0392323										0
	GAAGAWMMNGALQILNSGIIPGNR	3	1	1	P19097	N9(Deamidated); Q13(Deamidated)	2414.2	0	3.5362e+06	0		0			High	34.67	0.0805045										0
	GSIGAEVLQGLLQGGAK	3	1	1	P19097		1597.89	0	9.61587e+07	0		0			High	33.01	0.0329523	High	59.83	6.40591e-05							0
	NGGLGWDLDAIIPFAAIPEQGIELEHIDSK	6	1	1	P19097	N1(Deamidated)	3219.62	0	1.71042e+06	2.80685e+07		0			High	31.18	0.211972	High	64.83	8.83953e-05	High	51.95	0.00167927	High	59.73	0.000279816	0
	NGGLGWDLDAIIPFAAIPEQGIELEHIDSK	2	1	1	P19097		3218.64	0	1.97071e+07	3.80373e+07		0			High	30.48	0.204546							High	15.71	6.68919	0
	EVVSEAINIMNR	9	1	1	P19097		1374.71	0	0	6.54235e+06		0			High	30.27	0.0771983	High	34.86	0.0269598	High	35.48	0.0239394	High	65.03	2.6553e-05	0
	QQLQVLAR	14	1	1	P19097		955.569	0	477004	2.49507e+08		0			High	28.1	0.0257878							High	48.37	0.000240151	0
	EEPAKEEAPAPTPAASAPAPAAAAPAPVAAAAPAAAAAEIADEPVK	9	1	1	P19097		4197.13	0	0	3.64543e+07		0			High	28.06	0.407903	High	47.84	0.00452696	High	21.03	1.93626	High	54.86	0.000843576	1
	TPAGDWKYDR	1	1	1	P19097		1208.57	0	2.77607e+06	0		0			High	26.39	0.1101										1
	GAAGAWMMNGALQILNSGIIPGNR	6	1	1	P19097	N-Term(Acetyl); M8(Oxidation)	2470.25	0	5.70529e+06	6.43294e+06		0			High	25.36	0.647198	High	40.95	0.0180191				High	27.06	0.448383	0
	TREIHNEAESQLR	2	1	1	P19097		1582.79	0	5.33861e+07	1.37965e+06		0			High	24.74	0.357728							Low	17.82	1.60736	1
	AFLDSMAQK	14	1	1	P19097		1010.5	0	8.91203e+06	3.44994e+07		0			High	23.19	0.271769	High	21.84	0.59801				High	34.25	0.0355542	0
	SPVMADLNGGLQFVPELKEFTAK	1	1	1	P19097		2491.3	0	2.30978e+06	0		0			High	22.8	0.935207										1
	GGQAIVVHPDYLYGAITEDRYNEYVAK	7	1	1	P19097		3041.51	0	2.16197e+08	4.58689e+08		0			High	21.87	2.18281	High	36.17	0.0786474				High	33.67	0.142692	1
	ETIPFLHLRK	1	1	1	P19097		1253.74	0	5.74479e+06	0		0			High	21.1	0.156026										1
	MDLDNGER	2	1	1	P19097	N5(Deamidated)	950.388	0	876174	0		0			High	20.42	0.0953212	High	16.62	0.272214							0
	GAAGAWMMNGALQILNSGIIPGNR	2	1	1	P19097	Q13(Deamidated)	2413.22	0	0	0		0			High	19.74	2.16957										0
	TPAEMSRPATTTR	2	1	1	P19097		1418.7	0	1.52353e+07	6.44098e+06		0			High	19.09	0.928528							High	14.51	2.80366	0
	SPVMADLNGGLQFVPELK	1	1	1	P19097	N-Term(Acetyl); M4(Oxidation)	1973.01	0	0	0		0			High	15.28	4.58066										0
	AISAQADKQDISSSTRVEFEK	1	1	1	P19097		2310.17	0	7.93358e+07	0		0			High	11.56	13.6574										2
	GTGLMSANNIIAEGIEK	6	1	1	P19097	M5(Oxidation)	1733.88	0	0	3.94016e+06		0						High	68.33	1.70689e-05	High	71.84	8.13713e-06	High	113.19	5.80957e-10	0
	MGVPIYGIVAMAATATDK	3	1	1	P19097		1808.93	0	0	5.08518e+07		0						High	68.04	2.01163e-05	High	66.35	3.51433e-05	High	58.26	0.000205409	0
	EMIQEVIVEEDLEPFEASK	1	1	1	P19097	M2(Oxidation); Q4(Deamidated)	2252.07	0	0	0		0						High	61.1	0.000213352							0
	VSISHDDLQAVAVAVSTK	9	1	1	P19097		1839.98	0	0	8.08189e+07		0						High	44.32	0.00368719	High	18.22	1.41922	High	44.48	0.00353778	0
	VVEIGPSPTLAGMAQR	9	1	1	P19097	M13(Oxidation)	1641.86	0	0	2.11628e+07		0						High	34.15	0.0365362				High	76.62	2.05576e-06	0
	LIEPELFNGYNPEKK	6	1	1	P19097	N8(Deamidated)	1791.92	0	0	5.95144e+06		0						High	34.07	0.0498883				High	31.04	0.101726	1
	MPGGFTITVAR	4	1	1	P19097		1149.61	0	0	0		0						High	32.41	0.0225628				High	67.56	1.05233e-05	0
	MPGGFTITVAR	3	1	1	P19097	M1(Oxidation)	1165.61	0	0	0		0						High	24.52	0.256588				High	49.98	0.000755471	0
	EIDPSQTTQLAGMDVEDALDKDSTK	2	1	1	P19097	Q9(Deamidated)	2708.25	0	0	0		0									High	29.61	0.404764				1
	EMIQEVIVEEDLEPFEASK	2	1	1	P19097	M2(Oxidation)	2251.07	0	0	4.54816e+06		0												High	79.59	2.8794e-06	0
	GTGLMSANNIIAEGIEK	2	1	1	P19097	N8(Deamidated)	1718.87	0	0	9.92742e+06		0												High	58.13	0.000210573	0
	NVDREVVSEAINIMNR	1	1	1	P19097		1858.95	0	0	8.72175e+07		0												High	54.72	0.000465456	1
	YASPNLNMK	2	1	1	P19097	M8(Oxidation)	1053.5	0	0	2.04587e+07		0												High	53.01	0.000526036	0
	EIDPSQTTQLAGMDVEDALDKDSTK	2	1	1	P19097	Q6(Deamidated); M13(Oxidation)	2724.26	0	0	1.2918e+07		0												High	48.89	0.00483562	1
	IMLTNILR	1	1	1	P19097	M2(Oxidation)	989.581	0	0	1.60593e+07		0												High	46.33	0.000483079	0
	LVAGQIPTGWNAK	2	1	1	P19097		1354.75	0	0	7671988		0												High	45.63	0.00113103	0
	GTGLMSANNIIAEGIEK	2	1	1	P19097	N-Term(Acetyl); M5(Oxidation)	1775.88	0	0	3.87565e+06		0												High	45.54	0.00388862	0
	EVVSEAINIMNR	2	1	1	P19097	M10(Oxidation)	1390.7	0	0	3.72906e+06		0												High	34.99	0.0241363	0
	YETSILEHSGIR	1	1	1	P19097		1404.71	0	0	117424172		0												High	32.93	0.0405173	0
	DWVENELEALKLEAEEIPSEDQNEFLLER	3	1	1	P19097	Q22(Deamidated)	3488.67	0	0	7.32264e+06		0												High	29.39	0.516019	1
	VVVTTSR	17	1	1	P19097		761.452	2.39821e+07	0	0		0.001	42.77	0.000465032				High	57.26	1.6538e-05	High	43.78	0.000368538				0
	KAAEEAGVTDVK	3	1	1	P19097		1217.64	1.85384e+07	0	0		0.001	29.18	0.0767566				High	38.32	0.00869401							1
	IMLTNILR	5	1	1	P19097		973.588	9.27932e+06	1.76157e+07	9.07154e+06		0.001	29.1	0.0214682	High	46.44	0.000407441							High	27.37	0.0321571	0
	EIDPSQTTQLAGMDVEDALDKDSTK	1	1	1	P19097	N-Term(Acetyl); M13(Oxidation)	2765.28	2.72104e+07	0	0		0.001	27.02	0.77269													1
	NGNITYSEEPREK	3	1	1	P19097		1536.73	0	2.11951e+06	8.77168e+06		0.001			High	32.24	0.0685994							Medium	35.02	0.0339012	1
	MDLDNGER	3	1	1	P19097		949.403	0	2.0601e+06	0		0.001			High	17.52	0.292953	High	29.79	0.0261861							0
	QQLQVLAR	2	1	1	P19097	Q2(Deamidated)	956.549	0	3.43302e+06	0		0.001			High	15.37	0.914767										0
	DWVENELEALKLEAEEIPSEDQNEFLLER	1	1	1	P19097		3487.68	0	992451	0		0.001			High	11.54	30.4888										1
	SNDALIK	2	1	1	P19097		760.42	0	0	0		0.001						High	43.1	0.00324478	High	50.74	0.000558709				0
	TKEPVDDKDVK	2	1	1	P19097		1273.66	0	0	0		0.001						High	31.83	0.0455037							2
	YASPNLNMK	2	1	1	P19097		1037.51	0	0	4.27208e+07		0.001						High	13.6	2.65402				High	40.52	0.00530519	0
	ANDKNESATINEMMK	1	1	1	P19097		1695.77	0	0	406662		0.001												High	46.15	0.0030272	1
	FKDEPVQNDILQESFINTMSAWVNMLLISSSGPIK	3	1	1	P19097	M19(Oxidation)	3967.98	0	0	0		0.002						High	38.2	0.0505529				Medium	29.91	0.340585	1
	LEAEEIPSEDQNEFLLER	1	1	1	P19097		2161.03	0	0	0		0.002						High	35.21	0.0665422							0
	GENYQLVK	1	1	1	P19097		950.492	0	0	3.06823e+07		0.002												High	34.17	0.0137243	0
	FFHNGMIYNK	1	1	1	P19097	M6(Oxidation)	1286.6	0	0	2.20442e+07		0.002												High	11.11	5.05724	0
	EVASLPNK	3	1	1	P19097		857.473	5.79895e+07	1.32191e+07	0		0.003	14.02	1.28989	High	18.62	0.447251	Medium	21.98	0.206325							0
	SLDSIPMSK	1	1	1	P19097		977.498	0	1.24436e+07	0		0.003			High	16.63	0.609443										0
	AFLDSMAQK	2	1	1	P19097	M6(Oxidation)	1026.49	0	1.2314e+06	2.91409e+07		0.003			High	16.08	1.59799							High	21.91	0.301793	0
	TAIDKNGNITYSEEPR	2	1	1	P19097		1807.88	0	0	0		0.003			High	13.37	6.8164							High	19.29	1.85885	1
	HQHGDKVDIFEIPETGEYSVK	1	1	1	P19097	Q2(Deamidated)	2429.17	0	0	0		0.003						High	26.49	0.617853							1
	LYSDLMK	2	1	1	P19097		869.444	0	0	4.07789e+07		0.004						High	33.83	0.00790739				High	32.47	0.00948451	0
	EAQIKDWVENELEALK	1	1	1	P19097		1914.98	0	0	0		0.004						High	30.54	0.125088							1
	YLKMDLDNGER	1	1	1	P19097	M4(Oxidation)	1369.64	0	0	5.12341e+06		0.004												High	37.13	0.0140778	1
	TAIDKNGNITYSEEPR	2	1	1	P19097	N8(Deamidated)	1808.86	0	3.37579e+06	0		0.006			High	12.48	8.25655										1
	TVSSTIPR	1	1	1	P19097		860.485	4.88851e+07	0	0		0.008	28.14	0.0496449													0
	AVSIETALEHK	2	1	1	P19097	T6(Phospho); K11(Acetyl)	1319.62	0	1.54227e+06	2.59878e+06	S(3): 0.0; T(6): 100.0	0.008			High	16.43	1.82577							Medium	17.31	1.47417	0
	WIETQDVFLKDFNTER	1	1	1	P19097		2041	0	0	8.04944e+06		0.011												Medium	10.54	17.1229	1
	EFGTTPEKPEETPLEELAETFQDTFSGALGK	1	1	1	P19097	Q22(Deamidated)	3399.62	0	0	254658		0.017												Medium	12.53	26.3347	0
	KYLQTR	6	1	1	P19097		808.468	0	1.46729e+06	0		0.021			Medium	33	0.0032076							Low	13.14	0.310585	1
	LGSEADAK	1	1	1	P19097		790.394	1.11889e+06	0	0		0.024	22.89	0.146759													0
	KLSQYVQEMALGGPITK	1	1	1	P19097	M9(Oxidation)	1879	0	0	2.66459e+06		0.027												Medium	10.4	9.795	1
	ANDKNESATINEMMK	1	1	1	P19097	M14(Oxidation)	1711.76	0	0	8.75516e+06		0.101												Low	12.01	7.48168	1
	LSLETLFNR	1	1	1	P19097	N8(Deamidated)	1093.59	0	4.88424e+06	0					Low	10.84	3.05343										0
	QDGVLLVALSNEPAAR	4	1	1	P19097	Q1(Deamidated)	1653.89	0	0	0								Low	12.42	4.47067	Low	36.45	0.0150599	Low	31.93	0.0479304	0
P07149	Fatty acid synthase subunit beta OS=Saccharomyces cerevisiae (strain ATCC 204508 / S288c) GN=FAS1 PE=1 SV=2 - [FAS1_YEAST]	68.45	1	102	107	870	1.19915e+08	3.78541e+08	2.49059e+08	1678.33	6327.51	3675.18	2051	228.547	5.92236
	Sequence	# PSMs	# Proteins	# Protein Groups	Protein Group Accessions	Modifications	MH+ [Da]	A2: Area	B2: Area	E2: Area	phosphoRS Site Probabilities	q-Value	IonScore A4	Exp Value A4	B4	IonScore B4	Exp Value B4	C4	IonScore C4	Exp Value C4	D4	IonScore D4	Exp Value D4	E4	IonScore E4	Exp Value E4	# Missed Cleavages
	VAASFSQEALQYVVER	18	1	1	P07149		1796.92	31751796	109748556	1.00955e+08		0	108.89	1.45714e-09	High	142.21	7.36438e-13	High	113.45	5.3206e-10	High	106.86	2.41094e-09	High	117.3	2.18237e-10	0
	IPAVEYFGGESPVDVQSQVDSSSVSEDSAVFK	2	1	1	P07149	Q16(Deamidated)	3360.58	1.10798e+07	0	0		0	98.76	6.35625e-08													0
	VNLENPIPIAVLDSYTPSTNEPYAR	11	1	1	P07149		2773.42	4.294e+07	1.93021e+08	2.1637e+08		0	83.99	1.03587e-06	High	80.8	2.13639e-06	High	115.54	7.20197e-10	High	28.53	0.366696	High	121.1	1.76635e-10	0
	ALIENWAADSVSSR	17	1	1	P07149		1518.75	6.93189e+07	0	8.55918e+07		0	77.32	1.72656e-06	High	91.4	6.71552e-08	High	80.3	8.73993e-07	High	90.86	7.63337e-08	High	91.41	6.76513e-08	0
	ILPEPTEGFAADDEPTTPAELVGK	16	1	1	P07149		2497.23	6.68102e+06	5.67681e+06	4.1605e+07		0	73.87	1.10037e-05	High	93.79	1.10934e-07	High	93.42	1.23984e-07	High	88.32	3.96494e-07	High	93.97	1.0643e-07	0
	DSLWQSEHLEAVVDQDVQR	17	1	1	P07149		2254.07	33104141	2.44748e+08	1.80969e+08		0	72.99	1.22747e-05	High	107.35	4.48872e-09	High	120.02	2.46014e-10	High	69.25	2.89935e-05	High	119.35	2.77238e-10	0
	ALDTVTNVLNFIK	9	1	1	P07149		1447.81	2.77566e+07	1.19457e+08	490074876		0	72.52	2.09629e-06	High	77.2	7.67901e-07	High	77.45	6.2151e-07	High	90.81	4.81313e-08	High	77.6	6.24739e-07	0
	GNYTDFENTFQK	25	1	1	P07149		1463.64	43831219	7.21499e+06	1.32224e+07		0	66.25	1.9469e-05	High	65.2	2.35405e-05	High	51.28	0.000582008	High	29.9	0.0827844	High	66.54	1.72908e-05	0
	ATSSTDEESWFK	30	1	1	P07149		1387.6	11551212	2.02082e+07	1.0762e+08		0	64.82	2.26936e-05	High	93.26	3.07549e-08	High	69	8.48516e-06	High	87.27	1.29468e-07	High	93.21	3.06096e-08	0
	FSAETLSELIR	5	1	1	P07149		1265.68	7.36536e+07	236299699	0		0	64.69	2.00039e-05	High	76.01	2.11766e-06	High	76.9	1.04537e-06	High	88	9.28747e-08	High	82.08	3.22109e-07	0
	ATHILDFGPGGASGLGVLTHR	9	1	1	P07149		2076.1	4.84072e+07	2.56774e+08	4.49418e+08		0	61.55	9.11194e-05	High	94.28	4.7888e-08	High	81.54	9.51524e-07	High	111.23	9.80869e-10	High	110.44	1.12504e-09	0
	YLGLKPGSIDAISQVINIAK	7	1	1	P07149		2100.21	2.53463e+07	2.14897e+08	4.44671e+08		0	58.98	4.37599e-05	High	75	8.6014e-07	High	60.25	2.77554e-05				High	74.42	1.05532e-06	0
	LLQENDTTLVK	21	1	1	P07149		1273.7	9.02845e+07	1.25109e+08	3.09002e+08		0	56.08	0.000136249	High	61.7	3.73536e-05	High	65.07	1.75656e-05	High	78.59	7.6442e-07	High	76.79	1.18213e-06	0
	MIPGAKPLQVGDVVSTTAVIESVVNQPTGK	3	1	1	P07149	M1(Oxidation); Q9(Deamidated)	3052.64	0	0	0		0	54.74	0.000272115													0
	IVDVVGTLSR	28	1	1	P07149		1058.62	1.14229e+08	1.18544e+07	2.59309e+07		0	52.77	0.000167517	High	62.81	1.42419e-05	High	51.41	0.00023996	High	50.26	0.000309882	High	65.73	7.27058e-06	0
	AAQDVWNR	22	1	1	P07149		959.469	5.53454e+07	157878216	2.4262e+08		0	52.54	0.000164091	High	57.49	5.23128e-05	High	43.72	0.00124626	High	40.83	0.00242855	High	56.79	6.14622e-05	0
	IRENYSAMIFETIVDGK	4	1	1	P07149		1986	7.50233e+06	5.30409e+07	0		0	51.62	0.00119102	High	49.51	0.00188793	High	52.54	0.000953902	High	42.5	0.00950638				1
	SKEWFQLDDEDFDLLNK	3	1	1	P07149		2142	0	1.6063e+08	215510904		0	51.48	0.00156182	High	75.73	5.73494e-06							High	83.59	9.50517e-07	1
	LNADFQKPWFATVNGQAR	6	1	1	P07149		2063.05	6.6614e+07	2.55834e+08	4.27597e+08		0	51.3	0.00132435	High	83.45	8.034e-07	High	56.12	0.000431999				High	67.59	3.05774e-05	0
	ENYSAMIFETIVDGK	1	1	1	P07149		1716.81	2.88959e+06	0	0		0	50.63	0.00129529													0
	DIQIPVYDTFDGSDLR	14	1	1	P07149		1853.89	4.08349e+07	1.46059e+08	6.778e+07		0	50.46	0.00147023	High	75.31	4.8848e-06	High	75.3	4.60241e-06	High	80.03	1.60239e-06	High	87.85	2.56178e-07	0
	TLSLIQSYSLLDKPDEAIEK	10	1	1	P07149		2263.2	7.06041e+07	337483840	563090899		0	48.91	0.00145237	High	71.43	9.19816e-06	High	99.14	1.38294e-08	High	54.75	0.000369634	High	70.52	9.31957e-06	0
	TVVTLSEPVQGELKPTVILK	12	1	1	P07149		2151.26	1.30219e+08	541364964	460250459		0	47.05	0.000308684	High	58.34	2.34488e-05	High	46.58	0.000303305	High	49.66	0.000189792	High	60.68	1.3339e-05	0
	GLLSATQFTQPALTLMEK	6	1	1	P07149		1949.04	4.38537e+06	3.3767e+07	8.82342e+07		0	46.77	0.00216268	High	92.46	6.2061e-08	High	86.43	2.48441e-07	High	24.58	0.305492	High	139.06	1.36396e-12	0
	EINEHSTSYTFR	9	1	1	P07149		1483.68	7.00057e+07	3.20604e+06	1.30594e+08		0	43.83	0.00373842	High	57.07	0.000177291	High	44.48	0.00317954	High	12.62	4.74263	High	62.15	5.41878e-05	0
	TLTFETETEVTFK	16	1	1	P07149		1545.77	2.95771e+07	8.69625e+07	4.31603e+07		0	43.23	0.00547349	High	91.45	8.10674e-08	High	90.97	8.96214e-08	High	64.31	4.15904e-05	High	91.15	8.83233e-08	0
	LNADFQKPWFATVNGQAR	22	1	1	P07149	N14(Deamidated)	2064.04	0	3.18906e+07	0		0	42.14	0.0107526	High	55.5	0.000527179	High	27.57	0.307973	High	33.1	0.0868623	High	38.9	0.022641	0
	LLGFTPGELR	6	1	1	P07149		1102.63	5.45394e+07	0	0		0	41.71	0.00353115				High	22.83	0.163134	High	13.9	2.17948	High	48.79	0.000691698	0
	SNSALFR	5	1	1	P07149		794.415	4.77011e+07	7.64484e+06	0		0	37.69	0.00302133	High	42.39	0.00102376	High	46.33	0.000413236	High	26.28	0.0416844				0
	LWIDEPFNLDFDPR	6	1	1	P07149		1776.86	8.19637e+06	6.87134e+07	1.9813e+08		0	37.55	0.0251119	High	66.88	2.92598e-05	High	79.09	1.74854e-06	High	61.9	9.27805e-05	High	66.04	3.53916e-05	0
	VFNAYPAAR	26	1	1	P07149		1008.53	9.35287e+07	9.96355e+07	1.52535e+08		0	37.35	0.00516337	High	36.35	0.00678997	High	41.84	0.00192136	High	38.78	0.00371478	High	41.51	0.00229553	0
	TGWLVEIVNYNVENQQYVAAGDLR	5	1	1	P07149		2751.37	4.35546e+06	21166231	4.03473e+07		0	36.09	0.0676847	High	101.22	1.83525e-08	High	48.71	0.00373476	High	88.82	3.27984e-07	High	101.62	1.76984e-08	0
	ALAGSEINWR	20	1	1	P07149		1116.58	9.128e+07	0	6.23307e+06		0	36	0.0136521	High	57.44	9.49289e-05	High	38.67	0.00738243				High	58.83	6.89284e-05	0
	TVEPVYQMHIK	4	1	1	P07149		1344.7	1.29204e+07	8.04933e+07	7.85075e+07		0	33.15	0.0406221	High	47.92	0.00119785	High	31.57	0.05162				High	33.31	0.0347661	0
	MIPGAKPLQVGDVVSTTAVIESVVNQPTGK	1	1	1	P07149		3035.64	7.17061e+06	0	0		0	32.51	0.0447997													0
	QVEISLVNGAK	8	1	1	P07149	N8(Deamidated)	1158.64	8109578	1.15594e+06	1.61489e+07		0	32.24	0.0335832	High	22.71	0.467215	High	34.56	0.0200519				High	22.31	0.510822	0
	AIFPNTVDGDLLK	11	1	1	P07149		1402.76	9.01158e+07	224334461	217440529		0	31.88	0.0381721	High	54.98	0.000183306	High	43.25	0.00270406	High	37.32	0.010908	High	62.51	3.30177e-05	0
	ENIIQMEMIENR	8	1	1	P07149		1519.72	1.22792e+06	8.7032e+06	0		0	31.71	0.069645	High	56.17	0.000252657	High	53.84	0.000415319	High	32.27	0.0558239	High	52.4	0.000586373	0
	DLATMTYEEVAK	4	1	1	P07149	M5(Oxidation)	1386.65	3.29682e+06	0	1.95823e+06		0	31.1	0.062255	High	90.62	7.22179e-08							High	44.95	0.00271746	0
	EQFLNAQDIDHFLSMCQNPMQKPVPFVPVLDR	10	1	1	P07149	M20(Oxidation); Q21(Deamidated); K22(GlyGly)	3887.87	3.75815e+06	0	0		0	30.68	0.414707													0
	STNSWFDVTWR	6	1	1	P07149		1398.64	1.36116e+07	7.79991e+07	9.78462e+07		0	28.42	0.108054	High	49.26	0.000850196				High	14.94	2.47203	High	42.42	0.00430456	0
	VNLENPIPIAVLDSYTPSTNEPYAR	9	1	1	P07149	N5(Deamidated)	2774.41	0	0	1.41813e+06		0	28.39	0.351979										High	42.78	0.015063	0
	VSGDLNPIHVSR	17	1	1	P07149		1293.69	1.15296e+08	1.6206e+07	103014009		0	27.92	0.0879825	High	65.36	1.61399e-05	High	49.35	0.000644023	High	21.15	0.425502	High	69.03	6.93269e-06	0
	TNSHLPAGK	3	1	1	P07149		924.489	1.07985e+07	0	0		0	26.79	0.0414634				High	36.92	0.00408504	High	28.59	0.0313378				0
	EFDETIFNLPK	3	1	1	P07149		1352.67	1.31462e+06	1.30559e+08	4.02041e+08		0	24.98	0.304662	High	50.71	0.000819459							High	47.19	0.00183155	0
	LLHQYYGDDESKIPAVEYFGGESPVDVQSQVDSSSVSEDSAVFK	9	1	1	P07149	Q28(Deamidated)	4809.23	7717765	0	158747268		0	22.31	3.9682							High	84.86	2.15385e-06	High	72.06	3.94352e-05	1
	NNVSFNAK	1	1	1	P07149		893.447	0	0	0		0	19.83	0.226703													0
	MIPGAKPLQVGDVVSTTAVIESVVNQPTGK	2	1	1	P07149	M1(Oxidation); K6(Acetyl)	3093.67	1.04136e+07	0	0		0	19.47	0.963151													0
	LVPTLEAK	6	1	1	P07149		870.532	1.84726e+07	1.47118e+08	437930537		0	15.52	0.542851	High	39.35	0.00202673	Medium	15.36	0.411866	Medium	12.4	0.814248	Medium	28.76	0.0192916	0
	VLSGSISER	12	1	1	P07149		947.516	86834091	1.93921e+08	3.4219e+08		0	14.74	0.851095	High	61.4	2.11173e-05	High	58.15	5.03728e-05	High	43.41	0.00149808	High	61.6	1.61197e-05	0
	TMDGKPVSLPLLYNFNPDNGFAPISEVMEDR	4	1	1	P07149	N-Term(Acetyl); M2(Oxidation)	3524.69	559147	2.22915e+07	0		0	14.09	19.076	High	26.03	1.13778										0
	FLPVASPFHSHLLVPASDLINK	8	1	1	P07149		2402.33	2.3373e+06	4.39645e+07	2.51856e+08		0	13.36	2.71485	High	10.9	5.25089	High	37.22	0.011807	High	41.38	0.00443582	High	27.49	0.109527	0
	NLVVSGPPQSLYGLNLTLR	7	1	1	P07149		2041.14	0	39462471	29402341		0	11.3	3.95489	High	103.73	2.24319e-09	High	99.2	6.28183e-09				High	104.59	1.97053e-09	0
	NPNWLEEYHPK	11	1	1	P07149		1426.68	1.82558e+07	2.03277e+08	6.94054e+07		0	10.83	6.86025	High	37.67	0.0149541	High	37.44	0.0157854				High	37.83	0.0130534	0
	FLGYVSSLVEPSK	9	1	1	P07149		1425.76	0	1.09755e+08	1.63117e+08		0			High	86.26	1.13801e-07	High	80.21	4.60201e-07	High	75.34	1.44161e-06	High	96.02	1.34394e-08	0
	GATGHSQGLVTAVAIAETDSWESFFVSVR	2	1	1	P07149		3022.48	0	2.81981e+06	0		0			High	78.92	4.46443e-06	High	27.13	0.685687							0
	VIVAGTLDINPDDDYGFKQEIFDVTSNGLK	3	1	1	P07149	N10(Deamidated)	3284.64	0	1.25784e+07	0		0			High	78.58	4.46535e-06										1
	GYPIQFLTIGAGVPSLEVASEYIETLGLK	3	1	1	P07149		3065.64	0	8.20053e+06	1.36443e+07		0			High	75.05	2.88693e-06	High	70.7	7.4049e-06				High	96.29	2.15344e-08	0
	IPAVEYFGGESPVDVQSQVDSSSVSEDSAVFK	5	1	1	P07149		3359.59	0	4.30756e+06	1.96672e+07		0			High	64.47	0.00017994	High	89.83	5.236e-07				High	107.19	9.42704e-09	0
	TFTGDFLR	7	1	1	P07149		956.484	0	9.91715e+07	135028117		0			High	60.01	2.32464e-05	High	35.01	0.00735116	High	50.5	0.00020989	High	46.68	0.000500445	0
	NLVVSGPPQSLYGLNLTLRK	2	1	1	P07149		2169.24	0	100947595	0		0			High	56.84	7.349e-05										1
	GLLSATQFTQPALTLMEK	4	1	1	P07149	M16(Oxidation)	1965.03	0	4.07157e+06	1.96464e+07		0			High	56.6	0.000247983							High	87.05	2.41622e-07	0
	TMDGKPVSLPLLYNFNPDNGFAPISEVMEDR	2	1	1	P07149	M2(Oxidation)	3482.66	0	6.44156e+06	0		0			High	55.92	0.0012097				High	51.31	0.00350166				0
	IFKEINEHSTSYTFR	2	1	1	P07149		1871.93	0	6.90364e+07	0		0			High	55.29	0.000449618										1
	DLATMTYEEVAKR	4	1	1	P07149		1526.75	0	2.50843e+07	4.47433e+07		0			High	52.23	0.000616663							High	57.66	0.000175424	1
	SLSLEEVEGHLFEIIDEASKK	4	1	1	P07149		2373.22	0	2.47529e+07	4.27749e+07		0			High	49.51	0.00203962				High	36.16	0.044208	High	44.07	0.00713754	1
	FDYPPMPFDGFLFGSR	4	1	1	P07149		1892.87	0	2.68816e+06	2.13735e+07		0			High	49.14	0.00202413	High	46.94	0.00354838				High	47.05	0.00329888	0
	LLKENIIQMEMIENR	1	1	1	P07149		1873.99	0	1.07091e+07	0		0			High	48.56	0.00146142										1
	TLSLIQSYSLLDKPDEAIEK	1	1	1	P07149	Q6(Deamidated)	2264.21	0	0	0		0			High	47.73	0.00183581										0
	VIVAGTLDINPDDDYGFKQEIFDVTSNGLKK	2	1	1	P07149		3411.73	0	5.57605e+07	7.588e+07		0			High	44.79	0.00871555							High	42.12	0.0141288	2
	VGQFDQVLNLCLTEFENCYLEGNDIHALAAK	1	1	1	P07149		3467.64	0	3.78537e+06	0		0			High	43.93	0.0200467										0
	LVELMFIR	3	1	1	P07149		1020.59	0	2.53239e+07	100089040		0			High	41.49	0.00193005							High	41.34	0.00065739	0
	VFKPSQGMVVEISNGNTSSK	5	1	1	P07149		2109.07	0	32843894	0		0			High	41.42	0.0132828	High	25.26	0.561599				High	53.27	0.000891089	0
	MIPGAKPLQVGDVVSTTAVIESVVNQPTGK	8	1	1	P07149	Q9(Deamidated)	3036.65	0	5.77081e+07	57131304		0			High	40.78	0.00558601							High	65.56	1.82905e-05	0
	YIPNLTAKPFQVTK	7	1	1	P07149		1619.92	0	141239211	4.29826e+07		0			High	37.79	0.00709445	High	13.58	1.95365	High	34.81	0.0143215	High	21.3	0.315798	0
	LLHQYYGDDESKIPAVEYFGGESPVDVQSQVDSSSVSEDSAVFK	3	1	1	P07149	Q28(Deamidated); Q30(Deamidated)	4810.24	0	8908110	0		0			High	37.1	0.126574										1
	DLATMTYEEVAK	4	1	1	P07149		1370.65	0	0	0		0			High	37.03	0.0160107	High	46.5	0.00198015				High	61.95	5.37737e-05	0
	LPVKWETTTQFK	2	1	1	P07149		1477.81	0	1.13115e+08	5.28194e+06		0			High	32.99	0.0350635							High	11.5	5.08305	1
	EWFQLDDEDFDLLNK	2	1	1	P07149		1926.87	0	1.64154e+07	0		0			High	32.78	0.0804816	High	52.84	0.000819514							0
	GKDFEITAK	1	1	1	P07149		1008.54	0	0	0		0			High	32.43	0.0177444										1
	NGKPVMEVTSSFFYR	3	1	1	P07149		1761.87	0	24981216	4.71151e+07		0			High	32.18	0.0898931	High	29.38	0.173364				High	26.9	0.306669	0
	EYFQDVYDLTGSEPIKEIIDNWEK	4	1	1	P07149	Q4(Deamidated)	2932.4	0	0	0		0			High	28.8	0.5159							High	25.35	1.13371	1
	AHPNFPIALQWTGGR	7	1	1	P07149		1664.87	0	1.65946e+08	2.16018e+08		0			High	28.6	0.168269	High	40.06	0.0119882	High	18.89	1.63275	High	42.08	0.00749214	0
	LLHQYYGDDESKIPAVEYFGGESPVDVQSQVDSSSVSEDSAVFK	10	1	1	P07149	Q30(Deamidated); S40(Phospho)	4889.2	0	3.61038e+06	0	Y(5): 0.0; Y(6): 0.0; S(11): 0.0; Y(18): 0.0; S(23): 0.0; S(29): 0.0; S(33): 0.0; S(34): 0.0; S(35): 0.0; S(37): 50.0; S(40): 50.0	0			High	23.67	3.0568										1
	FLPVASPFHSHLLVPASDLINKDLVK	2	1	1	P07149		2857.6	0	24591801	1.70992e+07		0			High	22.86	0.197985							High	10.6	3.64498	1
	HFASYANLPGTITHGMFSSASVR	1	1	1	P07149		2451.19	0	2.96306e+07	0		0			High	18.3	3.96327										0
	ETVEIGIVDYEAGASHGNPVVDFLKR	2	1	1	P07149		2815.42	0	1.75113e+07	2.87589e+07		0			High	18.24	3.67048							High	30.9	0.20967	1
	HFASYANLPGTITHGMFSSASVR	1	1	1	P07149	M16(Oxidation)	2467.18	0	1.5121e+07	0		0			High	15.39	8.38442										0
	LWIDEPFNLDFDPRDVIK	1	1	1	P07149		2232.13	0	5.41008e+07	0		0			High	14.41	6.87718										1
	SLSLEEVEGHLFEIIDEASK	3	1	1	P07149		2245.13	0	4.91216e+06	1.46669e+07		0			High	11.99	12.4554	High	20	2.0185				High	64.53	6.83423e-05	0
	SNYGMIAINPGR	1	1	1	P07149		1292.64	0	0	0		0						High	101.83	4.66191e-09							0
	EYFQDVYDLTGSEPIK	3	1	1	P07149		1903.9	0	0	6.53651e+06		0						High	71.03	1.65818e-05				High	79.8	2.0152e-06	0
	VIVAGTLDINPDDDYGFK	4	1	1	P07149		1951.97	0	0	5.0825e+06		0						High	65.05	5.41437e-05	High	68.6	2.17134e-05	High	96.56	3.8894e-08	0
	TMDGKPVSLPLLYNFNPDNGFAPISEVMEDR	1	1	1	P07149		3466.66	0	0	0		0						High	51.96	0.00294359							0
	ETVEIGIVDYEAGASHGNPVVDFLK	1	1	1	P07149		2659.32	0	0	0		0						High	50.66	0.00238892							0
	VIVAGTLDINPDDDYGFKQEIFDVTSNGLK	3	1	1	P07149	N10(Deamidated); N27(Deamidated)	3285.62	0	0	0		0						High	47.53	0.00638688							1
	ALIENWAADSVSSR	2	1	1	P07149	N5(Deamidated)	1519.75	0	0	0		0						High	41.59	0.00684065				High	51.21	0.000751913	0
	SNYGMIAINPGR	4	1	1	P07149	M5(Oxidation)	1308.64	0	0	1.7603e+07		0						High	36.5	0.0155591				High	69.72	8.31412e-06	0
	VFKPSQGMVVEISNGNTSSK	3	1	1	P07149	Q6(Deamidated)	2110.06	0	0	0		0						High	32.76	0.109985							0
	LLHQYYGDDESK	4	1	1	P07149		1467.67	0	0	2.07328e+07		0						High	23.89	0.449151	High	25.26	0.328084	High	57.93	0.000143831	0
	TMDGKPVSLPLLYNFNPDNGFAPISEVMEDR	6	1	1	P07149	M2(Oxidation); N14(Deamidated)	3483.66	0	0	3.03629e+07		0						High	19.11	5.85182				High	75.15	1.45613e-05	0
	QVEISLVNGAK	8	1	1	P07149		1157.65	0	0	3.30364e+07		0									High	23.35	0.405046	High	40.01	0.00538758	0
	AVGEGNAQLVAIFGGQGNTDDYFEELR	6	1	1	P07149	Q8(Deamidated)	2871.36	0	0	2.85631e+06		0									High	11.85	25.9097	High	51.7	0.00264856	0
	VIVAGTLDINPDDDYGFKQEIFDVTSNGLK	1	1	1	P07149		3283.64	0	0	4.25836e+07		0												High	65.91	8.69104e-05	1
	EYFQDVYDLTGSEPIKEIIDNWEK	1	1	1	P07149		2931.39	0	0	2.72786e+07		0												High	63.46	0.000173497	1
	AVGEGNAQLVAIFGGQGNTDDYFEELR	1	1	1	P07149		2870.36	0	0	0		0												High	58.42	0.000578253	0
	GMTMQVAVPR	4	1	1	P07149		1089.55	0	0	4.48164e+06		0												High	57.72	0.000111992	0
	GMTMQVAVPR	2	1	1	P07149	M4(Oxidation)	1105.55	0	0	0		0												High	51.36	0.000398471	0
	NGSTLEQK	1	1	1	P07149		876.442	0	0	1.70068e+06		0												High	49.04	0.000334922	0
	TVEPVYQMHIK	1	1	1	P07149	M8(Oxidation)	1360.69	0	0	2.67881e+07		0												High	48.26	0.00140472	0
	DLATMTYEEVAKR	2	1	1	P07149	M5(Oxidation)	1542.75	0	0	1.74129e+07		0												High	46.72	0.00218241	1
	VFKPSQGMVVEISNGNTSSK	5	1	1	P07149	M8(Oxidation)	2125.06	0	0	6.35954e+06		0												High	43.95	0.00794158	0
	IRENYSAMIFETIVDGK	1	1	1	P07149	M8(Oxidation)	2002	0	0	9507151		0												High	41.45	0.0119524	1
	TMDGKPVSLPLLYNFNPDNGFAPISEVMEDR	3	1	1	P07149	M2(Oxidation); N16(Deamidated); M28(Oxidation)	3499.65	0	0	0		0												High	38.2	0.0758597	0
	GATGHSQGLVTAVAIAETDSWESFFVSVR	1	1	1	P07149	Q7(Deamidated)	3023.49	0	0	3.04478e+06		0												High	29.2	0.383703	0
	ETVEIGIVDYEAGASHGNPVVDFLK	1	1	1	P07149	N18(Deamidated)	2660.3	0	0	7.88019e+07		0												High	28.44	0.445052	0
	SNYGMIAINPGR	1	1	1	P07149	N-Term(Acetyl); N2(Deamidated); M5(Oxidation)	1351.63	0	0	0		0												High	27.95	0.117197	0
	EQFLNAQDIDHFLSMCQNPMQKPVPFVPVLDR	6	1	1	P07149	Q21(Deamidated); K22(GlyGly)	3871.88	0	0	2.83072e+07		0												High	25.11	1.40439	0
	EQFLNAQDIDHFLSMCQNPMQKPVPFVPVLDR	2	1	1	P07149	M20(Oxidation); K22(GlyGly)	3886.89	0	0	3.67968e+07		0												High	24.64	1.5613	0
	MDAYSTRPLTLSHGSLEHVLLVPTASFFIASQLQEQFNK	1	1	1	P07149	N-Term(Acetyl); M1(Oxidation)	4434.25	0	0	0		0												High	13.95	10.5109	0
	FEIFFK	5	1	1	P07149		830.445	2.47904e+07	3.24635e+07	1.20621e+08		0.001	34.11	0.0126343	High	35.08	0.0100122	Medium	35.63	0.00882124	High	35.78	0.00853498	Medium	35.51	0.00908244	0
	AAFEDLK	7	1	1	P07149		793.409	1.49279e+07	1.67539e+08	2.93477e+08		0.001	22.25	0.162318	High	30.81	0.0226134	High	25.34	0.0796832	High	28.55	0.038051	High	32.13	0.0166865	0
	KPTGGIVTVR	2	1	1	P07149		1027.63	0	0	0		0.001			High	34.86	0.00930775										0
	LLKENIIQMEMIENR	2	1	1	P07149	M9(Oxidation)	1889.99	0	1.0017e+07	0		0.001			High	31.98	0.0712153										1
	NANIFSSVK	2	1	1	P07149		979.523	0	4.32489e+07	0		0.001			High	22.04	0.18849							High	25.42	0.0924391	0
	NLVVSGPPQSLYGLNLTLRK	2	1	1	P07149	Q9(Deamidated)	2170.24	0	0	0		0.001			High	13.85	1.58451										1
	MFVSNPIR	5	1	1	P07149		963.509	0	0	2.1667e+06		0.001												High	46.61	0.000681012	0
	ENIIQMEMIENR	1	1	1	P07149	M6(Oxidation); M8(Oxidation)	1551.72	0	0	2.05795e+06		0.001												High	35.34	0.032385	0
	VFKPSQGMVVEISNGNTSSK	3	1	1	P07149	Q6(Deamidated); M8(Oxidation)	2126.05	0	0	2.73683e+06		0.001												High	28.09	0.324759	0
	WETTTQFK	2	1	1	P07149		1040.5	0	0	86922978		0.001												High	22.93	0.251355	0
	VIDEPIK	4	1	1	P07149		813.472	0	2.44177e+08	3.00208e+08		0.002			High	32.81	0.00798491	High	35.87	0.00394702				High	37.84	0.00250767	0
	LLQENDTTLVK	1	1	1	P07149	N5(Deamidated)	1274.68	0	2.4265e+06	0		0.002			High	13.64	2.86757										0
	VIVAGTLDINPDDDYGFKQEIFDVTSNGLKK	2	1	1	P07149	N10(Deamidated)	3412.74	0	0	0		0.002						High	17.28	5.00407							2
	VGQFDQVLNLCLTEFENCYLEGNDIHALAAK	2	1	1	P07149	N23(Deamidated); K31(GlyGly)	3582.7	0	0	0		0.002						High	13.93	19.7797							0
	QEIFDVTSNGLKK	1	1	1	P07149		1478.79	0	0	1.17559e+07		0.002												High	12.66	4.76148	1
	DYIISR	9	1	1	P07149		766.412	4.03734e+07	1.13654e+08	1.69362e+08		0.003	21.01	0.179105	Medium	37.71	0.0038292	Medium	29.25	0.0268602				Low	26.18	0.0544639	0
	HPNIMLIFGSGFGSADDTYPYLTGEWSTK	3	1	1	P07149	S10(Phospho); T28(Phospho); K29(Acetyl)	3406.44	0	1.47013e+08	0	Too many isoforms	0.004			High	13.01	22.9491										0
	IPAVEYFGGESPVDVQSQVDSSSVSEDSAVFK	20	1	1	P07149	Q18(Deamidated); S25(Phospho)	3440.54	0	0	1.65329e+06	Y(6): 0.0; S(11): 0.0; S(17): 0.0; S(21): 0.0; S(22): 0.0; S(23): 0.4; S(25): 49.8; S(28): 49.8	0.004												High	22.28	3.08677	0
	LVHLSNGYK	1	1	1	P07149	N6(Deamidated)	1031.55	0	0	579416		0.004												High	19.95	0.811287	0
	LVELMFIR	1	1	1	P07149	M5(Oxidation)	1036.59	0	0	0		0.007												High	24.02	0.131961	0
	DFEITAK	2	1	1	P07149		823.42	0	0	3.48213e+07		0.007												High	19.52	0.196009	0
	NEDDVVVLTGEAEIEQPVTTFVFTGQGSQEQGMGMDLYK	1	1	1	P07149	Q16(Deamidated); Q26(Deamidated); Q29(Deamidated); K39(GlyGly)	4379	0	0	3.29662e+07		0.017												Medium	15.27	20.6724	0
	APSGLDQSR	1	1	1	P07149		930.464	0	0	0		0.019									Medium	13.36	1.93061				0
	AITVLFFIGVR	1	1	1	P07149		1235.75	393482	0	0		0.021	16.11	0.155516													0
	DTYGFSILDIVINNPVNLTIHFGGEK	1	1	1	P07149		2876.48	256054	0	0		0.022	13.01	10.5732													0
	GMTMQVAVPR	1	1	1	P07149	M2(Oxidation); M4(Oxidation)	1121.55	0	0	0		0.034						Medium	12.78	2.47271							0
	ENIIQMEMIENR	2	1	1	P07149	Q5(Deamidated)	1520.72	0	0	3.94887e+06		0.037												Medium	19.93	1.0442	0
	EQFLNAQDIDHFLSMCQNPMQKPVPFVPVLDR	10	1	1	P07149	N-Term(Acetyl); M15(Oxidation); Q21(Deamidated)	3815.84	0	0	7.25523e+06		0.048												Medium	21.41	3.37064	0
	VFNAYPAAR	1	1	1	P07149	N3(Deamidated)	1009.51	0	0	0		0.051			Low	11.41	3.78009										0
	RDYIISR	2	1	1	P07149		922.508	0	0	2.77188e+07		0.058						Low	17.92	0.307535				Low	15.5	0.5059	1
	RFEIFFK	4	1	1	P07149		986.546	2.41831e+06	0	1.82357e+07		0.085	25.69	0.136371				Low	18.51	0.712395	Low	26.66	0.111663	Low	16.4	1.09618	1
	ENIIQMEMIENR	2	1	1	P07149	M8(Oxidation)	1535.73	0	0	0		0.119												Low	11.33	8.60258	0
	EMYWK	1	1	1	P07149		756.341	0	0	6724440		0.516												Low	12.72	0.630786	0
	LIKNKSGK	3	1	1	P07149	K3(GlyGly); K5(GlyGly)	1115.65	0	0	865513		0.589												Low	12.95	2.18513	2
	TMDGKPVSLPLLYNFNPDNGFAPISEVMEDR	2	1	1	P07149	M2(Oxidation); K5(Acetyl); N19(Deamidated); M28(Oxidation)	3541.66	0	0	0		0.629						Low	10.93	40.5434							0
	LIKNK	1	2	2	P07703;P07149	K3(Acetyl); K5(GlyGly)	771.473	0	0	5.38869e+06														Low	13.16	1.86702	1
P04050	DNA-directed RNA polymerase II subunit RPB1 OS=Saccharomyces cerevisiae (strain ATCC 204508 / S288c) GN=RPO21 PE=1 SV=2 - [RPB1_YEAST]	52.11	1	68	74	464	0	1.77989e+08	2.50383e+08		2790.6	3058.24	1733	191.491	5.63037
	Sequence	# PSMs	# Proteins	# Protein Groups	Protein Group Accessions	Modifications	MH+ [Da]	A2: Area	B2: Area	E2: Area	phosphoRS Site Probabilities	q-Value	IonScore A4	Exp Value A4	B4	IonScore B4	Exp Value B4	C4	IonScore C4	Exp Value C4	D4	IonScore D4	Exp Value D4	E4	IonScore E4	Exp Value E4	# Missed Cleavages
	TVISGDPNLELDQVGVPK	16	1	1	P04050		1881	0	1.06261e+07	2.31262e+07		0			High	117.95	1.56397e-10	High	117.67	1.63135e-10	High	15.52	2.84331	High	116.34	2.27164e-10	0
	IYTNSFIDIMEVLGIEAGR	5	1	1	P04050		2141.1	0	1.96362e+06	3.94207e+06		0			High	91.18	1.18465e-07	High	74.51	5.80379e-06				High	96.38	3.5937e-08	0
	EVYNVIASDGSYVNYR	22	1	1	P04050		1848.87	0	2.9099e+06	1.0752e+07		0			High	89.11	1.97249e-07	High	88.55	2.16158e-07				High	97.76	2.64976e-08	0
	FDEGTTLLSPK	26	1	1	P04050		1207.62	0	2.36765e+07	8.2761e+07		0			High	79.28	5.79537e-07	High	83.99	1.96121e-07	High	57.25	9.32406e-05	High	90.64	4.28037e-08	0
	SVVHPGEMVGVLAAQSIGEPATQMTLNTFHFAGVASK	3	1	1	P04050	Q15(Deamidated); Q23(Deamidated)	3783.9	0	25116680	0		0			High	74.63	1.08126e-05										0
	VGQQYSSAPLR	18	1	1	P04050		1205.63	0	6.65653e+07	2.24171e+08		0			High	73.06	2.41718e-06	High	74.33	2.20464e-06	High	53.64	0.000257129	High	46.87	0.00100841	0
	TAETGYIQR	2	1	1	P04050		1038.52	0	2.14312e+08	8.20939e+07		0			High	71.94	2.70608e-06							High	50.62	0.00037106	0
	EAQANLLTAK	8	1	1	P04050		1058.58	0	1.50026e+08	2.07838e+08		0			High	64.21	2.04451e-05	High	40.92	0.00398075				High	61.73	3.62572e-05	0
	SVTIASEIYYDPDPR	10	1	1	P04050		1725.83	0	0	834147		0			High	63.28	6.70304e-05	High	60.6	0.00012764				High	89.45	1.60604e-07	0
	TVGSSNGGLIHVVTR	7	1	1	P04050		1496.82	0	48488146	7.86595e+07		0			High	62.76	2.3623e-05	High	95.41	1.50344e-08				High	70.39	4.09066e-06	0
	YRVDLLNTDHTLDPSLLESGSEILGDLK	3	1	1	P04050		3113.59	0	1.07485e+08	216978371		0			High	61.72	0.000156938				High	61.64	0.000151493	High	38.85	0.029823	1
	VLSTEEILNIFK	4	1	1	P04050		1405.79	0	1.28132e+08	2.70246e+08		0			High	61.28	2.31239e-05	High	74.06	1.27217e-06				High	69.49	3.4919e-06	0
	TLTYPEVVTPYNIDR	9	1	1	P04050		1780.91	0	4.32521e+07	4.20226e+07		0			High	60.77	0.000106994	High	57.09	0.000245367				High	57.69	0.00021694	0
	TPSLTVYLEPGHAADQEQAK	9	1	1	P04050		2155.06	0	1.69628e+08	1.14518e+08		0			High	57.77	0.000325779	High	44.67	0.00660549	High	15.57	5.52584	High	53.88	0.000798877	0
	DNGMLIIDGQIIFGVVEKK	1	1	1	P04050		2089.14	0	6704895	0		0			High	57.77	0.000143296										1
	TVGSSNGGLIHVVTR	8	1	1	P04050	N6(Deamidated)	1497.8	0	2.83417e+07	1.65754e+07		0			High	55.28	0.000166327	High	51.56	0.000370761				High	72.09	3.84097e-06	0
	EGLIDTAVK	17	2	2	P10964;P04050		945.524	0	1.09377e+08	2.94817e+08		0			High	54.83	0.000142393	High	52.66	0.000234686	High	43.46	0.00195204	High	32.96	0.0189431	0
	EVQFGLFSPEEVR	6	1	1	P04050		1536.77	0	96692730	58728620		0			High	52.09	0.000755216	High	63.82	5.07281e-05				High	52.49	0.000682002	0
	QSLDTIGGSDAAFEK	9	1	1	P04050		1538.73	0	2.82494e+06	2.02951e+07		0			High	50.85	0.00093859	High	77.43	1.91922e-06				High	80.61	9.38477e-07	0
	GFVENSYLR	14	1	1	P04050		1084.54	0	0	2.73318e+06		0			High	49.8	0.000410998	High	44.4	0.00137244				High	64.19	1.37755e-05	0
	ESFEDNVVR	8	1	1	P04050		1094.51	0	1.05503e+08	2.53027e+08		0			High	47.7	0.000627501	High	58.85	4.80869e-05				High	69.92	3.7586e-06	0
	IGGLNDPR	6	1	1	P04050		841.453	0	1.11223e+08	1.70904e+08		0			High	47.55	0.000226772	High	50.95	0.000103253				High	49.24	0.00015367	0
	QSLDTIGGSDAAFEKR	9	1	1	P04050		1694.84	0	307028	2.95761e+07		0			High	45.79	0.00349446	High	56.96	0.000256951				High	70.51	1.26444e-05	1
	AGDIQLQYGWK	3	1	1	P04050		1278.65	0	1.93609e+06	0		0			High	45.01	0.00200658	High	49.68	0.000618429							0
	LAEVNLK	14	1	1	P04050		786.473	0	6.42079e+07	2.27824e+08		0			High	42.95	0.00249693	High	44.59	0.00171162	High	36.16	0.0119236	Medium	26.64	0.106759	0
	QAFDWVLSNIEAQFLR	5	1	1	P04050		1937	0	1.34416e+06	8.15915e+06		0			High	40	0.01464	High	55.94	0.000346242				High	40.7	0.011618	0
	LAEVNLKDLNNVK	2	1	1	P04050		1469.83	0	42449066	0		0			High	36.16	0.0137393										1
	DRATGDADEPELR	4	1	1	P04050		1444.67	0	2.33205e+07	3.18954e+07		0			High	35.27	0.0289737	High	13.28	4.76708				High	32.69	0.0531541	1
	GKNEIIQNAQR	8	1	1	P04050		1270.69	0	0	1.01804e+06		0			High	35.03	0.0148232	High	41.32	0.00348291				Low	15.77	1.74669	1
	KVPSPTGEYVKEPEWVLETDGVNLSEVMTVPGIDPTR	1	1	1	P04050		4069.04	0	2.58769e+07	0		0			High	35.01	0.0961488										2
	LQVLLDEEYKQLVK	4	1	1	P04050		1717.97	0	9.86678e+07	1.00182e+08		0			High	33.48	0.0199243	High	24.75	0.180379				High	38.08	0.00673733	1
	QILSVAIPNGIHLQR	3	1	1	P04050		1658.97	0	8.47798e+07	1.64952e+08		0			High	31.23	0.020981	High	29.23	0.0240589				High	47.73	0.000469705	0
	ALEDIMVHYDNTTR	6	1	1	P04050		1677.79	0	1.2917e+07	998606		0			High	30.99	0.100117	High	50.41	0.00116696				High	32.21	0.074275	0
	TLPHFSKDDYSPESK	5	1	1	P04050		1750.83	0	4.30988e+07	15284003		0			High	28.35	0.223421	High	28	0.232742				High	14.15	5.21314	1
	IRFPETMDETQTR	6	1	1	P04050	M7(Oxidation)	1639.77	0	2.01221e+06	1.49157e+07		0			Medium	20.73	1.00546	Low	13.45	5.47649				High	41.39	0.00877136	1
	LNLSVTSPYNADFDGDEMNLHVPQSEETR	9	1	1	P04050	N10(Deamidated)	3279.48	0	2.10416e+06	4793087		0			High	18.19	7.44037	High	18.34	7.17972				High	36.72	0.103247	0
	KTVGSSNGGLIHVVTR	1	1	1	P04050		1624.91	0	3.45296e+06	0		0			High	14.47	1.60237										1
	LLLDEHNELMR	3	1	1	P04050		1382.71	0	3.26416e+07	3.2675e+07		0			High	11.03	5.17492	High	28.33	0.104881				High	19.33	0.765427	0
	IIQNAQQTFHIDHTKPSDLTIKDIVLGVK	1	1	1	P04050		3272.8	0	5.17904e+07	0		0			High	10.63	4.1778										1
	EVFVDGEANWPLPVNIR	3	1	1	P04050		1955	0	0	7.6355e+07		0						High	101.21	1.05389e-08				High	105.06	4.60972e-09	0
	VDLLNTDHTLDPSLLESGSEILGDLK	3	1	1	P04050		2794.44	0	0	1.26047e+08		0						High	73.56	9.58207e-06				High	55.59	0.000581378	0
	NSLGNVIQFIYGEDGMDAAHIEK	3	1	1	P04050		2521.2	0	0	1.14119e+08		0						High	71.2	2.48472e-05				High	63.76	0.000136862	0
	ATGDADEPELR	7	1	1	P04050		1173.54	0	0	1.808e+08		0						High	70.95	5.25506e-06				High	65.13	2.00714e-05	0
	DNGMLIIDGQIIFGVVEK	1	1	1	P04050		1961.04	0	0	0		0						High	57.57	0.000196158							0
	GLTPQEFFFHAMGGR	4	1	1	P04050		1694.81	0	0	8.70152e+07		0						High	56.25	0.000332585	High	28.29	0.205181	High	49.99	0.00138368	0
	IENTMLENITLR	1	1	1	P04050		1446.76	0	0	0		0						High	55.73	0.000206089							0
	SNTGALMR	2	1	1	P04050		849.424	0	0	0		0						High	51.36	0.000133798							0
	DLQENLLVLR	3	1	1	P04050		1212.69	0	0	0		0						High	49.94	0.000346758				High	46.96	0.000692721	0
	SVVHPGEMVGVLAAQSIGEPATQMTLNTFHFAGVASK	3	1	1	P04050	Q15(Deamidated)	3782.9	0	0	0		0						High	43.3	0.0148857							0
	EITETIAEAK	6	1	1	P04050		1104.58	0	0	2.63919e+08		0						High	39.6	0.00467648				High	49.13	0.000708644	0
	NSLGNVIQFIYGEDGMDAAHIEK	1	1	1	P04050	M16(Oxidation)	2537.2	0	0	0		0						High	37.62	0.0595057							0
	SLDAETEAEEDHMLK	2	1	1	P04050		1717.76	0	0	7.58997e+06		0						High	34.1	0.0470745				High	55.83	0.000322471	0
	GVSENVILGQMAPIGTGAFDVMIDEESLVK	2	1	1	P04050	Q10(Deamidated)	3120.56	0	0	0		0						High	29.9	0.326789							0
	NDLFVIWSEDNDEKLIIR	1	1	1	P04050		2219.13	0	0	0		0						High	28.81	0.244829							1
	HIMDNDPVLFNR	2	1	1	P04050	M3(Oxidation)	1486.71	0	0	0		0						High	28.46	0.150544							0
	HIMDNDPVLFNR	2	1	1	P04050		1470.72	0	0	1.11309e+07		0						High	24.58	0.318903				High	18.36	1.37056	0
	QILSVAIPNGIHLQR	1	1	1	P04050	N9(Deamidated)	1659.95	0	0	0		0						High	24.45	0.125264							0
	IIQNAQQTFHIDHTKPSDLTIK	2	1	1	P04050		2548.35	0	0	7.12101e+07		0						High	23.39	0.575426				High	18.56	1.65577	0
	LNLSVTSPYNADFDGDEMNLHVPQSEETR	2	1	1	P04050		3278.48	0	0	0		0						High	16.98	9.77381							0
	SVVHPGEMVGVLAAQSIGEPATQMTLNTFHFAGVASK	1	1	1	P04050		3781.91	0	0	0		0						High	15.29	8.65662							0
	SVVHPGEMVGVLAAQSIGEPATQMTLNTFHFAGVASK	1	1	1	P04050	N-Term(Acetyl); M8(Oxidation); M24(Oxidation)	3855.93	0	0	0		0						High	10.59	28.0006							0
	VDLLNTDHTLDPSLLESGSEILGDLK	1	1	1	P04050	N5(Deamidated)	2795.44	0	0	0		0									High	48.59	0.00302171				0
	GVSENVILGQMAPIGTGAFDVMIDEESLVK	1	1	1	P04050		3119.57	0	0	2.13115e+07		0												High	101.36	2.12103e-08	0
	HMALLVDVMTTQGGLTSVTR	2	1	1	P04050	M2(Oxidation); Q12(Deamidated)	2147.1	0	0	7.71521e+06		0												High	47.09	0.00341912	0
	AAMNDKDLTMGQVGER	1	1	1	P04050	M3(Oxidation); M10(Oxidation)	1767.8	0	0	2.79433e+07		0												High	39.31	0.0162056	1
	KVPSPTGEYVKEPEWVLETDGVNLSEVMTVPGIDPTR	1	1	1	P04050	N23(Deamidated)	4070.05	0	0	4.86296e+07		0												High	37.33	0.0540541	2
	SVVHPGEMVGVLAAQSIGEPATQMTLNTFHFAGVASK	1	1	1	P04050	M24(Oxidation)	3797.92	0	0	0		0												High	32.75	0.15316	0
	GLTPQEFFFHAMGGR	1	1	1	P04050	M12(Oxidation)	1710.8	0	0	5.20249e+07		0												High	27.15	0.265806	0
	VVNFWLLHNGFSTGIGDTIADGPTMR	2	1	1	P04050	N9(Deamidated); M25(Oxidation)	2835.38	0	0	8.7078e+06		0												High	24.62	1.08979	0
	LNLSVTSPYNADFDGDEMNLHVPQSEETR	2	1	1	P04050	M18(Oxidation)	3294.48	0	0	8.32027e+06		0												High	23.39	2.21786	0
	GEDDLTFK	8	1	1	P04050		924.431	0	8.29145e+07	2.03502e+08		0.001			High	46.56	0.000674545	High	46.2	0.000732843	High	14.87	0.995431	High	46.22	0.000729476	0
	LFGNIQK	15	1	1	P04050		819.473	0	3.35738e+07	5.76069e+07		0.001			High	32.08	0.0129153	High	39.93	0.00211888				High	41.01	0.00165237	0
	KIENTMLENITLR	3	1	1	P04050	M6(Oxidation)	1590.86	0	5.1123e+06	7465708		0.001			High	31.5	0.0601754	Low	21.2	0.596242				Medium	22.53	0.464926	1
	VIPYSTFR	21	1	1	P04050		982.536	0	0	5.02435e+06		0.002			High	22.09	0.100737	High	30.15	0.0167127	Low	10.9	1.98331	High	38.01	0.00384243	0
	VLQEYR	8	1	1	P04050		807.435	0	0	1.18043e+06		0.002			Low	18.22	0.355559	High	37.65	0.00405426	Medium	15.22	0.706428	High	39.04	0.00294383	0
	IAFGFVDR	1	1	1	P04050		924.494	0	0	0		0.002						High	49	0.000253044							0
	VPSPTGEYVKEPEWVLETDGVNLSEVMTVPGIDPTR	2	1	1	P04050	K10(Acetyl); N22(Deamidated); M27(Oxidation)	3999.97	0	0	0		0.002						High	32.31	0.237757							1
	EILNVAK	6	1	1	P04050		786.472	0	1.61333e+07	4.83683e+07		0.004			Medium	27.56	0.0863786	High	24.05	0.193823				High	39.2	0.00592115	0
	GVENIER	2	1	1	P04050		816.421	0	0	0		0.006						High	34.57	0.015624							0
	VVNFWLLHNGFSTGIGDTIADGPTMR	2	1	1	P04050	N-Term(Acetyl); N9(Deamidated); M25(Oxidation)	2877.4	0	0	0		0.012						Medium	27.81	0.568591							0
	AAMNDKDLTMGQVGER	1	1	1	P04050		1735.81	0	0	6.11131e+06		0.015												Medium	32.48	0.0742892	1
	NSLGNVIQFIYGEDGMDAAHIEK	1	1	1	P04050	N-Term(Acetyl); M16(Oxidation)	2579.22	0	0	0		0.018						Medium	23.61	1.43871							0
	QTFKNDLFVIWSEDNDEKLIIR	1	1	1	P04050		2723.41	0	2.44208e+06	0		0.021			Medium	10.35	16.8231										2
	SAIEHTTLK	1	1	1	P04050		999.547	0	0	0		0.021						Medium	11.15	2.35964							0
	LAEVNLK	6	1	1	P04050	N5(Deamidated)	787.455	0	1.86058e+07	21573640		0.024			Low	32.05	0.0228287	Medium	10.82	3.03027	Low	17.86	0.608077	Low	23.54	0.161987	0
	FLNEAR	3	1	1	P04050		749.394	0	0	0		0.034						Low	19.27	0.220046							0
	AAMNDKDLTMGQVGER	1	1	1	P04050	M10(Oxidation)	1751.81	0	0	8.47729e+06		0.042												Medium	18.59	1.89479	1
	KVPSPTGEYVK	1	1	1	P04050		1204.66	0	0	1.1335e+07		0.043												Medium	25.44	0.121448	1
	GVSENVILGQMAPIGTGAFDVMIDEESLVK	1	1	1	P04050	N-Term(Acetyl); M22(Oxidation)	3177.59	0	2.20737e+06	0		0.096			Low	14.01	11.737										0
	IGGLNDPRLGSIDR	1	1	1	P04050	N5(Deamidated); S11(Phospho)	1563.75	0	0	0	S(11): 100.0	0.179									Low	12.38	5.648				1
	VVNFWLLHNGFSTGIGDTIADGPTMR	1	1	1	P04050	N-Term(Acetyl); M25(Oxidation)	2876.42	0	0	0		0.203												Low	33.04	0.149996	0
	TKMVCETDVPSEDDPTQLVSR	2	1	1	P04050	K2(Acetyl); M3(Oxidation); T7(Phospho); Q17(Deamidated)	2489.04	0	0	0	T(1): 20.0; T(7): 20.0; S(11): 20.0; T(16): 20.0; S(20): 20.0	0.395			Low	14.85	7.76779										1
	LIIRCR	3	1	1	P04050		773.477	0	1.32502e+07	3.931e+07					Low	22.56	0.0765383							Low	17.4	0.251119	1
	LADILK	9	2	2	P39526;P04050	K6(GlyGly)	786.473	0	6.42079e+07	2.27824e+08					Low	21.76	0.328402	Low	21.51	0.347861	Low	12.21	2.96078	Low	19.85	0.509808	0
	LAEVNLK	2	1	1	P04050	N5(Deamidated); K7(GlyGly)	901.497	0	4.70043e+06	1.13393e+07					Low	15.46	1.58721							Low	17.12	1.06264	0
	LELDRAAMNDK	1	1	1	P04050		1275.64	0	0	0								Low	11.93	4.28649							1
	LFGNIQK	1	1	1	P04050	Q6(Deamidated)	820.457	0	0	5.06036e+06														Low	11.7	2.24798	0
P19882	Heat shock protein 60, mitochondrial OS=Saccharomyces cerevisiae (strain ATCC 204508 / S288c) GN=HSP60 PE=1 SV=1 - [HSP60_YEAST]	67.48	1	39	41	613	4.08987e+08	2.09486e+08	4.14174e+08	2354.33	3488.14	2491.23	572	60.7139	5.31299
	Sequence	# PSMs	# Proteins	# Protein Groups	Protein Group Accessions	Modifications	MH+ [Da]	A2: Area	B2: Area	E2: Area	phosphoRS Site Probabilities	q-Value	IonScore A4	Exp Value A4	B4	IonScore B4	Exp Value B4	C4	IonScore C4	Exp Value C4	D4	IonScore D4	Exp Value D4	E4	IonScore E4	Exp Value E4	# Missed Cleavages
	TNEAAGDGTTSATVLGR	47	1	1	P19882		1620.78	3.33484e+08	2.02178e+08	4.68399e+08		0	118.44	1.89837e-10	High	136.24	3.0792e-12	High	129.2	1.5936e-11	High	129.87	1.36578e-11	High	123.37	5.99484e-11	0
	QIIENAGEEGSVIIGK	59	1	1	P19882		1656.88	165628615	1.00267e+07	1.50312e+07		0	104.57	3.961e-09	High	102.27	6.49253e-09	High	93.73	3.79372e-08	High	118.55	1.25184e-10	High	108.21	1.50177e-09	0
	VLDEVVVDNFDQK	44	1	1	P19882		1519.76	2.90185e+08	5.44425e+06	2.41991e+07		0	88.22	1.37704e-07	High	87.93	1.49629e-07	High	74.35	3.41205e-06	High	88.26	1.24798e-07	High	87.36	1.53535e-07	0
	GVETLAEAVAATLGPK	17	1	1	P19882		1526.84	2.00167e+08	1.55111e+08	3.94511e+08		0	83.59	2.54419e-07	High	95.46	1.65405e-08	High	77.54	1.38051e-06	High	94.99	1.86529e-08	High	90.05	5.74844e-08	0
	LIDEYGDDFAK	31	1	1	P19882		1285.59	188095097	1.95304e+07	8.07175e+07		0	82.45	3.22255e-07	High	82.57	3.13473e-07	High	69.56	6.62314e-06	High	64.25	2.1216e-05	High	89.21	6.77117e-08	0
	VGGASEVEVGEK	24	1	1	P19882		1160.58	4.98664e+07	1.08905e+08	1.18226e+08		0	82.23	3.67126e-07	High	59.18	6.85434e-05	High	13.92	2.48779	High	92.98	2.84226e-08	High	82.1	3.37894e-07	0
	EITTSEEIAQVATISANGDSHVGK	18	1	1	P19882		2457.21	2.83645e+08	1.59781e+08	2.43559e+08		0	79.17	3.29585e-06	High	78.13	4.29683e-06	High	83.57	1.21248e-06	High	124.23	1.03134e-10	High	80.7	2.37127e-06	0
	GSIDITTTNSYEK	39	1	1	P19882		1428.69	2.72344e+08	1.41902e+07	2.11674e+07		0	74.79	3.34218e-06	High	40.89	0.00804928	High	79.47	1.12189e-06	High	77.47	1.79956e-06	High	61.71	6.79924e-05	0
	EITTSEEIAQVATISANGDSHVGK	25	1	1	P19882	N17(Deamidated)	2458.19	1.0899e+08	1.86494e+07	3.3365e+07		0	71.86	1.97476e-05	High	74.14	1.19036e-05	High	71.98	1.93774e-05	High	83.93	1.21575e-06	High	68.01	4.78486e-05	0
	TLEDELEVTEGMR	4	1	1	P19882	M12(Oxidation)	1537.71	1.63726e+06	0	0		0	68.92	1.2772e-05				High	48.4	0.00139702							0
	TLEDELEVTEGMR	18	1	1	P19882		1521.71	3.79639e+07	1.74828e+06	1.77424e+06		0	68.48	1.34456e-05	High	85.91	2.50678e-07	High	73.62	4.16695e-06	High	86.5	1.96448e-07	High	86.58	1.9561e-07	0
	LGVDIIR	7	1	1	P19882		785.488	161274788	1.34618e+07	27416818		0	68.46	3.25751e-06	High	48.88	0.000295724	High	68.66	3.1109e-06				High	47.5	0.00041345	0
	KISSIQDILPALEISNQSR	8	1	1	P19882		2112.17	3.93788e+07	5.98344e+07	1.03222e+08		0	63.24	3.66826e-05	High	53.55	0.000330074	High	33.16	0.0358913	High	51.34	0.000604505	High	51.9	0.000507161	1
	EGVITIR	34	1	1	P19882		787.468	3.27704e+08	1.71309e+08	286862640		0	60.73	3.96013e-05	High	60.78	3.9148e-05	High	60.22	4.45358e-05	High	60.2	4.47414e-05	High	61.04	3.68731e-05	0
	VEFEKPLLLLSEK	14	1	1	P19882		1544.89	2.94829e+08	1.49028e+08	555433127		0	57.42	5.52459e-05	High	31.84	0.020621	High	58.48	4.27136e-05	High	54.37	0.000113334	High	70.79	2.54273e-06	0
	NVLIEQPFGPPK	17	1	1	P19882		1338.74	3.96666e+08	0	1.06303e+08		0	56.2	7.23248e-05	High	63.07	1.48692e-05	High	52.89	0.000154984	High	58.69	4.0765e-05	High	66.28	7.11225e-06	0
	GFISPYFITDPK	12	1	1	P19882		1384.72	2.98061e+08	2.18178e+08	190435470		0	52.09	0.000478036	High	44.11	0.00286649	High	48.55	0.000969778	High	50.93	0.000619553	High	45.76	0.00203741	0
	DRYDDALNATR	21	1	1	P19882		1309.61	1.10406e+08	9.03831e+06	4.91164e+07		0	51.36	0.000520205	High	48.26	0.00106884	High	53.08	0.000363371	High	56.64	0.000158242	Low	32.87	0.0357618	1
	EDTVILNGSGPK	14	1	1	P19882		1229.64	2.59617e+08	8.07747e+07	3.2631e+08		0	51.31	0.000484072	High	16.23	1.56042	High	43.78	0.002741	High	63.12	3.19087e-05	High	51.28	0.000488544	0
	ISSIQDILPALEISNQSR	15	1	1	P19882		1984.07	7.16097e+07	9.16698e+07	9.06543e+07		0	50.96	0.000799674	High	51.51	0.000665704	High	56.21	0.00021827	High	63.99	3.86256e-05	High	70.41	9.03999e-06	0
	EDTVILNGSGPK	13	1	1	P19882	N7(Deamidated)	1230.62	66511975	7.53782e+07	1.10382e+08		0	48.65	0.000947021	High	39.03	0.00884558	High	33.98	0.0293559	High	18.3	1.02354	High	41.5	0.00492022	0
	APGFGDNR	5	1	1	P19882		833.39	1.18621e+08	0	0		0	47.62	0.000387479							High	47.25	0.00041817				0
	LLASAMEK	3	1	1	P19882		862.47	6.35895e+07	3.2024e+07	87230188		0	46.72	0.000616096	High	67.85	4.74951e-06							High	50.36	0.00026647	0
	AAVEEGILPGGGTALVK	23	1	1	P19882		1581.89	292307064	6870376	1.3776e+07		0	41.07	0.00275133	High	47.82	0.000697128	High	40.88	0.00346639	High	46.41	0.000970237	High	57.6	7.37696e-05	0
	GSQVAVEK	15	1	1	P19882		817.442	0	0	0		0	40.15	0.00618756				High	31.58	0.0447596	High	32.33	0.0374558				0
	VIEFLSANK	7	1	1	P19882		1020.57	5.8772e+07	1.10137e+06	1.146e+07		0	38.33	0.00347401	High	45.73	0.000676271	High	40.36	0.00217686	High	31.91	0.0152668	High	28.76	0.0315983	0
	LLQEVASK	6	1	1	P19882		887.52	496808980	2.08102e+08	1.70331e+08		0	36.67	0.0066521	High	55.55	8.60911e-05				High	48.52	0.000434469	High	57.85	5.06942e-05	0
	VEFEKPLLLLSEKK	7	1	1	P19882		1672.99	1.07761e+07	2.24085e+07	1.96683e+07		0	35.69	0.0056113	High	33.18	0.0104342				High	30.2	0.0207233	High	29	0.0271298	1
	VIEFLSANKK	8	1	1	P19882		1148.67	2.5568e+08	2.51084e+07	2.28032e+08		0	33.91	0.00585278	High	18.43	0.205993							High	25.99	0.0361287	1
	YDDALNATR	4	1	1	P19882		1038.48	1.26717e+08	6.86935e+07	1.84812e+08		0	31.69	0.029884	High	29.16	0.0629749							High	29.08	0.0601906	0
	APGFGDNRK	2	1	1	P19882		961.486	0	0	0		0	20.29	0.369953							High	20.32	0.374838				1
	LSGGVAVIR	4	1	1	P19882		871.538	0	7.39836e+07	1.18642e+08		0			High	65.6	4.98515e-06				High	39.89	0.00185643	High	65.57	5.06131e-06	0
	KDRYDDALNATR	2	1	1	P19882		1437.71	0	2.22289e+06	7.7382e+06		0			High	48.49	0.00172302							High	49.4	0.00139041	2
	SSKVEFEKPLLLLSEK	4	1	1	P19882		1847.05	0	2.51648e+07	1.86517e+07		0			High	40.47	0.00386792				High	30.91	0.0280998	High	24.95	0.111481	1
	EITTSEEIAQVATISANGDSHVGK	1	1	1	P19882	Q10(Deamidated); N17(Deamidated)	2459.18	0	0	0		0			High	32.22	0.17217										0
	AIFTESVK	3	1	1	P19882		894.493	0	1.15646e+08	3.09998e+08		0			High	25.64	0.0432543							High	15.7	0.426608	0
	GSIDITTTNSYEKEK	8	1	1	P19882		1685.82	0	717994	2.87331e+06		0			Medium	22.27	0.82387				High	51.07	0.0010849	High	36.66	0.0297445	1
	NTIGDIAVLTGGTVFTEELDLKPEQCTIENLGSCDSITVTK	8	1	1	P19882	K22(GlyGly); Q25(Deamidated); N30(Deamidated)	4441.18	0	12227795	0		0			High	13.22	21.1178	High	17.16	8.04429							0
	VGGASEVEVGEKK	4	1	1	P19882		1288.67	0	0	0		0						High	43.76	0.00274734	High	83.17	3.27725e-07				1
	KNTIGDIAVLTGGTVFTEELDLKPEQCTIENLGSCDSITVTK	2	1	1	P19882	K23(GlyGly)	4567.29	0	0	0		0									High	23.62	1.42867				1
	NTIGDIAVLTGGTVFTEELDLKPEQCTIENLGSCDSITVTK	1	1	1	P19882	K22(GlyGly)	4439.2	0	0	0		0									High	10.23	34.3043				0
	SEYTDMLATGIIDPFK	1	1	1	P19882	M6(Oxidation)	1816.87	0	0	1.39975e+07		0												High	88.87	2.38551e-07	0
	NTIGDIAVLTGGTVFTEELDLKPEQCTIENLGSCDSITVTK	6	1	1	P19882	Q25(Deamidated); K41(GlyGly)	4440.19	0	0	2.05001e+07		0												High	44.62	0.0138178	0
	QIIENAGEEGSVIIGK	1	1	1	P19882	Q1(Deamidated); N5(Deamidated)	1658.86	0	0	0		0.001	14.54	4.24333													0
	SSKVEFEKPLLLLSEKK	2	1	1	P19882		1975.15	0	1.12075e+07	0		0.001			Medium	11.51	1.33494				High	30.96	0.0121855				2
	TNEAAGDGTTSATVLGR	1	1	1	P19882	N2(Deamidated)	1621.77	0	0	582119		0.001												High	25.43	0.34857	0
	TLEDELEVTEGMRFDR	1	1	1	P19882	M12(Oxidation)	1955.91	0	0	0		0.026												Medium	17.19	3.31264	1
	RGSQVAVEKVIEFLSANK	1	1	1	P19882	N-Term(Acetyl); Q4(Deamidated); K9(GlyGly); N17(Deamidated); K18(Acetyl)	2175.12	0	694655	0		0.153			Low	16.76	3.18825										2
	DGVTVAKSIVLKDK	2	1	1	P19882	K7(GlyGly)	1586.91	3.03194e+08	0	0			11.28	2.77413				Low	12.14	2.27576							2
P27692	Transcription elongation factor SPT5 OS=Saccharomyces cerevisiae (strain ATCC 204508 / S288c) GN=SPT5 PE=1 SV=1 - [SPT5_YEAST]	57.67	1	44	48	319	5.33016e+06	6.71808e+07	2.3749e+08	29.83	1033.17	2354.1	1063	115.58	5.24951
	Sequence	# PSMs	# Proteins	# Protein Groups	Protein Group Accessions	Modifications	MH+ [Da]	A2: Area	B2: Area	E2: Area	phosphoRS Site Probabilities	q-Value	IonScore A4	Exp Value A4	B4	IonScore B4	Exp Value B4	C4	IonScore C4	Exp Value C4	D4	IonScore D4	Exp Value D4	E4	IonScore E4	Exp Value E4	# Missed Cleavages
	LDQANLYK	12	1	1	P27692		964.51	8897938	4.4274e+07	190210021		0	29.83	0.0309896	High	61.43	2.22669e-05	High	65.68	8.36875e-06	High	33.51	0.0144615	High	51.07	0.000241914	0
	SIDTTATSSEYALHDIVELSAK	3	1	1	P27692		2351.16	0	53907672	0		0			High	74.62	7.78817e-06	High	82.81	1.18883e-06							0
	FLLPSVDTATIWGVR	5	1	1	P27692		1674.92	0	2.72193e+07	8.61862e+06		0			High	74.42	2.56962e-06	High	75.4	1.93374e-06				High	25.36	0.20637	0
	VSSVDANGNEIK	7	1	1	P27692		1232.61	0	4.42131e+07	9.92422e+07		0			High	62.85	3.26844e-05	High	68.82	8.90984e-06	Medium	18.32	0.9997	Medium	14.76	2.2625	0
	AESTSNIPPLDGEEK	7	1	1	P27692		1586.75	0	13846108	6.79912e+07		0			High	60.56	0.000111944	High	36.09	0.0300042				High	89.73	1.34029e-07	0
	EGQVLYIQTQQIFVVSK	8	1	1	P27692		1980.08	0	9.03225e+06	1.80952e+07		0			High	60.33	7.14122e-05	High	90.12	7.50961e-08				High	81.77	5.22572e-07	0
	VSSVDANGNEIK	2	1	1	P27692	N7(Deamidated)	1233.6	0	2.12389e+07	0		0			High	59.93	5.93489e-05										0
	SDDVALEEGSYVR	9	1	1	P27692		1439.66	0	1.36125e+07	5.92752e+07		0			High	56.81	0.000186875	High	47.1	0.00197617				High	57.91	0.000145061	0
	DGGASAWGNQDDGNR	12	1	1	P27692		1519.61	0	2.69202e+07	4.04832e+07		0			High	54.64	0.000206822	High	70.75	5.57424e-06				High	72.84	3.45017e-06	0
	KIVENAGVFVVNPSNVEAVASK	5	1	1	P27692		2271.24	0	5351336	5.96189e+06		0			High	53.83	0.000357282	High	53.73	0.000364757				High	23.34	0.388832	1
	IVENAGVFVVNPSNVEAVASK	11	1	1	P27692		2143.14	0	2.9285e+06	9.56485e+06		0			High	50.71	0.00102708	High	92.02	7.48646e-08	High	20.29	1.18703	High	83.95	4.76817e-07	0
	SNYGGNSTWGGH	4	1	1	P27692		1236.5	0	21301488	0		0			High	50.37	0.000296162	High	26.19	0.0775407							0
	MGPSYVSAPR	5	1	1	P27692	M1(Oxidation)	1080.51	0	1.46464e+07	0		0			High	48.1	0.000552153	High	37.06	0.0106364							0
	VTFQPGDR	5	1	1	P27692		919.462	0	1.62806e+07	0		0			High	46.33	0.000727529	High	45.93	0.00079389							0
	IEVLNGEQR	2	1	1	P27692	N5(Deamidated)	1058.55	0	5.09312e+06	0		0			High	44.85	0.00170708										0
	NEDYIDGYLYK	11	1	1	P27692		1392.63	0	1.23047e+06	0		0			High	44.82	0.00212433	High	26.86	0.136311	High	12.43	3.93463	High	43.57	0.00295372	0
	EGAVDLTSVSQSIK	19	1	1	P27692		1433.75	0	2.29152e+06	2.49729e+06		0			High	42.35	0.00480235	High	60.73	6.41144e-05	High	32.85	0.0476518	High	60.56	6.66739e-05	0
	IGDTIVEK	3	1	1	P27692		874.488	0	4.98161e+07	1.34296e+08		0			High	36.47	0.0098623	Low	11.22	2.58619				High	54.75	0.000114726	0
	TFQQPIQSR	10	1	1	P27692		1104.58	0	1.60245e+07	1.76101e+08		0			High	36.45	0.00965871	High	27.38	0.0779685	High	22.05	0.317481	High	32.69	0.0229572	0
	DVNGDKATVELHSK	4	1	1	P27692		1512.76	0	1.25587e+07	1.53728e+07		0			High	35.26	0.0282066							High	38.83	0.0123587	1
	NIQPTVEELAR	24	1	1	P27692		1269.68	0	0	2.69239e+07		0			High	34.21	0.0158554	High	61.2	3.15948e-05	High	30.34	0.0386524	High	50.57	0.000366586	0
	EVTITANNLSK	6	1	1	P27692		1189.64	0	5.08571e+07	1.4797e+08		0			High	33.6	0.0234627	High	49.39	0.000618555				High	50.8	0.000447073	0
	APPQLFNPTMALR	5	1	1	P27692		1455.78	0	1.83101e+06	29092774		0			High	29.86	0.084893	High	32.24	0.0405387				High	37.63	0.0117184	0
	IEVLNGEQR	6	1	1	P27692		1057.57	0	1.11157e+07	5.17283e+07		0			High	28.37	0.079177	High	43.38	0.00256921	High	24.38	0.203715	High	35.61	0.0153745	0
	AAAQDGYVPQR	12	1	1	P27692		1175.58	0	5.26918e+07	8.80936e+07		0			High	27.58	0.0928777	High	55.97	0.000134938				High	52.53	0.000297106	0
	VTFQPGDRIEVLNGEQR	6	1	1	P27692		1958.01	0	5.80354e+07	7.01969e+07		0			High	26.79	0.282182	High	30.19	0.139511	High	15.14	4.55773	High	37.62	0.0249094	1
	SAYGGASTWGGNNNNK	6	1	1	P27692		1597.7	0	1.21178e+07	0		0			High	25.55	0.271925	High	66.42	2.21307e-05							0
	FDEIDPTTQQR	8	1	1	P27692		1349.63	0	9.80103e+06	5.49194e+07		0			High	24.97	0.214296	High	27.94	0.108951				High	42.83	0.00349722	0
	LNGFTTPLEFPISTLR	2	1	1	P27692		1805.99	0	329842	0		0			High	20.1	0.695793							High	49.33	0.000830768	0
	EGFITHGDDEDDEASAPGAR	10	1	1	P27692		2088.87	0	2.27826e+06	115344462		0			High	18.07	2.43758	High	44.73	0.00515704				High	39.42	0.0175718	0
	EGGEGITYDELVNR	10	1	1	P27692		1551.73	0	849265	4.34318e+06		0			Medium	14.61	3.96965	High	76.51	2.448e-06				High	51.12	0.000861925	0
	SEPQQPEDNAETAATEQVSSSNGPATDDAQATLNTDSSEANEIVKK	13	1	1	P27692	N41(Deamidated)	4776.16	0	914572	7.4264e+06		0			High	13.99	27.8898	High	15.55	20.2063				High	23.79	3.05121	1
	LLIPVQELPLLLKPNK	4	1	1	P27692		1828.17	0	8.95993e+07	3.36083e+08		0			High	13.38	0.045811	High	55.59	2.75404e-06	High	46.54	2.21294e-05	High	50.89	8.12774e-06	0
	FLDIEAEVSDDEDEDEDEEDSELVR	1	1	1	P27692		2942.2	0	0	0		0						High	105.51	7.8438e-09							0
	SEPQQPEDNAETAATEQVSSSNGPATDDAQATLNTDSSEANEIVK	6	1	1	P27692	N22(Deamidated); Q30(Deamidated)	4649.06	0	0	0		0						High	68.62	0.000101686							0
	LNGFTTPLEFPISTLR	1	1	1	P27692	N2(Deamidated)	1806.96	0	0	0		0						High	65.03	3.00076e-05							0
	DENTSDKDTVDSGNVTTTESTER	3	1	1	P27692		2501.08	0	0	7.02629e+06		0						High	57.98	0.000411188				High	57.23	0.000487278	1
	MNPEIISK	2	1	1	P27692		931.492	0	0	0		0						High	42.2	0.00244639							0
	SEPQQPEDNAETAATEQVSSSNGPATDDAQATLNTDSSEANEIVK	1	1	1	P27692		4647.05	0	0	0		0						High	41.04	0.0564391							0
	MGPSYVSAPR	3	1	1	P27692		1064.52	0	0	3.03781e+07		0						High	33.18	0.0215656				High	45.53	0.00119796	0
	NMATGGIAAGAAATSSGLSGGMTPGWSSFDGGK	2	1	1	P27692	N-Term(Acetyl); M22(Oxidation)	3030.37	0	0	3.66063e+06		0												High	46.21	0.0105318	0
	EGAVDLTSVSQSIKK	2	1	1	P27692		1561.85	0	0	1.61217e+07		0												High	42.57	0.00427186	1
	EGGEGITYDELVNRR	2	1	1	P27692		1707.83	0	0	2.22005e+07		0												High	27.66	0.235498	1
	IYIEAPK	4	1	1	P27692		833.479	0	5.22092e+07	6935917		0.001			High	48.1	0.000218383	High	36.96	0.00353409				High	37.46	0.00253057	0
	NMATGGIAAGAAATSSGLSGGMTPGWSSFDGGK	1	1	1	P27692	N-Term(Acetyl); N1(Deamidated); M22(Oxidation)	3031.36	0	0	0		0.001						High	26.78	0.926577							0
	DVNGDKATVELHSK	2	1	1	P27692	N3(Deamidated)	1513.75	0	0	3.7636e+06		0.001												High	17.6	1.8412	1
	VTFQPGDRIEVLNGEQR	2	1	1	P27692	N13(Deamidated)	1959	0	5.49654e+06	0		0.002			High	19.87	1.36732										1
	DENTSDKDTVDSGNVTTTESTER	5	1	1	P27692	S12(Phospho)	2581.04	0	0	0	T(4): 25.0; S(5): 25.0; T(9): 25.0; S(12): 25.0; T(16): 0.0; T(17): 0.0; T(18): 0.0; S(20): 0.0; T(21): 0.0	0.002						High	46.23	0.00464671							1
	LDYGKFDEIDPTTQQR	3	1	1	P27692		1925.93	0	0	2.74362e+07		0.002						High	38.73	0.0239668				High	27.27	0.322499	1
	QLDQDLNK	5	1	1	P27692		973.494	0	0	0		0.002						High	36.91	0.0103278							0
	ILSIFQR	4	1	1	P27692		876.53	0	0	1.29106e+08		0.004						High	35.54	0.00256914				High	40.72	0.000779449	0
	SSWGGASTWASGGESNGAMSTWGGTGDR	1	1	1	P27692	N-Term(Acetyl); M19(Oxidation)	2775.15	0	0	0		0.004						High	24.89	0.922746							0
	MNPEIISK	3	1	1	P27692	M1(Oxidation)	947.487	0	0	0		0.004						High	21.03	0.482782							0
	APPQLFNPTMALR	1	1	1	P27692	M10(Oxidation)	1471.78	0	0	0		0.004						High	10.95	8.29239							0
	TSEEDAQR	1	1	1	P27692		935.407	0	0	1.62e+06		0.015												Medium	16.34	0.377445	0
	RGIYKGDLAMVDQISENNLEVMLK	1	1	1	P27692	K5(GlyGly); M10(Oxidation); N18(Deamidated); K24(GlyGly)	2981.47	1.76238e+06	0	0		0.345	14.12	11.9701													2
	ILSIFQR	1	1	1	P27692	S3(Phospho); Q6(Deamidated)	957.478	0	0	0	S(3): 100.0	0.632									Low	10.7	1.88102				0
	LDQANLYKR	2	1	1	P27692	N5(Deamidated); K8(GlyGly)	1235.64	0	0	0											Low	11.16	3.60213				1
	LDQANLYK	2	1	1	P27692	Q3(Deamidated)	965.49	0	0	72471584														Low	25.55	0.0845588	0
	TTKDIATIK	1	1	1	P27692	K3(Acetyl); K9(GlyGly)	1146.64	0	0	5.00303e+07														Low	13.25	2.22854	1
	LAKELR	1	1	1	P27692	K3(Acetyl)	771.473	0	0	0														Low	11.97	2.45555	1
P08518	DNA-directed RNA polymerase II subunit RPB2 OS=Saccharomyces cerevisiae (strain ATCC 204508 / S288c) GN=RPB2 PE=1 SV=2 - [RPB2_YEAST]	46	1	51	52	377	0	1.21839e+08	2.07504e+08		2302.28	2333.67	1224	138.663	6.52197
	Sequence	# PSMs	# Proteins	# Protein Groups	Protein Group Accessions	Modifications	MH+ [Da]	A2: Area	B2: Area	E2: Area	phosphoRS Site Probabilities	q-Value	IonScore A4	Exp Value A4	B4	IonScore B4	Exp Value B4	C4	IonScore C4	Exp Value C4	D4	IonScore D4	Exp Value D4	E4	IonScore E4	Exp Value E4	# Missed Cleavages
	VAALSGNEGDASPFTDITVEGISK	19	1	1	P08518		2378.17	0	3.78247e+07	4.46338e+07		0			High	132.02	1.5623e-11	High	133.12	1.21663e-11				High	110.77	2.09885e-09	0
	STENGIVDQVLVTTNQDGLK	18	1	1	P08518		2131.09	0	4.26623e+06	1.49979e+07		0			High	102.68	8.26261e-09	High	97.33	2.96623e-08				High	115.33	4.62495e-10	0
	TTPISPDEEELGQR	38	1	1	P08518		1571.75	0	4.50732e+07	1.58528e+08		0			High	84.48	4.48059e-07	High	84.09	5.01855e-07	High	28.32	0.193977	High	66.97	2.6731e-05	0
	YYDEDPYGFEDESAPITAEDSWAVISAFFR	3	1	1	P08518		3490.52	0	914427	2.42678e+06		0			High	78.85	6.92047e-06	High	61.7	0.000349501				High	88.6	7.17593e-07	0
	STENGIVDQVLVTTNQDGLK	2	1	1	P08518	N4(Deamidated)	2132.08	0	0	0		0			High	68.82	2.13495e-05										0
	AAPSPISHVAEIR	15	1	1	P08518		1347.74	0	1.3861e+08	2.90144e+07		0			High	64.53	1.68786e-05	High	59.85	5.10843e-05	High	35.6	0.0131928	High	64.68	1.70374e-05	0
	SAGNIVQVFK	16	1	1	P08518		1062.6	0	1.71802e+06	1.52258e+07		0			High	60.74	2.55952e-05	High	34.55	0.0107856	High	10.24	2.90968	High	85.23	9.22242e-08	0
	AGVSQVLNR	6	1	1	P08518		943.532	0	8.88588e+07	3.72983e+06		0			High	58.86	7.20294e-05	High	88.05	9.16549e-08				High	31.73	0.0371972	0
	VSGEDVIIGK	8	1	1	P08518		1016.56	0	1.30674e+08	2.92223e+08		0			High	58.32	7.10391e-05	High	45.31	0.00140154	High	20.07	0.468389	High	37.16	0.00915392	0
	YELIAEESEDDSESGK	39	1	1	P08518		1800.77	0	1.2628e+07	5.04089e+07		0			High	56.82	0.000242701	High	89.8	1.20577e-07	High	54.75	0.000403633	High	88.11	1.79095e-07	0
	TYEAIDVPGR	35	1	1	P08518		1120.56	0	3.45102e+06	1.32528e+08		0			High	56.81	0.000105579	High	51.94	0.000371686				High	57.06	0.000114334	0
	REDMPFTAEGIVPDLIINPHAIPSR	2	1	1	P08518		2788.44	0	2.35987e+07	0		0			High	52.11	0.00123804	High	49.79	0.00196842							1
	VFVNGVWHGVHR	2	1	1	P08518		1406.75	0	1.03207e+07	0		0			High	47.89	0.00134595	High	53.05	0.000401067							0
	GTIGITYR	3	1	1	P08518		880.489	0	1.91753e+07	0		0			High	43.37	0.000727205	High	47.02	0.000313803							0
	LMEASDAFR	1	1	1	P08518	M2(Oxidation)	1055.48	0	8.5405e+06	0		0			High	42.93	0.00311456										0
	LDLAGPLLAQLFK	5	1	1	P08518		1398.84	0	2.95431e+07	93637166		0			High	41.1	0.00253833	High	94.8	1.0828e-08	High	99.57	3.61034e-09	High	90.13	3.18813e-08	0
	YELIAEESEDDSESGKVFIGR	1	1	1	P08518		2373.12	0	2.54625e+06	0		0			High	40.96	0.0213327										1
	NLTYSSGLFVDVK	5	1	1	P08518		1442.75	0	4.51505e+07	71189480		0			High	40.91	0.00708374	High	36.14	0.0204792				High	75.47	2.36682e-06	0
	SAGNIVQVFKK	2	1	1	P08518		1190.69	0	7.19728e+07	0		0			High	37.4	0.00324817	High	26.26	0.0464903							1
	QAMGVFLTNYNVR	5	1	1	P08518		1512.76	0	1.87029e+07	2.70504e+07		0			High	36.71	0.0210958	High	52.38	0.000584744				High	51.19	0.000732955	0
	KAFFLGYMINR	1	1	1	P08518		1359.72	0	5.07495e+06	0		0			High	36.67	0.0175775										1
	QAMGVFLTNYNVR	8	1	1	P08518	M3(Oxidation)	1528.76	0	1.03297e+06	1.35422e+06		0			High	34.16	0.0429368	High	52.85	0.000576906				High	40.42	0.0100541	0
	EFLPHITQLEGFESR	4	1	1	P08518		1802.91	0	8.81673e+07	2.66375e+08		0			High	34.07	0.0560387	High	33.64	0.066845				High	28.02	0.225441	0
	ATLPYIK	17	1	1	P08518		805.482	0	0	9.84299e+07		0			High	33.48	0.00599075	High	32.3	0.00786106				High	35.03	0.00419258	0
	VYRPLFIVEDDESLGHK	7	1	1	P08518		2017.04	0	9.6233e+07	3.07098e+08		0			High	33.22	0.0729892	High	47.78	0.00261508	Medium	14.13	5.9288	High	45.09	0.00481184	0
	FISTLQVK	25	1	1	P08518		935.557	0	1.42334e+07	1.76741e+07		0			High	31.3	0.0031135	High	31.22	0.00317139	High	28.76	0.00565443	High	46.86	8.65465e-05	0
	HGTYDKLDDDGLIAPGVR	3	1	1	P08518		1941.96	0	7.02842e+07	0		0			High	29.39	0.194773	High	24.24	0.618736				High	27.97	0.257894	1
	TVEEAHDFNMK	2	1	1	P08518		1320.59	0	6.80792e+06	1.79197e+07		0			High	27.67	0.0984969							High	42.42	0.00362293	0
	YALATGNWGEQK	11	1	1	P08518		1337.65	0	0	0		0			High	25.21	0.292563	High	81.32	7.16505e-07				High	52.35	0.000446473	0
	MDTMANILYYPQKPLGTTR	4	1	1	P08518	M1(Oxidation); M4(Oxidation)	2245.1	0	5.17549e+06	4.45286e+06		0			High	22.96	1.26127	High	12.44	14.2541				High	15.4	7.23604	0
	VYRPLFIVEDDESLGHKELK	1	1	1	P08518		2387.26	0	4.65363e+07	0		0			High	21.12	1.05085										1
	YGMSITETFEKPQR	3	1	1	P08518		1686.82	0	1.74512e+06	22444150		0			High	17.52	2.49851	High	38.91	0.0180904				High	29.13	0.156329	0
	IYVTKPMVNESDGVTHALYPQEAR	2	1	1	P08518	M7(Oxidation)	2734.35	0	5.54281e+07	0		0			High	11.76	18.8506	High	16.51	6.58122							0
	EDMPFTAEGIVPDLIINPHAIPSR	2	1	1	P08518		2632.33	0	0	1.20445e+07		0						High	83.8	9.42125e-07				High	66.5	4.41252e-05	0
	QDIPIVIIFR	3	1	1	P08518		1213.73	0	0	1.99241e+08		0						High	59.03	4.51969e-05				High	56.45	8.18669e-05	0
	LDDDGLIAPGVR	2	1	1	P08518		1240.65	0	0	5026209		0						High	35.59	0.0127677				High	69.61	4.76418e-06	0
	IDIYQIHIPYAAK	1	1	1	P08518		1544.85	0	0	0		0						High	27.65	0.127297							0
	SDLANSEK	2	1	1	P08518	N-Term(Acetyl)	905.42	0	0	0		0						Medium	17.32	0.634835	High	35.39	0.00997285				0
	LLFQELMAMNITPR	1	1	1	P08518		1676.89	0	0	2.5177e+07		0												High	58.6	0.000153568	0
	REDMPFTAEGIVPDLIINPHAIPSR	1	1	1	P08518	M4(Oxidation)	2804.44	0	0	4.6252e+07		0												High	49.29	0.00236463	1
	LLFQELMAMNITPR	2	1	1	P08518	Q4(Deamidated)	1677.88	0	0	1.90213e+07		0												High	40.45	0.00960173	0
	LMEASDAFR	2	1	1	P08518		1039.49	0	0	2.11583e+07		0												High	38.93	0.00979366	0
	KYEISFGK	2	1	1	P08518		971.519	0	4.17971e+07	1.0721e+08		0.001			High	43.72	0.00104669							High	41.75	0.0016341	1
	IPQIGDK	7	1	1	P08518		770.44	0	5.53763e+07	3.34655e+06		0.001			High	25.06	0.0481868	High	29.21	0.0185323				High	14.21	0.586042	0
	GPMQVLTR	1	1	1	P08518	M3(Oxidation)	917.487	0	0	0		0.001						High	37.85	0.00300228							0
	MDTMANILYYPQKPLGTTR	1	1	1	P08518	M4(Oxidation)	2229.11	0	0	0		0.001						High	12.85	10.6458							0
	KGDINPEVSMIR	2	1	1	P08518	M10(Oxidation)	1374.7	0	0	1.16999e+07		0.001												High	24.91	0.251984	1
	MDTMANILYYPQKPLGTTR	2	1	1	P08518	M4(Oxidation); N6(Deamidated)	2230.1	0	0	1.01979e+06		0.001												High	24.54	0.789253	0
	TNTPIGR	3	1	1	P08518		758.416	0	0	0		0.002						High	35.68	0.00973425							0
	NTYQSAMGK	3	1	1	P08518		999.455	0	0	0		0.002						High	20.41	0.358961							0
	AMEYLK	2	1	1	P08518		754.381	0	0	0		0.003						High	34.13	0.00567959							0
	IFTDAGR	5	1	1	P08518		779.405	0	0	0		0.004						High	41.14	0.0012383							0
	FGEMER	2	1	1	P08518		768.335	0	0	0		0.004						High	21.38	0.0898808							0
	LPIMLR	5	1	1	P08518	M4(Oxidation)	758.46	0	0	755195		0.005						Medium	16.59	0.612889				High	31.81	0.00468013	0
	AFFLGYMINR	1	1	1	P08518		1231.63	0	0	0		0.006						High	24.21	0.259451							0
	LMETLR	4	1	1	P08518		762.418	0	10273912	3.08335e+07		0.007			High	33.11	0.0115322	Medium	22.17	0.14319				Medium	30.24	0.0223312	0
	SDLANSEK	1	1	1	P08518	N-Term(Acetyl); S1(Phospho)	985.386	0	0	0	S(1): 100.0; S(6): 0.0	0.011						Medium	14.68	0.714857							0
	VLIAQER	3	1	1	P08518		828.494	0	2.669e+07	4.5086e+06		0.012			Medium	17.5	0.761993	Low	20.4	0.390797				Medium	28.57	0.0595595	0
	DASTPLR	1	1	1	P08518		759.4	0	0	0		0.021									Medium	24.15	0.182489				0
	KGDINPEVSMIR	1	1	1	P08518		1358.71	0	0	3.01731e+06		0.07												Low	20.62	0.666694	1
	RGTALGIK	1	1	1	P08518		815.51	0	0	0		0.391						Low	12.04	0.618921							1
	QAMGVFLTNYNVR	1	1	1	P08518	Q1(Deamidated)	1513.75	0	0	0														Low	13.31	5.22425	0
P10591	Heat shock protein SSA1 OS=Saccharomyces cerevisiae (strain ATCC 204508 / S288c) GN=SSA1 PE=1 SV=4 - [HSP71_YEAST]	80.22	1	11	45	608	7.07379e+08	3.19e+08	4.15058e+08	2493.37	2443.84	2311.69	642	69.6146	5.10986
	Sequence	# PSMs	# Proteins	# Protein Groups	Protein Group Accessions	Modifications	MH+ [Da]	A2: Area	B2: Area	E2: Area	phosphoRS Site Probabilities	q-Value	IonScore A4	Exp Value A4	B4	IonScore B4	Exp Value B4	C4	IonScore C4	Exp Value C4	D4	IonScore D4	Exp Value D4	E4	IonScore E4	Exp Value E4	# Missed Cleavages
	SINPDEAVAYGAAVQAAILTGDESSK	18	2	2	P10591;P10592		2577.27	2.39246e+08	0	167773760		0	118.63	3.91661e-10	High	107.48	5.10578e-09	High	123.78	1.22581e-10	High	146.5	6.57065e-13	High	131.21	2.1899e-11	0
	IINEPTAAAIAYGLDKK	15	4	3	P10591;P10592;P09435		1787.99	291522592	3.2552e+08	438317080		0	96.13	1.32861e-08	High	73.02	3.03322e-06	High	55.95	0.000154491	High	79.51	6.9797e-07	High	72.57	3.3284e-06	1
	TQDLLLLDVAPLSLGIETAGGVMTK	9	2	2	P10591;P10592		2555.4	6.41452e+06	2.19007e+07	3.03916e+07		0	90.51	6.99357e-08	High	103.64	3.12924e-09	High	88.01	1.16617e-07	High	79.45	8.22315e-07	High	92.24	4.66882e-08	0
	VNDAVVTVPAYFNDSQR	45	2	2	P10591;P10592		1894.93	333208445	31702464	2.98605e+07		0	80.51	1.5521e-06	High	81.49	1.23857e-06	High	88.46	2.51976e-07	High	72.42	9.96379e-06	High	88.42	2.51142e-07	0
	NQAAMNPSNTVFDAK	15	1	1	P10591	M5(Oxidation)	1623.74	6.81303e+07	0	3.58078e+07		0	79.94	1.24052e-06				High	89.36	1.37779e-07	High	113.81	4.9327e-10	High	116.77	2.24368e-10	0
	NQAAMNPSNTVFDAK	15	1	1	P10591		1607.75	3.75009e+07	6.58068e+06	3.67422e+07		0	79.31	1.27418e-06	High	71.63	7.95625e-06	High	65.28	3.44217e-05				High	94.75	3.89565e-08	0
	LVTDYFNGKEPNR	13	2	2	P10591;P10592		1552.78	4.59985e+08	3.29929e+08	8.36126e+07		0	77.45	1.93289e-06	High	48.05	0.00157302	High	22.61	0.584189	High	63.67	4.55523e-05	High	51.91	0.000686362	1
	TQDLLLLDVAPLSLGIETAGGVMTK	5	2	2	P10591;P10592	M23(Oxidation)	2571.4	9.06021e+06	9.5562e+06	0		0	76.96	1.80128e-06	High	76.14	1.76335e-06	High	27.57	0.154424							0
	IINEPTAAAIAYGLDK	2	4	3	P10591;P10592;P09435		1659.89	3.84922e+07	0	0		0	73.21	3.87754e-06							High	28.82	0.106551				0
	NFNDPEVQADMK	12	1	1	P10591	M11(Oxidation)	1423.61	4.55277e+07	0	5.0178e+07		0	70.78	4.62506e-06				High	56.9	0.000112704	High	33.85	0.0241901	High	59.95	6.09982e-05	0
	NFTPEQISSMVLGK	10	2	2	P10591;P10592	M10(Oxidation)	1566.79	4.72737e+07	2.27155e+06	2.1442e+07		0	70.4	1.17376e-05	High	36.09	0.0300657	High	71.83	7.48662e-06	High	53.48	0.00058135	High	46.36	0.00285887	0
	SEIFSTYADNQPGVLIQVFEGER	8	1	1	P10591		2599.27	6.45705e+07	6.79511e+06	65401815		0	68.48	4.29336e-05	High	123.49	1.30352e-10	High	142.97	1.50919e-12	High	72	1.79476e-05	High	63.93	0.00012117	0
	NFNDPEVQADMK	14	1	1	P10591		1407.62	2.41087e+07	1.13669e+07	3.55937e+07		0	67.87	9.95345e-06	High	17.03	1.47029	High	56.26	0.000156979	High	63.88	3.15131e-05	High	50.09	0.000666543	0
	NFTPEQISSMVLGK	2	2	2	P10591;P10592		1550.79	1.15908e+08	0	0		0	64.93	3.482e-05							High	74.29	4.37002e-06				0
	KAEETISWLDSNTTASK	7	1	1	P10591		1880.93	8.76478e+07	0	1.20537e+07		0	63.73	6.76558e-05	High	19.52	1.77135	High	66.7	3.54474e-05	High	84.04	6.12395e-07	High	12.15	9.95679	1
	SQVDEIVLVGGSTR	36	2	2	P10591;P10592		1459.78	3.2475e+08	1.59052e+07	5.11638e+07		0	61.83	5.04576e-05	High	79.44	8.03734e-07	High	74.84	2.53454e-06	High	68.75	9.468e-06	Low	64.35	2.83542e-05	0
	TLSSSAQTSVEIDSLFEGIDFYTSITR	2	2	2	P10591;P10592		2967.44	2.21513e+06	3.83377e+06	0		0	60.56	0.000305109	High	76.6	7.59591e-06										0
	LVTDYFNGKEPNR	14	2	2	P10591;P10592	N7(Deamidated)	1553.76	1.06891e+08	1.0523e+08	1.10777e+06		0	60.01	0.000119973	High	37.73	0.0193363	High	37.6	0.0204713	High	41.99	0.00720633	High	40.07	0.0112964	1
	TTPSFVAFTDTER	21	1	1	P10591		1471.71	235991540	1.21628e+07	0		0	58.82	0.000113177	High	67.72	1.53746e-05	High	64.14	3.50593e-05	High	66.59	1.83867e-05	High	56.17	0.000219807	0
	LVTDYFNGK	18	2	2	P10591;P10592		1056.54	111819268	0	8.78765e+06		0	58.69	3.6844e-05	High	48.17	0.000419877	High	58.09	4.25354e-05	High	53.73	0.000116502	High	54.44	9.91109e-05	0
	LVNHFIQEFK	12	2	2	P10591;P10592		1274.69	4.70471e+08	2.75646e+08	429184312		0	58.16	9.47855e-05	High	26.39	0.140065	High	35.69	0.0164562	High	45.63	0.00184494	High	38.18	0.009435	0
	DAGTIAGLNVLR	18	4	3	P16474;P10591;P10592		1199.67	7.58624e+08	1.51446e+07	2.4969e+07		0	58.02	8.59798e-05	High	49.32	0.000637377	High	47.46	0.000971848	High	50.81	0.000449364	High	56.65	0.000117868	0
	NQLESIAYSLK	15	2	2	P10591;P10592		1265.67	4.19936e+08	1.59718e+08	1.05819e+08		0	57.82	8.5902e-05	High	62.77	2.74792e-05	High	62.87	2.64405e-05	High	62.79	2.71162e-05	High	56.32	0.00012029	0
	FELSGIPPAPR	24	4	3	P10591;P10592;P09435		1183.65	0	0	0		0	57.34	5.19372e-05	High	38.73	0.00395205	High	57.42	5.34345e-05	High	70.56	2.59312e-06	High	57.27	5.53123e-05	0
	GKEEHVLIFDLGGGTFDVSLLSIEDGIFEVK	2	2	2	P10591;P10592		3363.74	1.38558e+06	0	0		0	51.91	0.00132087							High	38.76	0.0297889				1
	NSTIPTK	24	4	3	P10591;P10592;P09435		760.42	6.68111e+07	0	0		0	44.47	0.00236693				Medium	23.24	0.329361	High	30.22	0.0629776				0
	FKEEDEKESQR	7	2	2	P10591;P10592		1424.66	1.59935e+07	0	0		0	42.97	0.00439812				High	46.31	0.00202192	High	35.4	0.0235337				2
	LIDVDGKPQIQVEFK	6	2	2	P10591;P10592		1728.95	0	73956068	7.50961e+07		0	42.19	0.00431823	High	23.63	0.309093	High	30.29	0.0668815				High	38.84	0.00858807	0
	VDIIANDQGNR	15	2	2	P10591;P10592		1214.61	1.93202e+08	1.35631e+08	1.78546e+08		0	40.95	0.00413414	High	31.52	0.0458403	High	58.89	8.50914e-05	High	69.57	7.27588e-06	High	46.23	0.0015497	0
	ITITNDKGR	2	4	3	P10591;P10592;P09435		1017.56	7.28959e+06	0	0		0	40.66	0.00545044							High	28.23	0.0643345				1
	VNDAVVTVPAYFNDSQR	8	2	2	P10591;P10592	N2(Deamidated)	1895.92	0	532920	0		0	39.36	0.0196181	High	48.69	0.0022316				High	37.76	0.0272848				0
	ITITNDK	27	4	3	P10591;P10592;P09435		804.446	279923100	0	0		0	39.28	0.00238425				High	36.19	0.00488086	High	50.8	0.000168848				0
	MKETAESYLGAK	7	2	2	P10591;P10592		1327.65	1.19609e+08	0	0		0	39.12	0.00753751	Low	11.08	5.43152	High	71.89	4.47823e-06	High	57.48	0.000115318				1
	NTISEAGDKLEQADKDTVTK	15	1	1	P10591		2163.08	2.1562e+08	1.71452e+08	7.85193e+07		0	38.17	0.0289418	High	39.1	0.0232644	High	40.77	0.0152849	High	56.43	0.000441824	High	53.67	0.000793569	2
	ATAGDTHLGGEDFDNR	26	3	3	P10591;P10592;P09435		1675.73	819986223	1.68666e+08	4.21573e+08		0	36.73	0.0290248	High	51.15	0.00104093	High	51.85	0.000884012	High	62.13	8.35552e-05	High	90.6	1.1022e-07	0
	AEETISWLDSNTTASK	2	1	1	P10591		1752.83	0	0	0		0	33.37	0.0696598							High	30.49	0.138864				0
	ETAESYLGAK	16	2	2	P10591;P10592		1068.52	2.03188e+08	7.98446e+07	1.45685e+08		0	32.05	0.0305942	High	29.57	0.0537686	High	58.59	6.38516e-05	High	56.92	9.37933e-05	High	70.48	4.19031e-06	0
	LDKSQVDEIVLVGGSTR	2	2	2	P10591;P10592		1815.99	5.39723e+07	1534176	0		0	30.65	0.0679324	High	88.86	9.88779e-08										1
	NQLESIAYSLK	2	2	2	P10591;P10592	Q2(Deamidated)	1266.66	1.89574e+06	0	0		0	30.06	0.0629739													0
	MKETAESYLGAK	7	2	2	P10591;P10592	M1(Oxidation)	1343.65	7.14109e+07	2.41844e+06	3.51356e+07		0	27.36	0.122864	Medium	15.21	1.84245	High	11.41	5.96285	High	12.55	4.70295	High	34.22	0.0256395	1
	STLDPVEK	3	2	2	P10591;P10592		888.468	5.43528e+08	1.89222e+08	0		0	27.25	0.0803376	High	41.85	0.0023578										0
	NQAAMNPSNTVFDAKR	1	1	1	P10591	M5(Oxidation)	1779.85	0	0	0		0	21.76	0.994542													1
	ELQDIANPIMSK	6	1	1	P10591		1358.7	4.55436e+06	3.4191e+06	3.64867e+06		0	20.87	0.756261	High	20.21	0.896581	High	30.24	0.0891829	High	40.81	0.00754749	High	45.89	0.00242432	0
	LIDVDGKPQIQVEFKGETK	8	2	2	P10591;P10592		2144.16	2.34131e+08	3.01551e+08	2.69131e+08		0	11.05	6.43501	High	54.53	0.000327529	High	43.61	0.00358209	High	43.48	0.00420923	High	37.07	0.0161486	1
	SEIFSTYADNQPGVLIQVFEGER	8	1	1	P10591	Q11(Deamidated)	2600.27	0	0	0		0			High	44.58	0.0105389				High	35.06	0.0901359	High	73.28	1.34954e-05	0
	LVTDYFNGK	3	2	2	P10591;P10592	N7(Deamidated)	1057.52	0	0	5445665		0			High	30.36	0.0299146							High	45.77	0.000877978	0
	LYQAGGAPGGAAGGAPGGFPGGAPPAPEAEGPTVEEVD	9	1	1	P10591		3375.58	0	68005803	3.67709e+07		0			High	23.57	2.3054	High	19.71	5.55481	High	23.71	2.21737	High	26.66	1.13012	0
	KSEIFSTYADNQPGVLIQVFEGER	2	1	1	P10591		2727.36	0	0	4.40916e+07		0									High	71.04	2.15926e-05	High	71.44	1.94235e-05	1
	SINPDEAVAYGAAVQAAILTGDESSK	2	2	2	P10591;P10592	N3(Deamidated)	2578.27	0	0	51686831		0												High	77.2	5.08472e-06	0
	LSKEDIEK	4	2	2	P10591;P10592		961.524	38512925	0	0		0.001	41.9	0.00264718				High	28.79	0.033627	High	44.22	0.000963136				1
	TKDNNLLGK	2	4	3	P10591;P10592;P09435		1002.56	8.63445e+07	0	0		0.001	34.15	0.0199795							High	34.24	0.0200783				1
	MVAEAEK	2	3	2	P10591;P10592	M1(Oxidation)	793.376	319480	0	0		0.001	30.02	0.0217496							Low	16.28	0.514578				0
	DNNLLGK	7	5	4	P16474;P10591;P10592;P09435		773.416	136432500	0	0		0.001	25.83	0.164174							High	34.6	0.0217924				0
	ELQDIANPIMSK	4	1	1	P10591	M10(Oxidation)	1374.7	1.29732e+07	2.65633e+06	9.54431e+06		0.002	39.13	0.0102631	High	11.89	5.93106				High	14.29	3.8766	High	30.82	0.0860232	0
	DNNLLGKFELSGIPPAPR	1	4	3	P10591;P10592;P09435		1938.04	0	0	0		0.006									High	21.09	0.704123				1
	VDIIANDQGNR	1	2	2	P10591;P10592	N6(Deamidated)	1215.6	0	0	3.1045e+06		0.008												High	17.67	0.831922	0
	MKETAESYLGAK	2	2	2	P10591;P10592	N-Term(Acetyl); M1(Oxidation)	1385.67	0	0	0		0.055	19.04	0.894998													1
	EEFDDKLK	1	1	1	P10591		1023.5	0	3.11479e+06	0		0.068			Low	14.48	1.22976										1
	ITITNDKGR	20	4	3	P10591;P10592;P09435	N5(Deamidated); K7(Acetyl)	1060.56	1.11911e+08	0	1.50619e+08		0.206	10.08	5.24253	Low	12.19	3.78676	Low	10.21	5.09746				Low	12.94	2.87618	1
	DLSTNQR	4	2	2	P10591;P10592		833.412	0	0	0			13.15	1.13538							Low	14.79	0.778293				0
P10664	60S ribosomal protein L4-A OS=Saccharomyces cerevisiae (strain ATCC 204508 / S288c) GN=RPL4A PE=1 SV=4 - [RL4A_YEAST]	67.68	1	2	20	340	1.26623e+09	9.52333e+08	1.90621e+09	1510.67	3448.27	1986.21	362	39.0682	10.6382
	Sequence	# PSMs	# Proteins	# Protein Groups	Protein Group Accessions	Modifications	MH+ [Da]	A2: Area	B2: Area	E2: Area	phosphoRS Site Probabilities	q-Value	IonScore A4	Exp Value A4	B4	IonScore B4	Exp Value B4	C4	IonScore C4	Exp Value C4	D4	IonScore D4	Exp Value D4	E4	IonScore E4	Exp Value E4	# Missed Cleavages
	YATASAIAATAVASLVLAR	13	2	2	P10664;P49626		1820.03	1.01444e+08	5.88157e+08	7.39957e+08		0	95.78	1.09264e-08	High	95.07	1.24624e-08	High	83.29	2.05809e-07	High	102.3	2.58502e-09	High	83.29	2.03465e-07	0
	IINSSEIQSAIRPAGQATQK	35	2	2	P10664;P49626		2112.14	2083073508	1.46026e+08	7.98278e+07		0	88.63	1.3133e-07	High	78.99	1.20378e-06	High	110.97	7.76239e-10	High	103.75	4.12208e-09	High	80.36	8.50956e-07	0
	IPEIPLVVSTDLESIQK	25	2	2	P10664;P49626		1881.06	3.53197e+08	5.52604e+08	358534177		0	88.59	7.0977e-08	High	93.18	2.16378e-08	High	86.06	1.18421e-07	High	90.44	4.34204e-08	High	100.38	4.47574e-09	0
	LDQVWGSETVASSK	55	2	2	P10664;P49626		1506.74	9.08998e+08	8.741e+07	2.20847e+08		0	85.66	2.47739e-07	High	95.94	2.35454e-08	High	90.35	8.58914e-08	High	89.93	9.26819e-08	High	79.19	1.16527e-06	0
	TGTKPAAVFTETLKHD	13	1	1	P10664		1715.9	183848520	3.39022e+08	1.07307e+08		0	85.06	3.31382e-07	High	50.37	0.001012	High	55.35	0.000328648	High	61.23	8.45642e-05	High	45.04	0.00348108	1
	GPLVVYAEDNGIVK	11	2	2	P10664;P49626		1473.79	7.03642e+07	4.22573e+07	1.20013e+07		0	84.51	2.29567e-07	High	84.55	2.36582e-07	High	78.53	1.08017e-06	High	78.51	9.13219e-07	High	84.51	2.38771e-07	0
	VGYTLPSHIISTSDVTR	26	2	2	P10664;P49626		1845.97	1.65356e+08	1104937241	1.4155e+09		0	75.99	2.85756e-06	High	75.4	3.20704e-06	High	76.22	2.65525e-06	High	81.8	7.34691e-07	High	72.38	6.69724e-06	0
	AGHQTSAESWGTGR	38	2	2	P10664;P49626		1444.66	8.06614e+08	1.43485e+06	5.14852e+06		0	64.96	3.41495e-05	High	44.68	0.00271305	High	58.13	0.000155815	High	58.23	0.000134606	High	51.07	0.000817583	0
	TGTKPAAVFTETLK	11	1	1	P10664		1463.81	281254004	2.08735e+08	9.13388e+07		0	57.07	9.59101e-05	High	62.41	2.80456e-05	High	62.92	2.28196e-05	High	62.57	2.47071e-05	High	62.03	2.83856e-05	0
	NVPGVETANVASLNLLQLAPGAHLGR	16	2	2	P10664;P49626		2611.43	7.54517e+08	1163905449	1589920151		0	56.59	0.000136064	High	114.79	2.11583e-10	High	107.91	1.0113e-09	High	63.41	2.80691e-05	High	130.41	5.7825e-12	0
	QAYAVSEK	7	2	2	P10664;P49626		895.452	3.2611e+08	0	0		0	50.4	0.000295948				Medium	10.18	3.11326	High	21.11	0.251313				0
	GPLVVYAEDNGIVK	7	2	2	P10664;P49626	N10(Deamidated)	1474.78	9.45969e+06	1.49667e+06	0		0	49.12	0.000969896	High	78.03	1.24187e-06	High	90.93	5.42866e-08	High	57.37	0.000145944				0
	VEKIPEIPLVVSTDLESIQK	4	2	2	P10664;P49626		2237.26	4.41445e+06	25567232	5.4032e+06		0	47	0.000879911	High	53.82	0.000187559	High	57.85	7.12836e-05				High	41.22	0.00344322	1
	AVGAHSDLLK	2	2	2	P10664;P49626		1010.56	1.6244e+08	6.32367e+06	0		0	45.22	0.000589191	High	29.62	0.0229202										0
	RGPLVVYAEDNGIVK	11	2	2	P10664;P49626	N11(Deamidated)	1630.88	4.9878e+06	9038558	1.99852e+07		0	44.22	0.00295753	High	49.33	0.00101046	High	43.13	0.00380857	High	37.76	0.0131148	High	45.22	0.00255967	1
	TKEAVAALK	4	2	2	P10664;P49626		930.562	46777367	0	0		0	32.41	0.00665975				High	25.72	0.0310784	High	51.25	0.000104985				1
	RGPLVVYAEDNGIVK	15	2	2	P10664;P49626		1629.9	82485861	4.37678e+08	2.69435e+08		0	31.71	0.0481276	High	57.31	0.000133019	High	52.43	0.000427752	High	56.9	0.00014823	High	52.13	0.000458038	1
	IINSSEIQSAIRPAGQATQK	15	2	2	P10664;P49626	N3(Deamidated)	2113.12	1.68567e+07	0	0		0	23.12	0.55042	High	51.52	0.000754726				High	68.11	1.65651e-05				0
	SRPQVTVHSLTGEATANALPLPAVFSAPIRPDIVHTVFTSVNK	10	2	2	P10664;P49626	N-Term(Acetyl)	4580.47	1.10604e+07	4.82776e+08	6.22236e+08		0	18.95	1.59634	High	17.8	2.05623	High	33.5	0.0545624	High	29.87	0.125604	High	11.74	8.13575	0
	NVPGVETANVASLNLLQLAPGAHLGR	5	2	2	P10664;P49626	Q17(Deamidated)	2612.43	2.71152e+06	0	0		0	15.15	2.03763	High	46.62	0.00147104										0
	FVIWTEAAFTK	7	2	2	P10664;P49626		1312.7	0	3.82365e+08	3.81797e+08		0			High	88.46	7.65551e-08	High	63.73	2.28132e-05	High	81.98	3.41339e-07	High	81.99	3.39289e-07	0
	IINSSEIQSAIRPAGQATQKR	1	2	2	P10664;P49626		2268.24	0	0	0		0			High	35.48	0.0222689										1
	SRPQVTVHSLTGEATANALPLPAVFSAPIRPDIVHTVFTSVNK	5	2	2	P10664;P49626	N-Term(Acetyl); N42(Deamidated)	4581.47	0	2.08157e+07	3.0108e+07		0			High	29.79	0.137385							High	35.91	0.0339025	0
	RYATASAIAATAVASLVLAR	1	2	2	P10664;P49626		1976.13	0	0	0		0									High	75.47	8.03131e-07				1
	IINSSEIQSAIRPAGQATQK	2	2	2	P10664;P49626	N3(Deamidated); Q19(Deamidated)	2114.12	0	0	0		0.002												High	10.66	10.2652	0
	RQAYAVSEK	1	2	2	P10664;P49626		1051.55	0	0	0		0.023	15.01	1.09794													1
P05737	60S ribosomal protein L7-A OS=Saccharomyces cerevisiae (strain ATCC 204508 / S288c) GN=RPL7A PE=1 SV=3 - [RL7A_YEAST]	63.11	1	1	20	461	1.36421e+09	1.13238e+09	1.62846e+09	1229.94	2646.19	1915.98	244	27.6212	10.1548
	Sequence	# PSMs	# Proteins	# Protein Groups	Protein Group Accessions	Modifications	MH+ [Da]	A2: Area	B2: Area	E2: Area	phosphoRS Site Probabilities	q-Value	IonScore A4	Exp Value A4	B4	IonScore B4	Exp Value B4	C4	IonScore C4	Exp Value C4	D4	IonScore D4	Exp Value D4	E4	IonScore E4	Exp Value E4	# Missed Cleavages
	VPLSDNAIIEANLGK	38	2	2	P05737;Q12213		1553.85	1.13968e+09	6.45317e+06	4.61918e+07		0	98.42	6.38107e-09	High	103.05	2.19732e-09	High	102.71	2.97099e-09	High	100.96	4.5375e-09	High	111.14	3.41109e-10	0
	TAEQVAAER	68	1	1	P05737		974.49	5.1269e+08	0	2.28939e+06		0	78.29	8.64308e-07				High	80.25	5.50387e-07	High	76.53	1.29619e-06	High	34.18	0.0222674	0
	LSNPSGGWGVPR	42	2	2	P05737;Q12213		1226.63	1.20458e+09	0	1.16148e+08		0	73.93	1.79429e-06	High	76.75	9.28878e-07	High	76.83	9.22299e-07	High	76.82	9.24425e-07	High	76.91	9.05465e-07	0
	QRVPLSDNAIIEANLGK	20	2	2	P05737;Q12213		1838.01	1.20536e+08	1.67064e+08	4.19908e+08		0	69.28	6.46226e-06	High	58.89	7.13399e-05	High	56.23	0.000136864	High	83.6	2.40084e-07	High	63.05	2.60855e-05	1
	QANNFLWPFK	10	2	2	P05737;Q12213		1264.65	440839255	9.63056e+08	1.00313e+09		0	64.41	2.80376e-05	High	70.23	7.34076e-06	High	70.24	7.32388e-06	High	70.22	7.20083e-06	High	70.22	7.45749e-06	0
	LIEPYVAYGYPSYSTIR	27	2	2	P05737;Q12213		1992.01	7.908e+08	9.80702e+08	342367668		0	63.17	8.00033e-05	High	57.25	0.000315417	High	62.8	8.59372e-05	High	63.21	7.84103e-05	High	56.4	0.000375931	0
	HFIQGGSFGNREEFINK	12	2	2	P05737;Q12213		1979.97	4.61594e+08	9.03334e+08	7.80222e+08		0	58.19	0.000284068	High	29	0.230195	High	59	0.000229187	High	37.39	0.0343987	High	28.1	0.283898	1
	HFIQGGSFGNR	7	2	2	P05737;Q12213		1219.6	2.01184e+08	2.45353e+08	9.36365e+07		0	53.22	0.000296102	High	52.83	0.00031428	High	50.51	0.000552638				High	56.86	0.000127862	0
	EYETAER	36	2	2	P05737;Q12213		897.395	5.15531e+07	0	0		0	45.06	0.000952821				High	33.86	0.0129101	High	36.99	0.00627957				0
	AAGSYYVEAQHK	53	2	2	P05737;Q12213		1323.63	1.4615e+09	2.04301e+08	3.4713e+07		0	40.71	0.00711189	High	70.31	7.84458e-06	High	55.53	0.000194389	High	48.19	0.00127053	High	68.72	1.12457e-05	0
	ATLELLK	29	2	2	P05737;Q12213		787.493	1.28252e+09	5.24501e+08	7.15425e+08		0	34.6	0.0023058	High	36.12	0.00162488	Medium	34.05	0.00261711	High	36.71	0.00141847	High	38.5	0.000939337	0
	INSGTFVK	16	2	2	P05737;Q12213		865.478	1.3486e+09	1.45337e+09	1.97601e+09		0	31.47	0.0139719	High	37.29	0.0036581	High	48.82	0.000257191	High	48.64	0.000268075	High	48.69	0.000265006	0
	ILTPESQLK	33	2	2	P05737;Q12213		1028.6	7.0276e+08	3.47393e+08	3.04984e+08		0	28.64	0.0590859	High	51.81	0.000285093	High	45.71	0.00116141	High	45.74	0.00115342	Medium	21.96	0.275414	0
	ILTPESQLKK	33	2	2	P05737;Q12213		1156.69	6.32518e+08	3.26066e+08	2.87272e+08		0	25.05	0.0878428	High	40.68	0.00240274	High	44.11	0.0010907	High	44.15	0.0010807	High	21.57	0.195752	1
	QANNFLWPFK	6	2	2	P05737;Q12213	N4(Deamidated)	1265.63	9.78398e+06	0	0		0	23.23	0.420196				High	52.49	0.000463028							0
	VPLSDNAIIEANLGK	2	2	2	P05737;Q12213	N6(Deamidated)	1554.84	0	0	0		0						High	87.66	1.10036e-07							0
	AAGSYYVEAQHKLVFVVR	1	2	2	P05737;Q12213		2037.09	0	0	0		0									High	33.53	0.0400135				1
	NAAYQKEYETAER	3	2	2	P05737;Q12213		1572.73	0	1.1571e+07	0		0.001			High	17.14	2.1638				High	22.87	0.572964	Low	17.67	2.10588	1
	KVLQLLR	9	2	2	P05737;Q12213		869.593	355050227	8.27922e+08	7.64107e+08		0.002	51.15	1.72656e-05	High	43.79	9.40118e-05	High	45.95	5.71719e-05	High	51.23	1.69505e-05	High	44.17	8.61356e-05	1
	INSGTFVK	1	2	2	P05737;Q12213	N2(Deamidated)	866.46	0	1.04022e+07	0		0.002			High	27.63	0.0310651										0
	EEFINK	5	2	2	P05737;Q12213		779.394	0	0	0		0.011			Low	17.73	0.639204	Medium	19.02	0.474941	Medium	13.19	1.81819				0
	QLVYKR	1	2	2	P05737;Q12213		806.488	0	0	0		0.02									Medium	21.24	0.0420909				1
	ILTPESQLKK	6	2	2	P05737;Q12213	T3(Phospho)	1236.66	0	0	9.55448e+06	T(3): 100.0; S(6): 0.0	0.102						Low	11.33	4.00129	Low	16.26	1.02799	Low	30.72	0.0460468	1
	ILTPESQLK	1	2	2	P05737;Q12213	T3(Phospho)	1108.56	0	4.09205e+06	0	T(3): 100.0; S(6): 0.0	0.173			Low	15.03	1.68645										0
	QRVPLSDNAIIEANLGK	1	2	2	P05737;Q12213	N8(Deamidated)	1838.99	0	0	0		0.377						Low	10.45	7.29822							1
	INKQR	1	2	2	P05737;Q12213	N2(Deamidated); K3(GlyGly); Q4(Deamidated)	774.407	0	0	0		0.527									Low	11.49	3.32437				1
P49626	60S ribosomal protein L4-B OS=Saccharomyces cerevisiae (strain ATCC 204508 / S288c) GN=RPL4B PE=1 SV=2 - [RL4B_YEAST]	67.68	1	2	20	333	1.26623e+09	9.52333e+08	1.90621e+09	1475.87	3359.67	1893.36	362	39.0382	10.6382
	Sequence	# PSMs	# Proteins	# Protein Groups	Protein Group Accessions	Modifications	MH+ [Da]	A2: Area	B2: Area	E2: Area	phosphoRS Site Probabilities	q-Value	IonScore A4	Exp Value A4	B4	IonScore B4	Exp Value B4	C4	IonScore C4	Exp Value C4	D4	IonScore D4	Exp Value D4	E4	IonScore E4	Exp Value E4	# Missed Cleavages
	YATASAIAATAVASLVLAR	13	2	2	P10664;P49626		1820.03	1.01444e+08	5.88157e+08	7.39957e+08		0	95.78	1.09264e-08	High	95.07	1.24624e-08	High	83.29	2.05809e-07	High	102.3	2.58502e-09	High	83.29	2.03465e-07	0
	IINSSEIQSAIRPAGQATQK	35	2	2	P10664;P49626		2112.14	2083073508	1.46026e+08	7.98278e+07		0	88.63	1.3133e-07	High	78.99	1.20378e-06	High	110.97	7.76239e-10	High	103.75	4.12208e-09	High	80.36	8.50956e-07	0
	IPEIPLVVSTDLESIQK	25	2	2	P10664;P49626		1881.06	3.53197e+08	5.52604e+08	358534177		0	88.59	7.0977e-08	High	93.18	2.16378e-08	High	86.06	1.18421e-07	High	90.44	4.34204e-08	High	100.38	4.47574e-09	0
	LDQVWGSETVASSK	55	2	2	P10664;P49626		1506.74	9.08998e+08	8.741e+07	2.20847e+08		0	85.66	2.47739e-07	High	95.94	2.35454e-08	High	90.35	8.58914e-08	High	89.93	9.26819e-08	High	79.19	1.16527e-06	0
	GPLVVYAEDNGIVK	11	2	2	P10664;P49626		1473.79	7.03642e+07	4.22573e+07	1.20013e+07		0	84.51	2.29567e-07	High	84.55	2.36582e-07	High	78.53	1.08017e-06	High	78.51	9.13219e-07	High	84.51	2.38771e-07	0
	VGYTLPSHIISTSDVTR	26	2	2	P10664;P49626		1845.97	1.65356e+08	1104937241	1.4155e+09		0	75.99	2.85756e-06	High	75.4	3.20704e-06	High	76.22	2.65525e-06	High	81.8	7.34691e-07	High	72.38	6.69724e-06	0
	AGHQTSAESWGTGR	38	2	2	P10664;P49626		1444.66	8.06614e+08	1.43485e+06	5.14852e+06		0	64.96	3.41495e-05	High	44.68	0.00271305	High	58.13	0.000155815	High	58.23	0.000134606	High	51.07	0.000817583	0
	NVPGVETANVASLNLLQLAPGAHLGR	16	2	2	P10664;P49626		2611.43	7.54517e+08	1163905449	1589920151		0	56.59	0.000136064	High	114.79	2.11583e-10	High	107.91	1.0113e-09	High	63.41	2.80691e-05	High	130.41	5.7825e-12	0
	QAYAVSEK	7	2	2	P10664;P49626		895.452	3.2611e+08	0	0		0	50.4	0.000295948				Medium	10.18	3.11326	High	21.11	0.251313				0
	GPLVVYAEDNGIVK	7	2	2	P10664;P49626	N10(Deamidated)	1474.78	9.45969e+06	1.49667e+06	0		0	49.12	0.000969896	High	78.03	1.24187e-06	High	90.93	5.42866e-08	High	57.37	0.000145944				0
	VEKIPEIPLVVSTDLESIQK	4	2	2	P10664;P49626		2237.26	4.41445e+06	25567232	5.4032e+06		0	47	0.000879911	High	53.82	0.000187559	High	57.85	7.12836e-05				High	41.22	0.00344322	1
	TGTKPAAVFAETLK	9	1	1	P49626		1433.8	5.48167e+07	0	3.88805e+06		0	46.12	0.000741581	High	35.62	0.0121178	Medium	15.5	1.42328	High	21.59	0.222243	High	15.9	0.826382	0
	AVGAHSDLLK	2	2	2	P10664;P49626		1010.56	1.6244e+08	6.32367e+06	0		0	45.22	0.000589191	High	29.62	0.0229202										0
	RGPLVVYAEDNGIVK	11	2	2	P10664;P49626	N11(Deamidated)	1630.88	4.9878e+06	9038558	1.99852e+07		0	44.22	0.00295753	High	49.33	0.00101046	High	43.13	0.00380857	High	37.76	0.0131148	High	45.22	0.00255967	1
	TKEAVAALK	4	2	2	P10664;P49626		930.562	46777367	0	0		0	32.41	0.00665975				High	25.72	0.0310784	High	51.25	0.000104985				1
	TGTKPAAVFAETLKHD	8	1	1	P49626		1685.89	5.78301e+07	1.36447e+08	19879830		0	31.85	0.0651171	High	59.8	0.000107854	High	46.13	0.00250607	High	55.82	0.000269149	High	36.97	0.0198599	1
	RGPLVVYAEDNGIVK	15	2	2	P10664;P49626		1629.9	82485861	4.37678e+08	2.69435e+08		0	31.71	0.0481276	High	57.31	0.000133019	High	52.43	0.000427752	High	56.9	0.00014823	High	52.13	0.000458038	1
	IINSSEIQSAIRPAGQATQK	15	2	2	P10664;P49626	N3(Deamidated)	2113.12	1.68567e+07	0	0		0	23.12	0.55042	High	51.52	0.000754726				High	68.11	1.65651e-05				0
	SRPQVTVHSLTGEATANALPLPAVFSAPIRPDIVHTVFTSVNK	10	2	2	P10664;P49626	N-Term(Acetyl)	4580.47	1.10604e+07	4.82776e+08	6.22236e+08		0	18.95	1.59634	High	17.8	2.05623	High	33.5	0.0545624	High	29.87	0.125604	High	11.74	8.13575	0
	NVPGVETANVASLNLLQLAPGAHLGR	5	2	2	P10664;P49626	Q17(Deamidated)	2612.43	2.71152e+06	0	0		0	15.15	2.03763	High	46.62	0.00147104										0
	FVIWTEAAFTK	7	2	2	P10664;P49626		1312.7	0	3.82365e+08	3.81797e+08		0			High	88.46	7.65551e-08	High	63.73	2.28132e-05	High	81.98	3.41339e-07	High	81.99	3.39289e-07	0
	IINSSEIQSAIRPAGQATQKR	1	2	2	P10664;P49626		2268.24	0	0	0		0			High	35.48	0.0222689										1
	SRPQVTVHSLTGEATANALPLPAVFSAPIRPDIVHTVFTSVNK	5	2	2	P10664;P49626	N-Term(Acetyl); N42(Deamidated)	4581.47	0	2.08157e+07	3.0108e+07		0			High	29.79	0.137385							High	35.91	0.0339025	0
	RYATASAIAATAVASLVLAR	1	2	2	P10664;P49626		1976.13	0	0	0		0									High	75.47	8.03131e-07				1
	IINSSEIQSAIRPAGQATQK	2	2	2	P10664;P49626	N3(Deamidated); Q19(Deamidated)	2114.12	0	0	0		0.002												High	10.66	10.2652	0
	RQAYAVSEK	1	2	2	P10664;P49626		1051.55	0	0	0		0.023	15.01	1.09794													1
P10592	Heat shock protein SSA2 OS=Saccharomyces cerevisiae (strain ATCC 204508 / S288c) GN=SSA2 PE=1 SV=3 - [HSP72_YEAST]	79.97	1	11	44	548	7.07379e+08	3.19e+08	4.15058e+08	2352.78	2429.33	1792.94	639	69.4275	5.05908
	Sequence	# PSMs	# Proteins	# Protein Groups	Protein Group Accessions	Modifications	MH+ [Da]	A2: Area	B2: Area	E2: Area	phosphoRS Site Probabilities	q-Value	IonScore A4	Exp Value A4	B4	IonScore B4	Exp Value B4	C4	IonScore C4	Exp Value C4	D4	IonScore D4	Exp Value D4	E4	IonScore E4	Exp Value E4	# Missed Cleavages
	SINPDEAVAYGAAVQAAILTGDESSK	18	2	2	P10591;P10592		2577.27	2.39246e+08	0	167773760		0	118.63	3.91661e-10	High	107.48	5.10578e-09	High	123.78	1.22581e-10	High	146.5	6.57065e-13	High	131.21	2.1899e-11	0
	IINEPTAAAIAYGLDKK	15	4	3	P10591;P10592;P09435		1787.99	291522592	3.2552e+08	438317080		0	96.13	1.32861e-08	High	73.02	3.03322e-06	High	55.95	0.000154491	High	79.51	6.9797e-07	High	72.57	3.3284e-06	1
	TQDLLLLDVAPLSLGIETAGGVMTK	9	2	2	P10591;P10592		2555.4	6.41452e+06	2.19007e+07	3.03916e+07		0	90.51	6.99357e-08	High	103.64	3.12924e-09	High	88.01	1.16617e-07	High	79.45	8.22315e-07	High	92.24	4.66882e-08	0
	VNDAVVTVPAYFNDSQR	45	2	2	P10591;P10592		1894.93	333208445	31702464	2.98605e+07		0	80.51	1.5521e-06	High	81.49	1.23857e-06	High	88.46	2.51976e-07	High	72.42	9.96379e-06	High	88.42	2.51142e-07	0
	LVTDYFNGKEPNR	13	2	2	P10591;P10592		1552.78	4.59985e+08	3.29929e+08	8.36126e+07		0	77.45	1.93289e-06	High	48.05	0.00157302	High	22.61	0.584189	High	63.67	4.55523e-05	High	51.91	0.000686362	1
	KSEVFSTYADNQPGVLIQVFEGER	2	2	1	P10592		2713.35	2.4766e+07	3.12702e+07	0		0	76.97	5.56519e-06	High	78.04	4.32792e-06										1
	TQDLLLLDVAPLSLGIETAGGVMTK	5	2	2	P10591;P10592	M23(Oxidation)	2571.4	9.06021e+06	9.5562e+06	0		0	76.96	1.80128e-06	High	76.14	1.76335e-06	High	27.57	0.154424							0
	NQAAMNPANTVFDAK	15	1	1	P10592	M5(Oxidation)	1607.74	3.75009e+07	6.58068e+06	3.67422e+07		0	73.61	4.50537e-06	Low	31.68	0.0786518	Low	27.67	0.198533				High	87.55	1.87746e-07	0
	IINEPTAAAIAYGLDK	2	4	3	P10591;P10592;P09435		1659.89	3.84922e+07	0	0		0	73.21	3.87754e-06							High	28.82	0.106551				0
	NFTPEQISSMVLGK	10	2	2	P10591;P10592	M10(Oxidation)	1566.79	4.72737e+07	2.27155e+06	2.1442e+07		0	70.4	1.17376e-05	High	36.09	0.0300657	High	71.83	7.48662e-06	High	53.48	0.00058135	High	46.36	0.00285887	0
	TTPSFVGFTDTER	11	1	1	P10592		1457.69	209206809	1.05602e+06	5.45628e+06		0	66.69	1.93932e-05	High	54.52	0.000317158	High	50.27	0.000837763	High	41.58	0.00624132	High	52.94	0.000452516	0
	NFTPEQISSMVLGK	2	2	2	P10591;P10592		1550.79	1.15908e+08	0	0		0	64.93	3.482e-05							High	74.29	4.37002e-06				0
	SQVDEIVLVGGSTR	36	2	2	P10591;P10592		1459.78	3.2475e+08	1.59052e+07	5.11638e+07		0	61.83	5.04576e-05	High	79.44	8.03734e-07	High	74.84	2.53454e-06	High	68.75	9.468e-06	Low	64.35	2.83542e-05	0
	TLSSSAQTSVEIDSLFEGIDFYTSITR	2	2	2	P10591;P10592		2967.44	2.21513e+06	3.83377e+06	0		0	60.56	0.000305109	High	76.6	7.59591e-06										0
	LVTDYFNGKEPNR	14	2	2	P10591;P10592	N7(Deamidated)	1553.76	1.06891e+08	1.0523e+08	1.10777e+06		0	60.01	0.000119973	High	37.73	0.0193363	High	37.6	0.0204713	High	41.99	0.00720633	High	40.07	0.0112964	1
	LVTDYFNGK	18	2	2	P10591;P10592		1056.54	111819268	0	8.78765e+06		0	58.69	3.6844e-05	High	48.17	0.000419877	High	58.09	4.25354e-05	High	53.73	0.000116502	High	54.44	9.91109e-05	0
	NFNDPEVQGDMK	4	1	1	P10592	M11(Oxidation)	1409.6	0	1.32775e+07	3.02618e+07		0	58.32	8.84124e-05	High	55.02	0.000193114	Medium	15.09	1.82593				High	45.45	0.00186742	0
	LVNHFIQEFK	12	2	2	P10591;P10592		1274.69	4.70471e+08	2.75646e+08	429184312		0	58.16	9.47855e-05	High	26.39	0.140065	High	35.69	0.0164562	High	45.63	0.00184494	High	38.18	0.009435	0
	DAGTIAGLNVLR	18	4	3	P16474;P10591;P10592		1199.67	7.58624e+08	1.51446e+07	2.4969e+07		0	58.02	8.59798e-05	High	49.32	0.000637377	High	47.46	0.000971848	High	50.81	0.000449364	High	56.65	0.000117868	0
	NQLESIAYSLK	15	2	2	P10591;P10592		1265.67	4.19936e+08	1.59718e+08	1.05819e+08		0	57.82	8.5902e-05	High	62.77	2.74792e-05	High	62.87	2.64405e-05	High	62.79	2.71162e-05	High	56.32	0.00012029	0
	FELSGIPPAPR	24	4	3	P10591;P10592;P09435		1183.65	0	0	0		0	57.34	5.19372e-05	High	38.73	0.00395205	High	57.42	5.34345e-05	High	70.56	2.59312e-06	High	57.27	5.53123e-05	0
	SEVFSTYADNQPGVLIQVFEGER	3	2	1	P10592		2585.26	3.25942e+07	3.09897e+07	0		0	56.57	0.000672443	High	23.03	1.61366				High	29.85	0.318047				0
	NTISEAGDKLEQADKDAVTK	11	1	1	P10592		2133.07	156653871	5.76437e+07	1.22623e+07		0	53.52	0.000806783	High	45.87	0.00487102	High	52.27	0.0010809	High	57.12	0.000351689	High	53.8	0.000782672	2
	GKEEHVLIFDLGGGTFDVSLLSIEDGIFEVK	2	2	2	P10591;P10592		3363.74	1.38558e+06	0	0		0	51.91	0.00132087							High	38.76	0.0297889				1
	NSTIPTK	24	4	3	P10591;P10592;P09435		760.42	6.68111e+07	0	0		0	44.47	0.00236693				Medium	23.24	0.329361	High	30.22	0.0629776				0
	FKEEDEKESQR	7	2	2	P10591;P10592		1424.66	1.59935e+07	0	0		0	42.97	0.00439812				High	46.31	0.00202192	High	35.4	0.0235337				2
	LIDVDGKPQIQVEFK	6	2	2	P10591;P10592		1728.95	0	73956068	7.50961e+07		0	42.19	0.00431823	High	23.63	0.309093	High	30.29	0.0668815				High	38.84	0.00858807	0
	VDIIANDQGNR	15	2	2	P10591;P10592		1214.61	1.93202e+08	1.35631e+08	1.78546e+08		0	40.95	0.00413414	High	31.52	0.0458403	High	58.89	8.50914e-05	High	69.57	7.27588e-06	High	46.23	0.0015497	0
	ITITNDKGR	2	4	3	P10591;P10592;P09435		1017.56	7.28959e+06	0	0		0	40.66	0.00545044							High	28.23	0.0643345				1
	VNDAVVTVPAYFNDSQR	8	2	2	P10591;P10592	N2(Deamidated)	1895.92	0	532920	0		0	39.36	0.0196181	High	48.69	0.0022316				High	37.76	0.0272848				0
	ITITNDK	27	4	3	P10591;P10592;P09435		804.446	279923100	0	0		0	39.28	0.00238425				High	36.19	0.00488086	High	50.8	0.000168848				0
	MKETAESYLGAK	7	2	2	P10591;P10592		1327.65	1.19609e+08	0	0		0	39.12	0.00753751	Low	11.08	5.43152	High	71.89	4.47823e-06	High	57.48	0.000115318				1
	KAEETIAWLDSNTTATK	2	1	1	P10592		1878.94	1.8121e+06	0	0		0	38.12	0.0252685							High	10.01	16.3523				1
	ATAGDTHLGGEDFDNR	26	3	3	P10591;P10592;P09435		1675.73	819986223	1.68666e+08	4.21573e+08		0	36.73	0.0290248	High	51.15	0.00104093	High	51.85	0.000884012	High	62.13	8.35552e-05	High	90.6	1.1022e-07	0
	ETAESYLGAK	16	2	2	P10591;P10592		1068.52	2.03188e+08	7.98446e+07	1.45685e+08		0	32.05	0.0305942	High	29.57	0.0537686	High	58.59	6.38516e-05	High	56.92	9.37933e-05	High	70.48	4.19031e-06	0
	ELQEVANPIMSK	6	1	1	P10592		1358.7	4.55436e+06	3.4191e+06	3.64867e+06		0	31.17	0.0705784	High	20.21	0.896581	Low	20.62	0.817112	Low	27.45	0.163607	Low	33.94	0.037983	0
	LDKSQVDEIVLVGGSTR	2	2	2	P10591;P10592		1815.99	5.39723e+07	1534176	0		0	30.65	0.0679324	High	88.86	9.88779e-08										1
	NQLESIAYSLK	2	2	2	P10591;P10592	Q2(Deamidated)	1266.66	1.89574e+06	0	0		0	30.06	0.0629739													0
	MKETAESYLGAK	7	2	2	P10591;P10592	M1(Oxidation)	1343.65	7.14109e+07	2.41844e+06	3.51356e+07		0	27.36	0.122864	Medium	15.21	1.84245	High	11.41	5.96285	High	12.55	4.70295	High	34.22	0.0256395	1
	STLDPVEK	3	2	2	P10591;P10592		888.468	5.43528e+08	1.89222e+08	0		0	27.25	0.0803376	High	41.85	0.0023578										0
	AEETIAWLDSNTTATK	1	1	1	P10592		1750.85	1.07941e+06	0	0		0	19.38	1.91589													0
	LIDVDGKPQIQVEFKGETK	8	2	2	P10591;P10592		2144.16	2.34131e+08	3.01551e+08	2.69131e+08		0	11.05	6.43501	High	54.53	0.000327529	High	43.61	0.00358209	High	43.48	0.00420923	High	37.07	0.0161486	1
	SEVFSTYADNQPGVLIQVFEGER	9	2	1	P10592	Q11(Deamidated)	2586.24	0	2.54512e+06	0		0			High	99.77	3.24119e-08							High	61.8	0.00020095	0
	LVTDYFNGK	3	2	2	P10591;P10592	N7(Deamidated)	1057.52	0	0	5445665		0			High	30.36	0.0299146							High	45.77	0.000877978	0
	NFNDPEVQGDMK	8	1	1	P10592		1393.6	0	1.0971e+07	1.28925e+07		0			High	12.75	3.07913	High	40.99	0.00458986	High	37.34	0.0122325	High	67.48	1.04599e-05	0
	KAEETIAWLDSNTTATKEEFDDQLK	1	1	1	P10592	N12(Deamidated)	2884.39	0	0	0		0						High	39.82	0.0354961							2
	LYQAGGAPEGAAPGGFPGGAPPAPEAEGPTVEEVD	1	1	1	P10592		3262.52	0	0	0		0									High	10.67	42.0848				0
	SINPDEAVAYGAAVQAAILTGDESSK	2	2	2	P10591;P10592	N3(Deamidated)	2578.27	0	0	51686831		0												High	77.2	5.08472e-06	0
	LSKEDIEK	4	2	2	P10591;P10592		961.524	38512925	0	0		0.001	41.9	0.00264718				High	28.79	0.033627	High	44.22	0.000963136				1
	TKDNNLLGK	2	4	3	P10591;P10592;P09435		1002.56	8.63445e+07	0	0		0.001	34.15	0.0199795							High	34.24	0.0200783				1
	MVAEAEK	2	3	2	P10591;P10592	M1(Oxidation)	793.376	319480	0	0		0.001	30.02	0.0217496							Low	16.28	0.514578				0
	DNNLLGK	7	5	4	P16474;P10591;P10592;P09435		773.416	136432500	0	0		0.001	25.83	0.164174							High	34.6	0.0217924				0
	ELQEVANPIMSK	4	1	1	P10592	M10(Oxidation)	1374.69	1.29732e+07	2.65633e+06	9.54431e+06		0.006	28.18	0.127726	High	11.89	5.93106				High	14.29	3.8766	Low	19.11	1.27531	0
	DNNLLGKFELSGIPPAPR	1	4	3	P10591;P10592;P09435		1938.04	0	0	0		0.006									High	21.09	0.704123				1
	KAEETIAWLDSNTTATKEEFDDQLK	1	1	1	P10592		2883.39	3.36876e+07	0	0		0.007	25.82	0.938488													2
	NQAAMNPANTVFDAK	1	1	1	P10592		1591.75	0	0	0		0.007												High	16.48	2.78096	0
	VDIIANDQGNR	1	2	2	P10591;P10592	N6(Deamidated)	1215.6	0	0	3.1045e+06		0.008												High	17.67	0.831922	0
	MKETAESYLGAK	2	2	2	P10591;P10592	N-Term(Acetyl); M1(Oxidation)	1385.67	0	0	0		0.055	19.04	0.894998													1
	ITITNDKGR	20	4	3	P10591;P10592;P09435	N5(Deamidated); K7(Acetyl)	1060.56	1.11911e+08	0	1.50619e+08		0.206	10.08	5.24253	Low	12.19	3.78676	Low	10.21	5.09746				Low	12.94	2.87618	1
	DLSTNQR	4	2	2	P10591;P10592		833.412	0	0	0			13.15	1.13538							Low	14.79	0.778293				0
P02994	Elongation factor 1-alpha OS=Saccharomyces cerevisiae (strain ATCC 204508 / S288c) GN=TEF1 PE=1 SV=1 - [EF1A_YEAST]	61.79	1	24	25	453	8.409e+08	606912278	1.36282e+09	799.699	2300.95	1788.71	458	50.0012	9.0415
	Sequence	# PSMs	# Proteins	# Protein Groups	Protein Group Accessions	Modifications	MH+ [Da]	A2: Area	B2: Area	E2: Area	phosphoRS Site Probabilities	q-Value	IonScore A4	Exp Value A4	B4	IonScore B4	Exp Value B4	C4	IonScore C4	Exp Value C4	D4	IonScore D4	Exp Value D4	E4	IonScore E4	Exp Value E4	# Missed Cleavages
	VETGVIKPGMVVTFAPAGVTTEVK	9	1	1	P02994	M10(Oxidation)	2446.33	0	5.55179e+07	8.80376e+07		0	89.17	1.04051e-07	High	63.34	3.86283e-05	High	57.32	0.000162277	High	40.7	0.00733255	High	72.41	4.94601e-06	0
	SHINVVVIGHVDSGK	21	1	1	P02994		1560.85	2.88505e+08	3.35926e+08	436106054		0	80.46	6.52585e-07	High	77.32	1.21406e-06	High	79.94	6.75265e-07	High	84.03	2.33464e-07	High	78.57	1.02301e-06	0
	YQVTVIDAPGHR	36	1	1	P02994		1355.71	1.09346e+09	1.10561e+07	225158936		0	71.67	4.11865e-06	High	72.37	3.05359e-06	High	72.4	3.03257e-06	High	72.17	3.67075e-06	High	73.78	2.61537e-06	0
	VETGVIKPGMVVTFAPAGVTTEVK	11	1	1	P02994		2430.34	405675164	5.05671e+08	3.94437e+08		0	70.07	7.2374e-06	High	74.9	2.39298e-06	High	73.91	2.99955e-06	High	77.83	1.16113e-06	High	63.64	3.19195e-05	0
	IGGIGTVPVGR	68	1	1	P02994		1025.61	7.08537e+08	1.67562e+08	1.60196e+08		0	63.16	7.05266e-06	High	76.59	3.21246e-07	High	69.63	1.60617e-06	High	65.92	3.77391e-06	High	71.59	1.0228e-06	0
	EHALLAFTLGVR	10	1	1	P02994		1326.75	4.37256e+07	1.2913e+08	9.47657e+07		0	54.93	0.000176591	High	54.82	0.000181121	High	54.87	0.000179047	High	52.35	0.000319866	High	54.79	0.000184201	0
	SVEMHHEQLEQGVPGDNVGFNVK	9	1	1	P02994		2550.2	2.99794e+08	2.48264e+08	3.79347e+08		0	48.67	0.00437037	High	42.52	0.0178535	High	51.49	0.00230506	High	51.92	0.00209645	High	51.67	0.00221727	0
	TLLEAIDAIEQPSRPTDKPLR	16	1	1	P02994		2363.3	7.20701e+08	8.65418e+08	1.15809e+09		0	44.93	0.00213226	High	38.66	0.00997939	High	38	0.0112369	High	42.87	0.00363299	High	40.98	0.00566975	0
	QTVAVGVIK	26	1	1	P02994		914.567	516349496	3.88947e+08	6.48837e+08		0	39.12	0.002388	High	47.19	0.000372421	High	52.45	0.000110926	High	47.53	0.000344377	High	46.86	0.000401823	0
	SGDAALVK	39	1	1	P02994		760.421	3.23565e+08	0	0		0	38.42	0.00953204				High	63.54	2.93215e-05	High	64.15	2.54792e-05				0
	QLIVAVNK	62	1	1	P02994		884.558	690280958	412599963	3.06415e+08		0	33.63	0.00624256	High	39.84	0.00149404	High	47.71	0.000243985	High	40.63	0.00124555	High	58.22	2.16951e-05	0
	FDELLEK	12	1	1	P02994		893.462	4.5752e+08	2.66393e+08	3.53863e+08		0	30.93	0.0172748	High	37.25	0.00453959	Medium	35.91	0.005488	High	35.99	0.00538783	High	39.14	0.00260864	0
	TVPFVPISGWNGDNMIEATTNAPWYK	7	1	1	P02994	N11(Deamidated); M15(Oxidation)	2925.4	0	0	24547295		0	27.72	0.651665				High	39.15	0.0465982				High	43.61	0.0164232	0
	SVEMHHEQLEQGVPGDNVGFNVK	8	1	1	P02994	M4(Oxidation)	2566.2	1.67024e+08	62205424	83165035		0	21.82	2.07886	High	19.11	3.96463	High	52.84	0.00165697	High	41.47	0.023018	High	34.77	0.106897	0
	FVPSKPMCVEAFSEYPPLGR	10	1	1	P02994	K5(GlyGly)	2368.15	302079498	3.32956e+07	305981316		0	21.5	1.88349	High	29.21	0.318947	High	28.43	0.376314	High	27.7	0.453346	High	26.55	0.586027	0
	TVPFVPISGWNGDNMIEATTNAPWYK	12	1	1	P02994	N14(Deamidated)	2909.38	2.01135e+07	0	0		0	18.89	4.9402	High	37.91	0.0622961	High	111.51	2.75782e-09							0
	LPLQDVYK	3	1	1	P02994		975.551	0	5.29494e+07	8.91441e+07		0			High	42.73	0.00192001							High	34.11	0.0139734	0
	TVPFVPISGWNGDNMIEATTNAPWYK	2	1	1	P02994		2908.4	0	4.46002e+07	0		0			High	39.07	0.0448816	High	51.57	0.00247895							0
	YQVTVIDAPGHRDFIK	2	1	1	P02994		1858.98	0	52164972	0		0			High	31.61	0.0749255				High	26.5	0.234282				1
	FVPSKPMCVEAFSEYPPLGR	4	1	1	P02994	K5(Acetyl); M7(Oxidation)	2312.12	0	0	0		0			High	19.79	2.68053	High	15.42	7.14824							0
	TVPFVPISGWNGDNMIEATTNAPWYK	2	1	1	P02994	M15(Oxidation)	2924.4	0	1.23108e+07	10424617		0			High	15.78	9.54834							High	44.27	0.0140366	0
	NMITGTSQADCAILIIAGGVGEFEAGISK	4	1	1	P02994	N-Term(Acetyl); M2(Oxidation)	2924.46	0	0	0		0						High	54.78	0.00100413	High	68.88	3.67099e-05	High	59.54	0.000312563	0
	YAWVLDKLK	3	1	1	P02994		1135.65	0	0	0		0						High	26.63	0.0530139	High	33.68	0.0104137				1
	FDELLEKNDR	2	1	1	P02994		1278.63	0	0	0		0						High	16.95	1.14542	High	26.03	0.163022				1
	SVEMHHEQLEQGVPGDNVGFNVK	5	1	1	P02994	Q11(Deamidated)	2551.21	0	0	0		0						High	15.15	9.98348	High	57.83	0.000537713				0
	TVPFVPISGWNGDNMIEATTNAPWYK	2	1	1	P02994	N-Term(Acetyl); M15(Oxidation)	2966.42	0	0	0		0									High	38.72	0.0496219				0
	SVEMHHEQLEQGVPGDNVGFNVK	2	1	1	P02994	M4(Oxidation); Q11(Deamidated)	2567.2	0	0	0		0												High	24.2	1.2723	0
	FQEIVK	35	1	1	P02994		763.436	6.27246e+08	4.49648e+08	1.33073e+08		0.001	41.88	0.00158591	Low	37.64	0.00451991	High	48.24	0.000393667	High	48.14	0.000402837	Medium	37.58	0.00458278	0
	ETSNFIK	9	1	1	P02994		838.431	0	0	0		0.001			Medium	15.44	0.490077	High	39.99	0.00171895	High	34.71	0.00579781				0
	YAWVLDK	11	1	1	P02994		894.471	639486059	3.57347e+08	122176946		0.002	30.29	0.0353116	High	23.02	0.190324	Medium	30.66	0.0324278	High	30.98	0.0301243	Medium	31.1	0.0293033	0
	TIEKFEK	2	1	1	P02994		894.493	0	0	0		0.005									High	25.42	0.0544013				1
	KVGYNPK	2	1	1	P02994		805.457	0	0	0		0.009						Medium	23.03	0.102783	High	12.93	1.05177				1
	ETSNFIKK	1	1	1	P02994		966.529	0	0	0		0.016									Medium	19.09	0.228124				1
	TVPFVPISGWNGDNMIEATTNAPWYK	1	1	1	P02994	N-Term(Acetyl); N11(Deamidated); N14(Deamidated); M15(Oxidation)	2968.36	0	0	3.9926e+06		0.03												Medium	10.78	36.5493	0
	SVDKTEK	1	1	1	P02994		806.426	0	0	0		0.082						Low	18.03	0.311649							1
	VETGVIKPGMVVTFAPAGVTTEVK	2	1	1	P02994	K7(Acetyl); T13(Phospho); T21(Phospho)	2632.28	6.94482e+06	0	0	T(3): 50.0; T(13): 50.0; T(20): 50.0; T(21): 50.0	0.242	13.01	15.011													0
	FDELLEK	1	1	1	P02994	K7(GlyGly)	1007.51	0	0	2.0346e+06		0.303												Low	12.77	1.54834	0
	FQEIVK	1	1	1	P02994	Q2(Deamidated)	764.418	0	0	1.23264e+06														Low	18.07	0.315809	0
P46990	60S ribosomal protein L17-B OS=Saccharomyces cerevisiae (strain ATCC 204508 / S288c) GN=RPL17B PE=1 SV=2 - [RL17B_YEAST]	59.24	1	1	13	325	9.15878e+08	5.62349e+08	1.11763e+09	1025.97	2024.5	1733.7	184	20.539	10.9165
	Sequence	# PSMs	# Proteins	# Protein Groups	Protein Group Accessions	Modifications	MH+ [Da]	A2: Area	B2: Area	E2: Area	phosphoRS Site Probabilities	q-Value	IonScore A4	Exp Value A4	B4	IonScore B4	Exp Value B4	C4	IonScore C4	Exp Value C4	D4	IonScore D4	Exp Value D4	E4	IonScore E4	Exp Value E4	# Missed Cleavages
	FVQGLLQNAAANAEAK	52	2	2	P05740;P46990		1644.87	833483612	6.56769e+07	3.61218e+07		0	94.54	3.23436e-08	High	111.75	6.69346e-10	High	110.83	7.72759e-10	High	109.79	9.6348e-10	High	100.07	9.03322e-09	0
	YESSPSHIELVVTEKEEAVAK	13	2	2	P05740;P46990		2345.18	1.09333e+08	6.06919e+08	3.52382e+08		0	86.5	4.71027e-07	High	58.74	0.000275205	High	57.26	0.000379246	High	57.26	0.000389019	High	66.24	4.94145e-05	1
	LYVSHIQVNQAPK	30	2	2	P05740;P46990		1496.82	1.04268e+09	5.93025e+08	2.97424e+08		0	85.63	1.2295e-07	High	79.46	5.03918e-07	High	76.27	1.0929e-06	High	74.78	1.44374e-06	High	74.4	1.57757e-06	0
	FVQGLLQNAAANAEAK	59	2	2	P05740;P46990	N12(Deamidated)	1645.86	4.00953e+06	945022	0		0	77.99	1.65447e-06	High	61.46	7.763e-05	High	90.84	8.41033e-08	High	93.58	4.58265e-08	High	15.83	2.61347	0
	YGATSTNPAK	55	2	2	P05740;P46990		1009.49	1.77058e+06	0	0		0	77.1	7.95537e-07				High	80.45	3.67841e-07	High	83.43	1.85208e-07				0
	ETAQAINGWELTK	21	2	2	P05740;P46990		1460.74	548613148	1.14314e+07	5.32609e+07		0	72.52	5.01263e-06	High	72.28	5.42166e-06	High	70.18	9.02316e-06	High	82.89	4.85514e-07	High	59.03	0.000114524	0
	YLDQVLDHQR	22	1	1	P46990		1286.65	287054061	347606118	9.63857e+07		0	55.14	0.000172695	High	79.06	9.8463e-07	High	74.12	3.24522e-06	High	74.54	2.77205e-06	High	68.64	9.34159e-06	0
	FNSSIGR	20	2	2	P05740;P46990		780.4	8.7147e+08	1.79989e+07	0		0	37.78	0.00375964	High	44.76	0.00075361	High	46.11	0.000552264	High	48.18	0.000342883				0
	ETAQAINGWELTK	31	2	2	P05740;P46990	N7(Deamidated)	1461.72	2.5064e+06	1.05015e+06	0		0	30.58	0.0787048	High	65.32	2.8598e-05	High	54.82	0.000308185	High	55.9	0.000231207	High	33.46	0.0443378	0
	YESSPSHIELVVTEK	3	2	2	P05740;P46990		1717.86	5.8954e+07	6.455e+07	0		0	18.15	2.0708	High	57.04	0.000274601										0
	INKYESSPSHIELVVTEKEEAVAK	2	2	2	P05740;P46990	N2(Deamidated)	2701.41	2.36513e+06	0	0		0	11.91	11.0507				High	12.22	9.92354							2
	INKYESSPSHIELVVTEKEEAVAK	9	2	2	P05740;P46990		2700.41	0	4.87103e+08	2.22291e+08		0			High	52.97	0.000825878	High	63.96	6.65566e-05	High	74.96	5.22295e-06	High	16.95	3.10122	2
	INKYESSPSHIELVVTEK	1	2	2	P05740;P46990		2073.08	0	64796067	0		0			High	43.3	0.00652958										1
	FNSSIGR	1	2	2	P05740;P46990	N2(Deamidated)	781.386	1.59575e+07	0	0		0.044	21.53	0.181041													0
	RFNSSIGR	3	2	2	P05740;P46990		936.5	5.74926e+07	0	0		0.094	17.88	0.402436	Low	13.87	0.982439				Low	11.61	1.65312				1
	LTSRQR	1	2	2	P05740;P46990	Q5(Deamidated)	761.431	0	0	4.24118e+06		0.545												Low	11.59	1.41806	1
	SVKFVQGLLQNAAANAEAKGLDATK	2	2	2	P05740;P46990	N-Term(Acetyl); Q10(Deamidated); N11(Deamidated); N15(Deamidated); K25(Acetyl)	2631.36	0	523601	0					Low	16.21	4.45755										2
P05755	40S ribosomal protein S9-B OS=Saccharomyces cerevisiae (strain ATCC 204508 / S288c) GN=RPS9B PE=1 SV=4 - [RS9B_YEAST]	55.9	1	2	18	300	6.57098e+08	4.26311e+08	9.7496e+08	501.922	1119.15	1695.88	195	22.2851	10.0962
	Sequence	# PSMs	# Proteins	# Protein Groups	Protein Group Accessions	Modifications	MH+ [Da]	A2: Area	B2: Area	E2: Area	phosphoRS Site Probabilities	q-Value	IonScore A4	Exp Value A4	B4	IonScore B4	Exp Value B4	C4	IonScore C4	Exp Value C4	D4	IonScore D4	Exp Value D4	E4	IonScore E4	Exp Value E4	# Missed Cleavages
	KAEASGEAAEEAEDEE	81	1	1	P05755		1664.68	2203139	1.99859e+08	5.15809e+08		0	63.81	3.04447e-05	High	72.95	3.87341e-06	High	77.38	1.39667e-06	High	87.29	1.44831e-07	High	74.52	2.68772e-06	1
	LFEGNALIR	15	2	2	O13516;P05755		1032.58	8.86531e+08	4.6913e+08	3.66126e+08		0	55.69	8.56532e-05	High	59.52	3.57955e-05	High	57.92	5.18209e-05	High	60.09	3.13927e-05	High	56.39	7.37064e-05	0
	VEDFLER	48	2	2	O13516;P05755		907.451	4.99235e+08	3.97102e+08	6.3908e+08		0	47.35	0.000731707	High	52.83	0.000204308	High	53.11	0.000194239	High	53.16	0.000192016	High	52.9	0.000203862	0
	VGVLSEDK	15	2	2	O13516;P05755		846.456	1.1589e+08	0	0		0	41.73	0.00199079	High	44.25	0.00113315	High	38.53	0.00415934	High	35.91	0.0076037				0
	ISFQLSK	36	2	2	O13516;P05755		822.472	454323186	3.28794e+07	4.44304e+07		0	41.28	0.000733561	High	36.37	0.00227215	High	40.91	0.000798797	High	35.69	0.00265727	High	42.89	0.000506333	0
	LDYVLALK	10	2	2	O13516;P05755		934.561	92565254	0	5.46659e+07		0	32.44	0.00273679	High	42.41	0.000252611	High	41.99	0.000278261	High	31.82	0.00315676	High	51.66	3.27523e-05	0
	LAGEFGLK	33	2	2	O13516;P05755		834.473	5.85527e+08	1.22667e+08	1.80712e+08		0	29.86	0.0211716	High	56.93	4.5927e-05	High	52.85	0.000117508	High	52.87	0.000116968	High	57.02	4.4985e-05	0
	KLDYVLALK	10	2	2	O13516;P05755		1062.66	207221101	4.12702e+08	288711864		0	25.06	0.0107602	High	53.08	1.69754e-05	High	51.67	2.34865e-05	High	51.07	2.69662e-05	High	52.44	1.96707e-05	1
	RLFEGNALIR	3	2	2	O13516;P05755		1188.68	0	9.08313e+06	0		0			High	40.12	0.00253887	High	39.73	0.00246349	High	44.63	0.00110709				1
	HIDFAPTSPFGGARPGR	6	2	2	O13516;P05755		1782.9	0	1.09757e+08	1.12511e+08		0			High	33.13	0.0629411	High	34.72	0.043645	High	33.52	0.0556011	High	40.4	0.0118197	0
	QIVNIPSFMVR	9	2	2	O13516;P05755		1303.72	0	275732960	322638710		0			High	25.77	0.151097	High	57.77	9.53357e-05	High	54.35	0.000193558	High	49.7	0.000598444	0
	VGVLSEDKK	1	2	2	O13516;P05755		974.552	0	0	0		0									High	35.06	0.00653407				1
	LQTQVYK	18	2	2	O13516;P05755		879.494	3.7024e+08	3.00834e+07	0		0.001	39.51	0.00142169	High	22.92	0.0648341	High	41.95	0.000810595	High	43.47	0.00057122				0
	QIVNIPSFMVR	5	2	2	O13516;P05755	M9(Oxidation)	1319.72	0	81192632	59050396		0.001			High	25.01	0.176365	High	26.21	0.117272	High	21.8	0.465459	High	26.15	0.130552	0
	RPYESSR	1	2	2	O13516;P05755		894.443	0	0	0		0.001									High	20.84	0.186255				0
	RLQTQVYK	4	2	2	O13516;P05755		1035.59	1.94229e+08	0	0		0.003	29.52	0.0187075				High	27.79	0.0266978	High	28.09	0.0260025	Low	28.37	0.0233601	1
	AEASGEAAEEAEDEE	3	1	1	P05755		1536.58	0	0	1.64194e+07		0.004						High	29.69	0.0548809				High	33.6	0.0238338	0
	KKLDYVLALK	1	2	2	O13516;P05755		1190.75	0	0	0		0.009						High	25.1	0.00308298							2
	VGVLSEDKKK	1	2	2	O13516;P05755		1102.65	0	0	0		0.039									Medium	17.35	0.434422				2
P05740	60S ribosomal protein L17-A OS=Saccharomyces cerevisiae (strain ATCC 204508 / S288c) GN=RPL17A PE=1 SV=4 - [RL17A_YEAST]	59.24	1	1	13	317	9.15878e+08	6.32224e+08	1.11763e+09	1027.23	1883.37	1686.77	184	20.5371	10.9165
	Sequence	# PSMs	# Proteins	# Protein Groups	Protein Group Accessions	Modifications	MH+ [Da]	A2: Area	B2: Area	E2: Area	phosphoRS Site Probabilities	q-Value	IonScore A4	Exp Value A4	B4	IonScore B4	Exp Value B4	C4	IonScore C4	Exp Value C4	D4	IonScore D4	Exp Value D4	E4	IonScore E4	Exp Value E4	# Missed Cleavages
	FVQGLLQNAAANAEAK	52	2	2	P05740;P46990		1644.87	833483612	6.56769e+07	3.61218e+07		0	94.54	3.23436e-08	High	111.75	6.69346e-10	High	110.83	7.72759e-10	High	109.79	9.6348e-10	High	100.07	9.03322e-09	0
	YLEQVLDHQR	14	1	1	P05740		1300.66	5.28643e+08	6.96727e+08	2.67595e+07		0	88.01	9.13171e-08	High	62.92	3.49951e-05	High	87.04	1.43133e-07	High	81.52	4.70383e-07	High	57.06	0.000131652	0
	YESSPSHIELVVTEKEEAVAK	13	2	2	P05740;P46990		2345.18	1.09333e+08	6.06919e+08	3.52382e+08		0	86.5	4.71027e-07	High	58.74	0.000275205	High	57.26	0.000379246	High	57.26	0.000389019	High	66.24	4.94145e-05	1
	LYVSHIQVNQAPK	30	2	2	P05740;P46990		1496.82	1.04268e+09	5.93025e+08	2.97424e+08		0	85.63	1.2295e-07	High	79.46	5.03918e-07	High	76.27	1.0929e-06	High	74.78	1.44374e-06	High	74.4	1.57757e-06	0
	FVQGLLQNAAANAEAK	59	2	2	P05740;P46990	N12(Deamidated)	1645.86	4.00953e+06	945022	0		0	77.99	1.65447e-06	High	61.46	7.763e-05	High	90.84	8.41033e-08	High	93.58	4.58265e-08	High	15.83	2.61347	0
	YGATSTNPAK	55	2	2	P05740;P46990		1009.49	1.77058e+06	0	0		0	77.1	7.95537e-07				High	80.45	3.67841e-07	High	83.43	1.85208e-07				0
	ETAQAINGWELTK	21	2	2	P05740;P46990		1460.74	548613148	1.14314e+07	5.32609e+07		0	72.52	5.01263e-06	High	72.28	5.42166e-06	High	70.18	9.02316e-06	High	82.89	4.85514e-07	High	59.03	0.000114524	0
	FNSSIGR	20	2	2	P05740;P46990		780.4	8.7147e+08	1.79989e+07	0		0	37.78	0.00375964	High	44.76	0.00075361	High	46.11	0.000552264	High	48.18	0.000342883				0
	ETAQAINGWELTK	31	2	2	P05740;P46990	N7(Deamidated)	1461.72	2.5064e+06	1.05015e+06	0		0	30.58	0.0787048	High	65.32	2.8598e-05	High	54.82	0.000308185	High	55.9	0.000231207	High	33.46	0.0443378	0
	YESSPSHIELVVTEK	3	2	2	P05740;P46990		1717.86	5.8954e+07	6.455e+07	0		0	18.15	2.0708	High	57.04	0.000274601										0
	INKYESSPSHIELVVTEKEEAVAK	2	2	2	P05740;P46990	N2(Deamidated)	2701.41	2.36513e+06	0	0		0	11.91	11.0507				High	12.22	9.92354							2
	INKYESSPSHIELVVTEKEEAVAK	9	2	2	P05740;P46990		2700.41	0	4.87103e+08	2.22291e+08		0			High	52.97	0.000825878	High	63.96	6.65566e-05	High	74.96	5.22295e-06	High	16.95	3.10122	2
	INKYESSPSHIELVVTEK	1	2	2	P05740;P46990		2073.08	0	64796067	0		0			High	43.3	0.00652958										1
	FNSSIGR	1	2	2	P05740;P46990	N2(Deamidated)	781.386	1.59575e+07	0	0		0.044	21.53	0.181041													0
	RFNSSIGR	3	2	2	P05740;P46990		936.5	5.74926e+07	0	0		0.094	17.88	0.402436	Low	13.87	0.982439				Low	11.61	1.65312				1
	LTSRQR	1	2	2	P05740;P46990	Q5(Deamidated)	761.431	0	0	4.24118e+06		0.545												Low	11.59	1.41806	1
	SVKFVQGLLQNAAANAEAKGLDATK	2	2	2	P05740;P46990	N-Term(Acetyl); Q10(Deamidated); N11(Deamidated); N15(Deamidated); K25(Acetyl)	2631.36	0	523601	0					Low	16.21	4.45755										2
P05750	40S ribosomal protein S3 OS=Saccharomyces cerevisiae (strain ATCC 204508 / S288c) GN=RPS3 PE=1 SV=5 - [RS3_YEAST]	63.75	1	15	15	295	2.91495e+08	2.73039e+08	3.98376e+08	988.233	1758.03	1658.42	240	26.4862	9.40771
	Sequence	# PSMs	# Proteins	# Protein Groups	Protein Group Accessions	Modifications	MH+ [Da]	A2: Area	B2: Area	E2: Area	phosphoRS Site Probabilities	q-Value	IonScore A4	Exp Value A4	B4	IonScore B4	Exp Value B4	C4	IonScore C4	Exp Value C4	D4	IonScore D4	Exp Value D4	E4	IonScore E4	Exp Value E4	# Missed Cleavages
	ELAEEGYSGVEVR	69	1	1	P05750		1437.69	2.392e+08	5.16941e+07	9.57796e+07		0	75.94	2.28451e-06	High	92.6	4.8497e-08	High	83.18	4.32515e-07	High	79.78	9.79902e-07	High	86.31	2.0804e-07	0
	LVADGVFYAELNEFFTR	9	1	1	P05750		1990.99	9.28728e+06	1.22859e+07	4.32913e+07		0	69	2.06212e-05	High	71.41	1.18823e-05	High	73.66	7.25222e-06	High	79.62	1.78123e-06	High	96.04	4.07426e-08	0
	INELTLLVQK	13	1	1	P05750		1170.71	1.90048e+08	147735547	7.91395e+07		0	65.19	9.74666e-06	High	62.14	1.96723e-05	High	65.14	9.85952e-06	High	61.77	2.22201e-05	High	63.01	1.67012e-05	0
	RINELTLLVQK	7	1	1	P05750		1326.81	6.65217e+07	7.85956e+07	112329774		0	54.64	6.6822e-05	High	47.03	0.00027246	High	39.7	0.00147334				High	54.06	5.39887e-05	1
	ALPDAVTIIEPK	15	1	1	P05750		1266.73	204945519	13831304	2.77625e+07		0	51.51	0.000116189	High	63.57	6.08765e-06	High	58.73	2.19707e-05	High	51.86	9.02505e-05	High	64.1	6.39979e-06	0
	GLSAVAQAESMK	9	1	1	P05750	M11(Oxidation)	1207.6	5.63017e+07	9.06735e+06	2.25446e+07		0	50.11	0.000650318	High	34.47	0.0209541	Medium	10.8	5.54786	High	25.88	0.131824	High	63.62	2.5484e-05	0
	YAPGTIVLYAER	14	1	1	P05750		1352.72	3.96877e+08	1.95952e+08	2.12749e+08		0	49.69	0.000505312	High	56.94	9.8521e-05	High	56.9	9.35116e-05	High	56.14	0.000126718	High	61.55	3.40823e-05	0
	DYRPAEETEAQAEPVEA	51	1	1	P05750		1904.85	2.10739e+06	69299742	1.31519e+08		0	49.46	0.00182543	High	58.42	0.000233805	High	77.16	3.21733e-06	High	92.38	9.30735e-08	High	51.5	0.00123749	0
	GLSAVAQAESMK	11	1	1	P05750		1191.6	3.75779e+07	0	2.03169e+07		0	48.66	0.000995897	High	20.16	0.60914	High	57.66	0.000117406	High	52.95	0.000312306	High	58.78	9.07174e-05	0
	EEEPILAPSVK	16	1	1	P05750		1211.65	200841758	6.88579e+07	1.48886e+08		0	45.9	0.000857227	High	44.59	0.00100612	High	46.65	0.000630432	High	43.45	0.00129909	High	31.55	0.0202604	0
	TQDVLGENGR	24	1	1	P05750		1088.53	141924919	3.94295e+07	0		0	45.35	0.0013391	High	54.96	0.000154151	High	60.45	3.93085e-05	High	46.43	0.000987392				0
	FADGFLIHSGQPVNDFIDTATR	11	1	1	P05750		2421.18	2.20201e+08	297796567	6.5018e+08		0	40.1	0.0262193	High	63.02	0.000134175	High	71.94	1.75639e-05	High	75.24	8.11951e-06	High	81.65	1.77851e-06	0
	TQDVLGENGR	11	1	1	P05750	N8(Deamidated)	1089.52	2.10852e+07	4.18555e+07	1.41631e+07		0	39.49	0.00425663	High	44.3	0.00165333	High	61.89	2.84096e-05	High	27.8	0.0839751	High	17.83	0.709534	0
	LLNGLAIR	5	1	1	P05750		869.557	2.38408e+08	5.88039e+06	0		0	35.27	0.00173842	High	33.84	0.00241633				High	34.05	0.00230227	High	59.47	6.60931e-06	0
	ALPDAVTIIEPKEEEPILAPSVK	7	1	1	P05750		2459.36	1.66768e+08	325369615	1.83923e+08		0	33.7	0.0237392	High	32.93	0.0222832	High	37.16	0.0100289	High	34.43	0.0188042	High	41.73	0.00363243	1
	TQDVLGENGRR	4	1	1	P05750	N8(Deamidated)	1245.62	0	2.55707e+07	0		0			High	45.71	0.00161658	High	31.21	0.041096	High	30.51	0.0525962				1
	FADGFLIHSGQPVNDFIDTATR	2	1	1	P05750	Q11(Deamidated)	2422.18	630056	0	0		0.002	30.09	0.256626													0
	LLNGLAIR	12	1	1	P05750	N3(Deamidated)	870.541	9.17397e+07	4.38272e+07	4.24472e+06		0.002	19.25	0.24186	High	33.05	0.0100824	High	34.62	0.00702368				High	30.92	0.0164651	0
	YVMESGAK	3	1	1	P05750		884.418	0	0	0		0.002						High	36.51	0.00848757							0
	YVMESGAK	2	1	1	P05750	M3(Oxidation)	900.413	0	0	0		0.003	28.77	0.0265479													0
Q12213	60S ribosomal protein L7-B OS=Saccharomyces cerevisiae (strain ATCC 204508 / S288c) GN=RPL7B PE=1 SV=3 - [RL7B_YEAST]	63.11	1	1	20	420	1.36421e+09	1.13238e+09	1.62846e+09	985.913	2674.11	1613.95	244	27.6792	10.1548
	Sequence	# PSMs	# Proteins	# Protein Groups	Protein Group Accessions	Modifications	MH+ [Da]	A2: Area	B2: Area	E2: Area	phosphoRS Site Probabilities	q-Value	IonScore A4	Exp Value A4	B4	IonScore B4	Exp Value B4	C4	IonScore C4	Exp Value C4	D4	IonScore D4	Exp Value D4	E4	IonScore E4	Exp Value E4	# Missed Cleavages
	VPLSDNAIIEANLGK	38	2	2	P05737;Q12213		1553.85	1.13968e+09	6.45317e+06	4.61918e+07		0	98.42	6.38107e-09	High	103.05	2.19732e-09	High	102.71	2.97099e-09	High	100.96	4.5375e-09	High	111.14	3.41109e-10	0
	LSNPSGGWGVPR	42	2	2	P05737;Q12213		1226.63	1.20458e+09	0	1.16148e+08		0	73.93	1.79429e-06	High	76.75	9.28878e-07	High	76.83	9.22299e-07	High	76.82	9.24425e-07	High	76.91	9.05465e-07	0
	QRVPLSDNAIIEANLGK	20	2	2	P05737;Q12213		1838.01	1.20536e+08	1.67064e+08	4.19908e+08		0	69.28	6.46226e-06	High	58.89	7.13399e-05	High	56.23	0.000136864	High	83.6	2.40084e-07	High	63.05	2.60855e-05	1
	QANNFLWPFK	10	2	2	P05737;Q12213		1264.65	440839255	9.63056e+08	1.00313e+09		0	64.41	2.80376e-05	High	70.23	7.34076e-06	High	70.24	7.32388e-06	High	70.22	7.20083e-06	High	70.22	7.45749e-06	0
	LIEPYVAYGYPSYSTIR	27	2	2	P05737;Q12213		1992.01	7.908e+08	9.80702e+08	342367668		0	63.17	8.00033e-05	High	57.25	0.000315417	High	62.8	8.59372e-05	High	63.21	7.84103e-05	High	56.4	0.000375931	0
	HFIQGGSFGNREEFINK	12	2	2	P05737;Q12213		1979.97	4.61594e+08	9.03334e+08	7.80222e+08		0	58.19	0.000284068	High	29	0.230195	High	59	0.000229187	High	37.39	0.0343987	High	28.1	0.283898	1
	HFIQGGSFGNR	7	2	2	P05737;Q12213		1219.6	2.01184e+08	2.45353e+08	9.36365e+07		0	53.22	0.000296102	High	52.83	0.00031428	High	50.51	0.000552638				High	56.86	0.000127862	0
	TAEQIAAER	27	1	1	Q12213		988.506	7.7631e+07	2.78747e+06	0		0	46.43	0.00132752	High	50.88	0.000477701	High	75.59	1.6108e-06	High	75.8	1.53476e-06				0
	EYETAER	36	2	2	P05737;Q12213		897.395	5.15531e+07	0	0		0	45.06	0.000952821				High	33.86	0.0129101	High	36.99	0.00627957				0
	AAGSYYVEAQHK	53	2	2	P05737;Q12213		1323.63	1.4615e+09	2.04301e+08	3.4713e+07		0	40.71	0.00711189	High	70.31	7.84458e-06	High	55.53	0.000194389	High	48.19	0.00127053	High	68.72	1.12457e-05	0
	ATLELLK	29	2	2	P05737;Q12213		787.493	1.28252e+09	5.24501e+08	7.15425e+08		0	34.6	0.0023058	High	36.12	0.00162488	Medium	34.05	0.00261711	High	36.71	0.00141847	High	38.5	0.000939337	0
	INSGTFVK	16	2	2	P05737;Q12213		865.478	1.3486e+09	1.45337e+09	1.97601e+09		0	31.47	0.0139719	High	37.29	0.0036581	High	48.82	0.000257191	High	48.64	0.000268075	High	48.69	0.000265006	0
	ILTPESQLK	33	2	2	P05737;Q12213		1028.6	7.0276e+08	3.47393e+08	3.04984e+08		0	28.64	0.0590859	High	51.81	0.000285093	High	45.71	0.00116141	High	45.74	0.00115342	Medium	21.96	0.275414	0
	ILTPESQLKK	33	2	2	P05737;Q12213		1156.69	6.32518e+08	3.26066e+08	2.87272e+08		0	25.05	0.0878428	High	40.68	0.00240274	High	44.11	0.0010907	High	44.15	0.0010807	High	21.57	0.195752	1
	QANNFLWPFK	6	2	2	P05737;Q12213	N4(Deamidated)	1265.63	9.78398e+06	0	0		0	23.23	0.420196				High	52.49	0.000463028							0
	VPLSDNAIIEANLGK	2	2	2	P05737;Q12213	N6(Deamidated)	1554.84	0	0	0		0						High	87.66	1.10036e-07							0
	AAGSYYVEAQHKLVFVVR	1	2	2	P05737;Q12213		2037.09	0	0	0		0									High	33.53	0.0400135				1
	NAAYQKEYETAER	3	2	2	P05737;Q12213		1572.73	0	1.1571e+07	0		0.001			High	17.14	2.1638				High	22.87	0.572964	Low	17.67	2.10588	1
	KVLQLLR	9	2	2	P05737;Q12213		869.593	355050227	8.27922e+08	7.64107e+08		0.002	51.15	1.72656e-05	High	43.79	9.40118e-05	High	45.95	5.71719e-05	High	51.23	1.69505e-05	High	44.17	8.61356e-05	1
	INSGTFVK	1	2	2	P05737;Q12213	N2(Deamidated)	866.46	0	1.04022e+07	0		0.002			High	27.63	0.0310651										0
	EEFINK	5	2	2	P05737;Q12213		779.394	0	0	0		0.011			Low	17.73	0.639204	Medium	19.02	0.474941	Medium	13.19	1.81819				0
	QLVYKR	1	2	2	P05737;Q12213		806.488	0	0	0		0.02									Medium	21.24	0.0420909				1
	ILTPESQLKK	6	2	2	P05737;Q12213	T3(Phospho)	1236.66	0	0	9.55448e+06	T(3): 100.0; S(6): 0.0	0.102						Low	11.33	4.00129	Low	16.26	1.02799	Low	30.72	0.0460468	1
	ILTPESQLK	1	2	2	P05737;Q12213	T3(Phospho)	1108.56	0	4.09205e+06	0	T(3): 100.0; S(6): 0.0	0.173			Low	15.03	1.68645										0
	QRVPLSDNAIIEANLGK	1	2	2	P05737;Q12213	N8(Deamidated)	1838.99	0	0	0		0.377						Low	10.45	7.29822							1
	INKQR	1	2	2	P05737;Q12213	N2(Deamidated); K3(GlyGly); Q4(Deamidated)	774.407	0	0	0		0.527									Low	11.49	3.32437				1
P26785	60S ribosomal protein L16-B OS=Saccharomyces cerevisiae (strain ATCC 204508 / S288c) GN=RPL16B PE=1 SV=3 - [RL16B_YEAST]	60.61	1	9	17	324	9.17708e+08	3.55141e+08	5.3951e+08	1036.49	1090.23	1573.21	198	22.2354	10.5503
	Sequence	# PSMs	# Proteins	# Protein Groups	Protein Group Accessions	Modifications	MH+ [Da]	A2: Area	B2: Area	E2: Area	phosphoRS Site Probabilities	q-Value	IonScore A4	Exp Value A4	B4	IonScore B4	Exp Value B4	C4	IonScore C4	Exp Value C4	D4	IonScore D4	Exp Value D4	E4	IonScore E4	Exp Value E4	# Missed Cleavages
	VSSASAAASESDVAK	52	1	1	P26785		1379.66	4.33453e+07	3.24493e+08	2.74942e+08		0	90.35	8.4323e-08	High	56.65	0.000166313	High	104.11	3.54187e-09	High	90.41	8.31661e-08	High	92.01	5.75369e-08	0
	LSTSVGWK	57	2	2	P26784;P26785		877.482	5.45347e+08	9.63552e+07	6.53397e+07		0	64.77	1.207e-05	High	71.24	2.72087e-06	High	64.94	1.16067e-05	High	62.29	2.13653e-05	High	75.18	1.09827e-06	0
	KVSSASAAASESDVAK	11	1	1	P26785		1507.76	1.61477e+08	0	0		0	61.55	6.06763e-05				High	58.23	0.000166022	High	92.14	6.68676e-08				1
	YEDVVAK	42	2	2	P26784;P26785		823.42	5.79299e+08	841827	0		0	53.23	8.34213e-05	High	25.46	0.0499203	High	56.35	4.06703e-05	High	59.55	1.9466e-05				0
	SQPVVVIDAK	14	1	1	P26785	N-Term(Acetyl)	1097.62	6.85971e+07	4.25066e+08	3.18404e+08		0	49.08	0.000210111	High	38.98	0.00215005	High	51.08	0.000132571	High	51.11	0.000131659	High	32.51	0.00962197	0
	VVVPQALR	28	2	2	P26784;P26785		881.557	1.17849e+09	84813875	210976158		0	47.81	2.64923e-05	High	49.18	1.9325e-05	High	39.92	0.000162975	High	41.49	0.000113532	High	53.21	7.64047e-06	0
	SQPVVVIDAK	8	1	1	P26785		1055.61	5.92067e+07	2.87611e+07	3.15586e+07		0	36.59	0.00384837	High	44.55	0.00061557	High	44.79	0.000582475	High	40.67	0.0015041	High	34.44	0.00627763	0
	IFEGIPPPYDK	9	1	1	P26785		1275.66	0	0	0		0	33.08	0.03523	High	21.54	0.560463	High	36.79	0.0167424	High	23.29	0.272849				0
	RVVVPQALR	3	2	2	P26784;P26785		1037.66	6.95306e+07	0	0		0	32.92	0.000995485				High	27.62	0.00337314	High	28.54	0.0027292				1
	IFEGIPPPYDKK	11	1	1	P26785		1403.76	1.33437e+08	84704677	6.27582e+07		0	26.93	0.135652	High	27.23	0.128017	High	27.49	0.12138	High	23.59	0.295984	High	23.67	0.338045	1
	AEALNISGEFFR	11	1	1	P26785		1353.68	9.95336e+08	315865526	227680386		0	19.93	0.681395	High	79.69	7.99585e-07	High	61.59	5.51274e-05	High	72.85	4.04405e-06	High	80.06	7.32313e-07	0
	SQPVVVIDAKDHLLGR	5	1	1	P26785	N-Term(Acetyl)	1789	0	0	1.10361e+08		0						High	35.91	0.0161306	High	55.18	0.000191439	High	33.69	0.0269792	1
	GPFHFR	6	2	2	P26784;P26785		760.389	111439502	1.0219e+08	3.19872e+07		0.001	36.26	0.00755911	Medium	35.71	0.00857968	High	39.02	0.00080201	High	49.03	8.00166e-05	High	48.6	0.000724012	0
	QVLNGQK	17	1	1	P26785		786.447	97687184	0	0		0.001	31.59	0.022467				High	25.17	0.0985247	High	29.38	0.0373719				0
	KYTTLGK	6	2	2	P26784;P26785		810.473	129744403	0	0		0.001	26.14	0.00766144	Medium	14.23	0.118935	Medium	27.02	0.0062562	High	30.55	0.0027753				1
	SAEYYAK	22	1	1	P26785		831.389	292933013	0	0		0.001	19.13	0.251691				High	38.2	0.00311794	High	35.71	0.00553181				0
	YHDFLR	12	2	2	P26784;P26785		850.421	4.09763e+07	46479835	3.52416e+07		0.006	35.02	0.00476884	Medium	20.07	0.153506	Medium	30.83	0.0138774	High	29.88	0.0194809	Medium	34.01	0.00601745	0
	QVLNGQK	7	1	1	P26785	N4(Deamidated)	787.431	3.45159e+07	0	0		0.011	15.81	1.84745				Medium	21.48	0.500694	Medium	17.58	1.22906				0
	KATAFNK	1	2	2	P26784;P26785		779.441	1.09383e+08	0	0		0.02	25.41	0.0362552													1
	KATAFNK	2	2	2	P26784;P26785	N6(Deamidated)	780.426	0	0	0		0.436									Low	13.72	0.639052				1
P22137	Clathrin heavy chain OS=Saccharomyces cerevisiae (strain ATCC 204508 / S288c) GN=CHC1 PE=1 SV=1 - [CLH_YEAST]	45.55	1	55	56	323	8.17992e+07	1.01506e+08	7.61471e+07	1312.94	1321.71	1562.43	1653	187.117	5.23682
	Sequence	# PSMs	# Proteins	# Protein Groups	Protein Group Accessions	Modifications	MH+ [Da]	A2: Area	B2: Area	E2: Area	phosphoRS Site Probabilities	q-Value	IonScore A4	Exp Value A4	B4	IonScore B4	Exp Value B4	C4	IonScore C4	Exp Value C4	D4	IonScore D4	Exp Value D4	E4	IonScore E4	Exp Value E4	# Missed Cleavages
	LASTLVYLGDYQAAVDTAR	8	1	1	P22137		2027.04	0	5.83394e+06	2.84558e+07		0	114.97	4.29867e-10	High	85.25	4.8005e-07	High	77.71	2.80413e-06	High	123.38	7.22089e-11	High	117.1	3.21822e-10	0
	FIETYVQQVNPSK	11	1	1	P22137		1552.8	31346409	0	1.73596e+06		0	98.57	1.27598e-08				High	63.28	4.0035e-05	High	61.14	6.77219e-05	High	91.38	6.32077e-08	0
	QFESLLLQNDYQNAAK	10	1	1	P22137		1881.94	2.09779e+07	1.42268e+07	7.39289e+06		0	82.2	9.48429e-07	High	94.72	5.17567e-08	High	86.53	3.58175e-07	High	50.27	0.00136448	High	100.8	1.24598e-08	0
	ILLPFLEQSLSQGIQDQAVYNALAK	8	1	1	P22137		2759.5	1.36228e+07	7.51681e+07	1.05978e+08		0	78.32	1.04976e-06	High	66.38	1.9102e-05	High	47.53	0.0013987	High	113.93	3.13546e-10	High	60.55	6.25104e-05	0
	VVEALLTYFVETGNR	4	1	1	P22137		1710.91	3.9169e+06	0	0		0	70.2	8.57106e-06				High	72.8	4.8361e-06	High	95.57	2.46687e-08				0
	IDGALILAYAELNK	4	1	1	P22137		1503.84	1.60439e+07	0	0		0	68.94	4.3718e-06				High	58.35	5.69518e-05	High	43.92	0.00138887				0
	AEDPSNYENVIDIAEQAGK	6	1	1	P22137		2062.95	0	0	668142		0	67.18	3.82085e-05				High	85.28	6.05567e-07	High	47.98	0.0031685	High	109.22	2.41203e-09	0
	NATTGAGELR	3	1	1	P22137		989.501	5.29132e+07	0	0		0	66.49	1.04677e-05				High	30.99	0.0443461							0
	ALQDAVDSYDKFDQLGLASR	9	1	1	P22137		2212.09	6.1199e+07	48332082	3.81523e+07		0	66.05	5.28535e-05	High	67.05	4.26734e-05	High	75.78	5.96788e-06	High	90.28	2.12264e-07	High	65.2	6.87492e-05	1
	STTFESDHFVTVR	12	1	1	P22137		1525.72	6.50139e+07	1.22921e+08	106566439		0	64.14	4.28266e-05	High	56.62	0.00024031	High	51.14	0.00083566	High	55.24	0.000332141	High	52.32	0.000622772	0
	VSNLEIYYK	17	1	1	P22137		1128.59	4.30505e+07	0	1.84284e+06		0	61.2	4.40354e-05	High	63	2.99209e-05	High	62.79	3.15873e-05	High	26.63	0.0716991	High	45.52	0.00167484	0
	LELIELLEK	5	1	1	P22137		1099.66	1.52257e+07	1.76339e+07	0		0	61.02	2.30087e-05	High	46.55	0.000752452	High	64.16	1.11659e-05	High	47.91	0.000470861				0
	GQNDDDLIR	5	1	1	P22137		1045.49	1.15011e+07	7.41409e+07	0		0	57.37	5.86341e-05	High	35.85	0.00824251	High	63.95	1.27661e-05							0
	IILEPSPFNENVALQGLLLLSAIK	9	1	1	P22137		2592.5	2606466	1.49022e+07	4.73233e+07		0	55.14	4.31737e-05	High	57.32	2.78957e-05	High	72.48	7.99386e-07	High	87.03	2.79395e-08	High	75.53	3.35878e-07	0
	NIQAPPGAISPILLYFSTLLDK	8	1	1	P22137		2371.33	591513	4.41972e+06	8.64306e+06		0	49.93	0.000535563	High	47.5	0.000935375	High	86.87	1.09476e-07	High	85.4	1.50979e-07	High	90.22	4.97642e-08	0
	SFTLDEPVIFWR	4	1	1	P22137		1509.78	1.90781e+07	0	7.34355e+07		0	48.84	0.00123694				High	54.91	0.000314617				High	50.88	0.000870885	0
	IPDAIESYIK	8	1	1	P22137		1148.62	6.64827e+07	0	1.50006e+07		0	46.63	0.000861476				High	47.17	0.000661941	High	20.14	0.356326	High	53.84	0.00015448	0
	DNNVYDPER	11	1	1	P22137		1121.49	1.15233e+07	4.87127e+07	4.28721e+07		0	45.65	0.000860374	High	43.54	0.00136981	High	28.71	0.0376841	High	28.1	0.0489426	High	40.27	0.00263592	0
	INTPELWSQIGTAQLDGLR	5	1	1	P22137		2112.1	1.03458e+07	0	5.30861e+06		0	45.12	0.00407121				High	36.07	0.0327133	High	47.82	0.00209138	High	58.73	0.00020209	0
	IHEIENLLAGSNVANLDHVGDK	6	1	1	P22137		2358.21	1.64868e+07	0	4.93743e+07		0	42.69	0.00990955				High	14.26	6.24518	High	18.25	3.01791	High	58.77	0.000241652	0
	IIEIDHDASLPSQYQK	2	1	1	P22137		1856.94	1.00218e+08	0	0		0	41.42	0.0106219				High	33.93	0.0597761							0
	GGLPGADDLFQK	10	1	1	P22137		1217.61	3.66119e+07	0	6.40301e+06		0	38.95	0.00892089	High	16.5	1.6824	High	33.42	0.0312349	High	37.15	0.0148805	High	47.79	0.00109619	0
	YEPDKTFEHLK	3	1	1	P22137		1406.7	0	0	5.92219e+07		0	37.66	0.0162483							High	22.97	0.476905	High	16.3	2.26218	1
	FSDLIGPSTLIK	1	1	1	P22137		1290.73	7.86972e+07	0	0		0	37.06	0.00529361													0
	ALENYTDIK	7	1	1	P22137		1066.54	2.40563e+07	0	0		0	37	0.00888889				High	44.74	0.00122544	High	44.67	0.00123853				0
	RDPYLAYIAYEK	6	1	1	P22137		1501.77	1.91471e+07	3.64522e+07	48862197		0	35.01	0.0277167	High	29.53	0.115942	High	25.76	0.260815	High	28.78	0.137798	High	43.27	0.00490052	1
	SILTSNVFDGNVNAKPQLLTLR	3	1	1	P22137		2400.32	2.11982e+07	0	87077500		0	32.51	0.0366925							High	49.29	0.000776042	High	22.87	0.333863	0
	YEELIPFLLMAR	7	1	1	P22137		1494.8	695421	1.68181e+06	8.01896e+06		0	32.46	0.0341946	High	28.5	0.084611	High	32.5	0.0337124	High	54.2	0.000228114	High	45.3	0.00174564	0
	WLSETTLGFVTAR	4	1	1	P22137		1480.78	2.77681e+07	4.46723e+07	4.5004e+07		0	27.26	0.12535	High	63.91	2.79633e-05				High	37.08	0.0129382	High	63.49	3.14071e-05	0
	IHEIENLLAGSNVANLDHVGDKLFENK	2	1	1	P22137		2989.54	2.00167e+06	0	0		0	26.29	0.468047							High	32.07	0.122746				1
	VLIEDIMSLDR	7	1	1	P22137	M7(Oxidation)	1319.69	1.42678e+07	3.86443e+06	5.08963e+06		0	23.17	0.397125	High	29.96	0.0831624	High	44.27	0.00296857	High	21.69	0.533982	High	32.04	0.0533272	0
	YEELIPFLLMAR	2	1	1	P22137	M10(Oxidation)	1510.8	1.1813e+06	0	0		0	20.83	0.56088							High	33.36	0.0309775				0
	IADLFFSQNHIQQGTSLLLDALKGDTPDQGHLQTR	1	1	1	P22137		3877.98	1.60309e+06	0	0		0	20.32	2.13895													1
	DAIETAAISQDPK	7	1	1	P22137		1358.68	0	3.02603e+07	4.42793e+06		0	15.14	2.44651	High	50.61	0.000667796	High	38.66	0.0108779				High	38.77	0.0105262	0
	ETTDIFFPPDATNDFPIAVQVSEK	2	1	1	P22137	N13(Deamidated)	2682.29	2302140	0	0		0	11.87	20.7359							High	12.11	19.5749				0
	DGTNSVAIVDLAK	4	1	1	P22137		1302.69	5.69799e+06	0	2.71903e+06		0	11.58	4.33348	High	14.47	2.13292				High	19.44	0.709311	High	18.03	1.09077	0
	IYIDSNNSPEK	12	1	1	P22137		1279.62	0	7.73556e+07	1.16493e+08		0			High	82.65	3.4605e-07	High	47.65	0.00109774	High	33.83	0.0263718	High	44.13	0.00226604	0
	NLDWFAVVGILQENGR	2	1	1	P22137		1830.95	0	1.69645e+06	1.41513e+06		0			High	74.94	4.02868e-06							High	63.05	6.35663e-05	0
	ASEFAVSLLQNPETASQIDIEK	10	1	1	P22137		2390.21	0	1.91862e+07	1.75554e+07		0			High	70.74	1.876e-05	High	54.77	0.000720868	High	44.07	0.00893563	High	89.58	2.47185e-07	0
	HANLNNTQIINFVANK	2	1	1	P22137		1810.96	0	8.89938e+07	0		0			High	59.1	0.000128502	High	28.08	0.162987							0
	ETTDIFFPPDATNDFPIAVQVSEK	2	1	1	P22137		2681.31	0	0	0		0			High	43	0.0157423										0
	YGIIYLLTK	1	1	1	P22137		1083.64	0	4.56764e+07	0		0			High	40.57	0.0038018										0
	SDLDLWNK	7	1	1	P22137		990.49	0	1.33462e+06	1.44615e+06		0			High	34.1	0.0206972							High	34.67	0.0164284	0
	SDNLPLIKPFLINVLPK	5	1	1	P22137		1921.15	0	9.26043e+07	5.21807e+07		0			High	23.77	0.0333708	High	30.12	0.00773334	High	36.01	0.00210513	High	32.86	0.00411497	0
	NATTGAGELR	1	1	1	P22137	N1(Deamidated)	990.49	0	2.0994e+06	0		0			High	22.74	0.283082										0
	DPYLAYIAYEK	4	1	1	P22137		1345.67	0	8.91313e+06	4.2734e+06		0			High	17.92	1.35687				High	52.14	0.000442627	High	36.07	0.0198974	0
	AEDPSNYENVIDIAEQAGK	2	1	1	P22137	N6(Deamidated)	2063.95	0	0	0		0						High	68.44	3.05557e-05							0
	ILLPFLEQSLSQGIQDQAVYNALAK	9	1	1	P22137	Q12(Deamidated)	2760.5	0	0	0		0						High	36.4	0.0207324				High	50.97	0.000693056	0
	IADLFFSQNHIQQGTSLLLDALK	1	1	1	P22137		2572.38	0	0	0		0									High	51.93	0.000681606				0
	IADLFFSQNHIQQGTSLLLDALKGDTPDQGHLQTR	5	1	1	P22137	Q8(Deamidated)	3878.98	0	0	0		0									High	20.84	1.95692				1
	VGYQPNFLVLISSLIR	1	1	1	P22137		1819.05	0	0	2.10672e+06		0												High	40.24	0.00240344	0
	IADLFFSQNHIQQGTSLLLDALK	4	1	1	P22137	Q12(Deamidated)	2573.38	0	0	7.4312e+06		0												High	36.74	0.0245942	0
	VLEVNLLHAPQVADAILGNNIFSHYDKPTIASLSEK	1	1	1	P22137		3917.08	0	0	11039476		0												High	25.95	0.264769	0
	IGALLYR	8	1	1	P22137		805.495	4.2486e+07	0	6.94016e+06		0.001	36.68	0.00111687				High	24.01	0.0214483	High	18.73	0.0723425	High	49.84	5.60265e-05	0
	YIEAAAK	3	1	1	P22137		765.414	0	0	0		0.001									High	45.57	0.000477011				0
	LSNVALALIVATR	1	1	1	P22137		1340.83	0	0	0		0.001									High	17.52	0.256666				0
	DLDHAYFK	1	1	1	P22137		1008.48	0	0	1.20371e+07		0.001												High	24.51	0.128147	0
	ITEELAK	1	1	1	P22137		803.451	0	0	0		0.002						High	40.25	0.00204861							0
	AINFYVK	3	1	1	P22137		854.477	0	0	0		0.003												High	22.82	0.0577248	0
	SLSILKEEK	3	1	1	P22137		1046.61	6.50168e+06	0	7.1377e+06		0.004	26.46	0.0368288										High	33.16	0.00787386	1
	VSSYIEK	9	1	1	P22137		825.436	0	0	0		0.004						High	35.87	0.00287292	Medium	27.95	0.017796				0
	DNNVYDPERVK	1	1	1	P22137		1348.65	0	5.7045e+06	0		0.006			High	14.89	2.39525										1
	IHEIENLLAGSNVANLDHVGDKLFENK	2	1	1	P22137	N12(Deamidated)	2990.54	0	0	0		0.017						Medium	11.35	15.2757							1
	IQLFSK	1	1	1	P22137	Q2(Deamidated); K6(GlyGly)	850.467	0	2.35787e+06	0					Low	10.79	1.78825										0
P0CX35	40S ribosomal protein S4-A OS=Saccharomyces cerevisiae (strain ATCC 204508 / S288c) GN=RPS4A PE=1 SV=1 - [RS4A_YEAST]	55.17	1	20	20	274	5.39055e+08	6.49844e+08	8.87935e+08	814.5	1342.01	1521.35	261	29.392	10.0815
	Sequence	# PSMs	# Proteins	# Protein Groups	Protein Group Accessions	Modifications	MH+ [Da]	A2: Area	B2: Area	E2: Area	phosphoRS Site Probabilities	q-Value	IonScore A4	Exp Value A4	B4	IonScore B4	Exp Value B4	C4	IonScore C4	Exp Value C4	D4	IonScore D4	Exp Value D4	E4	IonScore E4	Exp Value E4	# Missed Cleavages
	TDTTYPAGFMDVITLDATNENFR	15	1	1	P0CX35		2592.2	6.81035e+07	1.01882e+08	100489764		0	99.93	3.41104e-08	High	44.72	0.0112266	High	74.59	1.18093e-05	High	42.57	0.0186728	High	92.11	2.06638e-07	0
	ITDEEASYK	39	1	1	P0CX35		1055.49	2.9556e+08	5.46497e+07	0		0	59.13	6.0418e-05	High	59.05	6.16657e-05	High	70.79	4.16007e-06	High	65.78	1.30931e-05				0
	DSLDNTFVTR	43	1	1	P0CX35		1167.56	4.23569e+08	326144133	4.73998e+08		0	52.73	0.000316268	High	69.16	7.77782e-06	High	57.11	0.000124698	High	59.73	6.0869e-05	High	70.68	4.88671e-06	0
	LNNVFVIGEQGKPYISLPK	14	1	1	P0CX35		2116.18	489604973	7.27656e+08	1215721125		0	52.21	0.000371525	High	30.47	0.0498522	High	40.81	0.00470525	High	36.9	0.010515	High	37.37	0.0108839	0
	TDTTYPAGFMDVITLDATNENFR	16	1	1	P0CX35	M10(Oxidation)	2608.19	2.28697e+06	5.9819e+06	1.98059e+06		0	49.76	0.00363281	High	76.99	6.71954e-06	High	68.18	5.04898e-05	High	59.78	0.000353459	High	85.49	9.51278e-07	0
	LVYVTGGR	19	1	1	P0CX35		864.494	6.29667e+08	6.22403e+08	7.46527e+08		0	47.95	0.000206819	High	37.94	0.00207295	High	54.38	4.70533e-05	High	53.66	5.55379e-05	High	37.98	0.00205395	0
	HDGGFDLVHIK	11	1	1	P0CX35		1237.63	3.28597e+08	2.92811e+08	3.88781e+08		0	46.8	0.00163174	High	39.73	0.00814069	High	42.32	0.00539247	High	46.88	0.00156914	High	37.79	0.0138396	0
	LRESLPLIVFLR	9	1	1	P0CX35		1455.9	1.57562e+07	9.12007e+07	1.20432e+08		0	44.55	0.000236758	High	48.22	7.60837e-05	High	57.78	8.4196e-06	High	68.95	6.49487e-07	High	52.98	2.54268e-05	1
	GVPYVVTHDGR	17	1	1	P0CX35		1199.62	3.7308e+08	6.15879e+07	1.10453e+08		0	43.99	0.00165994	High	47.84	0.000743256	High	43.54	0.00197173	High	45.9	0.00114768	High	44.45	0.00160438	0
	HDGGFDLVHIKDSLDNTFVTR	8	1	1	P0CX35		2386.18	5.34025e+07	1.29113e+08	268633318		0	41.48	0.0171154	High	64.06	9.09562e-05	High	69.04	2.93821e-05	High	77.76	4.03075e-06	High	57.25	0.000452358	1
	ERHDGGFDLVHIK	5	1	1	P0CX35		1522.77	5.49375e+07	5.78599e+07	9.25881e+07		0	39.08	0.01451	High	33.35	0.0528733	High	43.34	0.00486619	High	26.32	0.243146	High	42.01	0.00640523	1
	LAAPHHWLLDK	7	1	1	P0CX35		1300.72	3.29259e+07	8.13497e+07	1.16931e+08		0	38.44	0.010992	High	44.52	0.0028237	High	40.69	0.00656461	High	38.5	0.0108695	High	40.71	0.00651746	0
	ESLPLIVFLR	9	1	1	P0CX35		1186.72	3.58244e+08	5.99472e+08	9.4212e+08		0	32.91	0.00831483	High	52.45	9.24386e-05	High	35.76	0.00431373	High	36.71	0.0034662	High	48.71	0.000218702	0
	YPDPNIK	19	1	1	P0CX35		846.435	4.97893e+08	431157378	4.98347e+08		0	26.1	0.135132	High	32.5	0.0309569	High	35.83	0.0143799	High	28.48	0.0781191	High	35.45	0.0158089	0
	ERHDGGFDLVHIKDSLDNTFVTR	4	1	1	P0CX35		2671.32	6.38918e+06	23725251	5.7688e+07		0	17.05	5.6076	High	47.62	0.00496457	High	55.81	0.000728614				High	49.39	0.00329474	2
	KGVPYVVTHDGR	7	1	1	P0CX35		1327.71	0	0	41168328		0			High	61.16	5.17926e-05	High	61.45	4.85187e-05	High	61.53	3.69465e-05	High	57.32	0.000123074	1
	LSIAEER	11	1	1	P0CX35		817.442	0	3.40818e+08	4.32751e+08		0			High	54.53	0.000226927	High	47.82	0.00105808	High	32.3	0.0377154	High	54.9	0.000207262	0
	TDTTYPAGFMDVITLDATNENFR	6	1	1	P0CX35	N19(Deamidated)	2593.19	0	0	4.35476e+07		0			High	53.77	0.00140619							High	28.4	0.495858	0
	TIRYPDPNIK	4	1	1	P0CX35		1216.67	0	2.01744e+06	6.18945e+06		0			High	14.33	2.67878	High	12.93	3.69774	High	20.11	0.639106	High	20.12	0.637636	1
	TDTTYPAGFMDVITLDATNENFR	2	1	1	P0CX35	N-Term(Acetyl); M10(Oxidation)	2650.21	0	0	0		0			High	11.15	27.7478	High	60.31	0.000338597							0
	VRTDTTYPAGFMDVITLDATNENFR	4	1	1	P0CX35	N21(Deamidated)	2848.36	0	0	0		0									High	58.31	0.000515022				1
	RLAAPHHWLLDK	1	1	1	P0CX35		1456.82	0	0	0		0									High	28.64	0.0975875				1
	DSLDNTFVTR	1	1	1	P0CX35	N5(Deamidated)	1168.55	0	2.99835e+06	0		0.003			High	17.87	0.819792										0
	TDTTYPAGFMDVITLDATNENFR	2	1	1	P0CX35	M10(Oxidation); N21(Deamidated)	2609.19	0	0	0		0.003						High	26.16	0.849902							0
	IGTIVHK	1	1	1	P0CX35		767.478	5.83713e+07	0	0		0.007	24.54	0.0181054													0
P25443	40S ribosomal protein S2 OS=Saccharomyces cerevisiae (strain ATCC 204508 / S288c) GN=RPS2 PE=1 SV=3 - [RS2_YEAST]	69.69	1	15	15	332	3.50634e+08	7.72544e+08	8.63387e+08	615.227	2017.83	1511.24	254	27.433	10.4331
	Sequence	# PSMs	# Proteins	# Protein Groups	Protein Group Accessions	Modifications	MH+ [Da]	A2: Area	B2: Area	E2: Area	phosphoRS Site Probabilities	q-Value	IonScore A4	Exp Value A4	B4	IonScore B4	Exp Value B4	C4	IonScore C4	Exp Value C4	D4	IonScore D4	Exp Value D4	E4	IonScore E4	Exp Value E4	# Missed Cleavages
	LLQLAGVEDVYTQSNGK	60	1	1	P25443	Q13(Deamidated)	1835.93	2.17262e+07	1.42025e+07	5.17226e+06		0	83.76	6.14471e-07	High	86.2	3.5035e-07	High	102.32	9.01187e-09	High	101.88	9.53817e-09	High	92.85	7.55632e-08	0
	LLQLAGVEDVYTQSNGK	27	1	1	P25443		1834.95	1.37135e+08	1.70203e+07	4.47381e+07		0	77.52	2.35513e-06	High	84.28	4.85785e-07	High	95.47	3.72193e-08	High	95.84	3.41406e-08	High	94.01	5.21711e-08	0
	ITTIEEIFLHSLPVK	11	1	1	P25443		1740	1.72836e+08	8.55746e+08	1.27436e+09		0	73.4	2.17345e-06	High	108.51	6.56024e-10	High	85.48	1.39446e-07	High	116.83	1.02189e-10	High	102.65	2.64291e-09	0
	AAFVAIGNTYGFLTPNLWAEQPLPVSPLDIYSDEASAQK	10	1	1	P25443		4194.12	3.29497e+06	4.83175e+07	29884670		0	72.6	1.68874e-05	High	76.46	7.03701e-06	High	68.23	4.60563e-05	High	94.24	1.07492e-07	High	42.26	0.0189847	0
	AVVVVGDSNGHVGLGIK	15	1	1	P25443		1620.91	3.15885e+08	5.75396e+08	6.9956e+08		0	69.35	7.11387e-06	High	74.46	1.47357e-06	High	85.81	1.10348e-07	High	53.12	0.000211344	High	76.71	9.26808e-07	0
	KLLQLAGVEDVYTQSNGK	8	1	1	P25443		1963.05	1.92673e+07	38336463	1.25226e+08		0	47.22	0.00228648	High	64.92	3.82341e-05	High	45.31	0.00347736	High	95.81	2.85253e-08	High	49.98	0.00116385	1
	LSVIPIR	21	1	1	P25443		797.525	3.15572e+08	1.31277e+06	3.80105e+07		0	36.91	0.000295371	High	42.47	8.21047e-05	Medium	36.23	0.000345436	High	37.11	0.000282077	High	36.12	0.000354297	0
	GSGIVASPAVK	33	1	1	P25443		985.567	4.20445e+08	8.86491e+08	1.15714e+09		0	35.83	0.00872462	High	45.31	0.000983437	High	46.48	0.000751184	High	49.95	0.000337868	High	45.34	0.000976667	0
	GYWGTNLGQPHSLATK	22	1	1	P25443		1729.88	1.84052e+07	1.31575e+08	1.60577e+08		0	31.38	0.0939564	High	54.71	0.000439991	High	72.1	7.98491e-06	High	56.96	0.000287258	High	44.08	0.00527831	0
	EFQIIDTLLPGLQDEVMNIKPVQK	5	1	1	P25443	M17(Oxidation)	2784.48	2.53857e+07	9.35122e+07	1.94368e+08		0	12.12	7.41425	High	30.54	0.100715				High	40.57	0.0103442	High	25.97	0.291122	0
	KLLQLAGVEDVYTQSNGK	19	1	1	P25443	Q4(Deamidated)	1964.04	0	9.26753e+07	5.45754e+07		0			High	70.72	1.14715e-05	High	70.7	8.98376e-06	High	55.76	0.000359434	High	73.68	4.87045e-06	1
	AVVVVGDSNGHVGLGIK	5	1	1	P25443	N9(Deamidated)	1621.89	0	4.79587e+08	25568343		0			High	63.56	2.63452e-05							High	29.22	0.0777283	0
	EFQIIDTLLPGLQDEVMNIKPVQK	6	1	1	P25443		2768.49	0	1.14866e+08	2.88992e+08		0			High	41.79	0.00704267	High	49.58	0.00118195	High	47.85	0.00165453	High	47.4	0.00149943	0
	NTEEKGWVPVTK	5	1	1	P25443		1387.72	0	4.15696e+06	5.74221e+06		0			Medium	11.12	6.75323				High	23.39	0.394689	High	25.87	0.224916	1
	AAFVAIGNTYGFLTPNLWAEQPLPVSPLDIYSDEASAQKK	6	1	1	P25443	N16(Deamidated); Q21(Deamidated)	4324.2	0	0	0		0						High	26.61	0.560634							1
	AAFVAIGNTYGFLTPNLWAEQPLPVSPLDIYSDEASAQKK	4	1	1	P25443	N8(Deamidated)	4323.2	0	0	0		0						High	25.56	0.706464							1
	AAFVAIGNTYGFLTPNLWAEQPLPVSPLDIYSDEASAQKK	2	1	1	P25443		4322.2	0	0	2.89356e+07		0									High	38.8	0.0296542	High	41.16	0.0197371	1
	AAFVAIGNTYGFLTPNLWAEQPLPVSPLDIYSDEASAQK	7	1	1	P25443	N16(Deamidated)	4195.11	0	0	5.03488e+07		0												High	87.2	5.90407e-07	0
	TLENTLK	18	1	1	P25443		818.464	311615456	7.22878e+06	0		0.001	30.41	0.0143766	High	30.19	0.0151237	High	42.55	0.000878329	High	32	0.00996913				0
	GWVPVTK	42	1	1	P25443		786.451	1.89276e+08	1.43581e+08	2.37963e+08		0.001	22.31	0.193284	High	31.53	0.0231311	Low	19.83	0.342134	Medium	19.99	0.329758	High	25.03	0.103323	0
	EFQIIDTLLPGLQDEVMNIKPVQK	1	1	1	P25443	Q13(Deamidated)	2769.48	0	0	0		0.004						High	12.67	6.6648							0
	SAPEAQQQK	3	1	1	P25443	N-Term(Acetyl)	1028.5	3.76881e+06	0	0		0.007	17.81	0.529019				Medium	13.58	1.31778							0
	TLENTLK	1	1	1	P25443	N4(Deamidated)	819.442	0	0	2.9304e+06		0.008												High	11.79	1.30788	0
	LSVIPIRR	1	1	1	P25443		953.625	0	0	0		0.023									Medium	12.59	0.0549503				1
P02400	60S acidic ribosomal protein P2-beta OS=Saccharomyces cerevisiae (strain ATCC 204508 / S288c) GN=RPP2B PE=1 SV=2 - [RLA4_YEAST]	88.18	1	10	11	205	3.15116e+08	3.52662e+08	2.58876e+08	719.687	2265.75	1475.95	110	11.0434	4.14502
	Sequence	# PSMs	# Proteins	# Protein Groups	Protein Group Accessions	Modifications	MH+ [Da]	A2: Area	B2: Area	E2: Area	phosphoRS Site Probabilities	q-Value	IonScore A4	Exp Value A4	B4	IonScore B4	Exp Value B4	C4	IonScore C4	Exp Value C4	D4	IonScore D4	Exp Value D4	E4	IonScore E4	Exp Value E4	# Missed Cleavages
	AVVESVGAEVDEAR	111	1	1	P02400		1430.71	1.75926e+08	7.33705e+07	1.42049e+08		0	85.75	2.36405e-07	High	91.16	6.47312e-08	High	97.82	1.48016e-08	High	92.85	4.64845e-08	High	91.43	6.08294e-08	0
	YLAAYLLLVQGGNAAPSAADIK	2	1	1	P02400	Q10(Deamidated)	2220.21	0	0	0		0	75.58	2.2011e-06													0
	GSLEEIIAEGQK	20	1	1	P02400		1273.66	3.17562e+08	3.76302e+06	1.54498e+07		0	70.88	5.49152e-06	High	89.72	7.17286e-08	High	89.66	7.27264e-08	High	89.96	6.79227e-08	High	71.18	5.12498e-06	0
	INELLSSLEGK	14	1	1	P02400		1202.66	4.5186e+08	7.03971e+08	3.33045e+08		0	70.23	5.39176e-06	High	77.05	1.11146e-06	High	71.78	3.74019e-06	High	79.64	6.0025e-07	High	72.63	3.0999e-06	0
	YLAAYLLLVQGGNAAPSAADIK	10	1	1	P02400		2219.2	5.75022e+07	2.60721e+08	1.59798e+08		0	68.77	9.74308e-06	High	70.07	7.17836e-06	High	58.04	0.000111417	High	87.77	1.52236e-07	High	77.09	1.41592e-06	0
	FATVPTGGASSAAAGAAGAAAGGDAAEEEK	25	1	1	P02400		2563.19	3.87336e+07	394602	1.53489e+07		0	66.09	8.26437e-05	High	22.33	1.92454	High	75.61	9.00348e-06	High	25.57	0.917414	High	111.83	2.13739e-09	0
	GSLEEIIAEGQKK	15	1	1	P02400		1401.76	2.1911e+07	9.32939e+07	7.68584e+06		0	23	0.351082	High	52.3	0.000454587	High	43.46	0.00348932	High	55.15	0.000190933	High	56.09	0.000153896	1
	FATVPTGGASSAAAGAAGAAAGGDAAEEEKEEEAK	2	1	1	P02400		3149.45	0	0	0		0						High	63.46	0.000206835							1
	INELLSSLEGKGSLEEIIAEGQK	2	1	1	P02400		2457.31	0	0	0		0									High	39.2	0.0144753	High	68.51	1.64464e-05	1
	AVVESVGAEVDEARINELLSSLEGK	1	1	1	P02400		2614.35	0	0	0		0									High	29.65	0.210661				1
	AVVESVGAEVDEARINELLSSLEGK	1	1	1	P02400	N16(Deamidated)	2615.35	0	0	0		0.001						High	16.99	3.67775							1
	KFATVPTGGASSAAAGAAGAAAGGDAAEEEK	1	1	1	P02400		2691.28	0	0	0		0.002												High	19.14	4.35362	1
	MKYLAAYLLLVQGGNAAPSAADIK	1	1	1	P02400		2478.34	1.47469e+06	0	0		0.082	17.75	1.60074													1
P26783	40S ribosomal protein S5 OS=Saccharomyces cerevisiae (strain ATCC 204508 / S288c) GN=RPS5 PE=1 SV=3 - [RS5_YEAST]	72.89	1	13	15	254	2.32769e+08	3.64359e+08	4.00567e+08	579.687	1419.16	1388.46	225	25.0233	8.5874
	Sequence	# PSMs	# Proteins	# Protein Groups	Protein Group Accessions	Modifications	MH+ [Da]	A2: Area	B2: Area	E2: Area	phosphoRS Site Probabilities	q-Value	IonScore A4	Exp Value A4	B4	IonScore B4	Exp Value B4	C4	IonScore C4	Exp Value C4	D4	IonScore D4	Exp Value D4	E4	IonScore E4	Exp Value E4	# Missed Cleavages
	TIAETLAEELINAAK	17	1	1	P26783		1586.86	1.64238e+08	3.52206e+08	8.12645e+08		0	103.35	3.45399e-09	High	110.99	6.91066e-10	High	103.31	3.88727e-09	High	83.35	3.67824e-07	High	104.41	2.73131e-09	0
	VNQAIALLTIGAR	14	1	1	P26783		1339.81	247536942	411723446	3.43907e+08		0	75.87	5.17643e-07	High	75.27	5.79475e-07	High	70.82	1.61449e-06	High	65.47	5.53394e-06	High	75.52	5.4706e-07	0
	HTLDIINVLTDQNPIQVVVDAITNTGPR	10	1	1	P26783		3056.64	713791	1.4885e+07	1.56161e+07		0	60.73	7.63709e-05	High	49.75	0.00108044	High	75.72	2.78901e-06	High	97.35	1.75702e-08	High	79.56	9.91535e-07	0
	WSFEEVEVK	11	1	1	P26783		1152.56	1.20049e+08	1.60702e+08	1.95966e+08		0	50.95	0.000531131	High	50.12	0.000642986	High	63.88	3.66698e-05	High	50.71	0.000569376	High	50.86	0.000543073	0
	GSSTSYAIK	36	1	1	P26783		913.462	193077448	1.71184e+06	0		0	50.09	0.000147413	High	29.68	0.0147476	High	57.27	2.95312e-05	High	55.55	3.81699e-05				0
	RQAVDVSPLR	16	1	1	P26783		1140.65	6.15315e+07	2.06613e+07	3.29511e+07		0	47.27	0.000408749	High	41.61	0.00150472	High	47.02	0.000383316	High	44.4	0.00079151	High	46.36	0.00050403	1
	DASLVDYVQVR	26	1	1	P26783		1264.65	1.82567e+08	0	2.33893e+07		0	46.48	0.00125272	High	64	2.15575e-05	High	49.93	0.000566051	High	48.87	0.000722529	High	65.83	1.4602e-05	0
	QPIFVAHTAGR	25	1	1	P26783		1196.66	1.37267e+08	3.29148e+08	105490920		0	40.85	0.0023105	High	42.61	0.00135424	High	40.81	0.00233188	High	53.24	0.000131839	High	40.83	0.00151991	0
	LTNSLMMNGR	8	1	1	P26783	M6(Oxidation); M7(Oxidation); N8(Deamidated)	1169.53	3.53136e+06	3.91853e+07	0		0	38.89	0.00629469	High	64.17	1.86627e-05	High	51.94	0.000318908				Medium	15.96	1.73023	0
	QAVDVSPLR	37	1	1	P26783		984.547	2.57692e+08	8.7726e+07	4.62434e+08		0	34.08	0.0114516	High	51.56	0.000231813	High	50.42	0.000301396	High	57.85	5.30731e-05	High	49.2	0.00038232	0
	QAVDVSPLRR	19	1	1	P26783		1140.65	9.0854e+07	2.26564e+07	8.19925e+07		0	19.62	0.237934	High	35.37	0.00633077	High	30.54	0.0192511	High	34.72	0.00735286	High	32.9	0.0111804	1
	LTNSLMMNGR	5	1	1	P26783	M6(Oxidation); M7(Oxidation)	1168.55	1.9852e+07	0	797600		0	18.34	0.764283				Low	26.91	0.11275				Low	12.88	2.67146	0
	SDTEAPVEVQEDFEVVEEFTPVVLATPIPEEVQQAQTEIK	5	1	1	P26783	N-Term(Acetyl)	4512.21	3.03981e+06	9.14404e+06	3.23088e+07		0	16.76	9.16621	High	26.3	1.01259	High	29.79	0.44128	High	30.84	0.348899	High	26.71	0.870602	0
	LTNSLMMNGR	4	1	1	P26783	M6(Oxidation); N8(Deamidated)	1153.53	2.41553e+06	0	7.30736e+06		0	15.85	1.53669										High	41.15	0.00457347	0
	RVNQAIALLTIGAR	4	1	1	P26783		1495.91	0	1.65969e+07	1.56981e+07		0			High	24.38	0.08517	High	44.25	0.000622011	High	42.42	0.000947977	High	53.65	0.000101839	1
	LTNSLMMNGR	5	1	1	P26783	N8(Deamidated)	1137.54	0	3.75295e+06	1.00866e+07		0			High	20.26	0.550534	High	73.74	1.88933e-06				High	84.11	1.73309e-07	0
	SDTEAPVEVQEDFEVVEEFTPVVLATPIPEEVQQAQTEIK	5	1	1	P26783	N-Term(Acetyl); T3(Phospho); Q10(Deamidated)	4593.17	0	0	0	S(1): 50.0; T(3): 50.0; T(20): 0.0; T(26): 0.0; T(37): 0.0	0						High	43.71	0.0254912							0
	SDTEAPVEVQEDFEVVEEFTPVVLATPIPEEVQQAQTEIK	3	1	1	P26783	N-Term(Acetyl); T3(Phospho)	4592.17	0	0	4.11832e+07	S(1): 50.0; T(3): 50.0; T(20): 0.0; T(26): 0.0; T(37): 0.0	0												High	43.93	0.023431	0
	LTNSLMMNGR	1	1	1	P26783	M6(Oxidation)	1152.55	0	0	0		0.017						Medium	10.45	5.40041							0
	KDELER	2	1	1	P26783		789.411	0	274113	0		0.105			Low	13.35	2.08765	Low	22.65	0.245278							1
	KKDELER	1	1	1	P26783		917.505	7675544	0	0		0.437	18.62	0.497403													2
P40212	60S ribosomal protein L13-B OS=Saccharomyces cerevisiae (strain ATCC 204508 / S288c) GN=RPL13B PE=1 SV=1 - [RL13B_YEAST]	72.86	1	13	16	283	9.06051e+08	4.71337e+08	5.98281e+08	567.109	1876.02	1382.61	199	22.5114	11.0776
	Sequence	# PSMs	# Proteins	# Protein Groups	Protein Group Accessions	Modifications	MH+ [Da]	A2: Area	B2: Area	E2: Area	phosphoRS Site Probabilities	q-Value	IonScore A4	Exp Value A4	B4	IonScore B4	Exp Value B4	C4	IonScore C4	Exp Value C4	D4	IonScore D4	Exp Value D4	E4	IonScore E4	Exp Value E4	# Missed Cleavages
	APEAEQVLSAAATFPIAQPATDVEAR	22	2	1	P40212		2653.35	665966838	388627715	3.04801e+08		0	97.19	4.64954e-08	High	111.2	1.76976e-09	High	98.26	3.37148e-08	High	131.29	1.68405e-11	High	72.31	1.36562e-05	0
	DGKAPEAEQVLSAAATFPIAQPATDVEAR	9	1	1	P40212		2953.48	1.81157e+07	1.42107e+08	3.94391e+07		0	78.73	3.72296e-06	High	78.22	4.1153e-06	High	63.93	0.000110571	High	77.57	4.56797e-06	High	45.85	0.00713874	1
	AAGLTAAYAR	63	2	1	P40212		964.521	1.15081e+09	5.50047e+08	4.99751e+08		0	66.7	5.68698e-06	High	69.33	3.06288e-06	High	69.3	3.08411e-06	High	69.28	3.09834e-06	High	69.73	2.79338e-06	0
	DGKAPEAEQVLSAAATFPIAQPATDVEAR	9	1	1	P40212	Q21(Deamidated)	2954.49	0	0	2.23877e+06		0	64.74	9.42751e-05	High	29.17	0.325409	High	39.6	0.0315895	High	14.51	9.719	High	33.93	0.115426	1
	AVQDNGESAFR	31	2	1	P40212		1193.55	7.52081e+08	4.75335e+08	4.09205e+08		0	62.17	2.87593e-05	High	62.76	2.35435e-05	High	66.86	9.1595e-06	High	71.86	2.73358e-06	High	57.41	8.63278e-05	0
	APEAEQVLSAAATFPIAQPATDVEAR	5	2	1	P40212	Q6(Deamidated)	2654.34	0	0	0		0	50.09	0.00213774				High	70.87	1.80922e-05							0
	TIGIAVDHR	13	2	1	P40212		981.547	1.88033e+08	3.31462e+07	2.66208e+07		0	50.04	0.000160515	High	54.03	5.02116e-05	High	42.02	0.00101745	High	34.4	0.00588186	High	53.36	7.38108e-05	0
	AVQDNGESAFR	38	2	1	P40212	N5(Deamidated)	1194.54	9.66675e+07	1.98403e+08	1.05836e+08		0	33.22	0.0190572	High	64.82	1.39095e-05	High	63.82	1.75111e-05	High	63.63	1.78823e-05	High	49.9	0.000396014	0
	VHFDQAGK	5	2	1	P40212		901.453	1.72016e+08	0	0		0	31.24	0.014807	High	12.44	1.12322	High	21.1	0.154473	High	22.66	0.107858				0
	NQEIFDANVQR	40	2	1	P40212		1333.65	5.64037e+08	1.71942e+08	694034222		0	27.3	0.137888	High	41.47	0.00525016	High	35.46	0.0209495	High	31.76	0.0464098	High	47.46	0.00130746	0
	TIGIAVDHRR	10	2	1	P40212		1137.65	126732142	1.70335e+08	2.00695e+08		0	18.93	0.171437	High	21.79	0.114563	High	26.67	0.0288473	High	20.36	0.159238	High	25.42	0.0496645	1
	IAPRPLDLLRPVVR	5	2	1	P40212		1615.02	7.54594e+07	6.34072e+07	0		0	12.06	0.074676	High	11.25	0.183724	High	12.8	0.0629769	High	10.95	0.0964231				0
	VHFDQAGKK	1	2	1	P40212		1029.55	0	0	0		0									High	28.21	0.0607807				1
	GFTLAEVK	20	2	1	P40212		864.483	8.15262e+08	5.29928e+07	1.28846e+08		0.001	29.56	0.0187019	High	27.23	0.0319806	Medium	29.65	0.0183184	High	34.8	0.00559612	Medium	34.82	0.0055704	0
	EKAEAEAEK	2	2	1	P40212		1004.49	0	0	0		0.001						Medium	20.86	0.366287	High	21.41	0.292722				1
	HWQER	3	2	1	P40212		755.358	0	0	0		0.004			Medium	25.38	0.0231787							Low	20.02	0.0796324	0
	VSRRNAR	1	2	1	P40212	N-Term(Acetyl); S2(Phospho)	980.48	0	0	762730	S(2): 100.0	0.535												Low	18.16	0.604152	2
	MAISKNLPILKNHFR	1	2	1	P40212	S4(Phospho); N6(Deamidated); N12(Deamidated)	1863.96	0	0	0	S(4): 100.0	0.733												Low	10.43	12.8025	2
	LKEYQSK	5	2	1	P40212	K2(Acetyl); Q5(Deamidated)	938.483	0	1.08235e+06	532779					Low	11.87	2.22669							Low	10.99	2.72286	1
P38011	Guanine nucleotide-binding protein subunit beta-like protein OS=Saccharomyces cerevisiae (strain ATCC 204508 / S288c) GN=ASC1 PE=1 SV=4 - [GBLP_YEAST]	76.8	1	18	18	251	1.34966e+08	2.82599e+08	4.22062e+08	464.799	1384.06	1380.32	319	34.7836	6.23975
	Sequence	# PSMs	# Proteins	# Protein Groups	Protein Group Accessions	Modifications	MH+ [Da]	A2: Area	B2: Area	E2: Area	phosphoRS Site Probabilities	q-Value	IonScore A4	Exp Value A4	B4	IonScore B4	Exp Value B4	C4	IonScore C4	Exp Value C4	D4	IonScore D4	Exp Value D4	E4	IonScore E4	Exp Value E4	# Missed Cleavages
	LWDVATGETYQR	20	1	1	P38011		1438.7	1.41984e+08	1.79041e+06	0		0	80.42	9.62744e-07	High	67.36	1.6639e-05	High	80.45	9.38085e-07	High	80.37	9.73892e-07	High	66.71	2.25569e-05	0
	ASNEVLVLR	9	1	1	P38011	N-Term(Acetyl)	1042.59	6.53756e+07	3.2009e+08	6.69739e+08		0	72.37	2.61033e-06	High	39.54	0.00500835	High	77.71	7.35343e-07				High	77.81	7.18604e-07	0
	YWLAAATATGIK	9	1	1	P38011		1265.69	1.63607e+08	2.68656e+08	242410909		0	68.95	6.10008e-06	High	55.68	0.000115324	High	63.25	2.01799e-05	High	44.63	0.00146693	High	63.16	2.31385e-05	0
	GTLEGHNGWVTSLATSAGQPNLLLSASR	13	1	1	P38011	N7(Deamidated)	2838.45	2.35842e+07	8.53766e+07	0		0	67.86	4.06422e-05	High	76.69	5.13222e-06	High	75.5	7.07132e-06	High	49.75	0.00217465	High	37.39	0.0424512	0
	ADDDSVTIISAGNDK	42	1	1	P38011		1520.71	1.49923e+07	1.49473e+08	2.77173e+08		0	59.78	0.00010709	High	76.98	2.03654e-06	High	97.15	1.97764e-08	High	89.37	1.19947e-07	High	78.78	1.39784e-06	0
	VVPNEKADDDSVTIISAGNDK	27	1	1	P38011		2187.08	7.88623e+07	2.68874e+07	1.70962e+08		0	45.86	0.00583301	High	53.64	0.000987645	High	56.39	0.000525703	High	51.27	0.00171459	High	50.35	0.00211361	1
	DGEIMLWNLAAK	8	1	1	P38011		1360.69	4.80042e+07	127957398	1.14792e+08		0	41.45	0.00673891	High	26.89	0.163818	High	30.77	0.0716506	High	59.18	9.60816e-05	High	54.11	0.000303922	0
	AWNLNQFQIEADFIGHNSNINTLTASPDGTLIASAGK	35	1	1	P38011	N17(Deamidated)	3929.95	977725	1.61833e+07	4.20424e+07		0	27.83	0.653249	High	58.93	0.000522179	High	60.66	0.000349747	High	21.5	2.77763	High	42.33	0.0217717	0
	VFSLDPQYLVDDLRPEFAGYSK	8	1	1	P38011		2559.29	7.61236e+07	2.5905e+08	6.42717e+08		0	24.43	0.94688	High	47.21	0.00517283	High	35.8	0.0708594	High	53.31	0.00111928	High	42.69	0.0142022	0
	GTLEGHNGWVTSLATSAGQPNLLLSASR	3	1	1	P38011	N7(Deamidated); Q19(Deamidated)	2839.44	0	0	0		0	15.95	6.0437	High	16.27	6.67189										0
	ASMIISGSR	18	1	1	P38011		921.482	99307939	1.6028e+07	1.21347e+07		0	14.3	1.17962	High	26.51	0.0733728	High	43.28	0.00149661	High	31.17	0.0243282	High	35.89	0.00860491	0
	AAEPHAVSLAWSADGQTLFAGYTDNVIR	4	1	1	P38011		2960.45	0	160296294	331735716		0			High	115.47	9.63474e-10	High	24.1	1.43169	High	54.13	0.00134147	High	102.87	1.75323e-08	0
	ADDDSVTIISAGNDK	2	1	1	P38011	N13(Deamidated)	1521.69	0	7.3662e+06	0		0			High	103.28	4.31128e-09	High	31.66	0.0598752							0
	AMYTLSAQDEVFSLAFSPNR	5	1	1	P38011		2247.08	0	1.10415e+07	0		0			High	95.95	6.20124e-08	High	43.9	0.00994212	High	154.6	8.35116e-14	High	47.64	0.00438474	0
	GTLEGHNGWVTSLATSAGQPNLLLSASR	5	1	1	P38011		2837.46	0	1.29715e+08	3.64659e+08		0			High	67.77	3.9162e-05	High	71.02	1.81382e-05	High	50.62	0.00204646	High	74.09	8.94527e-06	0
	SDVMSVDIDKK	8	1	1	P38011		1236.62	0	1.68137e+07	5.13157e+07		0			High	60.9	6.45387e-05	High	22.31	0.454423	High	16.18	1.63633	High	82.31	4.66467e-07	1
	AWNLNQFQIEADFIGHNSNINTLTASPDGTLIASAGK	2	1	1	P38011		3928.95	0	2.10736e+07	5.1322e+07		0			High	54.87	0.00112902							High	67.03	7.26824e-05	0
	SDVMSVDIDKK	2	1	1	P38011	M4(Oxidation)	1252.61	0	2.65221e+07	0		0			High	49.64	0.000865338	High	49.75	0.000998347							1
	KAMYTLSAQDEVFSLAFSPNR	2	1	1	P38011		2375.19	0	1.13736e+07	0		0			High	49.39	0.0028396	High	63.25	0.000114716							1
	VVPNEKADDDSVTIISAGNDK	2	1	1	P38011	N19(Deamidated)	2188.06	0	967490	3.21204e+06		0			High	25.3	0.747984							High	17.08	5.01856	1
	AAEPHAVSLAWSADGQTLFAGYTDNVIR	2	1	1	P38011	Q16(Deamidated)	2961.45	0	0	294982		0						High	38.64	0.0485339				High	12.23	22.5392	0
	DGEIMLWNLAAK	2	1	1	P38011	M5(Oxidation)	1376.69	0	0	4.13387e+07		0									High	56.62	0.000173999	High	60.58	6.71113e-05	0
	SDVMSVDIDK	1	1	1	P38011		1108.52	0	0	9.93519e+06		0												High	55.25	0.000103294	0
	KAMYTLSAQDEVFSLAFSPNR	1	1	1	P38011	M3(Oxidation)	2391.16	0	0	3.67555e+06		0												High	34.21	0.100993	1
	LTGDDQK	2	1	1	P38011		776.379	0	0	8.12064e+06		0.001						High	40.26	0.00352267				High	56.01	9.37285e-05	0
	ASNEVLVLR	1	1	1	P38011	N-Term(Acetyl); N3(Deamidated)	1043.57	0	0	2.69202e+06		0.001												High	35.44	0.0166026	0
	ASMIISGSR	10	1	1	P38011	M3(Oxidation)	937.479	0	0	0		0.002						High	33.6	0.017286	Medium	14.35	1.13858				0
	DKTLISWK	3	1	1	P38011		990.561	3.11103e+07	0	126221696		0.003	31.11	0.0184709							High	30.67	0.0204404	Low	30.61	0.0207247	1
	SDVMSVDIDK	1	1	1	P38011	M4(Oxidation)	1124.51	0	0	1.01243e+07		0.022												Medium	13.58	1.969	0
	VWQVMTAN	2	1	1	P38011	M5(Oxidation)	964.456	0	0	0		0.042						Low	20.56	0.252279							0
	VWQVMTAN	2	1	1	P38011		948.461	0	1.39416e+07	3.66746e+07		0.044			Low	11.94	2.10153							Medium	14.13	1.37933	0
P26784	60S ribosomal protein L16-A OS=Saccharomyces cerevisiae (strain ATCC 204508 / S288c) GN=RPL16A PE=1 SV=3 - [RL16A_YEAST]	60.3	1	9	19	293	7.67711e+08	1.31416e+08	3.1924e+08	891.062	1176.4	1366.69	199	22.1874	10.4771
	Sequence	# PSMs	# Proteins	# Protein Groups	Protein Group Accessions	Modifications	MH+ [Da]	A2: Area	B2: Area	E2: Area	phosphoRS Site Probabilities	q-Value	IonScore A4	Exp Value A4	B4	IonScore B4	Exp Value B4	C4	IonScore C4	Exp Value C4	D4	IonScore D4	Exp Value D4	E4	IonScore E4	Exp Value E4	# Missed Cleavages
	VASANATAAESDVAK	37	1	1	P26784		1404.7	0	1.46805e+08	1.37446e+08		0	106.65	1.78641e-09	High	94.87	2.7859e-08	High	99.38	9.86203e-09	High	101.58	5.94246e-09	High	87.29	1.59575e-07	0
	LSTSVGWK	57	2	2	P26784;P26785		877.482	5.45347e+08	9.63552e+07	6.53397e+07		0	64.77	1.207e-05	High	71.24	2.72087e-06	High	64.94	1.16067e-05	High	62.29	2.13653e-05	High	75.18	1.09827e-06	0
	AEELNISGEFFR	11	1	1	P26784		1411.68	2.43319e+08	1.31891e+08	1.45473e+08		0	63	4.36033e-05	High	67.49	1.52928e-05	High	67.18	1.64243e-05	High	66.84	1.7886e-05	High	67.43	1.58128e-05	0
	VSSAEYYAK	26	1	1	P26784		1017.49	1.75334e+08	0	0		0	57.45	6.26907e-05				High	49.61	0.000628478	High	59.5	6.38429e-05				0
	YEDVVAK	42	2	2	P26784;P26785		823.42	5.79299e+08	841827	0		0	53.23	8.34213e-05	High	25.46	0.0499203	High	56.35	4.06703e-05	High	59.55	1.9466e-05				0
	SVEPVVVIDGK	10	1	1	P26784	N-Term(Acetyl)	1183.66	2.75728e+07	1.15553e+08	1.155e+08		0	50.73	0.000190188	High	49.39	0.000263533	High	49.64	0.000251508	High	56.27	4.88619e-05	High	50.81	0.000171779	0
	VVVPQALR	28	2	2	P26784;P26785		881.557	1.17849e+09	84813875	210976158		0	47.81	2.64923e-05	High	49.18	1.9325e-05	High	39.92	0.000162975	High	41.49	0.000113532	High	53.21	7.64047e-06	0
	SVEPVVVIDGK	11	1	1	P26784		1141.65	4.54111e+07	1.98955e+07	1.9046e+07		0	47.56	0.000640166	High	56.27	7.4119e-05	High	48.85	0.000407891	High	45.95	0.000837251	High	56.12	7.64794e-05	0
	KVASANATAAESDVAK	8	1	1	P26784		1532.79	6.30666e+07	3.74892e+07	3.92381e+07		0	46.18	0.00219783	High	29.45	0.103002	High	49.53	0.00101234	High	42.91	0.00501704	High	95.58	2.71575e-08	1
	KVSSAEYYAK	8	1	1	P26784		1145.58	4.0454e+07	0	0		0	45.51	0.00263335	High	24.18	0.25533	High	21.64	0.617625	High	40.38	0.00850253				1
	RVVVPQALR	3	2	2	P26784;P26785		1037.66	6.95306e+07	0	0		0	32.92	0.000995485				High	27.62	0.00337314	High	28.54	0.0027292				1
	VFEGIPPPYDK	6	1	1	P26784		1261.65	146081488	0	0		0	32.87	0.0382665	High	16.78	1.23418	High	35.44	0.0208461	High	31.69	0.0495695	Medium	11.82	4.86996	0
	VASANATAAESDVAK	3	1	1	P26784	N5(Deamidated)	1405.68	0	3.97066e+06	0		0			High	80.54	7.23242e-07							High	20.84	0.648597	0
	VFEGIPPPYDKK	2	1	1	P26784		1389.74	0	3.66195e+07	0		0			High	10.27	6.63915				High	11.67	4.85048				1
	GPFHFR	6	2	2	P26784;P26785		760.389	111439502	1.0219e+08	3.19872e+07		0.001	36.26	0.00755911	Medium	35.71	0.00857968	High	39.02	0.00080201	High	49.03	8.00166e-05	High	48.6	0.000724012	0
	KYTTLGK	6	2	2	P26784;P26785		810.473	129744403	0	0		0.001	26.14	0.00766144	Medium	14.23	0.118935	Medium	27.02	0.0062562	High	30.55	0.0027753				1
	QLLNGQK	7	1	1	P26784		800.463	0	0	0		0.001						High	25.35	0.101089	High	32.97	0.0174865				0
	YHDFLR	12	2	2	P26784;P26785		850.421	4.09763e+07	46479835	3.52416e+07		0.006	35.02	0.00476884	Medium	20.07	0.153506	Medium	30.83	0.0138774	High	29.88	0.0194809	Medium	34.01	0.00601745	0
	KATAFNK	1	2	2	P26784;P26785		779.441	1.09383e+08	0	0		0.02	25.41	0.0362552													1
	KATAFNK	2	2	2	P26784;P26785	N6(Deamidated)	780.426	0	0	0		0.436									Low	13.72	0.639052				1
	KVSSAEYYAKK	2	1	1	P26784	K10(Acetyl)	1315.7	0	0	2.64121e+07		0.675												Low	12.29	4.57996	2
	MSVEPVVVIDGK	5	1	1	P26784	M1(Oxidation); K12(Acetyl)	1330.7	356595024	105704454	2.67653e+07			16.49	1.7334	Low	16.59	1.69065	Low	14.02	3.60811				Low	15.48	2.57657	0
P07245	C-1-tetrahydrofolate synthase, cytoplasmic OS=Saccharomyces cerevisiae (strain ATCC 204508 / S288c) GN=ADE3 PE=1 SV=1 - [C1TC_YEAST]	61.84	1	41	46	287	9.73896e+07	86916913	1.09191e+08	668.033	1205.82	1349.65	946	102.141	6.84424
	Sequence	# PSMs	# Proteins	# Protein Groups	Protein Group Accessions	Modifications	MH+ [Da]	A2: Area	B2: Area	E2: Area	phosphoRS Site Probabilities	q-Value	IonScore A4	Exp Value A4	B4	IonScore B4	Exp Value B4	C4	IonScore C4	Exp Value C4	D4	IonScore D4	Exp Value D4	E4	IonScore E4	Exp Value E4	# Missed Cleavages
	FETDTEGEIAAIR	6	1	1	P07245		1451.7	2.8606e+07	0	2.81088e+06		0	77.97	1.38522e-06							High	91.73	5.66686e-08	High	72.46	5.4541e-06	0
	SSGLTPNAVVLVATVR	13	1	1	P07245		1583.91	3.26523e+07	37471735	25240225		0	77.24	9.17564e-07	High	65.46	1.2729e-05	High	62.87	2.31096e-05	High	65.2	1.4526e-05	High	82.66	2.41461e-07	0
	SHGGAPDVKPGQPLPSAYTEENIEFVEK	8	1	1	P07245		2996.46	1.10866e+08	49423108	2.00719e+08		0	71.69	2.35447e-05	High	35.44	0.0978153	High	76.11	8.49458e-06	High	48.63	0.00481865	High	73.52	1.52353e-05	0
	AALEAGAFEAVTSNHWAEGGK	7	1	1	P07245		2116	8.29418e+07	1.07344e+08	56355210		0	71.3	1.77729e-05	High	48.19	0.00381386	High	60.26	0.000232694	High	42.62	0.0132952	High	67.92	3.94307e-05	0
	MYGGAAIDILPEAQR	9	1	1	P07245		1604.81	7.74961e+06	1.7562e+06	3.49335e+06		0	65.07	3.55669e-05	High	54.73	0.000390185	High	67.46	2.13125e-05	High	67.05	2.34324e-05	High	79.53	1.30985e-06	0
	MYGGAAIDILPEAQR	6	1	1	P07245	M1(Oxidation)	1620.81	0	0	1.15651e+06		0	55.96	0.000290779	High	50.1	0.00103343	High	31.76	0.0781498	High	36.02	0.0306667	High	64.39	4.03946e-05	0
	YILVSGITPTPLGEGK	10	1	1	P07245		1644.92	5.12109e+07	3.76042e+07	7.41262e+07		0	54.05	0.000183591	High	75.28	1.60546e-06	High	70.94	4.40139e-06	High	42.24	0.00282099	High	81.93	3.42406e-07	0
	LLTPVPSDIDISR	22	1	1	P07245		1425.79	5.57731e+07	728995	1.17902e+07		0	53.96	0.000106475	High	57.69	5.93202e-05	High	56.12	7.1226e-05	High	51.77	0.000231848	High	64.39	1.26642e-05	0
	VVVAADVNR	18	1	1	P07245		942.537	9.02898e+07	6.05601e+07	6.74179e+07		0	48.61	0.000603218	High	75.68	1.17757e-06	High	51.89	0.000281831				High	68.15	6.70616e-06	0
	GVPTGFTFPIR	8	1	1	P07245		1191.65	3.1996e+07	2.27264e+07	1.52005e+08		0	44.86	0.00166397	High	21.8	0.244457	High	50.16	0.000416374	High	45.27	0.0015735	High	47.06	0.000872758	0
	DIASYLHDADIVVVAIGQPEFVK	4	1	1	P07245		2499.32	9.88368e+06	2.00775e+07	6.13258e+07		0	42.47	0.00884466	High	39.6	0.0169954				High	45.88	0.00353511	High	45.45	0.00390304	0
	TNPDDLTPEEINK	13	1	1	P07245		1485.71	2.81851e+07	4.34176e+07	1.13377e+08		0	37.1	0.0201711	High	44.98	0.00317846	High	41.79	0.00653277	High	36.87	0.0200861	High	47.13	0.00193352	0
	QPSLGPTLGVK	3	2	2	P07245;P09440		1096.64	9.10136e+07	0	0		0	34.99	0.00359746				High	37.14	0.00219278							0
	NDATFYNR	15	1	1	P07245		1000.45	4.18915e+07	43555572	2.81616e+07		0	33.56	0.0154635	High	44.53	0.00123682	High	32.64	0.0202555	High	45.76	0.000942385	High	41.17	0.00268106	0
	DVDGFGPTNIGELNK	4	1	1	P07245		1575.76	1.66447e+06	0	1.13393e+06		0	33.53	0.0472665				High	61.09	8.30943e-05				High	22.07	0.698478	0
	QITIGQAPTEK	3	1	1	P07245		1185.65	67518156	6.35998e+07	1.38611e+08		0	31.94	0.0309952	High	34.28	0.0178414							High	35.78	0.0126307	0
	TQYSLSHDATLK	16	1	1	P07245		1363.68	2.78177e+07	5.18747e+06	3.29559e+07		0	25.33	0.205016	High	37.78	0.0115707	High	34.55	0.0271307	High	14.72	3.01029	High	41.15	0.00641514	0
	VLAEKDVDGFGPTNIGELNK	1	1	1	P07245		2116.1	8.59715e+06	0	0		0	23.01	0.650795													1
	LNIDPDTITIK	3	1	1	P07245		1242.69	0	0	3.6959e+06		0	22.3	0.333874										High	23.81	0.320667	0
	SDIVGSPVAELLK	1	1	1	P07245		1327.75	8.08085e+07	0	0		0	21.97	0.309724													0
	TVVIDVGTNYVADPSK	9	1	1	P07245		1677.87	4.13698e+06	0	2.06651e+07		0	20.52	1.08366	High	36.05	0.0278235	High	47.5	0.00207347	High	81.48	8.36031e-07	High	24.41	0.405712	0
	QFGVPVVVAINKFETDTEGEIAAIRK	2	1	1	P07245		2831.53	1.04137e+06	2.61055e+07	0		0	19.46	1.23941	High	34.45	0.0310109										2
	QFGVPVVVAINK	3	1	1	P07245		1270.75	2.19042e+07	0	0		0	14.36	1.83402	High	25.66	0.132834	High	23.96	0.196476							0
	QFGVPVVVAINKFETDTEGEIAAIR	2	1	1	P07245		2703.43	0	1.26752e+07	0		0			High	59.82	0.000149416	High	53.74	0.00058603							1
	VTGFDITVASELMAILALSK	3	1	1	P07245		2079.14	0	311998	0		0			High	49.08	0.000709434							High	16.52	1.53093	0
	ANVTIEGSR	21	1	1	P07245		946.495	0	1.96699e+06	1.6072e+07		0			High	46.89	0.00100071	High	50.56	0.000429842	High	47.04	0.000916325	High	42.93	0.00236075	0
	STTTMGLVQALTAHLGKPAIANVR	2	1	1	P07245		2450.36	0	1.69424e+07	0		0			High	42.56	0.0032612	High	55.12	0.000163802							0
	VLAEKDVDGFGPTNIGELNKK	3	1	1	P07245		2244.19	0	8.98072e+07	7.33452e+06		0			High	27.41	0.23756							High	22.93	0.646341	2
	LNIDPDTITIKR	4	1	1	P07245		1398.8	0	3.279e+07	1.57589e+07		0			High	24.64	0.149963				High	11.87	2.47699	High	45	0.00120483	1
	YVDQLNEDPHTHGIIVQLPLPAHLDEDRITSR	3	1	1	P07245	N6(Deamidated)	3692.87	0	1.80442e+07	0		0			High	11.76	18.1605										1
	YVHLITPVPGGVGPMTVAMLMQNTLIAAK	1	1	1	P07245		3022.64	0	0	0		0						High	49.57	0.000868358							0
	SIQGHVPGFAPNLAIIQVGNRPDSATYVR	2	1	1	P07245		3077.63	0	0	0		0						High	27.18	0.247896	High	19.04	1.6428				0
	AAEEAGIVANFIHLDESATEFEVLR	1	1	1	P07245		2731.35	0	0	0		0									High	56.4	0.000696767				0
	SHGGAPDVKPGQPLPSAYTEENIEFVEK	6	1	1	P07245	Q12(Deamidated)	2997.47	0	0	0		0									High	31.91	0.217955	High	24.57	1.16927	0
	AALEAGAFEAVTSNHWAEGGK	1	1	1	P07245	N14(Deamidated)	2117	0	0	0		0									High	15.17	8.00057				0
	AVIEASNQPVDFHFLYDVNSSVEDKLTTIVQK	1	1	1	P07245		3606.84	0	0	0		0									High	15.04	7.30526				1
	QFGVPVVVAINKFETDTEGEIAAIR	2	1	1	P07245	N11(Deamidated)	2704.43	0	0	0		0												High	50.21	0.00116813	1
	TVVIDVGTNYVADPSKK	1	1	1	P07245		1805.97	0	0	4.27358e+07		0												High	36.96	0.019664	1
	SLNSTVTITHSK	1	1	1	P07245		1287.69	0	0	1.08016e+07		0												High	24.39	0.240912	0
	DAIKPNLMQTLEGTPVLVHAGPFANISIGASSVIADR	1	1	1	P07245		3803	0	0	0		0												High	23.66	0.619528	0
	YVDQLNEDPHTHGIIVQLPLPAHLDEDRITSR	1	1	1	P07245		3691.87	0	0	4.06969e+07		0												High	20.1	2.5975	1
	LVGTEPEAK	13	1	1	P07245		943.512	6.73946e+07	0	0		0.001	34.62	0.0140646				Medium	28.62	0.0579846	Low	27.77	0.0676792				0
	LTTIVQK	2	1	1	P07245		802.503	0	0	0		0.001						High	42.73	0.000277334							0
	YVHLITPVPGGVGPMTVAMLMQNTLIAAK	3	1	1	P07245	M15(Oxidation); M19(Oxidation)	3054.63	0	0	0		0.001						High	28.08	0.17528							0
	NDATFYNR	1	1	1	P07245	N1(Deamidated)	1001.43	0	0	3.17875e+06		0.001												High	37.13	0.00504438	0
	DVDGFGPTNIGELNKK	1	1	1	P07245		1703.86	0	0	0		0.002						High	10.43	10.117							1
	VVDINDR	17	2	2	P07245;P09440		830.437	6.87468e+07	0	0		0.004	32.03	0.0324273				Medium	38.59	0.0070977	Medium	26.07	0.11407				0
	STTTMGLVQALTAHLGKPAIANVR	1	1	1	P07245	M5(Oxidation)	2466.36	0	0	0		0.006									High	17.48	1.09869				0
	YVDQLNEDPHTHGIIVQLPLPAHLDEDR	1	1	1	P07245		3234.62	0	1.48064e+07	0		0.008			High	10.92	25.3368										0
	GIIELLHK	1	1	1	P07245		922.572	0	0	100850505		0.008												High	16.58	0.0285722	0
	KAAEEAGIVANFIHLDESATEFEVLR	1	1	1	P07245		2859.45	0	0	0		0.023						Medium	23.98	1.02086							1
	GEWFKPR	1	1	1	P07245		919.479	0	0	5.81834e+06		0.055												Low	27.82	0.0837545	0
	AGQVLDGK	1	1	1	P07245		787.431	3.45159e+07	0	0			13.93	2.84821													0
	LTTIVQK	1	1	1	P07245	Q6(Deamidated)	803.487	0	9.60044e+06	0					Low	10.37	0.541816										0
	AVIEASNQPVDFHFLYDVNSSVEDK	2	1	1	P07245	S6(Phospho); N19(Deamidated); K25(LeuArgGlyGly)	3287.51	0	0	0	S(6): 25.0; Y(16): 25.0; S(20): 25.0; S(21): 25.0							Low	10.16	49.4396							0
	AGQVLDGK	1	1	1	P07245	Q3(Deamidated)	788.414	0	0	0											Low	10	7.46				0
A6ZP47	ATP-dependent RNA helicase DED1 OS=Saccharomyces cerevisiae (strain YJM789) GN=DED1 PE=3 SV=1 - [DED1_YEAS7]	61.59	2	23	27	253	6.39784e+07	5.69715e+07	1.25973e+08	808.15	831.601	1345.22	604	65.5125	7.82568
	Sequence	# PSMs	# Proteins	# Protein Groups	Protein Group Accessions	Modifications	MH+ [Da]	A2: Area	B2: Area	E2: Area	phosphoRS Site Probabilities	q-Value	IonScore A4	Exp Value A4	B4	IonScore B4	Exp Value B4	C4	IonScore C4	Exp Value C4	D4	IonScore D4	Exp Value D4	E4	IonScore E4	Exp Value E4	# Missed Cleavages
	AGNTGLATAFFNSENSNIVK	10	2	1	A6ZP47		2055.01	34978179	2.91861e+07	2.6045e+07		0	92.9	9.90592e-08	High	87.64	2.9995e-07	High	67.78	3.21612e-05	High	78.65	2.48968e-06	High	97.9	3.06441e-08	0
	VGSTSENITQK	16	2	1	A6ZP47		1163.59	0	0	0		0	90.95	4.43948e-08				High	77.18	1.05763e-06	High	81.59	4.483e-07				0
	SALLDLLSASTDGLTLIFVETK	5	2	1	A6ZP47		2307.27	498343	950929	684033		0	64.4	2.6069e-05	High	54.92	0.000224186	High	82.67	3.72039e-07				High	65.63	1.82442e-05	0
	DVPEPITEFTSPPLDGLLLENIK	14	2	1	A6ZP47		2537.34	4.15191e+07	5.17539e+07	8.33284e+07		0	60.16	0.000132767	High	51.71	0.000912299	High	72.66	7.47148e-06	High	69.03	1.55282e-05	High	89.37	1.57694e-07	0
	YLVLDEADR	18	4	2	A6ZWD3;A6ZP47		1093.55	2.06091e+07	1.05944e+07	2.25692e+07		0	57.28	0.000109996	High	40.25	0.00613168	High	58.38	6.88301e-05	High	56.97	0.000110199	High	64.21	1.78468e-05	0
	AGGASAGGWGSSR	14	2	1	A6ZP47		1120.51	3.10342e+07	0	0		0	55.88	0.00013531				High	62.91	2.3742e-05	High	37.37	0.00960133				0
	DFLSDYIFLSVGR	5	2	1	A6ZP47		1531.78	2.1696e+06	5.49805e+06	2.23491e+06		0	53.86	0.000422867	High	83.68	4.65832e-07	High	61.03	7.67561e-05				High	78.99	1.36782e-06	0
	YSVPIVANGR	7	2	1	A6ZP47	N8(Deamidated)	1076.57	7.6683e+06	0	1.46546e+06		0	51.93	0.000288224				High	22.95	0.28645	High	22.28	0.384515	High	33.6	0.024685	0
	LNDLLER	9	4	2	A6ZWD3;A6ZP47		872.484	51854117	0	0		0	49.17	0.000645249				High	68.22	7.97748e-06				High	67.41	9.61316e-06	0
	TGGFLFPVLSESFK	7	2	1	A6ZP47		1528.8	40384145	5.80312e+07	1.17891e+08		0	48.5	0.00144503	High	40.51	0.00910987	High	60.22	9.73895e-05	High	65.86	2.72e-05	High	36.14	0.0249301	0
	SGAATLLVATAVAAR	10	2	1	A6ZP47		1371.8	8.16533e+07	4.22418e+07	0		0	40.9	0.00349111	High	55.14	9.59926e-05	High	56.38	7.21502e-05	High	50.39	0.000286575				0
	ELATQIFDEAK	14	2	1	A6ZP47		1264.64	52305841	3.19383e+06	3.30072e+06		0	38.82	0.00794537	High	70.54	5.37796e-06	High	32.18	0.0369258	High	30.49	0.0552063	High	61.58	4.09022e-05	0
	AEIALFGVPEDPNFQSSGINFDNYDDIPVDASGK	5	2	1	A6ZP47	Q15(Deamidated); N20(Deamidated)	3643.68	2.73613e+06	0	0		0	38.38	0.0790747													0
	VLYVENQDKK	5	2	1	A6ZP47		1235.66	4.95263e+07	0	0		0	38.08	0.00722746				High	33.32	0.0216265	High	32.17	0.0289413				1
	AEIALFGVPEDPNFQSSGINFDNYDDIPVDASGK	20	2	1	A6ZP47	Q15(Deamidated)	3642.7	2.65932e+06	7.84476e+06	1.62073e+07		0	31.29	0.394023	High	40.36	0.0489909	High	28.47	0.755185	High	51.69	0.00352577	High	45.07	0.0163007	0
	GLHEILTEANQEVPSFLK	6	2	1	A6ZP47		2025.07	1.43732e+07	6.11294e+07	9.93086e+07		0	30.81	0.106926	High	18.69	1.75567	High	50.22	0.00108559	High	53.61	0.000561157	High	52.07	0.000739145	0
	AELSEQVQNLSINDNNENGYVPPHLR	14	2	1	A6ZP47	N-Term(Acetyl); N13(Deamidated)	2993.44	0	3.43508e+06	0		0	28.22	0.602793	High	52.42	0.00229176										0
	TGPSPQPESQGSFYQR	26	2	1	A6ZP47		1765.82	5.79759e+07	1.57015e+07	8.20899e+07		0	26.49	0.311787	High	43.1	0.00672956	High	65.14	4.28828e-05	High	57.56	0.000244579	High	69.01	1.76723e-05	0
	ELATQIFDEAKK	6	2	1	A6ZP47		1392.74	20710242	2.13068e+07	4.52328e+07		0	24.3	0.21772	High	24.5	0.207921	High	22.68	0.321279				High	24.5	0.211291	1
	MLDMGFEPQIR	2	6	3	A6ZWD3;A6ZRX0;A6ZP47		1336.64	1702493	0	1.05935e+07		0	21.1	0.688919										High	30.79	0.0644019	0
	SALLDLLSASTDGLTLIFVETKR	2	2	1	A6ZP47		2463.37	330049	0	762870		0	16.83	1.02812										High	63.52	2.12978e-05	1
	GLDIPNVTHVINYDLPSDVDDYVHR	2	2	1	A6ZP47	N6(Deamidated)	2867.4	0	5133200	0		0			High	59.75	0.000347382										0
	DAMMSAPGSR	1	2	1	A6ZP47		1022.44	0	2.08298e+06	0		0			High	37.81	0.00408147										0
	QTLMFSATFPADIQHLAR	3	2	1	A6ZP47		2047.04	0	1.98778e+07	33274560		0			High	32.75	0.0817297	High	40.76	0.0131669				High	53.79	0.00062967	0
	YSVPIVANGR	5	2	1	A6ZP47		1075.59	0	2.45035e+06	5.69498e+07		0			High	25.32	0.13616							High	53.3	0.000231295	0
	MADQLTDFLIMQNFR	4	2	1	A6ZP47		1842.9	0	0	8.5193e+06		0						High	65.59	4.46385e-05	High	63.96	6.36035e-05	High	71.19	1.17508e-05	0
	GLDIPNVTHVINYDLPSDVDDYVHR	5	2	1	A6ZP47		2866.41	0	0	1.79636e+08		0						High	48.65	0.00464026	High	40.8	0.0271446	High	67.17	6.10329e-05	0
	AELSEQVQNLSINDNNENGYVPPHLR	7	2	1	A6ZP47	N-Term(Acetyl); N9(Deamidated); N13(Deamidated)	2994.42	0	0	0		0						High	24.07	1.61339							0
	AELSEQVQNLSINDNNENGYVPPHLR	1	2	1	A6ZP47	N-Term(Acetyl)	2992.44	0	0	0		0									High	39.92	0.0381412				0
	VLYVENQDK	1	2	1	A6ZP47		1107.57	0	0	16097185		0												High	57.72	0.000110555	0
	AYPTAVIMAPTR	1	2	1	A6ZP47	M8(Oxidation)	1306.69	0	0	2.74844e+06		0.003												High	18.09	0.993528	0
	MLDMGFEPQIR	2	6	3	A6ZWD3;A6ZRX0;A6ZP47	M4(Oxidation)	1352.63	0	0	0		0.004						High	28.31	0.1078							0
	MLDMGFEPQIR	4	6	3	A6ZWD3;A6ZRX0;A6ZP47	N-Term(Acetyl); M1(Oxidation)	1394.65	0	0	1.66285e+06		0.007			Medium	16.99	1.52589							High	10.57	6.76168	0
	ISLANVK	2	2	1	A6ZP47	K7(Acetyl)	786.473	0	1.12842e+07	1.5298e+06					Low	10.52	4.36924							Low	10.55	4.33917	0
P14126	60S ribosomal protein L3 OS=Saccharomyces cerevisiae (strain ATCC 204508 / S288c) GN=RPL3 PE=1 SV=4 - [RL3_YEAST]	60.47	1	23	26	247	4.99598e+08	1.38336e+08	1.67769e+08	1556.75	754.98	1341.57	387	43.7304	10.2866
	Sequence	# PSMs	# Proteins	# Protein Groups	Protein Group Accessions	Modifications	MH+ [Da]	A2: Area	B2: Area	E2: Area	phosphoRS Site Probabilities	q-Value	IonScore A4	Exp Value A4	B4	IonScore B4	Exp Value B4	C4	IonScore C4	Exp Value C4	D4	IonScore D4	Exp Value D4	E4	IonScore E4	Exp Value E4	# Missed Cleavages
	TVAVDSVFEQNEMIDAIAVTK	9	1	1	P14126	M13(Oxidation)	2296.14	6.72875e+07	4.39978e+06	0		0	120.85	1.93391e-10	High	65.41	6.50868e-05	High	51.76	0.00151032	High	41.39	0.0163592				0
	TVAVDSVFEQNEMIDAIAVTK	10	1	1	P14126		2280.15	3.13316e+07	5.69566e+06	6.00704e+06		0	108.82	2.66639e-09	High	114.31	7.6527e-10	High	115.43	5.82001e-10	High	56.07	0.000522399	High	48.96	0.00262501	0
	EVVEAVTVVDTPPVVVVGVVGYVETPR	10	1	1	P14126		2808.54	9.58046e+07	0	0		0	105.96	1.65671e-09				High	78.85	8.83547e-07	High	92.06	4.2192e-08	High	36.48	0.0116838	0
	AHLAEIQLNGGSISEK	7	1	1	P14126		1666.88	4.10834e+08	25299731	16194672		0	91.25	6.43034e-08	High	32.97	0.0478924				High	87.6	1.46062e-07	High	46.38	0.00212193	0
	GDDEANGATSFDR	21	1	1	P14126		1354.55	3.16296e+07	4.81131e+07	5.69374e+07		0	89.69	4.66648e-08	High	33.67	0.018964	High	73.8	1.83006e-06	High	40.92	0.00347911	High	52.91	0.000213115	0
	YAQDGAGIER	48	1	1	P14126		1079.51	5.9185e+08	1.22535e+08	2.69459e+07		0	66.63	7.47409e-06	High	69.47	4.01078e-06	High	67.21	6.74883e-06	High	78.54	4.51367e-07	High	59.56	4.66995e-05	0
	TITPMGGFVHYGEIK	4	1	1	P14126	M5(Oxidation)	1665.83	0	4.53846e+06	0		0	65.47	3.92626e-05	High	32.11	0.0812033	High	31.87	0.0899454	High	15.99	3.30823				0
	SKPVALTSFLGYK	12	1	1	P14126		1410.8	6.6671e+07	157651492	0		0	60.91	2.41666e-05	High	60.21	3.00607e-05	High	45.76	0.000846819	High	35.24	0.00969494				0
	KAHLAEIQLNGGSISEK	3	1	1	P14126		1794.98	1.37717e+07	0	0		0	58.16	0.000103569										High	20.62	0.618144	1
	TITPMGGFVHYGEIK	2	1	1	P14126		1649.84	7.64369e+07	0	0		0	57.49	0.000208538				High	37.39	0.0210113							0
	VGKGDDEANGATSFDR	14	1	1	P14126		1638.74	1.51103e+08	9.05044e+07	1.55141e+08		0	54.6	0.000411403	High	73.03	5.54479e-06	High	27.88	0.182318	High	37.4	0.0206809	High	63.78	4.67583e-05	1
	SLTTVWAEHLSDEVKR	8	1	1	P14126		1870.96	1.42762e+08	8.02561e+07	8.79379e+07		0	49.09	0.00164311	High	56.26	0.000310882	High	48.3	0.00198792	High	47.19	0.00254106	High	51.22	0.00100465	1
	SLYTNTSR	18	1	1	P14126		941.469	4.34353e+08	2.80737e+06	0		0	47.29	0.000402205	High	21.37	0.169964	High	34.73	0.00708357	High	34.87	0.00685886				0
	SLTTVWAEHLSDEVK	10	1	1	P14126		1714.86	3.58536e+08	1.34823e+08	1.55646e+08		0	45.8	0.00343118	High	38.93	0.0195681	High	48.2	0.00231499	High	59.07	0.000160858	High	60.5	0.000116486	0
	AHLAEIQLNGGSISEK	10	1	1	P14126	N9(Deamidated)	1667.87	1.31484e+08	0	4.40652e+06		0	42.57	0.00529003				High	22.89	0.559794	High	25.97	0.269117	High	43.44	0.0048143	0
	AGMTTIVR	8	1	1	P14126		848.465	91757981	2.33029e+07	5.67306e+07		0	38.1	0.00419729	High	16.73	0.507455	High	53.71	0.000115337	High	55.01	7.68244e-05	High	55.52	6.70499e-05	0
	VLVHTQIR	3	1	1	P14126		965.589	6.08711e+07	0	0		0	37.36	0.000661154	High	16.52	0.0802237	High	35.98	0.000908453							0
	AGMTTIVR	1	1	1	P14126	M3(Oxidation)	864.461	1.24385e+08	0	0		0	34.18	0.0116493													0
	KALEEVSLK	5	1	1	P14126		1016.6	2.43392e+08	2.77122e+07	3.64627e+07		0	33.02	0.00868059	High	45.5	0.000656683				High	27.35	0.04289	High	48.04	0.000365895	1
	VGKGDDEANGATSFDR	5	1	1	P14126	N9(Deamidated)	1639.72	0	0	2.75482e+07		0	22.25	0.671609				High	32.11	0.0708684				High	68.28	1.68357e-05	1
	TVAVDSVFEQNEMIDAIAVTK	2	1	1	P14126	Q10(Deamidated)	2281.14	0	0	0		0			High	95.65	6.31394e-08										0
	GDDEANGATSFDR	6	1	1	P14126	N6(Deamidated)	1355.53	0	2.54579e+07	1.31097e+07		0			High	70.19	4.74768e-06	High	39.57	0.00562528				High	41.35	0.00370076	0
	TVAVDSVFEQNEMIDAIAVTK	2	1	1	P14126	Q10(Deamidated); M13(Oxidation)	2297.13	0	0	0		0						High	39.61	0.0264026							0
	TITPMGGFVHYGEIKNDFIMVK	1	1	1	P14126		2497.26	0	0	0		0									High	29.08	0.287729				1
	KTPLAQK	5	1	1	P14126		785.488	120182652	0	0		0.001	39.38	0.00263564				High	32.53	0.012761	High	34.39	0.00831546				1
	SLYTNTSR	1	1	1	P14126	N5(Deamidated)	942.453	0	1.72953e+06	0		0.001			High	34.95	0.00614188										0
	KAHLAEIQLNGGSISEK	3	1	1	P14126	N10(Deamidated)	1795.96	0	5.30753e+06	0		0.001			High	15.86	2.0935				High	34.79	0.0309989				1
	TITPMGGFVHYGEIKNDFIMVK	1	1	1	P14126	M5(Oxidation)	2513.26	0	0	0		0.001									High	16.21	5.945				1
	WIDTASK	2	1	1	P14126		820.421	3.49939e+08	0	0		0.002	39.76	0.00452846				High	32.02	0.0269123							0
	GHGFEGVTHR	2	1	1	P14126		1096.53	0	2.98025e+06	0		0.002			High	11.79	3.27797				High	22.4	0.293762				0
	FQTPAEK	5	1	1	P14126		820.42	472591398	0	0		0.005	30.16	0.0413001				High	27.89	0.0696548	Low	16.16	1.06646				0
	ALEEVSLK	1	1	1	P14126		888.504	2.63969e+08	0	0		0.007	30.08	0.0252309													0
	HAFMGTLK	2	1	1	P14126	M4(Oxidation)	920.466	1.80317e+08	3.21342e+06	0		0.01	16.41	0.865099	Medium	17.83	0.642783										0
	KSLYTNTSR	1	1	1	P14126		1069.56	0	0	0		0.014									Medium	32.24	0.0166573				1
	KYEAPR	1	1	1	P14126		763.41	1.53196e+08	0	0		0.116	31.74	0.011522													1
	TVAVDSVFEQNEMIDAIAVTK	1	1	1	P14126	N-Term(Acetyl); M13(Oxidation)	2338.14	0	0	0		0.2	15.75	6.40037													0
	SKPVALTSFLGYKAGMTTIVRDLDRPGSK	2	1	1	P14126	K2(Acetyl); S8(Phospho); Y12(Phospho); T17(Phospho); T18(Phospho); K29(GlyGly)	3584.59	274038	0	0	Too many NL-allowing PTMs	0.831	11.29	40.5874													2
	IVTLRK	1	1	1	P14126	K6(Acetyl)	771.512	4.3759e+06	0	0			11.1	0.904328													1
P32598	Serine/threonine-protein phosphatase PP1-2 OS=Saccharomyces cerevisiae (strain ATCC 204508 / S288c) GN=GLC7 PE=1 SV=1 - [PP12_YEAST]	57.05	2	11	13	167	0	4.39696e+08	7.88855e+08		1241.07	1341.27	312	35.884	5.49072
	Sequence	# PSMs	# Proteins	# Protein Groups	Protein Group Accessions	Modifications	MH+ [Da]	A2: Area	B2: Area	E2: Area	phosphoRS Site Probabilities	q-Value	IonScore A4	Exp Value A4	B4	IonScore B4	Exp Value B4	C4	IonScore C4	Exp Value C4	D4	IonScore D4	Exp Value D4	E4	IonScore E4	Exp Value E4	# Missed Cleavages
	AHQVVEDGYEFFSK	23	1	1	P32598		1655.77	0	2.63068e+08	585696666		0			High	91.05	1.02081e-07	High	72.96	6.4872e-06	High	66.84	2.54317e-05	High	81.11	1.03429e-06	0
	MDSQPVDVDNIIDR	18	1	1	P32598	N-Term(Acetyl); M1(Oxidation)	1674.76	0	0	1.49734e+08		0			High	90.8	1.11706e-07	High	94.84	4.40632e-08	High	72.88	7.06894e-06	High	86.34	3.16124e-07	0
	LFEYGGFPPESNYLFLGDYVDR	21	1	1	P32598		2598.22	0	8.37644e+07	1.74283e+08		0			High	76.51	7.67009e-06	High	91.81	2.3371e-07	High	69.63	3.86352e-05	High	97.71	5.83615e-08	0
	QPILLELEAPIK	9	1	1	P32598		1363.82	0	6.37793e+08	8.468e+08		0			High	65.3	2.95121e-06	High	65.22	3.18644e-06	High	65.09	3.09742e-06	High	65.24	3.1718e-06	0
	GVSFTFGPDVVNR	16	1	1	P32598		1394.71	0	3.46081e+08	4.52494e+08		0			High	61.93	6.97957e-05	High	62.35	6.32746e-05	High	62.28	6.43915e-05	High	62.39	6.66742e-05	0
	GSKPGQQVDLEENEIR	49	1	1	P32598		1798.89	0	5.98878e+07	2.82525e+08		0			High	61.49	0.000102179	High	76.3	3.37569e-06	High	59.01	0.000182627	High	75.75	3.83277e-06	0
	IKYPENFFILR	11	3	2	P26570;P32598		1439.8	0	3.35213e+08	8.40804e+08		0			High	59.96	3.74937e-05	High	64.5	1.33232e-05	High	49.44	0.000422629	High	55.41	0.000108046	1
	MDSQPVDVDNIIDR	8	1	1	P32598	N-Term(Acetyl)	1658.77	0	9.64222e+06	0		0			High	58.68	0.000149545	High	57	0.000251802	High	54.2	0.00046136				0
	YPENFFILR	5	3	2	P32598;P26570		1198.63	0	0	2.44824e+08		0						High	57.23	7.62614e-05	High	45.69	0.00108719	High	47.81	0.000667275	0
	AHQVVEDGYEFFSKR	2	1	1	P32598		1811.87	0	0	0		0						High	14.69	4.99928				High	23.72	0.603809	1
	IFCMHGGLSPDLNSMEQIR	1	1	1	P32598	N-Term(Acetyl); M4(Oxidation)	2206.02	0	0	0		0									High	40.74	0.0215894				0
	TFTDCFNCLPIAAIIDEK	1	1	1	P32598		2013.97	0	0	0		0.002						High	17.56	3.23416							0
	VMRPTDIPDVGLLCDLLWSDPDKDIVGWSENDR	1	1	1	P32598	N-Term(Acetyl); M2(Oxidation)	3827.85	0	1.09433e+07	0		0.003			High	10.3	45.1695										1
	MDSQPVDVDNIIDRLLEVR	1	1	1	P32598	N-Term(Acetyl); M1(Oxidation)	2285.14	0	434650	0		0.008			High	22.27	1.35928										1
	VMRPTDIPDVGLLCDLLWSDPDKDIVGWSENDR	1	1	1	P32598	K23(GlyGly)	3883.87	0	0	0		0.012						Medium	10.51	42.9795							1
P10964	DNA-directed RNA polymerase I subunit RPA190 OS=Saccharomyces cerevisiae (strain ATCC 204508 / S288c) GN=RPA190 PE=1 SV=2 - [RPA1_YEAST]	34.56	2	41	45	180	1.0382e+07	5.82453e+07	5.41349e+07	126.61	463.58	1335.91	1664	186.314	7.07861
	Sequence	# PSMs	# Proteins	# Protein Groups	Protein Group Accessions	Modifications	MH+ [Da]	A2: Area	B2: Area	E2: Area	phosphoRS Site Probabilities	q-Value	IonScore A4	Exp Value A4	B4	IonScore B4	Exp Value B4	C4	IonScore C4	Exp Value C4	D4	IonScore D4	Exp Value D4	E4	IonScore E4	Exp Value E4	# Missed Cleavages
	VIVTETTGTSNTAGGNAAR	11	1	1	P10964		1819.91	1.89057e+06	4.94372e+06	3.60723e+07		0	53.06	0.00068116	High	79.57	1.51204e-06	High	124.38	5.02631e-11				High	94.47	4.91429e-08	0
	LMNAFVTIQNDVNAFIDSTK	4	1	1	P10964	M2(Oxidation)	2257.12	231305	2.04986e+06	9.20572e+06		0	48.47	0.00327847	High	46.93	0.00447003	High	82.5	1.24615e-06				High	59.93	0.00022078	0
	SGILDAVTSSK	4	1	1	P10964		1077.58	3.036e+06	0	14002228		0	37.35	0.00924068	High	14.25	1.8867	High	46.79	0.00105124				High	38.64	0.00737206	0
	VNAITSQVVSK	7	1	1	P10964		1145.65	1.68526e+07	2.12611e+07	8.64318e+07		0	35.06	0.0108849	High	45.66	0.00108522	High	61.27	2.98206e-05				High	35.85	0.0103876	0
	IVTLPPTIFKPYPLWTGK	5	1	1	P10964		2071.2	4.35529e+06	1.5448e+07	7.08943e+07		0	19.85	0.265514	High	41.65	0.00158668	High	49.01	0.000315892	High	22.7	0.122175	High	35.15	0.00783587	0
	YGIVHSLHEVYGPEVAAK	6	1	1	P10964		1969.02	8.01269e+06	2.37035e+07	7.83976e+07		0	19.62	1.60715	High	23.11	0.668476	High	39.15	0.0184191	High	13.95	6.09915	High	52.24	0.000830178	0
	DLNDDLSK	4	1	1	P10964		919.436	5.31881e+06	1.99069e+07	0		0	19.02	0.392233	High	33.74	0.0134197	High	46.73	0.000678377							0
	VLLSEVIDKVIVTETTGTSNTAGGNAAR	2	1	1	P10964		2816.51	0	1.37209e+07	2.2667e+07		0			High	101.29	7.29273e-09							High	97.17	2.07696e-08	1
	NTIVNEINNVFSR	3	1	1	P10964		1519.79	0	1.62563e+07	4.86185e+07		0			High	62.54	5.59972e-05	High	42.76	0.00455775				High	66.48	2.27492e-05	0
	EGLIDTAVK	17	2	2	P10964;P04050		945.524	0	1.09377e+08	2.94817e+08		0			High	54.83	0.000142393	High	52.66	0.000234686	High	43.46	0.00195204	High	32.96	0.0189431	0
	VLTTSLLIR	4	1	1	P10964		1015.65	0	1.0135e+07	2.46445e+07		0			High	43.46	0.000112704	High	36.77	0.000525945				High	43.19	0.000119933	0
	IFETALNEK	1	1	1	P10964		1064.56	0	5.34542e+06	0		0			High	41.01	0.00221108										0
	AEALNLANTDSQYLTPTSGSPVR	9	1	1	P10964	Q12(Deamidated)	2406.17	0	0	0		0			High	34.92	0.0929923	High	19.34	2.979							0
	LMNAFVTIQNDVNAFIDSTK	5	1	1	P10964		2241.12	0	3.03326e+06	1.67143e+07		0			High	29.77	0.23613	High	39.95	0.0220474				High	59.59	0.000239089	0
	LNNVGTGSFDVLAK	4	1	1	P10964		1434.76	0	0	7.53452e+06		0			High	26.09	0.202119							High	55.32	0.000178462	0
	AEALNLANTDSQYLTPTSGSPVR	9	1	1	P10964		2405.19	0	998319	722108		0			High	22.71	1.35691	High	109.41	2.897e-09				High	63.18	0.000121508	0
	TGSTYILSTEVK	4	1	1	P10964		1298.68	0	0	1.02231e+07		0			High	10.28	5.25972	High	81.55	3.43622e-07				High	57.86	7.8649e-05	0
	KLDGSNEASANDEESFDVGR	3	1	1	P10964		2139.94	0	0	8.3281e+06		0						High	59.95	0.000207829				High	58.18	0.000315666	1
	WPGATQIQNEDGSLVSLIGMSVEQR	1	1	1	P10964		2715.34	0	0	0		0						High	55.69	0.000826722							0
	SVISPDPNIETNEIGVPPVFAVK	6	1	1	P10964		2422.29	0	0	1.28929e+07		0						High	49.24	0.00140269				High	50.35	0.00109601	0
	YLGSVSENFQDKLESFLDK	1	1	1	P10964		2219.1	0	0	0		0						High	31.52	0.144039							1
	LGEEVHENSQNQLLSK	2	1	1	P10964		1824.91	0	0	2.49119e+07		0						High	22.47	0.822179				High	40.39	0.0132455	0
	QLEGVHVSYDNSIR	3	1	1	P10964		1616.81	0	0	2.25981e+07		0						High	21.04	0.982627				High	37.35	0.022982	0
	EAAAEVTNLDKDTPADDPELLK	2	1	1	P10964		2355.16	0	0	4.55367e+06		0						High	20	2.5275				High	22.18	1.46856	1
	YNFDDESGK	2	1	1	P10964		1074.44	0	0	3.21981e+06		0						Low	11.16	1.59627				High	36.76	0.00451246	0
	LELAADTEK	2	1	1	P10964		989.513	0	0	36450116		0						Low	11.12	3.2723				High	47.31	0.000661378	0
	LTYPEPVTAYNIAELR	1	1	1	P10964		1849.97	0	0	2.09475e+07		0												High	113.68	5.43828e-10	0
	TTGPDIGVAVPR	1	1	1	P10964		1182.65	0	0	2.19609e+07		0												High	87.11	4.27979e-08	0
	QITNPTVLDNLGHPVSGGLYDLALGAFLR	1	1	1	P10964		3051.63	0	0	1.92602e+07		0												High	54.29	0.000412424	0
	YLGSVSENFQDKLESFLDK	2	1	1	P10964	Q10(Deamidated)	2220.08	0	0	7316209		0												High	35.01	0.0697887	1
	LLQYGLIDESYK	1	1	1	P10964		1441.76	0	0	3.57362e+06		0												High	32.67	0.0387721	0
	EAAAEVTNLDKDTPADDPELLKR	2	1	1	P10964		2511.26	0	0	1.30527e+07		0												High	24.14	0.937869	2
	NILDTVFR	3	1	1	P10964		977.541	6.28069e+06	0	1.67588e+07		0.001	17.52	0.775308				Medium	11.12	2.14033				High	27.05	0.0548334	0
	SGYLQR	15	1	1	P10964	N-Term(Acetyl)	765.39	0	41655415	0		0.001			Low	24.09	0.0779884				Low	31	0.0158866				0
	AVLDNEREQLDSPSAR	2	1	1	P10964		1799.89	0	2.62781e+06	1.8934e+07		0.001			High	16.02	3.83178							High	17.4	2.78869	1
	GSFTATVNDER	3	1	1	P10964		1196.55	0	0	0		0.001						High	51.4	0.00048827							0
	LMNAFVTIQNDVNAFIDSTK	2	1	1	P10964	N-Term(Acetyl); M2(Oxidation)	2299.14	0	0	0		0.001						High	40.74	0.0194684							0
	QGTYLAFNR	5	1	1	P10964		1069.54	0	0	5.08551e+06		0.001						High	20.02	0.42255				High	31.83	0.0227026	0
	TLPSFKPYETDAMAGGYVK	1	1	1	P10964	M13(Oxidation)	2091.01	0	0	0		0.001						High	19.08	2.58251							0
	LQEILR	3	2	1	P10964		771.473	0	8.92862e+06	0		0.002			High	26.21	0.0925017	High	32.66	0.0209483				High	34.61	0.0133706	0
	SVISPDPNIETNEIGVPPVFAVK	2	1	1	P10964	N12(Deamidated)	2423.28	0	0	0		0.002						High	14.69	4.38286							0
	DSFFTR	3	1	1	P10964		772.363	0	9.0086e+06	3.12915e+07		0.003			High	24.8	0.0614248							High	33.46	0.00806962	0
	GSLENEVLFK	1	1	1	P10964		1135.6	0	0	1.32102e+06		0.004												High	26.38	0.0883754	0
	RVPVMVSGK	1	1	1	P10964		972.568	0	0	0		0.013						Medium	25.29	0.0847471							1
	SEYVDMAIAK	1	1	1	P10964	M6(Oxidation)	1142.54	0	0	6.23455e+06		0.013												Medium	11.22	2.6919	0
	QAVINGPDK	1	1	1	P10964		941.505	1.52617e+06	0	0		0.023	10.29	1.65567													0
	QAVINGPDKWPGATQIQNEDGSLVSLIGMSVEQR	2	1	1	P10964	K9(Acetyl); M29(Oxidation)	3695.83	0	0	0		0.023						Medium	25.58	1.07316							1
	YDPVLAK	1	1	1	P10964		805.446	0	0	26214282		0.04												Medium	21.5	0.238932	0
	LESFLDKNSK	4	1	1	P10964	N-Term(Acetyl); K7(Acetyl); N8(Deamidated)	1265.63	0	1.08935e+07	2.6038e+07					Low	25.31	0.180787	Low	17.78	1.2571				Low	22.5	0.366647	1
	QSKDISSTLLNELKSK	1	1	1	P10964	K3(LeuArgGlyGly); N11(Deamidated); K14(Acetyl); K16(Acetyl)	2259.22	0	10935990	0					Low	13.19	5.10436										2
P26321	60S ribosomal protein L5 OS=Saccharomyces cerevisiae (strain ATCC 204508 / S288c) GN=RPL5 PE=1 SV=4 - [RL5_YEAST]	67.68	2	19	20	322	6.86261e+08	4.76841e+08	7.81242e+08	1568.13	1852.69	1305.51	297	33.6942	6.82959
	Sequence	# PSMs	# Proteins	# Protein Groups	Protein Group Accessions	Modifications	MH+ [Da]	A2: Area	B2: Area	E2: Area	phosphoRS Site Probabilities	q-Value	IonScore A4	Exp Value A4	B4	IonScore B4	Exp Value B4	C4	IonScore C4	Exp Value C4	D4	IonScore D4	Exp Value D4	E4	IonScore E4	Exp Value E4	# Missed Cleavages
	GYLADDIDADSLEDIYTSAHEAIR	21	1	1	P26321		2653.22	2.01227e+08	5.96168e+08	774510253		0	120.96	2.81108e-10	High	133.48	1.58699e-11	High	111.08	2.78867e-09	High	123.74	1.50956e-10	High	123.81	1.48667e-10	0
	SYIFGGHVSQYMEELADDDEER	5	1	1	P26321	M12(Oxidation)	2606.1	3.36735e+07	1.32618e+07	7.56187e+06		0	96.54	6.08562e-08	High	56.83	0.000570186	High	30.72	0.223499	High	21.21	1.89095	High	34.9	0.0801703	0
	GASDGGLYVPHSENR	29	1	1	P26321		1558.73	9.59535e+08	1.09446e+08	6.30349e+08		0	91.74	6.86967e-08	High	65.56	3.13135e-05	High	75.92	2.8976e-06	High	51.05	0.000893598	High	81.24	8.08746e-07	0
	GVEEVEGEYELTEAVEDGPRPFK	11	1	1	P26321		2579.22	4.95352e+08	4.69873e+08	5.81632e+08		0	88.61	4.65772e-07	High	44.72	0.0113362	High	56.49	0.000763481	High	70.41	3.06959e-05	High	69.18	3.98518e-05	0
	FPGWDFETEEIDPELLR	24	1	1	P26321		2092.99	1.59782e+08	3.64483e+08	3.04361e+08		0	88.32	3.37969e-07	High	112.49	1.29383e-09	High	92	1.39599e-07	High	99.25	2.70563e-08	High	88.02	3.6569e-07	0
	LGLDETYK	55	1	1	P26321		938.483	5.87039e+08	3.43294e+08	6.43019e+08		0	67.06	5.5396e-06	High	67.77	4.70412e-06	High	66.99	5.62961e-06	High	67.07	5.52686e-06	High	67.19	5.37624e-06	0
	YGITHGLTNWAAAYATGLLIAR	3	1	1	P26321		2333.24	1.51024e+06	1.30732e+06	0		0	65.57	3.38622e-05	High	24.47	0.438195				High	72.94	6.47141e-06				0
	SSAYSSR	22	1	1	P26321		757.348	2.40439e+07	917556	5.80941e+06		0	42.83	0.000534225	High	12.41	0.588469	High	41.29	0.000698438	High	45.9	0.000263466	High	30.19	0.00981124	0
	SYIFGGHVSQYMEELADDDEER	3	1	1	P26321		2590.11	1.46454e+07	23305761	0		0	38.49	0.0418933	High	67.05	5.79596e-05	High	75.83	7.72416e-06							0
	ADPAFKPTEK	9	1	1	P26321		1103.57	176993656	0	0		0	35.73	0.0212905				High	38.07	0.0124062	High	41.39	0.00448733				0
	VFLDIGLQR	14	1	1	P26321		1060.62	2.2445e+08	2.79899e+08	6.30349e+08		0	34.21	0.0103174	High	59.93	2.80993e-05	High	36.88	0.00567146	High	35.7	0.00816881	High	56.16	6.69415e-05	0
	IAALAGQQ	18	1	1	P26321		771.436	7.7978e+06	7.05514e+07	5.92888e+06		0	33.87	0.0109114	High	38.87	0.0034505	High	38.26	0.00397083	Medium	43.45	0.00120194	High	21.83	0.174535	0
	EQYAAESK	16	1	1	P26321		925.426	4.69992e+06	0	0		0	30.59	0.0303794				Medium	10.78	2.9079	High	27.45	0.0626007				0
	SYIFGGHVSQYMEELADDDEERFSELFK	5	1	1	P26321	M12(Oxidation)	3357.49	8.21174e+06	2.29148e+07	4.29194e+07		0	21.44	3.58072	High	38.02	0.0785335	High	19.7	5.39296	High	31.07	0.387531	High	22.44	2.8474	1
	LGLDETYKGVEEVEGEYELTEAVEDGPRPFK	7	1	1	P26321		3498.68	3.87275e+07	0	4.77132e+08		0	20.02	4.55199	High	83.56	1.94307e-06	High	49.54	0.00509729	High	53.91	0.00176376	High	93.5	1.97993e-07	1
	TDYYQR	34	1	1	P26321		845.378	3.36778e+08	4.32995e+06	0		0.001	29.64	0.0227606	High	18.99	0.264353	High	31.87	0.0136202	High	41.12	0.00161877				0
	SYIFGGHVSQYMEELADDDEER	1	1	1	P26321	Q10(Deamidated); M12(Oxidation)	2607.1	0	0	0		0.001						High	38.03	0.0429619							0
	EQYAAESKK	1	1	1	P26321		1053.52	0	0	0		0.001									High	21.09	0.343114				1
	FSELFK	10	1	1	P26321		770.408	217666288	1.28328e+07	2.23416e+07		0.003	37.34	0.00145756	High	28.6	0.010905	Medium	23.37	0.0363603	Low	14.56	0.276457	High	41.59	0.000547806	0
	FQTPFR	30	1	1	P26321		795.416	5.12209e+08	4.43933e+06	1.08951e+06		0.005	22.97	0.113044	High	31.05	0.0176285	Low	24.71	0.0758956	High	26.41	0.0513117	Medium	31.17	0.0171481	0
	LSKEER	3	2	1	P26321		761.414	17132505	0	0		0.035	24.48	0.120302							Medium	24.15	0.132876				1
	DAKSSAYSSRFQTPFR	1	1	1	P26321	N-Term(Acetyl); K3(LeuArgGlyGly); S9(Phospho)	2353.1	0	0	0	S(4): 16.7; S(5): 16.7; Y(7): 16.7; S(8): 16.7; S(9): 16.7; T(13): 16.7	0.743						Low	13.01	13.936							2
P19262	Dihydrolipoyllysine-residue succinyltransferase component of 2-oxoglutarate dehydrogenase complex, mitochondrial OS=Saccharomyces cerevisiae (strain ATCC 204508 / S288c) GN=KGD2 PE=1 SV=2 - [ODO2_YEAST]	56.37	1	17	19	208	2.33925e+08	1.51155e+08	2.60765e+08	610.612	1385.61	1291.9	463	50.3993	8.85107
	Sequence	# PSMs	# Proteins	# Protein Groups	Protein Group Accessions	Modifications	MH+ [Da]	A2: Area	B2: Area	E2: Area	phosphoRS Site Probabilities	q-Value	IonScore A4	Exp Value A4	B4	IonScore B4	Exp Value B4	C4	IonScore C4	Exp Value C4	D4	IonScore D4	Exp Value D4	E4	IonScore E4	Exp Value E4	# Missed Cleavages
	AQEPPVASNSFTPFPR	28	1	1	P19262		1744.87	1.93218e+08	2.97231e+06	6.56429e+06		0	101.62	9.89249e-09	High	102.09	8.71094e-09	High	101.73	9.64508e-09	High	101.69	9.19898e-09	High	103.05	7.14935e-09	0
	DIPAVNGAIEGDQIVYR	27	1	1	P19262		1829.94	84679350	4.91719e+06	1.55683e+07		0	97.16	2.4481e-08	High	55.59	0.000356253	High	103	6.31496e-09	High	83.84	5.20233e-07	High	107.6	2.25306e-09	0
	NAESLSVLDIENEIVR	14	1	1	P19262		1800.93	1.73e+08	1.50031e+08	1.20623e+08		0	89.18	1.54057e-07	High	83.65	5.4544e-07	High	79.99	1.25088e-06	High	89.83	1.34462e-07	High	71.9	7.88667e-06	0
	DYTDISVAVATPK	40	1	1	P19262		1379.71	1.25279e+08	6.75302e+06	3.37842e+07		0	80.83	6.21594e-07	High	96.74	1.80696e-08	High	81.87	4.89223e-07	High	86.32	1.74893e-07	High	90.95	6.02243e-08	0
	DIPAVNGAIEGDQIVYR	13	1	1	P19262	N6(Deamidated)	1830.93	997395	1.13432e+06	453999		0	64.61	5.13374e-05	High	24.4	0.522832	High	90.28	1.419e-07	High	63.63	6.08866e-05	High	54.09	0.000556447	0
	FGFMGLFSK	5	1	1	P19262		1033.52	1.59233e+07	2.77097e+07	8.26746e+07		0	46.92	0.00092269	High	51.47	0.000323635	High	46.12	0.00110932	High	51.58	0.000315541	High	46.44	0.00103052	0
	GLVTPVVR	13	1	1	P19262		840.528	2.98923e+08	0	7.1378e+07		0	29.65	0.00807526	High	27.71	0.0126228	High	38.83	0.000975341	High	32.28	0.00440713	High	43.35	0.000344474	0
	STSIEVPPMAESLTEGSLK	2	1	1	P19262		1975.99	2.94516e+06	0	0		0	23.04	0.782629				High	13.18	7.75594							0
	LNFKPEDTVTVGEELAQVEPGEAPAEGSGESKPEPTEQAEPSQGVAAR	5	1	1	P19262	Q38(Deamidated)	4963.39	1.86121e+07	0	156349		0	12.99	27.0913										High	15.62	14.7127	0
	FGFMGLFSK	2	1	1	P19262	M4(Oxidation)	1049.51	0	1.25501e+07	0		0			High	32.22	0.0252812	High	35.21	0.00920473							0
	LTLEDMTGGTFTISNGGVFGSLYGTPIINSPQTAVLGLHGVK	3	1	1	P19262	N-Term(Acetyl); M6(Oxidation); N29(Deamidated)	4322.22	0	7.29915e+06	0		0			High	25.47	0.632146										0
	LNFKPEDTVTVGEELAQVEPGEAPAEGSGESKPEPTEQAEPSQGVAAR	5	1	1	P19262		4962.38	0	2.31201e+08	0		0			High	20.72	4.86478	High	39.36	0.0642368	High	23.49	2.49936	High	24.1	2.04171	0
	LTLEDMTGGTFTISNGGVFGSLYGTPIINSPQTAVLGLHGVK	1	1	1	P19262	N-Term(Acetyl); M6(Oxidation)	4321.23	0	0	0		0						High	37.52	0.0351986							0
	NAESLSVLDIENEIVR	2	1	1	P19262	N1(Deamidated)	1801.92	0	0	0		0						High	36.21	0.0326448							0
	LNFKPEDTVTVGEELAQVEPGEAPAEGSGESKPEPTEQAEPSQGVAAR	5	1	1	P19262	Q17(Deamidated); Q38(Deamidated)	4964.38	0	0	0		0						High	23.05	2.71284							0
	EAVTFLK	19	1	1	P19262		807.462	2.09633e+08	7.22338e+07	1.65193e+08		0.001	40.62	0.000888636	High	30.55	0.00903075	High	40.59	0.000894796	High	40.48	0.000917749	High	40.66	0.000880489	0
	AQEPPVASNSFTPFPR	3	1	1	P19262	Q2(Deamidated)	1745.86	0	0	0		0.001	34.53	0.0510233							Medium	15.22	4.10931				0
	LYKDEIIKK	3	1	1	P19262		1149.69	1.01957e+07	0	0		0.001	25.31	0.0151638				High	29.31	0.00603681	High	25.61	0.0141517				2
	KLYKDEIIK	6	1	1	P19262		1149.69	2.87203e+07	1.55627e+07	3.66437e+07		0.001	18.2	0.0734077	High	15.48	0.137323	High	12.37	0.298406	High	25.05	0.0151615	Medium	16.27	0.114483	2
	ERPVTVNGQIVSRPMMYLALTYDHR	2	1	1	P19262	Q9(Deamidated); M15(Oxidation); M16(Oxidation)	2979.49	0	0	0		0.002						High	12.86	14.5499							0
	KEVTEPK	2	1	1	P19262		830.464	0	0	0		0.007									High	18.84	0.572103				1
	ELIEDPR	2	1	1	P19262		871.452	0	0	0		0.017	11.57	1.07629				Medium	23.16	0.0763233							0
	ELIEDPRK	2	1	1	P19262		999.547	0	2.44803e+07	4.23207e+07		0.02			Low	14.36	1.09382							Medium	27.58	0.0533349	1
	NVGDFIK	2	1	1	P19262		792.425	39531767	0	0		0.023	21.04	0.223127				Medium	11.85	1.85163							0
	LYKDEIIK	1	1	1	P19262		1021.59	0	0	2.32485e+06		0.201												Low	16.37	0.176466	1
	LSHKARDGK	1	1	1	P19262	S2(Phospho)	1091.53	0	0	0	S(2): 100.0	0.733	14.11	1.9													2
P0C0W9	60S ribosomal protein L11-A OS=Saccharomyces cerevisiae (strain ATCC 204508 / S288c) GN=RPL11A PE=1 SV=2 - [RL11A_YEAST]	71.84	2	11	12	249	804495534	7.54711e+08	5.02725e+08	388.517	2069.82	1277.14	174	19.7074	9.92041
	Sequence	# PSMs	# Proteins	# Protein Groups	Protein Group Accessions	Modifications	MH+ [Da]	A2: Area	B2: Area	E2: Area	phosphoRS Site Probabilities	q-Value	IonScore A4	Exp Value A4	B4	IonScore B4	Exp Value B4	C4	IonScore C4	Exp Value C4	D4	IonScore D4	Exp Value D4	E4	IonScore E4	Exp Value E4	# Missed Cleavages
	VLEQLSGQTPVQSK	88	2	1	P0C0W9		1513.82	1209206600	6.05136e+08	1.07108e+09		0	90.2	6.59422e-08	High	95.22	2.07269e-08	High	95.15	2.11553e-08	High	100.57	6.04692e-09	High	90.15	6.6899e-08	0
	LVLNISVGESGDR	23	2	1	P0C0W9		1358.73	234317359	0	5.61569e+06		0	84.55	2.36582e-07	High	82.5	3.79018e-07	High	79.01	8.47192e-07	High	79.03	8.42675e-07	High	81.62	4.63807e-07	0
	YDADVLDK	27	2	1	P0C0W9		938.446	7.63036e+07	3.99082e+08	3.68744e+08		0	47.09	0.000578484	High	58.91	3.46385e-05	High	62.13	1.79112e-05	High	62.11	1.79939e-05	High	62.06	1.68955e-05	0
	TTKEDTVSWFK	11	2	1	P0C0W9		1341.67	1.80928e+08	4.95472e+08	47528917		0	42.1	0.00438091	High	39.65	0.00719727	High	43.61	0.00292228	High	55.59	0.000185235	High	53.83	0.000320643	1
	AEEILER	23	2	1	P0C0W9		859.452	682316639	1.16352e+09	5.44995e+07		0	36.21	0.0151258	High	43.74	0.00268395	High	43.57	0.0027779	High	47.54	0.00111357	High	43.19	0.00304631	0
	QKYDADVLDK	31	2	1	P0C0W9		1194.6	3.66385e+08	6.96081e+07	3.4306e+08		0	34.54	0.021744	High	57.35	0.000113852	High	43.62	0.00268745	High	44.19	0.00235689	High	50	0.000641	1
	EDTVSWFK	16	2	1	P0C0W9		1011.48	521963363	1.37146e+08	65986028		0	32.9	0.026797	High	40.3	0.00489492	Low	30.62	0.0454722	High	33.06	0.0259266	High	34.22	0.0197736	0
	NFSATGNFGFGIDEHIDLGIK	4	2	1	P0C0W9		2252.09	0	0	3.7203e+07		0	18.5	3.30604				High	86.49	5.16205e-07	High	53.05	0.00119156	High	76.54	5.22163e-06	0
	YDPSIGIFGMDFYVVMNRPGAR	2	2	1	P0C0W9	M16(Oxidation)	2521.2	0	5.02992e+07	0		0			High	19.08	4.11138										0
	VLEQLSGQTPVQSK	12	2	1	P0C0W9	Q8(Deamidated)	1514.82	0	0	0		0						High	45.79	0.00225406	High	46.77	0.00178821				0
	YDPSIGIFGMDFYVVMNRPGAR	1	2	1	P0C0W9		2505.21	343095	0	0		0.001	26.58	0.644193													0
	GTVGNSHK	3	2	1	P0C0W9		799.406	1.09504e+08	0	0		0.001	19.46	0.0939892				Medium	18.37	0.120803	High	16.77	0.174614				0
	VKEYQLR	7	2	1	P0C0W9		935.531	7.0475e+07	1.79471e+06	0		0.013	25.71	0.0457851	Medium	22.1	0.100505	Low	26.14	0.0397665	Medium	25.41	0.0469016	Low	17.6	0.28413	1
	SAKAQNPMRDLK	1	1	1	P0C0W9	N-Term(Acetyl); K3(LeuArgGlyGly); Q5(Deamidated); N6(Deamidated); M8(Oxidation)	1801.91	0	0	0		0.677	16.3	3.28192													2
P0CX53	60S ribosomal protein L12-A OS=Saccharomyces cerevisiae (strain ATCC 204508 / S288c) GN=RPL12A PE=1 SV=1 - [RL12A_YEAST]	57.58	1	9	9	234	8.55253e+08	418134782	6.38877e+08	725.905	2708.93	1268.26	165	17.8117	9.40771
	Sequence	# PSMs	# Proteins	# Protein Groups	Protein Group Accessions	Modifications	MH+ [Da]	A2: Area	B2: Area	E2: Area	phosphoRS Site Probabilities	q-Value	IonScore A4	Exp Value A4	B4	IonScore B4	Exp Value B4	C4	IonScore C4	Exp Value C4	D4	IonScore D4	Exp Value D4	E4	IonScore E4	Exp Value E4	# Missed Cleavages
	HSGNIQLDEIIEIAR	17	1	1	P0CX53		1707.91	2.64452e+08	5.15199e+08	527812901		0	120.06	9.345e-11	High	91.02	8.22701e-08	High	120.08	9.78803e-11	High	100.12	1.00874e-08	High	115.47	2.73575e-10	0
	NPHDIIEGINAGEIEIPEN	34	1	1	P0CX53		2074.01	1.46376e+08	3.57903e+08	3.45458e+07		0	75.69	6.1414e-06	High	76.06	5.63985e-06	High	75.64	6.29166e-06	High	73.49	1.02504e-05	High	80.4	2.11632e-06	0
	AVGGEVGASAALAPK	84	1	1	P0CX53		1297.71	1.25796e+09	3.04475e+08	1.74262e+08		0	73.55	1.52783e-06	High	107.29	6.43901e-10	High	99.62	3.73273e-09	High	102.79	1.79109e-09	High	96.32	8.07376e-09	0
	QAAASVVPSASSLVITALKEPPR	8	1	1	P0CX53		2292.29	62692684	1.2202e+08	1.07104e+08		0	70.19	3.58469e-06	High	101.87	2.12592e-09	High	114.68	1.18973e-10	High	75.44	1.05588e-06	High	72.89	1.87112e-06	1
	QAAASVVPSASSLVITALK	25	1	1	P0CX53		1813.04	2.24631e+08	381302924	1.16015e+08		0	56.31	8.32626e-05	High	63.6	1.56709e-05	High	69.22	4.2604e-06	High	67.14	7.12896e-06	High	73.27	1.73791e-06	0
	IGPLGLSPK	43	1	1	P0CX53		881.546	1.01826e+09	2.04927e+08	228736533		0	46.74	5.61366e-05	High	49.54	2.94609e-05	High	45.45	7.5552e-05	High	48.2	4.01094e-05	High	48.02	4.18067e-05	0
	QAAASVVPSASSLVITALKEPPRDR	6	1	1	P0CX53		2563.42	3.17852e+07	142293798	198587986		0	17.56	0.871679	High	44.64	0.00168859	High	34.11	0.0181848	High	35.69	0.0138934	High	35.53	0.0143448	2
	NPHDIIEGINAGEIEIPEN	6	1	1	P0CX53	N19(Deamidated)	2075	0	2598246	0		0			High	47.26	0.00433464	High	45.34	0.0069858							0
	VDFKNPHDIIEGINAGEIEIPEN	6	1	1	P0CX53		2563.26	0	335469217	3.20687e+08		0			High	27.79	0.481308	High	28.08	0.424856	High	50.01	0.00287288	High	27.59	0.501379	1
	KVGEDIAK	5	1	1	P0CX53		859.489	2.89538e+08	0	0		0.001	23.84	0.181328				High	35.15	0.0134569	High	43.65	0.00189437				1
P05739	60S ribosomal protein L6-B OS=Saccharomyces cerevisiae (strain ATCC 204508 / S288c) GN=RPL6B PE=1 SV=4 - [RL6B_YEAST]	72.16	1	5	15	343	1.32161e+09	6.3978e+08	8.08191e+08	679.115	2032.04	1245.37	176	19.9742	10.0815
	Sequence	# PSMs	# Proteins	# Protein Groups	Protein Group Accessions	Modifications	MH+ [Da]	A2: Area	B2: Area	E2: Area	phosphoRS Site Probabilities	q-Value	IonScore A4	Exp Value A4	B4	IonScore B4	Exp Value B4	C4	IonScore C4	Exp Value C4	D4	IonScore D4	Exp Value D4	E4	IonScore E4	Exp Value E4	# Missed Cleavages
	HLEDNTLLVTGPFK	28	1	1	P05739		1583.84	4.50806e+08	4.18686e+08	4.17197e+08		0	89.52	9.54918e-08	High	104.68	2.72156e-09	High	107.77	1.23577e-09	Low	55	0.000270375	High	52.73	0.000406935	0
	ASLVPGTVLILLAGR	12	2	2	Q02326;P05739		1479.93	2.43138e+08	6.5103e+08	8.47191e+08		0	65.16	8.22932e-07	High	67.48	4.82352e-07	High	61.17	2.13874e-06	High	75.04	8.7732e-08	High	67.86	4.58309e-07	0
	VSVEGVNVEK	60	2	2	Q02326;P05739		1059.57	1.7746e+09	8.49624e+08	1.51519e+09		0	58.32	7.93576e-05	High	64.64	1.94797e-05	High	58.51	7.99067e-05	High	64.69	1.92568e-05	High	60.11	5.52819e-05	0
	YVIATSTK	24	2	2	Q02326;P05739		882.493	1.07048e+09	3.06699e+08	5.16331e+06		0	54.78	1.67993e-05	High	54.86	1.64927e-05	High	54.75	1.69158e-05	High	54.79	1.67607e-05	High	39.21	0.000605747	0
	ALLAEIK	70	2	2	P05739;Q02326		757.482	3.77047e+08	1.26906e+08	1.13611e+08		0	49.89	0.000108719	High	49.65	0.000114896	High	41.65	0.000724946	High	49.75	0.000112281	High	45.53	0.000296692	0
	QYLSASFSLK	24	2	2	Q02326;P05739		1143.61	3.0765e+08	4.30784e+07	8.05105e+07		0	49.01	0.00106323	High	53.03	0.000421086	High	51.47	0.000603074	High	51.45	0.000606932	High	56.96	0.000170462	0
	FNVEYFAK	20	2	2	Q02326;P05739		1017.5	1.11974e+09	0	2.72795e+08		0	47.59	0.000775975	High	47.91	0.000720855	High	57.33	7.30461e-05	High	52.73	0.000211201	High	48.77	0.000591354	0
	EANLFPEQQTK	18	1	1	P05739		1304.65	320995337	3.06706e+08	4.71042e+08		0	47.48	0.00138899	High	13.43	3.42499	High	42.44	0.00429904	High	50.13	0.000731765	High	43.33	0.00349315	0
	WYPSEDVAAPK	32	1	1	P05739		1262.6	1.98646e+08	0	1.66089e+07		0	39.14	0.00710671	High	54.55	0.000207119	High	50.74	0.000497989	High	48.36	0.00086143	High	34.94	0.0187887	0
	KEANLFPEQQTK	3	1	1	P05739		1432.74	0	2.83904e+07	5.07762e+06		0			High	30.83	0.0637701							Low	18.2	1.12912	1
	NGDKPHLLKF	1	1	1	P05739	N1(Deamidated)	1169.63	0	0	0		0									High	14.83	1.09179				1
	VNGVPLR	19	2	2	Q02326;P05739	N2(Deamidated)	755.44	7.83183e+07	1.69291e+08	3.90234e+07		0.001	37.17	0.00199542	High	38.09	0.00161448	High	43.4	0.000475372	Low	21.66	0.0709632	High	37.25	0.001959	0
	VNGVPLR	19	2	2	Q02326;P05739		754.457	4.44315e+08	1.31009e+08	5.31548e+06		0.001	35.89	0.000553909	High	41.58	0.00014943	High	42.64	0.000117068	High	42.61	0.00011788	High	48.69	2.90696e-05	0
	NGDKPHLLKF	2	1	1	P05739		1168.65	0	0	0		0.001						High	11.24	1.55586	High	12.37	1.25157				1
	RVVYLK	6	2	2	Q02326;P05739		777.499	7.88538e+07	6.50477e+07	2.88724e+07		0.03	17.98	0.0453779	Low	25.71	0.00765323	Low	22.32	0.0167049	Medium	17.11	0.0554428	Low	16.51	0.0636568	1
	VNGVPLRR	2	2	2	Q02326;P05739		910.558	1.09356e+07	0	0		0.101	17.06	0.051165							Low	16.94	0.0525985				1
	VNGVPLRR	2	2	2	Q02326;P05739	N2(Deamidated)	911.542	0	0	0		0.21						Low	12.44	0.362054	Low	15.92	0.16247				1
	MTAQQAPKWYPSEDVAAPK	1	1	1	P05739	M1(Oxidation); Q4(Deamidated); Q5(Deamidated); K8(LeuArgGlyGly); S12(Phospho); K19(GlyGly)	2713.23	0	0	0	Too many NL-allowing PTMs	0.305									Low	11.88	23.26				1
B3LLJ2	40S ribosomal protein S1-B OS=Saccharomyces cerevisiae (strain RM11-1a) GN=RPS1B PE=3 SV=1 - [RS3A2_YEAS1]	71.37	2	6	26	256	5.12637e+08	2.71469e+08	2.92059e+08	797.825	1131.39	1244.39	255	28.7947	10.0229
	Sequence	# PSMs	# Proteins	# Protein Groups	Protein Group Accessions	Modifications	MH+ [Da]	A2: Area	B2: Area	E2: Area	phosphoRS Site Probabilities	q-Value	IonScore A4	Exp Value A4	B4	IonScore B4	Exp Value B4	C4	IonScore C4	Exp Value C4	D4	IonScore D4	Exp Value D4	E4	IonScore E4	Exp Value E4	# Missed Cleavages
	FDVGALMALHGEGSGEEK	6	2	2	B3RHV0;B3LLJ2		1846.86	1.27334e+07	1.51957e+08	1.12792e+08		0	88.26	2.48252e-07	High	50.26	0.00153387	High	39.38	0.0204911	High	35.28	0.0491717	High	47.62	0.00315951	0
	EVQNSTLAQLTSK	39	2	1	B3LLJ2		1418.75	266629548	5.56786e+07	1.21055e+08		0	78.05	1.02857e-06	High	79.16	7.9659e-07	High	86.71	1.61791e-07	High	79.59	7.21497e-07	High	83.11	3.208e-07	0
	EVQNSTLAQLTSK	12	2	1	B3LLJ2	N4(Deamidated)	1419.73	1.03338e+07	3.55996e+06	5.07667e+06		0	67.46	1.48873e-05	High	53.7	0.000340197	Medium	14.82	2.87584				High	40.76	0.00753835	0
	KVISEILTR	9	2	1	B3LLJ2		1058.66	2.23916e+07	7.71748e+06	2.03944e+06		0	57.54	8.98608e-06	High	41.99	0.000458499	High	58.15	7.80855e-06	High	57.96	9.7573e-06	High	57.42	9.23783e-06	1
	IFAIAFTR	11	3	2	B3RHV0;B3LLJ2		938.546	3.1664e+08	2.23493e+08	9.1657e+07		0	57.01	1.79161e-05	High	46.57	0.000198263	High	51.78	6.00687e-05	High	57.42	1.63021e-05	High	52.36	7.08533e-05	0
	TSDDYVLR	18	3	2	B3RHV0;B3LLJ2		968.468	4.75642e+08	3.46671e+08	3.07132e+08		0	55.89	9.1717e-05	High	63.58	1.6116e-05	High	68.02	5.11935e-06	High	58.31	5.15759e-05	High	57.3	6.46144e-05	0
	HSYAQSSHIR	6	3	2	B3RHV0;B3LLJ2		1185.58	2.75691e+08	2.30913e+08	1.30336e+08		0	54.9	0.000153707	High	52.1	0.000293808				High	52.21	0.000283453	High	42.84	0.00241798	0
	WQTLIEANVTVK	5	3	2	B3RHV0;B3LLJ2		1401.77	45193713	1.37684e+07	9.64275e+06		0	53.02	0.00029983	High	33.55	0.0331399				High	23.56	0.265214	High	53.83	0.000270549	0
	DIFPLQNIHVR	15	3	2	B3RHV0;B3LLJ2		1351.75	2.19451e+08	2.36825e+08	4.11725e+08		0	50.8	0.000252856	High	43.88	0.00112342	High	42.75	0.00140684	High	39.16	0.00326402	High	40.2	0.00257371	0
	VVDPFTR	8	3	2	B3RHV0;B3LLJ2		833.452	3.42127e+08	5.6959e+07	4.54099e+07		0	47.54	0.00057969	High	35.13	0.0100971	High	39.07	0.00407564	High	40.59	0.00206894	High	37.88	0.00536038	0
	VSGFKDEVLETV	12	2	1	B3LLJ2		1322.68	2.02368e+08	0	1.97374e+07		0	43.98	0.00294959	High	45.06	0.00278985	High	51.51	0.000516671	High	40.62	0.00639384	Medium	22.78	0.385932	1
	APSTFENR	38	3	2	B3RHV0;B3LLJ2		921.442	4.74719e+08	0	0		0	39.49	0.00350314				High	57.95	4.99411e-05	High	57.92	5.02873e-05				0
	NLLTNFHGMDFTTDK	1	3	2	B3RHV0;B3LLJ2	M9(Oxidation)	1769.82	1.1623e+08	0	0		0	38.71	0.0198918													0
	NLLTNFHGMDFTTDK	4	3	2	B3RHV0;B3LLJ2		1753.82	7.0408e+07	3.7811e+07	0		0	38.04	0.0222913	High	54.82	0.000509741	High	43.72	0.00627163	High	33.79	0.0628835				0
	KVSGFKDEVLETV	3	2	1	B3LLJ2		1450.78	4.3705e+07	0	0		0	37.08	0.0117335				High	15.7	2.04826							2
	NLLTNFHGMDFTTDKLR	5	3	2	B3RHV0;B3LLJ2		2023.01	2.16896e+07	2.75344e+07	7.16974e+07		0	37.03	0.0367177	High	34.58	0.0642682	High	35.17	0.0547207	High	57.73	0.000299953	High	64.17	6.88893e-05	1
	LIPEVINK	17	3	2	B3RHV0;B3LLJ2		925.572	5.87551e+08	1.15695e+08	1.31966e+08		0	34.65	0.00202233	High	31.91	0.00383281	High	34.54	0.00209178	High	34.52	0.00208378	High	39.42	0.000674298	0
	NLLTNFHGMDFTTDKLR	4	3	2	B3RHV0;B3LLJ2	M9(Oxidation)	2039	0	0	2.59382e+06		0	34.3	0.0739355				High	36.34	0.0462225	High	53.27	0.000931122	High	19.86	2.1027	1
	KWQTLIEANVTVK	4	3	2	B3RHV0;B3LLJ2		1529.87	2.89527e+07	0	5.68147e+07		0	24.26	0.17455				High	15.25	1.33297	High	15.22	1.42187	Medium	20.14	0.470099	1
	LIPEVINKEIENATK	3	3	2	B3RHV0;B3LLJ2		1710.97	0	0	7.04302e+07		0						High	48.99	0.000603784	High	31.29	0.0363708	High	33.29	0.0204403	1
	FDVGALMALHGEGSGEEK	1	2	2	B3RHV0;B3LLJ2	M7(Oxidation)	1862.86	0	0	0		0						High	37.95	0.0300849							0
	VISEILTR	5	2	1	B3LLJ2		930.562	3.00048e+08	2.27348e+07	2.29065e+07		0.001	45.07	0.000360959	High	34.55	0.00406872							High	28.67	0.0157564	0
	LRVDEVQGK	4	3	2	B3RHV0;B3LLJ2		1043.58	1.17963e+08	0	0		0.001	27.25	0.127711				High	31.5	0.0479987	High	36.33	0.0157845				1
	VDEVQGK	7	3	2	B3RHV0;B3LLJ2		774.4	632141	0	1.19461e+06		0.001	26.94	0.109041				High	42.54	0.00300323				High	37.69	0.00917463	0
	NLLTNFHGMDFTTDKLR	2	3	2	B3RHV0;B3LLJ2	N5(Deamidated)	2024	0	0	0		0.002						High	26.07	0.435889							1
	EIENATK	4	3	2	B3RHV0;B3LLJ2		804.41	0	0	0		0.003	27.72	0.0508823													0
	KEWFDIK	2	3	2	B3RHV0;B3LLJ2		965.51	0	2.88534e+07	0		0.003			High	33.43	0.0193379	Medium	19.71	0.355995							1
	KVVDPFTR	4	2	1	B3LLJ2		961.546	0	5.57743e+06	0		0.016			Medium	20.46	0.229822	Medium	34.6	0.00885913	Medium	25.46	0.072676				1
	EWFDIK	2	3	2	B3RHV0;B3LLJ2		837.415	1.13255e+08	0	0		0.32	16.2	0.747236				Low	14.52	1.10017							0
	NVGKTLVNK	1	3	2	B3RHV0;B3LLJ2		972.584	0	0	0		0.591									Low	10.86	3.17886				1
	LLKQPK	4	3	2	B3RHV0;B3LLJ2	K3(Acetyl)	768.497	0	5.42009e+06	8.10861e+06		0.639			Low	11.97	0.266839							Low	11.52	0.295971	1
P05317	60S acidic ribosomal protein P0 OS=Saccharomyces cerevisiae (strain ATCC 204508 / S288c) GN=RPP0 PE=1 SV=2 - [RLA0_YEAST]	43.59	1	13	13	268	1.22639e+09	1.00663e+09	1.63201e+09	1049.04	1455.76	1242.56	312	33.6963	4.83057
	Sequence	# PSMs	# Proteins	# Protein Groups	Protein Group Accessions	Modifications	MH+ [Da]	A2: Area	B2: Area	E2: Area	phosphoRS Site Probabilities	q-Value	IonScore A4	Exp Value A4	B4	IonScore B4	Exp Value B4	C4	IonScore C4	Exp Value C4	D4	IonScore D4	Exp Value D4	E4	IonScore E4	Exp Value E4	# Missed Cleavages
	SLFVVGVDNVSSQQMHEVR	10	1	1	P05317		2131.06	274979609	5.08743e+08	5.70071e+08		0	115.69	5.59376e-10	High	102.68	1.19043e-08	High	90.89	1.78787e-07	High	88.58	3.12228e-07	High	96.11	5.16875e-08	0
	SLFVVGVDNVSSQQMHEVR	12	1	1	P05317	M15(Oxidation)	2147.06	2.41042e+08	2.3407e+08	50419949		0	98.21	3.14625e-08	High	65.34	5.92726e-05	High	78.67	2.69354e-06	High	58.87	0.000273835	High	14.85	6.90198	0
	GNVGFVFTNEPLTEIK	22	1	1	P05317		1764.92	1.17225e+08	4.93258e+08	9.44907e+08		0	74.52	4.06161e-06	High	83.21	5.78765e-07	High	78.62	1.64816e-06	High	85.95	3.0822e-07	High	83.18	5.8422e-07	0
	TSFFQALGVPTK	12	1	1	P05317		1295.7	915429024	8.95811e+08	6.92535e+08		0	66.2	8.0241e-06	High	62.54	1.861e-05	High	70.15	3.25076e-06	High	65.57	9.23516e-06	High	74.37	1.28872e-06	0
	GTIEIVSDVK	57	1	1	P05317		1060.59	4.0409e+08	0	4.04598e+08		0	62.14	2.37046e-05	High	61.98	2.45941e-05	High	62.05	2.42009e-05	High	61.82	2.55171e-05	High	64.61	1.34224e-05	0
	AGAVAPEDIWVR	20	1	1	P05317		1283.67	1689047845	5.95599e+08	4.7616e+08		0	61.41	3.15489e-05	High	76.28	1.00914e-06	High	55.58	0.00013475	High	56.86	8.8298e-05	High	76.25	1.01613e-06	0
	SLFVVGVDNVSSQQMHEVRK	5	1	1	P05317		2259.15	8.46311e+06	8.77469e+07	193941418		0	51.23	0.00118277	High	60.91	0.000136931	High	58.92	0.000212482				High	44.28	0.00627247	1
	GFLSDLPDFEK	9	1	1	P05317		1267.62	9.80243e+08	1.36385e+09	1.56849e+09		0	51.23	0.000688567	High	51.23	0.000688567	High	55.71	0.00024544	High	51.13	0.000704606	High	55.71	0.000204758	0
	DLLAVAIAASYHYPEIEDLVDR	8	1	1	P05317		2473.26	4.51938e+07	1.81318e+08	1.73778e+08		0	40.25	0.0191644	High	84.86	6.4844e-07	High	33.99	0.0791266	High	69.04	2.46545e-05	High	49.59	0.00241452	0
	AVNTGMEPGK	8	1	1	P05317		1003.49	0	0	0		0	36.41	0.00891384				High	27.63	0.0673077	High	27.2	0.074313				0
	LREYLEEYK	19	1	1	P05317		1242.64	468520790	7.60225e+08	6.88196e+08		0	35.43	0.0152661	High	42.14	0.00317995	High	47.1	0.00102269	High	42.5	0.00292699	High	42.09	0.00321369	1
	AVNTGMEPGK	26	1	1	P05317	M6(Oxidation)	1019.48	2.74445e+06	0	0		0	32.96	0.0149724				High	33.15	0.0139442	High	37.77	0.00505505				0
	EYLEEYK	31	1	1	P05317		973.451	2.88596e+08	2.1241e+08	2.49323e+08		0	27.17	0.0565048	High	32.03	0.0185478	High	27.39	0.0535313	High	30.91	0.0240044	High	30.76	0.024848	0
	SLFVVGVDNVSSQQMHEVRK	5	1	1	P05317	M15(Oxidation)	2275.16	32081207	4.59656e+06	0		0	16.49	4.26786	High	22.76	0.974316	High	50.8	0.00151464	High	20.22	1.95967				1
	SLFVVGVDNVSSQQMHEVR	3	1	1	P05317	N9(Deamidated)	2132.06	0	0	0		0			High	41.25	0.0153653										0
	NVIVSNR	14	1	1	P05317		801.458	1.00987e+09	1.23833e+06	0		0.001	18.05	0.551496	Medium	17.3	0.661972	High	33.48	0.0157958	High	31.64	0.0241292				0
	KAEYFAK	5	1	1	P05317		856.457	0	0	0		0.001			High	25.27	0.0444264	High	53.15	7.23838e-05	High	53.19	7.17202e-05				1
	NVIVSNR	1	1	1	P05317	N1(Deamidated)	802.442	0	0	0		0.004						High	25.08	0.189689							0
	SLFVVGVDNVSSQQMHEVRK	1	1	1	P05317	N-Term(Acetyl); M15(Oxidation)	2317.17	0	0	0		0.524			Low	16.26	4.84895										1
P26786	40S ribosomal protein S7-A OS=Saccharomyces cerevisiae (strain ATCC 204508 / S288c) GN=RPS7A PE=1 SV=4 - [RS7A_YEAST]	78.42	1	12	22	273	5.57829e+08	9.15602e+08	9.81068e+08	669.28	1318.92	1238.04	190	21.609	9.83252
	Sequence	# PSMs	# Proteins	# Protein Groups	Protein Group Accessions	Modifications	MH+ [Da]	A2: Area	B2: Area	E2: Area	phosphoRS Site Probabilities	q-Value	IonScore A4	Exp Value A4	B4	IonScore B4	Exp Value B4	C4	IonScore C4	Exp Value C4	D4	IonScore D4	Exp Value D4	E4	IonScore E4	Exp Value E4	# Missed Cleavages
	ILSQAPTELELQVAQAFVELENSSPELK	16	1	1	P26786		3083.62	9.35345e+07	5.52626e+08	8.52353e+08		0	121.74	9.25446e-11	High	87.03	2.57896e-07	High	109.75	1.56664e-09	High	90.6	1.21238e-07	High	126.94	2.79986e-11	0
	DVQQIDYKLESFQAVYNK	14	2	2	P26786;P48164		2188.1	2.00196e+07	1.02449e+08	1.13253e+08		0	97.9	2.96305e-08	High	83.45	8.72082e-07	High	88.49	2.81318e-07	High	84	7.91636e-07	High	88.46	3.18124e-07	1
	ILSQAPTELELQVAQAFVELENSSPELK	12	1	1	P26786	N22(Deamidated)	3084.59	1.77792e+06	2.37454e+06	1.07592e+07		0	87.51	3.40822e-07	High	52.16	0.00100403	High	88.07	2.79706e-07	High	91.92	1.04758e-07	High	57.06	0.000427327	0
	ILEDLVFPTEIVGK	11	1	1	P26786		1572.89	328745684	870037016	780595469		0	66.76	1.02901e-05	High	66.77	1.02664e-05	High	69.48	5.02166e-06	High	55.66	0.000127673	High	54.2	0.000178689	0
	LESFQAVYNK	44	2	2	P26786;P48164		1198.61	6.49583e+08	4.17669e+06	117222378		0	64.64	1.37595e-05	High	70.01	3.97583e-06	High	66.41	9.15382e-06	High	69.71	4.28156e-06	High	75.32	1.17653e-06	0
	ILEDLVFPTEIVGKR	7	1	1	P26786		1728.99	2.41709e+07	5.84952e+07	2.56859e+08		0	43.87	0.00153621	High	55.53	0.000102163	High	38.57	0.00507333	High	52.89	0.000187626	High	35.4	0.00957498	1
	HVIFLAER	8	2	2	P26786;P48164		984.562	5.39671e+08	989478079	1.19411e+09		0	42.44	0.00113748	High	47.04	0.000336085	High	47.44	0.000306513	High	47.37	0.000365547	High	47.45	0.000305808	0
	DVQQIDYK	33	2	2	P26786;P48164		1008.5	4.76834e+08	8.87292e+08	7.7381e+08		0	40.32	0.0033675	High	35.38	0.0105029	High	43.72	0.00153925	High	45.9	0.000931768	High	33.65	0.0156426	0
	QIVFEIPSETH	22	1	1	P26786		1299.66	4.64373e+08	0	1.66076e+07		0	38.96	0.00778862	High	58.06	9.60554e-05	High	47.08	0.00120077	High	56.46	0.000132742	High	46.31	0.00150621	0
	AELRPLQFK	5	1	1	P26786		1101.64	7.16041e+07	123900773	4.1713e+06		0	35.55	0.0147943	High	25.18	0.161251	High	28.8	0.0700653				High	28.58	0.0789757	0
	VLLDSKDVQQIDYKLESFQAVYNK	5	2	2	P26786;P48164		2843.48	6.57181e+06	0	1.98923e+08		0	31.66	0.129747				High	47.39	0.0030915	High	26.04	0.416884	High	57.27	0.000302343	2
	YLVGGNK	22	2	2	P26786;P48164		750.415	4.84232e+08	7.40897e+06	572266		0	27.91	0.0338179	High	33.9	0.00851425	Medium	39.09	0.00257719	High	42.4	0.00120267	Low	15.26	0.62251	0
	DVQQIDYKLESFQAVYNK	3	2	2	P26786;P48164	Q4(Deamidated)	2189.09	0	1.60222e+06	0		0			High	53.22	0.000959056										1
	VLLDSKDVQQIDYK	9	2	2	P26786;P48164		1663.89	0	64791157	81442797		0			High	45.78	0.00260542	High	56.58	0.000216489	High	62.73	5.30935e-05	High	54.95	0.000315411	1
	ALAIFVPVPSLAGFHK	7	1	1	P26786		1666.97	0	4.69833e+08	5.94664e+08		0			High	27.76	0.0509183	High	19.07	0.358012	High	61.92	1.95056e-05	High	57.21	5.54164e-05	0
	KALAIFVPVPSLAGFHK	3	1	1	P26786		1795.06	0	5.52299e+06	0		0			High	18.63	0.320101				High	51.43	0.000174107				1
	TLTAVHDKILEDLVFPTEIVGK	2	1	1	P26786		2438.35	0	0	0		0						High	17.41	0.875986	High	45.47	0.00148707				1
	TLTAVHDKILEDLVFPTEIVGKR	2	1	1	P26786		2594.45	0	0	0		0									High	45.12	0.00114585				2
	SAPQAKILSQAPTELELQVAQAFVELENSSPELK	10	1	1	P26786	K6(Acetyl); Q18(Deamidated)	3708.93	0	0	454345		0												High	59.25	0.000201629	1
	EIDVAGGK	19	1	1	P26786		788.414	1.06006e+08	0	0		0.001	36.42	0.0166693				High	27.59	0.129242	High	34.45	0.0264525				0
	EIDVAGGKK	7	1	1	P26786		916.509	4.65676e+07	1.73551e+06	0		0.001	14.59	1.76722	Medium	22.4	0.312752	High	29.53	0.0568847	High	42.92	0.00277459				1
	TLTAVHDK	3	2	2	P26786;P48164		884.484	0	1.05949e+06	0		0.001			Low	11.85	1.22462				High	22.61	0.0940295				0
	HVIFLAERR	2	2	2	P26786;P48164		1140.67	0	1.33363e+06	0		0.002			High	19.58	0.198277				High	25.48	0.0509651				1
	DVQQIDYK	1	2	2	P26786;P48164	Q4(Deamidated)	1009.48	0	2.66981e+06	0		0.002			High	16.22	0.827377										0
	ILPKPSR	6	2	2	P26786;P48164		810.519	0	719183	0		0.02			Medium	23.93	0.00403618	Low	10.5	0.088914				Low	15.94	0.025408	0
P50095	Inosine-5'-monophosphate dehydrogenase 3 OS=Saccharomyces cerevisiae (strain ATCC 204508 / S288c) GN=IMD3 PE=1 SV=1 - [IMDH3_YEAST]	49.52	2	5	18	242	1.14228e+08	9.51229e+07	1.18028e+08	896.54	1951.55	1230.03	523	56.5487	7.40088
	Sequence	# PSMs	# Proteins	# Protein Groups	Protein Group Accessions	Modifications	MH+ [Da]	A2: Area	B2: Area	E2: Area	phosphoRS Site Probabilities	q-Value	IonScore A4	Exp Value A4	B4	IonScore B4	Exp Value B4	C4	IonScore C4	Exp Value C4	D4	IonScore D4	Exp Value D4	E4	IonScore E4	Exp Value E4	# Missed Cleavages
	YFSESDSVLVAQGVSGAVVDK	25	4	3	P38697;P50095;P50094		2157.07	5.41052e+07	6.24114e+06	1.37978e+07		0	128.6	2.79459e-11	High	155.5	5.79037e-14	High	125.06	6.42959e-11	High	160.54	1.84564e-14	High	146.76	4.35748e-13	0
	NYENGFINNPIVISPTTTVGEAK	14	3	3	P39567;P38697;P50095		2478.24	6.41018e+07	2.00327e+07	5208286		0	105.25	6.02002e-09	High	44.19	0.00759083	High	111.33	1.58064e-09	High	71.94	1.27499e-05	High	77.83	3.37791e-06	0
	DIQFVEDNSLLVQDVMTK	4	3	3	P39567;P38697;P50095	M16(Oxidation)	2110.04	1.06035e+07	0	552735		0	100.78	1.69251e-08				High	35.86	0.053038				High	35.1	0.0623622	0
	EQAANLIAAGADGLR	31	4	4	P39567;P38697;P50095;P50094		1469.77	9.73954e+07	2.60145e+06	2.60612e+07		0	66.9	1.36592e-05	High	83.61	2.93753e-07	High	82.59	3.65461e-07	High	67.77	1.2483e-05	High	82.78	3.55617e-07	0
	LLIVDDNGNLVSMLSR	5	2	2	P50095;P50094	M13(Oxidation)	1774.93	1.30995e+07	7616522	9.918e+06		0	59.2	0.00013279	High	73.97	3.62584e-06							High	105.21	3.1742e-09	0
	LDGLSVQELMDSK	5	1	1	P50095		1434.72	1.34965e+07	0	1.28892e+07		0	56.45	0.000195099				High	90.81	7.93337e-08				High	107.17	1.85727e-09	0
	NPVTGAQGITLSEGNEILKK	7	3	3	P39567;P38697;P50095		2069.13	55492088	0	1.75236e+06		0	55.54	0.000234434	High	56.39	0.000191958	High	57.32	0.000155604	High	62.17	4.98434e-05	High	31.53	0.0589526	1
	LLIVDDNGNLVSMLSR	2	2	2	P50095;P50094	N7(Deamidated)	1759.94	1.95052e+07	0	0		0	49.91	0.00105259													0
	ETFPDLEIIAGNVATR	8	2	2	P50095;P50094		1745.91	7.20143e+07	27871690	1.63859e+08		0	45.36	0.00315085	High	69.93	1.157e-05	High	73.24	5.94225e-06	High	45.28	0.003414	High	73.81	4.79337e-06	0
	FGFSGFPVTEDGKR	9	1	1	P50095		1543.75	9.28127e+07	107251316	1.42139e+08		0	45.27	0.00328963	High	58.44	0.00016062	High	47.43	0.00198157	High	64.77	3.69103e-05	High	64.87	3.71943e-05	1
	GGLTYNDFLVLPGLVDFPSSEVSLQTK	6	1	1	P50095		2896.5	8.22507e+06	2.23925e+06	7.17926e+07		0	44.69	0.00684854	High	65.18	6.18004e-05	High	30.04	0.183254	High	64.03	7.76895e-05	High	37.96	0.032623	0
	FGFSGFPVTEDGK	2	2	2	P50095;P50094		1387.65	1.18688e+07	0	0		0	37.53	0.0154528	High	17.69	1.47152										0
	TASAQLEGGVHNLHSYEK	13	3	3	P38697;P50095;P50094		1940.95	9.28836e+07	120713302	2.09888e+08		0	36.78	0.0341288	High	33.8	0.0705135	High	30.56	0.141171	High	47.71	0.0029329	High	36.58	0.0376493	0
	LMGIVTSR	17	1	1	P50095		876.498	5.8284e+06	2.08403e+06	0		0	33.95	0.00801407	High	33.73	0.0104216	High	40.75	0.00167438				High	41.88	0.00126159	0
	DIQFVEDNSLLVQDVMTK	6	3	3	P39567;P38697;P50095		2094.05	7.15307e+06	3.86546e+06	8.70984e+06		0	31.56	0.129976	High	35.96	0.0489787	High	32.19	0.11324				High	99.93	1.95425e-08	0
	NQNYPLASK	9	3	3	P38697;P50095;P50094		1034.53	152404612	0	0		0	30.24	0.0406409				High	35.66	0.0116671	High	32.2	0.0258799				0
	LDGLSVQELMDSK	3	1	1	P50095	M10(Oxidation)	1450.71	0	0	1.85893e+06		0	21.61	0.659869							High	34.64	0.0328098	High	36.71	0.0178749	0
	NYENGFINNPIVISPTTTVGEAK	32	3	3	P39567;P38697;P50095	N4(Deamidated)	2479.24	0	3.8906e+06	338963		0			High	99.36	2.64259e-08	High	68.58	3.1722e-05	High	22.51	1.27723	High	55.13	0.000730734	0
	NPVTGAQGITLSEGNEILK	14	3	3	P39567;P38697;P50095		1941.03	0	3.08749e+06	3.54564e+06		0			High	98.53	1.52486e-08	High	84.54	3.74588e-07	High	63.91	4.23717e-05	High	97.47	1.97056e-08	0
	LLIVDDNGNLVSMLSR	5	2	2	P50095;P50094		1758.94	0	57404096	1.00992e+08		0			High	93.12	4.08061e-08	High	122.84	4.60716e-11	High	87.83	1.41824e-07	High	101.82	6.13924e-09	0
	NYENGFINNPIVISPTTTVGEAK	6	3	3	P39567;P38697;P50095	N1(Deamidated); N4(Deamidated)	2480.23	0	0	0		0			High	64.08	9.58342e-05										0
	VKNYENGFINNPIVISPTTTVGEAK	1	3	3	P39567;P38697;P50095		2705.41	0	9.84454e+06	0		0			High	22.93	0.811109										1
	ALALGSSTVMMGGMLAGTTESPGEYFYQDGKR	1	2	2	P38697;P50095	Q28(Deamidated)	3326.55	0	0	0		0						High	27.13	0.937712							1
	YFSESDSVLVAQGVSGAVVDK	3	4	3	P38697;P50095;P50094	Q12(Deamidated)	2158.07	0	0	0		0						High	21.85	1.351	High	35.84	0.0539995	High	16.63	4.3856	0
	DIQFVEDNSLLVQDVMTK	6	3	3	P39567;P38697;P50095	N8(Deamidated)	2095.03	0	0	3.37363e+06		0									High	83.4	9.75655e-07	High	66.18	5.12225e-05	0
	DIQFVEDNSLLVQDVMTK	3	3	3	P39567;P38697;P50095	Q3(Deamidated); M16(Oxidation)	2111.03	0	0	1.06831e+06		0												High	75.13	6.43881e-06	0
	LLIVDDNGNLVSMLSR	2	2	2	P50095;P50094	N7(Deamidated); M13(Oxidation)	1775.93	0	0	0		0												High	28.77	0.134133	0
	TALEFAK	2	1	1	P50095		779.43	64182158	0	0		0.001	16.5	0.465654							High	15.17	0.632504				0
	NPVTGAQGITLSEGNEILK	1	3	3	P39567;P38697;P50095	Q7(Deamidated)	1942.02	4.22528e+06	0	0		0.041	12.21	7.26819													0
Q02326	60S ribosomal protein L6-A OS=Saccharomyces cerevisiae (strain ATCC 204508 / S288c) GN=RPL6A PE=1 SV=2 - [RL6A_YEAST]	68.18	1	6	15	333	1.32161e+09	6.3978e+08	8.08191e+08	742.082	1935.3	1229.35	176	19.9491	10.0962
	Sequence	# PSMs	# Proteins	# Protein Groups	Protein Group Accessions	Modifications	MH+ [Da]	A2: Area	B2: Area	E2: Area	phosphoRS Site Probabilities	q-Value	IonScore A4	Exp Value A4	B4	IonScore B4	Exp Value B4	C4	IonScore C4	Exp Value C4	D4	IonScore D4	Exp Value D4	E4	IonScore E4	Exp Value E4	# Missed Cleavages
	HLEDNTLLISGPFK	28	1	1	Q02326		1583.84	4.50806e+08	4.18686e+08	4.17197e+08		0	96.3	1.7863e-08	High	104.56	2.79781e-09	Low	88.35	1.08128e-07	High	68.52	1.20217e-05	High	46.72	0.00159291	0
	ASLVPGTVLILLAGR	12	2	2	Q02326;P05739		1479.93	2.43138e+08	6.5103e+08	8.47191e+08		0	65.16	8.22932e-07	High	67.48	4.82352e-07	High	61.17	2.13874e-06	High	75.04	8.7732e-08	High	67.86	4.58309e-07	0
	VSVEGVNVEK	60	2	2	Q02326;P05739		1059.57	1.7746e+09	8.49624e+08	1.51519e+09		0	58.32	7.93576e-05	High	64.64	1.94797e-05	High	58.51	7.99067e-05	High	64.69	1.92568e-05	High	60.11	5.52819e-05	0
[truncated: 9,516 more rows]
