# Supplementary material for: An integrated model for termination of RNA polymerase III transcription
Source: Sci Adv. 2022 Jul 13;8(28):eabm9875. doi: 10.1126/sciadv.abm9875 (PMC9278858; doi:10.1126/sciadv.abm9875)
Supplement: Supplementary file 2 — Tables S1 to S5, S7 to S9 [file sciadv.abm9875_tables_s1_to_s5_s7_to_s9.zip › sciadv.abm9875_table_s2.xlsx]

## Sheet: Replicate 1
Checked	Master	Accession	Description	Coverage	# Peptides	# PSMs	# Unique Peptides	# Protein Groups	# AAs	MW [kDa]	calc. pI	Found in Sample: [S1] F1: Sample	Found in Sample: [S2] F2: Sample	Modifications	Area: F1: Sample	Area: F2: Sample	emPAI	Score A6: Ctrl	Score B6: Sen1 NTD
FALSE	Master Protein	Q00416	Helicase SEN1 OS=Saccharomyces cerevisiae (strain ATCC 204508 / S288c) GN=SEN1 PE=1 SV=2	24.3837	49	101	49	1	2231	252.3	8.59	High	High		651736	9.84762e+08	1.41	34	2458
	Checked	Confidence	Annotated Sequence	Modifications	Modifications in Master Proteins	# Protein Groups	# Proteins	# PSMs	Master Protein Accessions	Positions in Master Proteins	# Missed Cleavages	Theo. MH+ [Da]	Found in Sample: [S1] F1: Sample	Found in Sample: [S2] F2: Sample	Area: F1: Sample	Area: F2: Sample	Ions Score A6 Mascot	Confidence A6 Mascot	Ions Score B6 Mascot	Confidence B6 Mascot
	FALSE	High	[R].ALLNNPLIQDIIIR.[S]			1	1	4	Q00416	Q00416 [511-524]	0	1605.97	High	High	651736	9.89648e+08	34	High	50	High
	FALSE	High	[K].FFYDTK.[H]			1	1	3	Q00416	Q00416 [212-217]	0	820.388	Not Found	High		3.13685e+06	13	Medium	31	High
	FALSE	High	[R].LINCEFYEPCPR.[A]	2xCarbamidomethyl [C4(100); C10(100)]		1	1	3	Q00416	Q00416 [723-734]	0	1597.71	Not Found	High		6.01768e+08	14	Low	56	High
	FALSE	High	[R].SLVDSFR.[E]			1	1	1	Q00416	Q00416 [812-818]	0	823.431	Not Found	High		4.30566e+08	11	Low	39	High
	FALSE	High	[R].VEAVFPILR.[N]			1	1	1	Q00416	Q00416 [158-166]	0	1043.62	Not Found	High			8	Low	32	High
	FALSE	High	[K].FPLEPIFK.[M]			1	1	2	Q00416	Q00416 [334-341]	0	990.566	Not Found	High			8	Low	38	High
	FALSE	High	[R].IIANYPSLK.[S]			1	1	2	Q00416	Q00416 [456-464]	0	1018.59	Not Found	High		8.01061e+08	5	Low	37	High
	FALSE	High	[R].LSDEVLLESCVR.[L]	1xCarbamidomethyl [C10(100)]		1	1	5	Q00416	Q00416 [848-859]	0	1419.71	Not Found	High		7.41087e+08	5	Low	65	High
	FALSE	High	[K].LTEQQASEILQK.[A]			1	1	4	Q00416	Q00416 [897-908]	0	1387.74	Not Found	High		8.09794e+08	5	Low	73	High
	FALSE	High	[K].SYIPQIEQVYQGTNPNIQEAK.[L]			1	1	3	Q00416	Q00416 [40-60]	0	2420.21	Not Found	High		3.02974e+08			99	High
	FALSE	High	[K].VIDLTDSVPASPSLSPSLSSTIASSSAESR.[A]			1	1	2	Q00416	Q00416 [939-968]	0	2961.49	Not Found	High		462730901			86	High
	FALSE	High	[K].ALTEEVATEAENYR.[K]			1	1	3	Q00416	Q00416 [915-928]	0	1595.75	Not Found	High		1.3657e+08			85	High
	FALSE	High	[K].ACLMNSATALLR.[A]	1xOxidation [M4(100)]; 1xCarbamidomethyl [C2(100)]		1	1	2	Q00416	Q00416 [469-480]	0	1336.67	Not Found	High		3.12757e+08			81	High
	FALSE	High	[K].DKDIAPNSDVQLATVYTK.[A]			1	1	1	Q00416	Q00416 [20-37]	1	1978.01	Not Found	High		4.71811e+08			74	High
	FALSE	High	[K].LLGELLQVLAEVPK.[G]			1	1	8	Q00416	Q00416 [61-74]	0	1521.93	Not Found	High		2.89422e+08			66	High
	FALSE	High	[K].MLQHFAIQR.[H]	1xOxidation [M1(100)]		1	1	2	Q00416	Q00416 [131-139]	0	1159.6	Not Found	High		5.07331e+07			60	High
	FALSE	High	[K].YDYSELENFTK.[D]			1	1	2	Q00416	Q00416 [794-804]	0	1408.63	Not Found	High		5.79937e+08			56	High
	FALSE	High	[K].NDEFETVLLTK.[T]			1	1	2	Q00416	Q00416 [496-506]	0	1308.67	Not Found	High		7.50036e+08			53	High
	FALSE	High	[R].VLMDVVSAFVDPISGVFANFQTLK.[S]	1xOxidation [M3(100)]		1	1	1	Q00416	Q00416 [738-761]	0	2613.36	Not Found	High		1.47466e+07			51	High
	FALSE	High	[R].LIISTSDLAHEK.[H]			1	1	2	Q00416	Q00416 [860-871]	0	1326.73	Not Found	High		2.51459e+08			50	High
	FALSE	High	[K].QLLVSLK.[N]			1	1	5	Q00416	Q00416 [606-612]	0	800.524	Not Found	High		3.27201e+08			50	High
	FALSE	High	[R].NISVNDNTGINITNEIETAMYECLCNPHMLR.[L]	2xOxidation [M20(100); M29(100)]; 2xCarbamidomethyl [C23(100); C25(100)]		1	1	1	Q00416	Q00416 [167-197]	0	3668.64	Not Found	High		1.88029e+07			48	High
	FALSE	High	[K].ALTEEVATEAENYRK.[E]			1	1	1	Q00416	Q00416 [915-929]	1	1723.85	Not Found	High		3.06397e+08			45	High
	FALSE	High	[K].HLYQAATNILYNTFDVEGR.[L]			1	1	2	Q00416	Q00416 [679-697]	0	2225.1	Not Found	High		7.25359e+07			45	High
	FALSE	High	[K].FGSEFWSK.[I]			1	1	1	Q00416	Q00416 [370-377]	0	987.457	Not Found	High		5.40037e+07			45	High
	FALSE	High	[K].FADILPGQLSK.[I]			1	1	1	Q00416	Q00416 [648-658]	0	1188.66	Not Found	High		9.5229e+08			44	High
	FALSE	High	[K].VDDSLVEMMAK.[Y]	2xOxidation [M8(100); M9(100)]		1	1	4	Q00416	Q00416 [875-885]	0	1269.57	Not Found	High		3.59708e+08			43	High
	FALSE	High	[K].VSMAFLR.[I]	1xOxidation [M3(100)]		1	1	1	Q00416	Q00416 [449-455]	0	839.444	Not Found	High		1.45606e+08			42	High
	FALSE	High	[K].QLKATFEAIFK.[F]			1	1	1	Q00416	Q00416 [201-211]	1	1295.74	Not Found	High		874696			41	High
	FALSE	High	[K].FLLLSTR.[L]			1	1	4	Q00416	Q00416 [637-643]	0	849.519	Not Found	High		3.36229e+08			40	High
	FALSE	High	[K].MWYNHLSK.[S]	1xOxidation [M1(100)]		1	1	1	Q00416	Q00416 [342-349]	0	1094.51	Not Found	High		5.00543e+06			40	High
	FALSE	High	[K].DIAPNSDVQLATVYTK.[A]			1	1	1	Q00416	Q00416 [22-37]	0	1734.89	Not Found	High		1.10099e+08			40	High
	FALSE	High	[K].NDEFETVLLTKTDSR.[A]			1	1	1	Q00416	Q00416 [496-510]	1	1767.88	Not Found	High		3.06312e+06			38	High
	FALSE	High	[R].GLTMFLNK.[F]	1xOxidation [M4(100)]		1	1	1	Q00416	Q00416 [362-369]	0	939.497	Not Found	High		2.96882e+08			38	High
	FALSE	High	[R].EFSDILHDQTK.[N]			1	1	1	Q00416	Q00416 [819-829]	0	1332.64	Not Found	High		1.81472e+08			37	High
	FALSE	High	[K].NLLLNVLETFK.[N]			1	1	1	Q00416	Q00416 [830-840]	0	1303.76	Not Found	High		2.01498e+08			36	High
	FALSE	High	[K].ATFEAIFK.[F]			1	1	2	Q00416	Q00416 [204-211]	0	926.498	Not Found	High		6.51833e+08			36	High
	FALSE	High	[K].DVFIEYFQVPK.[N]			1	1	2	Q00416	Q00416 [313-323]	0	1384.71	Not Found	High		2.61426e+08			35	High
	FALSE	High	[R].SFHDGPLLAK.[Q]			1	1	3	Q00416	Q00416 [596-605]	0	1084.58	Not Found	High		2.08718e+08			34	High
	FALSE	High	[R].LEGILAILNSNLTVNLK.[N]			1	1	2	Q00416	Q00416 [698-714]	0	1825.08	Not Found	High		3.54967e+06			33	High
	FALSE	High	[K].SYHDKPLDFLLR.[G]			1	1	2	Q00416	Q00416 [350-361]	0	1503.8	Not Found	High		3.25352e+08			32	High
	FALSE	High	[K].FNDIVCQWR.[V]	1xCarbamidomethyl [C6(100)]		1	1	1	Q00416	Q00416 [149-157]	0	1237.58	Not Found	High		2.43192e+08			32	High
	FALSE	High	[R].AVLTIKENER.[A]			1	1	1	Q00416	Q00416 [481-490]	1	1172.66	Not Found	High		4.09566e+06			31	High
	FALSE	High	[K].CILNFAR.[G]	1xCarbamidomethyl [C1(100)]		1	1	1	Q00416	Q00416 [120-126]	0	893.466	Not Found	High		1.84194e+08			31	High
	FALSE	High	[R].LLDVTNPLSIK.[T]			1	1	3	Q00416	Q00416 [220-230]	0	1212.72	Not Found	High		1.01235e+09			31	High
	FALSE	High	[K].TFKFPLEPIFK.[M]			1	1	1	Q00416	Q00416 [331-341]	1	1366.78	Not Found	High		2.6862e+06			28	High
	FALSE	High	[K].DTLDLSR.[S]			1	1	1	Q00416	Q00416 [805-811]	0	819.421	Not Found	High		4.72268e+08			27	High
	FALSE	High	[K].LYSGKPISEIPISTNVLENVTNK.[I]			1	1	1	Q00416	Q00416 [569-591]	0	2516.36	Not Found	High		6.46047e+08			27	High
	FALSE	High	[R].IIANYPSLKSIPK.[A]			1	1	1	Q00416	Q00416 [456-468]	1	1443.86	Not Found	High		2.78703e+06			18	High
FALSE	Master Protein	P10591	Heat shock protein SSA1 OS=Saccharomyces cerevisiae (strain ATCC 204508 / S288c) GN=SSA1 PE=1 SV=4	52.9595	29	67	7	1	642	69.6	5.11	High	High		1.94298e+08	1.24557e+08	7.297	1349	747
	Checked	Confidence	Annotated Sequence	Modifications	Modifications in Master Proteins	# Protein Groups	# Proteins	# PSMs	Master Protein Accessions	Positions in Master Proteins	# Missed Cleavages	Theo. MH+ [Da]	Found in Sample: [S1] F1: Sample	Found in Sample: [S2] F2: Sample	Area: F1: Sample	Area: F2: Sample	Ions Score A6 Mascot	Confidence A6 Mascot	Ions Score B6 Mascot	Confidence B6 Mascot
	FALSE	High	[K].SQVDEIVLVGGSTR.[I]			2	2	4	P10591; P10592	P10591 [326-339]; P10592 [326-339]	0	1459.78	High	High	5.68971e+08	1.80601e+08	97	High	90	High
	FALSE	High	[R].TTPSFVAFTDTER.[L]			1	1	2	P10591	P10591 [35-47]	0	1471.71	High	High	3.61743e+08	1.61929e+08	90	High	55	High
	FALSE	High	[K].TQDLLLLDVAPLSLGIETAGGVMTK.[L]	1xOxidation [M23(100)]		2	2	3	P10591; P10592	P10591 [385-409]; P10592 [385-409]	0	2571.39	High	High	1.53256e+07	4.17395e+06	77	High	87	High
	FALSE	High	[R].IINEPTAAAIAYGLDK.[K]			3	4	3	P10591; P22202; P10592	P10591 [170-185]; P22202 [170-185]; P10592 [170-185]	0	1659.9	High	High	2.57206e+08	2.01775e+07	74	High	29	High
	FALSE	High	[K].NQAAMNPSNTVFDAK.[R]	1xOxidation [M5(100)]		1	1	7	P10591	P10591 [55-69]	0	1623.74	High	High	6.51737e+06	1.37116e+08	68	High	33	High
	FALSE	High	[K].KSEIFSTYADNQPGVLIQVFEGER.[A]			1	1	2	P10591	P10591 [421-444]	1	2727.36	High	High	2.65016e+07	1.43271e+07	67	High	76	High
	FALSE	High	[K].NFTPEQISSMVLGK.[M]	1xOxidation [M10(100)]		2	2	4	P10591; P10592	P10591 [111-124]; P10592 [111-124]	0	1566.78	High	High	1.2924e+08	7.86672e+07	63	High	50	High
	FALSE	High	[R].VDIIANDQGNR.[T]			2	2	3	P10591; P10592	P10591 [24-34]; P10592 [24-34]	0	1214.61	High	High	3.63038e+08	1.07967e+08	54	High	54	High
	FALSE	High	[R].FEELCADLFR.[S]	1xCarbamidomethyl [C5(100)]		3	4	3	P10591; P22202; P10592	P10591 [299-308]; P22202 [300-309]; P10592 [299-308]	0	1299.6	High	High	205855146	6.46704e+07	53	High	31	High
	FALSE	High	[K].NQLESIAYSLK.[N]			2	2	2	P10591; P10592	P10591 [537-547]; P10592 [537-547]	0	1265.67	High	High	2.06997e+08	7.86336e+07	52	High	31	High
	FALSE	High	[K].FELSGIPPAPR.[G]			3	4	6	P10591; P22202; P10592	P10591 [456-466]; P22202 [457-467]; P10592 [456-466]	0	1183.65	High	High	1.32203e+08	6.43442e+07	42	High	41	High
	FALSE	High	[R].IINEPTAAAIAYGLDKK.[GS]			3	4	3	P10591; P22202; P10592	P10591 [170-186]; P22202 [170-186]; P10592 [170-186]	1	1787.99	High	High	2.81746e+08	1.15188e+08	37	High	28	High
	FALSE	High	[R].ARFEELCADLFR.[S]	1xCarbamidomethyl [C7(100)]		3	4	2	P10591; P22202; P10592	P10591 [297-308]; P22202 [298-309]; P10592 [297-308]	1	1526.74	High	High	1.07933e+08	4.26211e+07	37	High	35	High
	FALSE	High	[R].LVNHFIQEFK.[R]			2	2	2	P10591; P10592	P10591 [234-243]; P10592 [234-243]	0	1274.69	High	High	1.07625e+08		31	High	28	High
	FALSE	High	[K].LDKSQVDEIVLVGGSTR.[I]			2	2	2	P10591; P10592	P10591 [323-339]; P10592 [323-339]	1	1815.98	High	High	1.26212e+07	4.60709e+06	29	High	34	High
	FALSE	High	[K].VNDAVVTVPAYFNDSQR.[Q]			2	2	2	P10591; P10592	P10591 [137-153]; P10592 [137-153]	0	1894.93	High	Not Found	9.31246e+07		51	High	27	Medium
	FALSE	High	[K].MKETAESYLGAK.[V]	1xOxidation [M1(100)]		2	2	1	P10591; P10592	P10591 [125-136]; P10592 [125-136]	1	1343.65	High	Not Found	1.47231e+08		46	High	24	Medium
	FALSE	High	[K].LVTDYFNGKEPNR.[S]			2	2	1	P10591; P10592	P10591 [346-358]; P10592 [346-358]	1	1552.78	High	Not Found	23619779		31	High	23	Medium
	FALSE	High	[K].DAGTIAGLNVLR.[I]			4	4	3	P10591; P16474; P22202; P10592	P10591 [158-169]; P16474 [206-217]; P22202 [158-169]; P10592 [158-169]	0	1199.67	High	Not Found	4.65628e+08		64	High	4	Low
	FALSE	High	[R].SINPDEAVAYGAAVQAAILTGDESSK.[T]			2	2	1	P10591; P10592	P10591 [359-384]; P10592 [359-384]	0	2577.27	High	Not Found	888641		53	High	1	Low
	FALSE	High	[R].NFNDPEVQADMK.[H]	1xOxidation [M11(100)]		1	1	1	P10591	P10591 [75-86]	0	1423.62	High	Not Found	1.94649e+08		52	High	8	Low
	FALSE	High	[K].AVGIDLGTTYSCVAHFANDR.[V]	1xCarbamidomethyl [C12(100)]		2	2	1	P10591; P22202	P10591 [4-23]; P22202 [4-23]	0	2167.02	High	Not Found	2.56727e+07		40	High	3	Low
	FALSE	High	[R].QATKDAGTIAGLNVLR.[I]			4	4	1	P10591; P16474; P22202; P10592	P10591 [154-169]; P16474 [202-217]; P22202 [154-169]; P10592 [154-169]	1	1627.91	High	Not Found	2.40431e+06		35	High	9	Low
	FALSE	High	[R].STLDPVEKVLR.[D]			2	2	1	P10591; P10592	P10591 [309-319]; P10592 [309-319]	1	1256.72	High	Not Found	1.74495e+06		39	High
	FALSE	High	[R].LVNHFIQEFKR.[K]			2	2	1	P10591; P10592	P10591 [234-244]; P10592 [234-244]	1	1430.79	High	Not Found	690449		36	High
	FALSE	High	[K].ELQDIANPIMSK.[L]	1xOxidation [M10(100)]		1	1	1	P10591	P10591 [593-604]	0	1374.69	Not Found	High		7.46255e+07	26	Medium	50	High
	FALSE	High	[K].NTISEAGDKLEQADKDTVTK.[K]			1	1	2	P10591	P10591 [548-567]	2	2163.08	Not Found	High		1.99891e+07	22	Medium	42	High
	FALSE	High	[K].SEIFSTYADNQPGVLIQVFEGER.[A]			1	1	2	P10591	P10591 [422-444]	0	2599.27	Not Found	High		1.1687e+07	19	Low	89	High
	FALSE	High	[K].ETAESYLGAK.[V]			2	2	1	P10591; P10592	P10591 [127-136]; P10592 [127-136]	0	1068.52	Not Found	High		3.64031e+07			45	High
FALSE	Master Protein	P11484	Ribosome-associated molecular chaperone SSB1 OS=Saccharomyces cerevisiae (strain ATCC 204508 / S288c) GN=SSB1 PE=1 SV=3	40.9462	20	37	1	1	613	66.6	5.44	High	High		2.15166e+08	7.42102e+07	4.817	644	502
	Checked	Confidence	Annotated Sequence	Modifications	Modifications in Master Proteins	# Protein Groups	# Proteins	# PSMs	Master Protein Accessions	Positions in Master Proteins	# Missed Cleavages	Theo. MH+ [Da]	Found in Sample: [S1] F1: Sample	Found in Sample: [S2] F2: Sample	Area: F1: Sample	Area: F2: Sample	Ions Score A6 Mascot	Confidence A6 Mascot	Ions Score B6 Mascot	Confidence B6 Mascot
	FALSE	High	[R].LESYVASIEQTVTDPVLSSK.[L]			2	2	3	P40150; P11484	P40150 [546-565]; P11484 [546-565]	0	2166.12	High	High	7.63001e+07	2.11661e+07	104	High	46	High
	FALSE	High	[K].TFSPQEISAMVLTK.[M]	1xOxidation [M10(100)]		2	2	4	P40150; P11484	P40150 [115-128]; P11484 [115-128]	0	1567.8	High	High	4.76784e+07	1.61029e+07	81	High	42	High
	FALSE	High	[K].VIDVDGNPVIEVQYLEETK.[T]			2	2	3	P40150; P11484	P40150 [96-114]; P11484 [96-114]	0	2160.11	High	High	5.56785e+07	2.8394e+07	77	High	61	High
	FALSE	High	[K].IEAALSDALAALQIEDPSADELRK.[A]			2	2	2	P40150; P11484	P40150 [574-597]; P11484 [574-597]	1	2539.32	High	High	2.03803e+07	6.7481e+06	58	High	52	High
	FALSE	High	[R].VTPSFVAFTPEER.[L]			1	1	4	P11484	P11484 [39-51]	0	1479.75	High	High	2.15166e+08	7.42102e+07	56	High	36	High
	FALSE	High	[K].AVITVPAYFNDAQR.[Q]			2	2	2	P40150; P11484	P40150 [144-157]; P11484 [144-157]	0	1564.81	High	High	1.1139e+08	4.43955e+07	53	High	60	High
	FALSE	High	[R].IINEPTAAAIAYGLGAGK.[S]			2	2	3	P40150; P11484	P40150 [174-191]; P11484 [174-191]	0	1729.95	High	High	7.38987e+07	3.97667e+07	50	High	46	High
	FALSE	High	[K].KTGLDISDDAR.[A]			2	2	2	P40150; P11484	P40150 [251-261]; P11484 [251-261]	1	1190.6	High	High	1.02191e+07	2.6029e+06	45	High	37	High
	FALSE	High	[K].LLSDFFDGK.[Q]			2	2	2	P40150; P11484	P40150 [352-360]; P11484 [352-360]	0	1041.53	High	High	121637637	4.08552e+07	32	High	33	High
	FALSE	High	[K].NIPMMPAGEPVLEAIFEVDANGILK.[V]	2xOxidation [M4(100); M5(100)]		2	2	1	P40150; P11484	P40150 [467-491]; P11484 [467-491]	0	2700.36	High	Not Found	2.7524e+06		44	High	20	Low
	FALSE	High	[K].STLEPVEQVLK.[D]			2	2	1	P40150; P11484	P40150 [315-325]; P11484 [315-325]	0	1242.69	High	Not Found	1.8323e+08		39	High	18	Low
	FALSE	High	[K].SSNITISNAVGR.[L]			2	2	1	P40150; P11484	P40150 [502-513]; P11484 [502-513]	0	1218.64	High	Not Found	1.57438e+06		32	High	16	Low
	FALSE	High	[R].QRLESYVASIEQTVTDPVLSSK.[L]			2	2	1	P40150; P11484	P40150 [544-565]; P11484 [544-565]	1	2450.28	High	Not Found			27	High	17	Low
	FALSE	High	[K].STSGNTHLGGQDFDTNLLEHFK.[A]			2	2	1	P40150; P11484	P40150 [224-245]; P11484 [224-245]	0	2418.13	High	Not Found	1.2708e+07		56	High
	FALSE	High	[K].SKIEAALSDALAALQIEDPSADELRK.[A]			2	2	2	P40150; P11484	P40150 [572-597]; P11484 [572-597]	2	2754.45	High	Not Found	4.3059e+06		37	High
	FALSE	High	[K].IEAALSDALAALQIEDPSADELR.[K]			2	2	1	P40150; P11484	P40150 [574-596]; P11484 [574-596]	0	2411.23	Not Found	High		5.25577e+06	27	Medium	37	High
	FALSE	High	[R].ARFEDLNAALFK.[S]			2	2	1	P40150; P11484	P40150 [303-314]; P11484 [303-314]	1	1394.74	Not Found	High		1.04547e+07	25	Medium	34	High
	FALSE	High	[K].SQIDEVVLVGGSTR.[I]			2	2	1	P40150; P11484	P40150 [332-345]; P11484 [332-345]	0	1459.78	Not Found	High		4.06334e+07	16	Low	91	High
	FALSE	High	[R].FEDLNAALFK.[S]			2	2	1	P40150; P11484	P40150 [305-314]; P11484 [305-314]	0	1167.6	Not Found	High		2.92157e+07	10	Low	28	High
	FALSE	High	[K].MVNQAEEFK.[A]	1xOxidation [M1(100)]		2	2	1	P40150; P11484	P40150 [522-530]; P11484 [522-530]	0	1111.51	Not Found	High		9016704	4	Low	26	High
FALSE	Master Protein	P40150	Ribosome-associated molecular chaperone SSB2 OS=Saccharomyces cerevisiae (strain ATCC 204508 / S288c) GN=SSB2 PE=1 SV=2	42.2512	20	34	1	1	613	66.6	5.49	Not Found	High			1.92697e+07	4.436	582	493
	Checked	Confidence	Annotated Sequence	Modifications	Modifications in Master Proteins	# Protein Groups	# Proteins	# PSMs	Master Protein Accessions	Positions in Master Proteins	# Missed Cleavages	Theo. MH+ [Da]	Found in Sample: [S1] F1: Sample	Found in Sample: [S2] F2: Sample	Area: F1: Sample	Area: F2: Sample	Ions Score A6 Mascot	Confidence A6 Mascot	Ions Score B6 Mascot	Confidence B6 Mascot
	FALSE	High	[R].LESYVASIEQTVTDPVLSSK.[L]			2	2	3	P40150; P11484	P40150 [546-565]; P11484 [546-565]	0	2166.12	High	High	7.63001e+07	2.11661e+07	104	High	46	High
	FALSE	High	[K].TFSPQEISAMVLTK.[M]	1xOxidation [M10(100)]		2	2	4	P40150; P11484	P40150 [115-128]; P11484 [115-128]	0	1567.8	High	High	4.76784e+07	1.61029e+07	81	High	42	High
	FALSE	High	[K].VIDVDGNPVIEVQYLEETK.[T]			2	2	3	P40150; P11484	P40150 [96-114]; P11484 [96-114]	0	2160.11	High	High	5.56785e+07	2.8394e+07	77	High	61	High
	FALSE	High	[K].IEAALSDALAALQIEDPSADELRK.[A]			2	2	2	P40150; P11484	P40150 [574-597]; P11484 [574-597]	1	2539.32	High	High	2.03803e+07	6.7481e+06	58	High	52	High
	FALSE	High	[K].AVITVPAYFNDAQR.[Q]			2	2	2	P40150; P11484	P40150 [144-157]; P11484 [144-157]	0	1564.81	High	High	1.1139e+08	4.43955e+07	53	High	60	High
	FALSE	High	[R].IINEPTAAAIAYGLGAGK.[S]			2	2	3	P40150; P11484	P40150 [174-191]; P11484 [174-191]	0	1729.95	High	High	7.38987e+07	3.97667e+07	50	High	46	High
	FALSE	High	[K].KTGLDISDDAR.[A]			2	2	2	P40150; P11484	P40150 [251-261]; P11484 [251-261]	1	1190.6	High	High	1.02191e+07	2.6029e+06	45	High	37	High
	FALSE	High	[K].LLSDFFDGK.[Q]			2	2	2	P40150; P11484	P40150 [352-360]; P11484 [352-360]	0	1041.53	High	High	121637637	4.08552e+07	32	High	33	High
	FALSE	High	[K].NIPMMPAGEPVLEAIFEVDANGILK.[V]	2xOxidation [M4(100); M5(100)]		2	2	1	P40150; P11484	P40150 [467-491]; P11484 [467-491]	0	2700.36	High	Not Found	2.7524e+06		44	High	20	Low
	FALSE	High	[K].STLEPVEQVLK.[D]			2	2	1	P40150; P11484	P40150 [315-325]; P11484 [315-325]	0	1242.69	High	Not Found	1.8323e+08		39	High	18	Low
	FALSE	High	[K].SSNITISNAVGR.[L]			2	2	1	P40150; P11484	P40150 [502-513]; P11484 [502-513]	0	1218.64	High	Not Found	1.57438e+06		32	High	16	Low
	FALSE	High	[R].QRLESYVASIEQTVTDPVLSSK.[L]			2	2	1	P40150; P11484	P40150 [544-565]; P11484 [544-565]	1	2450.28	High	Not Found			27	High	17	Low
	FALSE	High	[K].STSGNTHLGGQDFDTNLLEHFK.[A]			2	2	1	P40150; P11484	P40150 [224-245]; P11484 [224-245]	0	2418.13	High	Not Found	1.2708e+07		56	High
	FALSE	High	[K].SKIEAALSDALAALQIEDPSADELRK.[A]			2	2	2	P40150; P11484	P40150 [572-597]; P11484 [572-597]	2	2754.45	High	Not Found	4.3059e+06		37	High
	FALSE	High	[R].TFTTVSDNQTTVQFPVYQGER.[V]			1	1	1	P40150	P40150 [431-451]	0	2418.16	Not Found	High		1.92697e+07	28	Medium	43	High
	FALSE	High	[K].IEAALSDALAALQIEDPSADELR.[K]			2	2	1	P40150; P11484	P40150 [574-596]; P11484 [574-596]	0	2411.23	Not Found	High		5.25577e+06	27	Medium	37	High
	FALSE	High	[R].ARFEDLNAALFK.[S]			2	2	1	P40150; P11484	P40150 [303-314]; P11484 [303-314]	1	1394.74	Not Found	High		1.04547e+07	25	Medium	34	High
	FALSE	High	[K].SQIDEVVLVGGSTR.[I]			2	2	1	P40150; P11484	P40150 [332-345]; P11484 [332-345]	0	1459.78	Not Found	High		4.06334e+07	16	Low	91	High
	FALSE	High	[R].FEDLNAALFK.[S]			2	2	1	P40150; P11484	P40150 [305-314]; P11484 [305-314]	0	1167.6	Not Found	High		2.92157e+07	10	Low	28	High
	FALSE	High	[K].MVNQAEEFK.[A]	1xOxidation [M1(100)]		2	2	1	P40150; P11484	P40150 [522-530]; P11484 [522-530]	0	1111.51	Not Found	High		9016704	4	Low	26	High
FALSE	Master Protein	P10592	Heat shock protein SSA2 OS=Saccharomyces cerevisiae (strain ATCC 204508 / S288c) GN=SSA2 PE=1 SV=3	52.1127	28	58	6	1	639	69.4	5.06	High	High		1.48303e+08	2.95515e+07	6.326	1182	457
	Checked	Confidence	Annotated Sequence	Modifications	Modifications in Master Proteins	# Protein Groups	# Proteins	# PSMs	Master Protein Accessions	Positions in Master Proteins	# Missed Cleavages	Theo. MH+ [Da]	Found in Sample: [S1] F1: Sample	Found in Sample: [S2] F2: Sample	Area: F1: Sample	Area: F2: Sample	Ions Score A6 Mascot	Confidence A6 Mascot	Ions Score B6 Mascot	Confidence B6 Mascot
	FALSE	High	[K].SQVDEIVLVGGSTR.[I]			2	2	4	P10591; P10592	P10591 [326-339]; P10592 [326-339]	0	1459.78	High	High	5.68971e+08	1.80601e+08	97	High	90	High
	FALSE	High	[K].TQDLLLLDVAPLSLGIETAGGVMTK.[L]	1xOxidation [M23(100)]		2	2	3	P10591; P10592	P10591 [385-409]; P10592 [385-409]	0	2571.39	High	High	1.53256e+07	4.17395e+06	77	High	87	High
	FALSE	High	[R].IINEPTAAAIAYGLDK.[K]			3	4	3	P10591; P22202; P10592	P10591 [170-185]; P22202 [170-185]; P10592 [170-185]	0	1659.9	High	High	2.57206e+08	2.01775e+07	74	High	29	High
	FALSE	High	[K].NFTPEQISSMVLGK.[M]	1xOxidation [M10(100)]		2	2	4	P10591; P10592	P10591 [111-124]; P10592 [111-124]	0	1566.78	High	High	1.2924e+08	7.86672e+07	63	High	50	High
	FALSE	High	[R].VDIIANDQGNR.[T]			2	2	3	P10591; P10592	P10591 [24-34]; P10592 [24-34]	0	1214.61	High	High	3.63038e+08	1.07967e+08	54	High	54	High
	FALSE	High	[R].FEELCADLFR.[S]	1xCarbamidomethyl [C5(100)]		3	4	3	P10591; P22202; P10592	P10591 [299-308]; P22202 [300-309]; P10592 [299-308]	0	1299.6	High	High	205855146	6.46704e+07	53	High	31	High
	FALSE	High	[K].NQLESIAYSLK.[N]			2	2	2	P10591; P10592	P10591 [537-547]; P10592 [537-547]	0	1265.67	High	High	2.06997e+08	7.86336e+07	52	High	31	High
	FALSE	High	[K].NQAAMNPANTVFDAK.[R]	1xOxidation [M5(100)]		1	1	2	P10592	P10592 [55-69]	0	1607.75	High	High	1.70615e+08	4.38359e+07	45	High	35	High
	FALSE	High	[K].FELSGIPPAPR.[G]			3	4	6	P10591; P22202; P10592	P10591 [456-466]; P22202 [457-467]; P10592 [456-466]	0	1183.65	High	High	1.32203e+08	6.43442e+07	42	High	41	High
	FALSE	High	[R].IINEPTAAAIAYGLDKK.[GS]			3	4	3	P10591; P22202; P10592	P10591 [170-186]; P22202 [170-186]; P10592 [170-186]	1	1787.99	High	High	2.81746e+08	1.15188e+08	37	High	28	High
	FALSE	High	[R].ARFEELCADLFR.[S]	1xCarbamidomethyl [C7(100)]		3	4	2	P10591; P22202; P10592	P10591 [297-308]; P22202 [298-309]; P10592 [297-308]	1	1526.74	High	High	1.07933e+08	4.26211e+07	37	High	35	High
	FALSE	High	[K].ELQEVANPIMSK.[L]	1xOxidation [M10(100)]		1	1	2	P10592	P10592 [593-604]	0	1374.69	High	High	6.18641e+07	1.52672e+07	32	High	34	High
	FALSE	High	[R].LVNHFIQEFK.[R]			2	2	2	P10591; P10592	P10591 [234-243]; P10592 [234-243]	0	1274.69	High	High	1.07625e+08		31	High	28	High
	FALSE	High	[K].LDKSQVDEIVLVGGSTR.[I]			2	2	2	P10591; P10592	P10591 [323-339]; P10592 [323-339]	1	1815.98	High	High	1.26212e+07	4.60709e+06	29	High	34	High
	FALSE	High	[K].VNDAVVTVPAYFNDSQR.[Q]			2	2	2	P10591; P10592	P10591 [137-153]; P10592 [137-153]	0	1894.93	High	Not Found	9.31246e+07		51	High	27	Medium
	FALSE	High	[R].TTPSFVGFTDTER.[L]			1	1	1	P10592	P10592 [35-47]	0	1457.69	High	Not Found	2.1243e+08		46	High	23	Medium
	FALSE	High	[K].MKETAESYLGAK.[V]	1xOxidation [M1(100)]		2	2	1	P10591; P10592	P10591 [125-136]; P10592 [125-136]	1	1343.65	High	Not Found	1.47231e+08		46	High	24	Medium
	FALSE	High	[K].LVTDYFNGKEPNR.[S]			2	2	1	P10591; P10592	P10591 [346-358]; P10592 [346-358]	1	1552.78	High	Not Found	23619779		31	High	23	Medium
	FALSE	High	[K].DAGTIAGLNVLR.[I]			4	4	3	P10591; P16474; P22202; P10592	P10591 [158-169]; P16474 [206-217]; P22202 [158-169]; P10592 [158-169]	0	1199.67	High	Not Found	4.65628e+08		64	High	4	Low
	FALSE	High	[K].NTISEAGDKLEQADKDAVTK.[K]			1	1	1	P10592	P10592 [548-567]	2	2133.07	High	Not Found	5.85084e+07		58	High	18	Low
	FALSE	High	[R].SINPDEAVAYGAAVQAAILTGDESSK.[T]			2	2	1	P10591; P10592	P10591 [359-384]; P10592 [359-384]	0	2577.27	High	Not Found	888641		53	High	1	Low
	FALSE	High	[R].QATKDAGTIAGLNVLR.[I]			4	4	1	P10591; P16474; P22202; P10592	P10591 [154-169]; P16474 [202-217]; P22202 [154-169]; P10592 [154-169]	1	1627.91	High	Not Found	2.40431e+06		35	High	9	Low
	FALSE	High	[R].STLDPVEKVLR.[D]			2	2	1	P10591; P10592	P10591 [309-319]; P10592 [309-319]	1	1256.72	High	Not Found	1.74495e+06		39	High
	FALSE	High	[K].KSEVFSTYADNQPGVLIQVFEGER.[TA]			2	2	1	P22202; P10592	P22202 [422-445]; P10592 [421-444]	1	2713.35	High	Not Found	2.28437e+07		37	High
	FALSE	High	[K].EEFDDQLKELQEVANPIMSK.[L]	1xOxidation [M18(100)]		1	1	1	P10592	P10592 [585-604]	1	2379.14	High	Not Found	6.74735e+06		37	High
	FALSE	High	[R].LVNHFIQEFKR.[K]			2	2	1	P10591; P10592	P10591 [234-244]; P10592 [234-244]	1	1430.79	High	Not Found	690449		36	High
	FALSE	High	[K].KAEETIAWLDSNTTATK.[E]			1	1	1	P10592	P10592 [568-584]	1	1878.94	High	Not Found	2.12218e+06		30	High
	FALSE	High	[K].ETAESYLGAK.[V]			2	2	1	P10591; P10592	P10591 [127-136]; P10592 [127-136]	0	1068.52	Not Found	High		3.64031e+07			45	High
FALSE	Master Protein	P19882	Heat shock protein 60, mitochondrial OS=Saccharomyces cerevisiae (strain ATCC 204508 / S288c) GN=HSP60 PE=1 SV=1	37.9371	17	26	17	1	572	60.7	5.31	High	High		1.43362e+07	1.8749e+07	2.162	260	432
	Checked	Confidence	Annotated Sequence	Modifications	Modifications in Master Proteins	# Protein Groups	# Proteins	# PSMs	Master Protein Accessions	Positions in Master Proteins	# Missed Cleavages	Theo. MH+ [Da]	Found in Sample: [S1] F1: Sample	Found in Sample: [S2] F2: Sample	Area: F1: Sample	Area: F2: Sample	Ions Score A6 Mascot	Confidence A6 Mascot	Ions Score B6 Mascot	Confidence B6 Mascot
	FALSE	High	[K].ISSIQDILPALEISNQSR.[R]			1	1	2	P19882	P19882 [248-265]	0	1984.07	High	High	8.08898e+06	7.61937e+06	66	High	36	High
	FALSE	High	[K].TNEAAGDGTTSATVLGR.[A]			1	1	3	P19882	P19882 [102-118]	0	1620.78	High	High	1.50317e+06	1.97337e+07	42	High	40	High
	FALSE	High	[K].EGVITIR.[E]			1	1	2	P19882	P19882 [193-199]	0	787.467	High	High	8.78163e+06	7.67987e+06	42	High	48	High
	FALSE	High	[K].GVETLAEAVAATLGPK.[G]			1	1	3	P19882	P19882 [40-55]	0	1526.84	High	High	9.23319e+06	7.03203e+06	37	High	43	High
	FALSE	High	[K].LSGGVAVIR.[V]			1	1	2	P19882	P19882 [394-402]	0	871.536	High	High	1.27789e+07	1.03634e+07	35	High	59	High
	FALSE	High	[K].VIEFLSANKK.[E]			1	1	2	P19882	P19882 [148-157]	1	1148.67	High	High	3.47674e+06	3.25182e+06	34	High	37	High
	FALSE	High	[K].NVAAGCNPMDLR.[R]	1xOxidation [M9(100)]; 1xCarbamidomethyl [C6(100)]		1	1	1	P19882	P19882 [127-138]	0	1333.6	High	Not Found	1.24295e+07		34	High	25	Medium
	FALSE	High	[R].VGGASEVEVGEK.[K]			1	1	1	P19882	P19882 [403-414]	0	1160.58	High	Not Found	1.31835e+07		66	High	5	Low
	FALSE	High	[R].NVLIEQPFGPPK.[I]			1	1	1	P19882	P19882 [58-69]	0	1338.74	High	Not Found	1.70463e+07		32	High	12	Low
	FALSE	High	[K].QIIENAGEEGSVIIGK.[L]			1	1	2	P19882	P19882 [475-490]	0	1656.88	Not Found	High		1.0171e+07	23	Medium	28	High
	FALSE	High	[K].LGVDIIR.[K]			1	1	1	P19882	P19882 [460-466]	0	785.488	Not Found	High		7.0789e+06	20	Medium	29	High
	FALSE	High	[R].YDDALNATR.[A]			1	1	1	P19882	P19882 [418-426]	0	1038.49	Not Found	High		6.29154e+06	18	Medium	27	High
	FALSE	High	[R].VLDEVVVDNFDQK.[L]			1	1	1	P19882	P19882 [447-459]	0	1519.76	Not Found	High		1.83861e+07	17	Low	48	High
	FALSE	High	[K].VEFEKPLLLLSEK.[K]			1	1	1	P19882	P19882 [234-246]	0	1544.89	Not Found	High		1.14303e+07	13	Low	28	High
	FALSE	High	[K].SEYTDMLATGIIDPFK.[V]	1xOxidation [M6(100)]		1	1	1	P19882	P19882 [508-523]	0	1816.87	Not Found	High		7.49131e+06			79	High
	FALSE	High	[R].TLEDELEVTEGMR.[F]	1xOxidation [M12(100)]		1	1	1	P19882	P19882 [203-215]	0	1537.71	Not Found	High		8.72989e+06			59	High
	FALSE	High	[R].AAVEEGILPGGGTALVK.[A]			1	1	1	P19882	P19882 [427-443]	0	1581.88	Not Found	High		1.81273e+07			22	High
FALSE	Master Protein	Q01454	DNA polymerase alpha-binding protein OS=Saccharomyces cerevisiae (strain ATCC 204508 / S288c) GN=CTF4 PE=1 SV=2	22.7616	16	18	16	1	927	104.4	5.24	Not Found	High			1.298e+08	0.941		397
	Checked	Confidence	Annotated Sequence	Modifications	Modifications in Master Proteins	# Protein Groups	# Proteins	# PSMs	Master Protein Accessions	Positions in Master Proteins	# Missed Cleavages	Theo. MH+ [Da]	Found in Sample: [S1] F1: Sample	Found in Sample: [S2] F2: Sample	Area: F1: Sample	Area: F2: Sample	Ions Score A6 Mascot	Confidence A6 Mascot	Ions Score B6 Mascot	Confidence B6 Mascot
	FALSE	High	[R].YNIDSSQEELLAR.[F]			1	1	1	Q01454	Q01454 [80-92]	0	1537.75	Not Found	High		1.36436e+08			90	High
	FALSE	High	[R].GTYIAAVDLNNK.[L]			1	1	1	Q01454	Q01454 [288-299]	0	1278.67	Not Found	High		4.93689e+07			51	High
	FALSE	High	[K].TSPIVALTAQNYR.[V]			1	1	2	Q01454	Q01454 [612-624]	0	1433.77	Not Found	High		8.74594e+07			47	High
	FALSE	High	[K].TLSTNLSSTK.[A]			1	1	2	Q01454	Q01454 [266-275]	0	1051.56	Not Found	High		5.19497e+07			40	High
	FALSE	High	[K].ILSNMMDDIDKDNDNDLSETADPDENNVADPEFCAANR.[I]	2xOxidation [M5(100); M6(100)]; 1xCarbamidomethyl [C34(100)]		1	1	1	Q01454	Q01454 [193-230]	1	4315.78	Not Found	High		6.41643e+06			38	High
	FALSE	High	[K].ALSLAHELK.[Q]			1	1	1	Q01454	Q01454 [882-890]	0	981.573	Not Found	High		8.98991e+06			37	High
	FALSE	High	[K].DANLDYYNFNPMGIK.[S]	1xOxidation [M12(100)]		1	1	1	Q01454	Q01454 [671-685]	0	1790.81	Not Found	High		5.56169e+07			35	High
	FALSE	High	[R].SFNQFGVPFAVEK.[T]			1	1	1	Q01454	Q01454 [599-611]	0	1469.74	Not Found	High		1.17246e+08			31	High
	FALSE	High	[K].VQIFSLTSTIPNK.[V]			1	1	1	Q01454	Q01454 [160-172]	0	1447.82	Not Found	High		4.01229e+07			31	High
	FALSE	High	[R].VIVGTSLGYFR.[S]			1	1	1	Q01454	Q01454 [588-598]	0	1211.68	Not Found	High		1.35718e+08			30	High
	FALSE	High	[R].ITSVAATPVRVIVGTSLGYFR.[S]			1	1	1	Q01454	Q01454 [578-598]	1	2207.25	Not Found	High		3.16772e+06			28	High
	FALSE	High	[R].YLTMNEVGYVSTVK.[N]	1xOxidation [M4(100)]		1	1	1	Q01454	Q01454 [493-506]	0	1619.8	Not Found	High					27	High
	FALSE	High	[R].ALTAAVKISER.[A]			1	1	1	Q01454	Q01454 [894-904]	1	1158.68	Not Found	High		72659.3			26	High
	FALSE	High	[R].AELPSLVK.[K]			1	1	1	Q01454	Q01454 [905-912]	0	856.514	Not Found	High		4.5898e+07			26	High
	FALSE	High	[K].THSFPISLANTGK.[F]			1	1	1	Q01454	Q01454 [461-473]	0	1372.72	Not Found	High		2.08661e+06			26	High
	FALSE	High	[K].LVFDFGGK.[T]			1	1	1	Q01454	Q01454 [8-15]	0	882.472	Not Found	High		6.2837e+07			25	High
FALSE	Master Protein	P00830	ATP synthase subunit beta, mitochondrial OS=Saccharomyces cerevisiae (strain ATCC 204508 / S288c) GN=ATP2 PE=1 SV=2	27.593	10	15	10	1	511	54.8	5.71	High	High		3.25895e+06	9.97873e+06	1.154	210	287
	Checked	Confidence	Annotated Sequence	Modifications	Modifications in Master Proteins	# Protein Groups	# Proteins	# PSMs	Master Protein Accessions	Positions in Master Proteins	# Missed Cleavages	Theo. MH+ [Da]	Found in Sample: [S1] F1: Sample	Found in Sample: [S2] F2: Sample	Area: F1: Sample	Area: F2: Sample	Ions Score A6 Mascot	Confidence A6 Mascot	Ions Score B6 Mascot	Confidence B6 Mascot
	FALSE	High	[R].VALTGLTIAEYFR.[D]			1	1	2	P00830	P00830 [265-277]	0	1453.8	High	High	604587	1.28755e+06	72	High	39	High
	FALSE	High	[K].VLDTGGPISVPVGR.[E]			1	1	2	P00830	P00830 [109-122]	0	1366.77	High	High	3.92219e+06	1.09775e+07	57	High	63	High
	FALSE	High	[R].FTQAGSEVSALLGR.[I]			1	1	2	P00830	P00830 [294-307]	0	1435.75	High	High	3.64602e+06	8.09622e+06	44	High	65	High
	FALSE	High	[R].FLSQPFAVAEVFTGIPGK.[L]			1	1	2	P00830	P00830 [446-463]	0	1908.03	High	High	276273	704107	43	High	55	High
	FALSE	High	[R].TIAMDGTEGLVR.[G]	1xOxidation [M4(100)]		1	1	2	P00830	P00830 [94-105]	0	1278.64	High	High	1.33109e+06	3.33381e+06	40	High	48	High
	FALSE	High	[K].ETGVINLEGESK.[V]			1	1	1	P00830	P00830 [236-247]	0	1275.64	High	Not Found	2.20862e+06		32	High	1	Low
	FALSE	High	[R].IINVIGEPIDER.[G]			1	1	1	P00830	P00830 [128-139]	0	1367.75	Not Found	High		1.08625e+07	23	Medium	29	High
	FALSE	High	[K].VVDLLAPYAR.[G]			1	1	1	P00830	P00830 [173-182]	0	1116.64	Not Found	High		7.67415e+06	12	Low	32	High
	FALSE	High	[R].IPSAVGYQPTLATDMGLLQER.[I]	1xOxidation [M15(100)]		1	1	1	P00830	P00830 [308-328]	0	2276.16	Not Found	High		6.2721e+06			56	High
	FALSE	High	[K].LVLEVAQHLGENTVR.[T]			1	1	1	P00830	P00830 [79-93]	0	1677.93	Not Found	High		2.44711e+06			28	High
FALSE	Master Protein	P07259	Protein URA2 OS=Saccharomyces cerevisiae (strain ATCC 204508 / S288c) GN=URA2 PE=1 SV=5	15.2213	28	35	28	1	2214	244.9	5.83	High	High		5.30855e+06	5.04246e+06	0.632	450	272
	Checked	Confidence	Annotated Sequence	Modifications	Modifications in Master Proteins	# Protein Groups	# Proteins	# PSMs	Master Protein Accessions	Positions in Master Proteins	# Missed Cleavages	Theo. MH+ [Da]	Found in Sample: [S1] F1: Sample	Found in Sample: [S2] F2: Sample	Area: F1: Sample	Area: F2: Sample	Ions Score A6 Mascot	Confidence A6 Mascot	Ions Score B6 Mascot	Confidence B6 Mascot
	FALSE	High	[K].TADLASVLLLTSLQNR.[S]			1	1	4	P07259	P07259 [1635-1650]	0	1714.97	High	High	1.53058e+06	1.70368e+06	51	High	45	High
	FALSE	High	[K].VTALFLPLR.[E]			1	1	2	P07259	P07259 [1599-1607]	0	1029.65	High	High	3.58599e+06	3.91633e+06	31	High	20	High
	FALSE	High	[R].LAVDYSVPLVTNVK.[C]			1	1	2	P07259	P07259 [1463-1476]	0	1517.86	High	High	3.58524e+06	3.82452e+06	29	High	47	High
	FALSE	High	[K].LGLNIPLNEVK.[N]			1	1	2	P07259	P07259 [752-762]	0	1209.72	High	High	4.80894e+06	4.78293e+06	19	High	20	High
	FALSE	High	[K].ILGTSPDMIDSAENR.[Y]	1xOxidation [M8(100)]		1	1	1	P07259	P07259 [1081-1095]	0	1634.77	High	Not Found	2.40329e+06		62	High	26	Medium
	FALSE	High	[K].SVGEVMSIGR.[T]	1xOxidation [M6(100)]		1	1	1	P07259	P07259 [805-814]	0	1050.52	High	Not Found	4195452		37	High	21	Medium
	FALSE	High	[K].GETLQDTIR.[T]			1	1	1	P07259	P07259 [1991-1999]	0	1032.53	High	Not Found	594146		31	High	19	Medium
	FALSE	High	[R].LKDTYIVDNK.[I]			1	1	1	P07259	P07259 [2149-2158]	1	1208.65	High	Not Found	2.00196e+06		30	High	23	Medium
	FALSE	High	[K].SQAANSVDEALAAVK.[E]			1	1	1	P07259	P07259 [575-589]	0	1473.75	High	Not Found	4.97982e+06		29	High	25	Medium
	FALSE	High	[K].NDLESYLNQAVEVSR.[D]			1	1	1	P07259	P07259 [1152-1166]	0	1736.84	High	Not Found	1.68792e+06		81	High	9	Low
	FALSE	High	[K].DSLPLLLAAVEEGK.[L]			1	1	2	P07259	P07259 [1742-1755]	0	1454.81	High	Not Found	2.77532e+06		46	High	9	Low
	FALSE	High	[R].HLGVVGECNIQYALNPVSK.[D]	1xCarbamidomethyl [C8(100)]		1	1	1	P07259	P07259 [701-719]	0	2098.07	High	Not Found	1.11785e+06		42	High	6	Low
	FALSE	High	[R].FNSPEEYAR.[L]			1	1	1	P07259	P07259 [2140-2148]	0	1112.5	High	Not Found	3.65033e+06		33	High	10	Low
	FALSE	High	[K].LPDDYVAVK.[V]			1	1	1	P07259	P07259 [1302-1310]	0	1019.54	High	Not Found	3.52623e+06		28	High	6	Low
	FALSE	High	[R].ELVAPGAIQNLIR.[S]			1	1	1	P07259	P07259 [1891-1903]	0	1393.82	High	Not Found	5.90043e+06		27	High	3	Low
	FALSE	High	[K].AIMGLPLTPYPVEK.[L]	1xOxidation [M3(100)]		1	1	1	P07259	P07259 [1288-1301]	0	1544.84	High	Not Found	5.04541e+06		27	High	16	Low
	FALSE	High	[R].ELFSNAIDEINEK.[C]			1	1	1	P07259	P07259 [559-571]	0	1521.74	High	Not Found	3.36499e+06		40	High
	FALSE	High	[K].LHDLVQFAEK.[I]			1	1	1	P07259	P07259 [886-895]	0	1199.64	High	Not Found	723695		32	High
	FALSE	High	[R].EGVLDLMK.[G]	1xOxidation [M7(100)]		1	1	1	P07259	P07259 [1941-1948]	0	920.476	High	Not Found	1.39607e+06		25	High
	FALSE	High	[R].LSNVLEAK.[K]			1	1	1	P07259	P07259 [287-294]	0	873.504	Not Found	High		3.08568e+06	23	Medium	40	High
	FALSE	High	[R].AAYALGGLGSGFANNEK.[E]			1	1	1	P07259	P07259 [599-615]	0	1639.81	Not Found	High		3.68326e+06	21	Low	38	High
	FALSE	High	[R].LVTLELK.[D]			1	1	1	P07259	P07259 [21-27]	0	815.524	Not Found	High		1.64283e+06	13	Low	22	High
	FALSE	High	[K].VYFVPVTAEFVR.[K]			1	1	1	P07259	P07259 [495-506]	0	1426.77	Not Found	High		5.46007e+06	11	Low	29	High
	FALSE	High	[R].VVYNGETLVLSGELVSPGAK.[G]			1	1	1	P07259	P07259 [1810-1829]	0	2032.1	Not Found	High		585273	2	Low	28	High
	FALSE	High	[K].ITGPYNIQFIAK.[D]			1	1	1	P07259	P07259 [1242-1253]	0	1364.76	Not Found	High		2.64334e+06			40	High
	FALSE	High	[R].TTAVNVIR.[H]			1	1	1	P07259	P07259 [693-700]	0	873.515	Not Found	High		1.30839e+06			36	High
	FALSE	High	[K].VVGVNLIELATK.[A]			1	1	1	P07259	P07259 [1276-1287]	0	1255.76	Not Found	High		4.88438e+06			33	High
	FALSE	High	[K].SLLATGFK.[L]			1	1	1	P07259	P07259 [1350-1357]	0	836.488	Not Found	High		1.76197e+06			28	High
FALSE	Master Protein	P00924	Enolase 1 OS=Saccharomyces cerevisiae (strain ATCC 204508 / S288c) GN=ENO1 PE=1 SV=3	25.8581	11	16	11	1	437	46.8	6.62	High	High		3.27669e+06	7.56318e+06	1.712	139	244
	Checked	Confidence	Annotated Sequence	Modifications	Modifications in Master Proteins	# Protein Groups	# Proteins	# PSMs	Master Protein Accessions	Positions in Master Proteins	# Missed Cleavages	Theo. MH+ [Da]	Found in Sample: [S1] F1: Sample	Found in Sample: [S2] F2: Sample	Area: F1: Sample	Area: F2: Sample	Ions Score A6 Mascot	Confidence A6 Mascot	Ions Score B6 Mascot	Confidence B6 Mascot
	FALSE	High	[K].LNQLLR.[I]			1	2	2	P00924	P00924 [410-415]	0	756.473	High	High	2.65151e+06	2.86606e+06	44	High	41	High
	FALSE	High	[K].AADALLLK.[V]			1	2	2	P00924	P00924 [339-346]	0	814.503	High	High	3.16109e+06	4.8475e+06	42	High	47	High
	FALSE	High	[K].YDLDFK.[N]			1	2	2	P00924	P00924 [259-264]	0	800.383	High	High	697611	1.12984e+06	29	High	24	High
	FALSE	High	[K].AVDDFLISLDGTANK.[S]			1	2	4	P00924	P00924 [89-103]	0	1578.8	High	Not Found	4.01748e+06		40	High	0	Low
	FALSE	High	[K].DGKYDLDFK.[N]			1	2	1	P00924	P00924 [256-264]	1	1100.53	High	Not Found	239035		26	High	3	Low
	FALSE	High	[R].IGSEVYHNLK.[S]			1	2	1	P00924	P00924 [186-195]	0	1159.61	Not Found	High		2.92714e+06	21	Medium	30	High
	FALSE	High	[K].VNQIGTLSESIK.[A]			1	2	1	P00924	P00924 [347-358]	0	1288.71	Not Found	High		1.18334e+07	17	Low	31	High
	FALSE	High	[K].TAGIQIVADDLTVTNPK.[R]			1	1	1	P00924	P00924 [313-329]	0	1755.95	Not Found	High		2.33175e+06	14	Low	34	High
	FALSE	High	[R].SGETEDTFIADLVVGLR.[T]			1	2	2	P00924	P00924 [376-392]	0	1821.92	Not Found	High		1.44547e+06	11	Low	52	High
	FALSE	High	[K].IGLDCASSEFFK.[D]	1xCarbamidomethyl [C5(100)]		1	2	1	P00924	P00924 [244-255]	0	1373.64	Not Found	High		6.00864e+06			44	High
	FALSE	High	[K].TFAEALR.[I]			1	1	1	P00924	P00924 [179-185]	0	807.436	Not Found	High		1.82343e+06			42	High
FALSE	Master Protein	P19097	Fatty acid synthase subunit alpha OS=Saccharomyces cerevisiae (strain ATCC 204508 / S288c) GN=FAS2 PE=1 SV=2	6.57128	10	17	10	1	1887	206.8	5.44	High	High		3.08978e+06	4.87069e+06	0.264	140	225
	Checked	Confidence	Annotated Sequence	Modifications	Modifications in Master Proteins	# Protein Groups	# Proteins	# PSMs	Master Protein Accessions	Positions in Master Proteins	# Missed Cleavages	Theo. MH+ [Da]	Found in Sample: [S1] F1: Sample	Found in Sample: [S2] F2: Sample	Area: F1: Sample	Area: F2: Sample	Ions Score A6 Mascot	Confidence A6 Mascot	Ions Score B6 Mascot	Confidence B6 Mascot
	FALSE	High	[K].AVSIETALEHK.[V]			1	1	2	P19097	P19097 [956-966]	0	1197.65	High	High	732253	1.22252e+06	43	High	38	High
	FALSE	High	[K].NKYESYDAALSLHR.[E]			1	1	2	P19097	P19097 [63-76]	1	1666.82	High	High	442212	907457	37	High	29	High
	FALSE	High	[K].GSIGAEVLQGLLQGGAK.[V]			1	1	3	P19097	P19097 [686-702]	0	1597.89	High	High	1.82214e+06	5.25411e+06	35	High	54	High
	FALSE	High	[R].EVVSEAINIMNR.[S]	1xOxidation [M10(100)]		1	1	3	P19097	P19097 [431-442]	0	1390.7	High	High	2.67534e+06	5.52261e+06	32	High	34	High
	FALSE	High	[R].ETIPFLHLR.[K]			1	1	2	P19097	P19097 [633-641]	0	1125.64	High	High	445504	1.09636e+06	28	High	29	High
	FALSE	High	[R].VVEIGPSPTLAGMAQR.[T]	1xOxidation [M13(100)]		1	1	1	P19097	P19097 [44-59]	0	1641.86	High	Not Found	4.77187e+06		41	High	16	Low
	FALSE	High	[R].GTGLMSANNIIAEGIEK.[M]	1xOxidation [M5(100)]		1	1	1	P19097	P19097 [874-890]	0	1733.87	Not Found	High		107049	20	Low	35	High
	FALSE	High	[R].QDGVLLVALSNEPAAR.[L]			1	1	1	P19097	P19097 [261-276]	0	1652.9	Not Found	High		3.83536e+06	12	Low	34	High
	FALSE	High	[K].DKYVLITGAGK.[G]			1	1	1	P19097	P19097 [675-685]	1	1164.66	Not Found	High			12	Low	28	High
	FALSE	High	[R].KAVSIETALEHK.[V]			1	1	1	P19097	P19097 [955-966]	1	1325.74	Not Found	High		864696			33	High
FALSE	Master Protein	P19262	Dihydrolipoyllysine-residue succinyltransferase component of 2-oxoglutarate dehydrogenase complex, mitochondrial OS=Saccharomyces cerevisiae (strain ATCC 204508 / S288c) GN=KGD2 PE=1 SV=2	16.6307	6	11	6	1	463	50.4	8.85	High	High		3.77724e+06	6.45e+06	1.015	126	225
	Checked	Confidence	Annotated Sequence	Modifications	Modifications in Master Proteins	# Protein Groups	# Proteins	# PSMs	Master Protein Accessions	Positions in Master Proteins	# Missed Cleavages	Theo. MH+ [Da]	Found in Sample: [S1] F1: Sample	Found in Sample: [S2] F2: Sample	Area: F1: Sample	Area: F2: Sample	Ions Score A6 Mascot	Confidence A6 Mascot	Ions Score B6 Mascot	Confidence B6 Mascot
	FALSE	High	[R].EAVTFLK.[T]			1	1	2	P19262	P19262 [442-448]	0	807.461	High	High	2572304	3.65187e+06	61	High	61	High
	FALSE	High	[R].NAESLSVLDIENEIVR.[L]			1	1	3	P19262	P19262 [345-360]	0	1800.93	High	High	3.96054e+06	5.07357e+06	40	High	71	High
	FALSE	High	[K].AQEPPVASNSFTPFPR.[T]			1	1	2	P19262	P19262 [218-233]	0	1744.87	High	High	3.60723e+06	8.58736e+06	34	High	47	High
	FALSE	High	[K].GLVTPVVR.[N]			1	1	2	P19262	P19262 [337-344]	0	840.53	High	High	3.76396e+06	5.40022e+06	18	High	17	High
	FALSE	High	[R].DYTDISVAVATPK.[G]			1	1	1	P19262	P19262 [324-336]	0	1379.71	Not Found	High		5.36243e+06	20	Medium	38	High
	FALSE	High	[K].DIPAVNGAIEGDQIVYR.[D]			1	1	1	P19262	P19262 [307-323]	0	1829.94	Not Found	High		2.12152e+06	4	Low	70	High
FALSE	Master Protein	P07149	Fatty acid synthase subunit beta OS=Saccharomyces cerevisiae (strain ATCC 204508 / S288c) GN=FAS1 PE=1 SV=2	11.3116	17	22	17	1	2051	228.5	5.92	High	High		3.71808e+06	7.83487e+06	0.421	263	224
	Checked	Confidence	Annotated Sequence	Modifications	Modifications in Master Proteins	# Protein Groups	# Proteins	# PSMs	Master Protein Accessions	Positions in Master Proteins	# Missed Cleavages	Theo. MH+ [Da]	Found in Sample: [S1] F1: Sample	Found in Sample: [S2] F2: Sample	Area: F1: Sample	Area: F2: Sample	Ions Score A6 Mascot	Confidence A6 Mascot	Ions Score B6 Mascot	Confidence B6 Mascot
	FALSE	High	[R].VAASFSQEALQYVVER.[V]			1	1	2	P07149	P07149 [1862-1877]	0	1796.92	High	High	3.36651e+06	8.8396e+06	96	High	69	High
	FALSE	High	[K].DIQIPVYDTFDGSDLR.[V]			1	1	2	P07149	P07149 [454-469]	0	1853.89	High	High	2.84879e+06	5.80514e+06	36	High	30	High
	FALSE	High	[K].NLVVSGPPQSLYGLNLTLR.[K]			1	1	3	P07149	P07149 [376-394]	0	2041.14	High	High	336766	2.10283e+06	33	High	24	High
	FALSE	High	[K].GLLSATQFTQPALTLMEK.[A]	1xOxidation [M16(100)]		1	1	2	P07149	P07149 [1769-1786]	0	1965.04	High	High	1.91224e+06	4.02963e+06	31	High	33	High
	FALSE	High	[R].ALDTVTNVLNFIK.[L]			1	1	1	P07149	P07149 [1906-1918]	0	1447.82	High	Not Found	2.35214e+06		43	High	19	Medium
	FALSE	High	[K].LLQENDTTLVK.[T]			1	1	1	P07149	P07149 [108-118]	0	1273.7	High	Not Found	4.16242e+06		40	High	20	Medium
	FALSE	High	[R].DYIISR.[L]			1	1	1	P07149	P07149 [889-894]	0	766.409	High	Not Found	952363		28	High	17	Medium
	FALSE	High	[K].LLGFTPGELR.[S]			1	1	1	P07149	P07149 [255-264]	0	1102.63	High	Not Found	3.62531e+06		31	High	8	Low
	FALSE	High	[K].AAFEDLK.[S]			1	1	1	P07149	P07149 [1787-1793]	0	793.409	High	Not Found	1.69744e+06		29	High	17	Low
	FALSE	High	[R].GMTMQVAVPR.[D]	2xOxidation [M2(100); M4(100)]		1	1	1	P07149	P07149 [1835-1844]	0	1121.54	High	Not Found	1.08462e+06		40	High
	FALSE	High	[K].TVVTLSEPVQGELKPTVILK.[L]			1	1	1	P07149	P07149 [1193-1212]	0	2151.26	Not Found	High		8.85986e+06	13	Medium	28	High
	FALSE	High	[K].VIDEPIK.[S]			1	1	1	P07149	P07149 [1065-1071]	0	813.472	Not Found	High		3.49254e+06	9	Low	32	High
	FALSE	High	[K].FLGYVSSLVEPSK.[V]			1	1	1	P07149	P07149 [64-76]	0	1425.76	Not Found	High		5.14772e+06	7	Low	31	High
	FALSE	High	[K].ENIIQMEMIENR.[T]	2xOxidation [M6(100); M8(100)]		1	1	1	P07149	P07149 [1216-1227]	0	1551.71	Not Found	High		2.29596e+06	4	Low	36	High
	FALSE	High	[K].VFKPSQGMVVEISNGNTSSK.[T]	1xOxidation [M8(100)]		1	1	1	P07149	P07149 [1173-1192]	0	2125.06	Not Found	High		649312			34	High
	FALSE	High	[R].VSGDLNPIHVSR.[H]			1	1	1	P07149	P07149 [1556-1567]	0	1293.69	Not Found	High		2.73828e+06			30	High
	FALSE	High	[R].FLPVASPFHSHLLVPASDLINK.[D]			1	1	1	P07149	P07149 [420-441]	0	2402.32	Not Found	High		510617			28	High
FALSE	Master Protein	P32589	Heat shock protein homolog SSE1 OS=Saccharomyces cerevisiae (strain ATCC 204508 / S288c) GN=SSE1 PE=1 SV=4	28.2828	16	26	13	1	693	77.3	5.22	High	High		4.71171e+07	1.12554e+07	1.994	360	208
	Checked	Confidence	Annotated Sequence	Modifications	Modifications in Master Proteins	# Protein Groups	# Proteins	# PSMs	Master Protein Accessions	Positions in Master Proteins	# Missed Cleavages	Theo. MH+ [Da]	Found in Sample: [S1] F1: Sample	Found in Sample: [S2] F2: Sample	Area: F1: Sample	Area: F2: Sample	Ions Score A6 Mascot	Confidence A6 Mascot	Ions Score B6 Mascot	Confidence B6 Mascot
	FALSE	High	[R].IAGLNPVR.[I]			2	2	2	P32590; P32589	P32590 [163-170]; P32589 [163-170]	0	839.51	High	High	5.38304e+07	1.55663e+07	54	High	33	High
	FALSE	High	[K].LSAEEVDFVEIIGGTTR.[I]			1	1	3	P32589	P32589 [330-346]	0	1835.94	High	High	2.82806e+07	8.58969e+06	49	High	80	High
	FALSE	High	[R].GIDIVVNEVSNR.[S]			1	1	4	P32589	P32589 [23-34]	0	1314.7	High	High	5.50813e+07	1.59973e+07	43	High	31	High
	FALSE	High	[K].VLSANTNAPFSVESVMNDVDVSSQLSR.[E]	1xOxidation [M16(100)]		1	1	2	P32589	P32589 [277-303]	0	2882.38	High	High	6.27416e+06	1.64188e+06	42	High	35	High
	FALSE	High	[K].LNELIEK.[E]			1	1	2	P32589	P32589 [547-553]	0	858.493	High	High	5.72906e+06	1.49721e+06	38	High	28	High
	FALSE	High	[K].TDLPEGEEKPR.[I]			1	1	2	P32589	P32589 [187-197]	0	1270.63	High	High	4.30272e+07	1.78749e+06	27	High	32	High
	FALSE	High	[R].YNIADAAR.[I]			2	2	1	P32590; P32589	P32590 [155-162]; P32589 [155-162]	0	893.448	High	Not Found	4.36755e+07		38	High	24	Medium
	FALSE	High	[K].KDDLTIVAHTFGLDAK.[K]			1	1	1	P32589	P32589 [530-545]	1	1743.93	High	Not Found	2.40436e+06		32	High	22	Medium
	FALSE	High	[R].STPSVVGFGPK.[N]			1	1	1	P32589	P32589 [35-45]	0	1075.58	High	Not Found	4.28519e+07		30	High	23	Medium
	FALSE	High	[K].KVLSANTNAPFSVESVMNDVDVSSQLSR.[E]	1xOxidation [M17(100)]		1	1	1	P32589	P32589 [276-303]	1	3010.48	High	Not Found	2.26586e+06		75	High	6	Low
	FALSE	High	[R].IVNDVTAAGVSYGIFK.[T]			1	1	1	P32589	P32589 [171-186]	0	1653.88	High	Not Found	4.32427e+07		42	High	11	Low
	FALSE	High	[K].GAAFICAIHSPTLR.[V]	1xCarbamidomethyl [C6(100)]		2	2	1	P32590; P32589	P32590 [375-388]; P32589 [375-388]	0	1513.79	High	Not Found	6.67916e+06		27	High	17	Low
	FALSE	High	[R].VTEPVTKALAQAK.[L]			1	1	1	P32589	P32589 [317-329]	1	1355.79	High	Not Found	156340		25	High
	FALSE	High	[K].HVFSATQLAAMFIDK.[V]	1xOxidation [M11(100)]		1	1	1	P32589	P32589 [111-125]	0	1694.86	Not Found	High		659238	25	Medium	28	High
	FALSE	High	[K].LVELDDK.[K]			1	1	1	P32589	P32589 [92-98]	0	831.446	Not Found	High		552983	16	Low	25	High
	FALSE	High	[R].EELEELVKPLLER.[V]			1	1	2	P32589	P32589 [304-316]	0	1596.88	Not Found	High		9.17912e+06	14	Low	25	High
FALSE	Master Protein	P25694	Cell division control protein 48 OS=Saccharomyces cerevisiae (strain ATCC 204508 / S288c) GN=CDC48 PE=1 SV=3	15.8084	9	14	9	1	835	91.9	4.94	High	High		3.0055e+06	3.41633e+06	0.778	100	199
	Checked	Confidence	Annotated Sequence	Modifications	Modifications in Master Proteins	# Protein Groups	# Proteins	# PSMs	Master Protein Accessions	Positions in Master Proteins	# Missed Cleavages	Theo. MH+ [Da]	Found in Sample: [S1] F1: Sample	Found in Sample: [S2] F2: Sample	Area: F1: Sample	Area: F2: Sample	Ions Score A6 Mascot	Confidence A6 Mascot	Ions Score B6 Mascot	Confidence B6 Mascot
	FALSE	High	[K].NAPAIIFIDEIDSIAPK.[R]			1	1	3	P25694	P25694 [306-322]	0	1826.99	High	High	2.47077e+06	2.61541e+06	32	High	48	High
	FALSE	High	[K].ATQGFSGADLLYIVQR.[A]			1	1	2	P25694	P25694 [688-703]	0	1738.91	High	High	725672	2.3635e+06	30	High	33	High
	FALSE	High	[R].LSILNAQLR.[K]			1	1	2	P25694	P25694 [664-672]	0	1027.63	High	High	4.22499e+06	4.17905e+06	21	High	28	High
	FALSE	High	[R].VVNQLLTEMDGMNAK.[K]	2xOxidation [M9(100); M12(100)]		1	1	1	P25694	P25694 [610-624]	0	1694.81	High	Not Found	952388		30	High	11	Low
	FALSE	High	[K].VEGEDVEMTDEGAK.[A]	1xOxidation [M8(100)]		1	1	1	P25694	P25694 [727-740]	0	1524.64	High	Not Found	2.32074e+06		26	High	12	Low
	FALSE	High	[R].AAAPTVVFLDELDSIAK.[A]			1	1	2	P25694	P25694 [578-594]	0	1759.95	Not Found	High		3.43776e+06	14	Low	54	High
	FALSE	High	[R].KTPLEPGLELTAIAK.[A]			1	1	1	P25694	P25694 [673-687]	1	1580.93	Not Found	High		2.63218e+06	13	Low	17	High
	FALSE	High	[K].AIGIKPPR.[G]			1	1	1	P25694	P25694 [242-249]	0	851.546	Not Found	High		1.07755e+06	12	Low	50	High
	FALSE	High	[R].AVANETGAFFFLINGPEVMSK.[M]	1xOxidation [M19(100)]		1	1	1	P25694	P25694 [267-287]	0	2258.12	Not Found	High		722593	3	Low	30	High
FALSE	Master Protein	P0CS91	Heat shock protein SSC1, mitochondrial OS=Saccharomyces cerevisiae GN=SSC1 PE=1 SV=1	27.1756	14	21	14	1	655	70.8	5.53	High	High		2.60504e+07	8.32441e+06	1.783	431	197
	Checked	Confidence	Annotated Sequence	Modifications	Modifications in Master Proteins	# Protein Groups	# Proteins	# PSMs	Master Protein Accessions	Positions in Master Proteins	# Missed Cleavages	Theo. MH+ [Da]	Found in Sample: [S1] F1: Sample	Found in Sample: [S2] F2: Sample	Area: F1: Sample	Area: F2: Sample	Ions Score A6 Mascot	Confidence A6 Mascot	Ions Score B6 Mascot	Confidence B6 Mascot
	FALSE	High	[K].DAGQIVGLNVLR.[V]			1	2	2	P0CS91	P0CS91 [184-195]	0	1254.72	High	High	2.9383e+07	9.39161e+06	63	High	46	High
	FALSE	High	[K].VQGSVIGIDLGTTNSAVAIMEGK.[V]	1xOxidation [M20(100)]		1	2	2	P0CS91	P0CS91 [28-50]	0	2276.18	High	High	8.12106e+06	2.73025e+06	52	High	28	High
	FALSE	High	[R].FKTETGIDLENDR.[M]			1	2	2	P0CS91	P0CS91 [267-279]	1	1537.75	High	High	1.25765e+07	4.44809e+06	45	High	28	High
	FALSE	High	[K].DAGLSTSDISEVLLVGGMSR.[M]	1xOxidation [M18(100)]		1	2	2	P0CS91	P0CS91 [349-368]	0	2023	High	High	1.56058e+07	4.87049e+06	35	High	52	High
	FALSE	High	[R].FEDAEVQR.[D]			1	3	2	P0CS91	P0CS91 [105-112]	0	993.464	High	High	8.02068e+06	1.81933e+06	24	High	28	High
	FALSE	High	[R].GQTYSPAQIGGFVLNK.[M]			1	2	2	P0CS91	P0CS91 [135-150]	0	1679.88	High	Not Found	1.47862e+07		58	High	25	Medium
	FALSE	High	[K].ETAEAYLGKPVK.[N]			1	2	1	P0CS91	P0CS91 [153-164]	0	1305.7	High	Not Found	6.8912e+06		38	High	25	Medium
	FALSE	High	[R].RFEDAEVQR.[D]			1	3	1	P0CS91	P0CS91 [104-112]	1	1149.56	High	Not Found	1.26944e+06		33	High	18	Medium
	FALSE	High	[K].LIGNFTLAGIPPAPK.[G]			1	3	1	P0CS91	P0CS91 [476-490]	0	1508.88	High	Not Found	6.05444e+06		69	High	10	Low
	FALSE	High	[K].MKETAEAYLGKPVK.[N]	1xOxidation [M1(100)]		1	2	2	P0CS91	P0CS91 [151-164]	1	1580.84	High	Not Found	8.26251e+06		46	High	8	Low
	FALSE	High	[R].QAVVNPENTLFATK.[R]			1	2	1	P0CS91	P0CS91 [85-98]	0	1531.81	High	Not Found	3.31625e+07		35	High	15	Low
	FALSE	High	[K].ADQLANDTENSIK.[E]			1	3	2	P0CS91	P0CS91 [562-574]	0	1418.68	High	Not Found	1.27966e+07		33	High	6	Low
	FALSE	High	[R].AQFETLTAPLVK.[R]			1	2	1	P0CS91	P0CS91 [326-337]	0	1317.74	Not Found	High		1.07111e+07	17	Medium	32	High
	FALSE	High	[K].SQIFSTAAAGQTSVEIR.[V]			1	2	1	P0CS91	P0CS91 [446-462]	0	1765.91	Not Found	High		3.70465e+06	19	Low	74	High
FALSE	Master Protein	P26783	40S ribosomal protein S5 OS=Saccharomyces cerevisiae (strain ATCC 204508 / S288c) GN=RPS5 PE=1 SV=3	26.6667	6	10	6	1	225	25	8.59	High	High		5.58196e+06	4.07467e+06	2.831	98	186
	Checked	Confidence	Annotated Sequence	Modifications	Modifications in Master Proteins	# Protein Groups	# Proteins	# PSMs	Master Protein Accessions	Positions in Master Proteins	# Missed Cleavages	Theo. MH+ [Da]	Found in Sample: [S1] F1: Sample	Found in Sample: [S2] F2: Sample	Area: F1: Sample	Area: F2: Sample	Ions Score A6 Mascot	Confidence A6 Mascot	Ions Score B6 Mascot	Confidence B6 Mascot
	FALSE	High	[K].TIAETLAEELINAAK.[G]			1	1	3	P26783	P26783 [189-203]	0	1586.86	High	High	6.75901e+06	4.82637e+06	42	High	92	High
	FALSE	High	[R].QPIFVAHTAGR.[Y]			1	1	2	P26783	P26783 [66-76]	0	1196.65	High	High	1.8657e+06	698598	25	High	31	High
	FALSE	High	[R].RQAVDVSPLR.[R]			1	1	2	P26783	P26783 [157-166]	1	1140.65	High	High	785700	383886	23	High	33	High
	FALSE	High	[R].VNQAIALLTIGAR.[E]			1	1	1	P26783	P26783 [168-180]	0	1339.81	High	Not Found	5.17476e+06		38	High
	FALSE	High	[R].QAVDVSPLR.[R]			1	1	1	P26783	P26783 [158-166]	0	984.547	High	Not Found	4.81211e+06		25	High
	FALSE	High	[K].DASLVDYVQVR.[Q]			1	1	1	P26783	P26783 [55-65]	0	1264.65	Not Found	High		6.69903e+06	16	Low	43	High
FALSE	Master Protein	P07251	ATP synthase subunit alpha, mitochondrial OS=Saccharomyces cerevisiae (strain ATCC 204508 / S288c) GN=ATP1 PE=1 SV=5	16.8807	10	13	10	1	545	58.6	9.04	High	High		2.12885e+06	8.39843e+06	0.896	78	180
	Checked	Confidence	Annotated Sequence	Modifications	Modifications in Master Proteins	# Protein Groups	# Proteins	# PSMs	Master Protein Accessions	Positions in Master Proteins	# Missed Cleavages	Theo. MH+ [Da]	Found in Sample: [S1] F1: Sample	Found in Sample: [S2] F2: Sample	Area: F1: Sample	Area: F2: Sample	Ions Score A6 Mascot	Confidence A6 Mascot	Ions Score B6 Mascot	Confidence B6 Mascot
	FALSE	High	[R].QLSLLLR.[R]			1	1	2	P07251	P07251 [317-323]	0	842.546	High	High	2.03329e+06	3.75843e+06	29	High	29	High
	FALSE	High	[R].ELIIGDR.[Q]			1	1	2	P07251	P07251 [202-208]	0	815.462	High	High	2.70651e+06	5.86771e+06	28	High	28	High
	FALSE	High	[K].ELLASLK.[S]			1	1	2	P07251	P07251 [529-535]	0	773.477	High	High	1.24124e+06	2.55178e+06	27	High	31	High
	FALSE	High	[R].LTQLLK.[Q]			1	1	1	P07251	P07251 [461-466]	0	715.471	High	Not Found	1.22954e+06		21	High	18	Medium
	FALSE	High	[K].APGILPR.[R]			1	1	1	P07251	P07251 [170-176]	0	723.451	High	Not Found	1.64676e+06		33	High
	FALSE	High	[R].IGEFESSFLSYLK.[S]			1	1	1	P07251	P07251 [498-510]	0	1519.77	Not Found	High		3.94206e+06	27	Medium	64	High
	FALSE	High	[K].LFLAQYR.[E]			1	1	1	P07251	P07251 [429-435]	0	910.515	Not Found	High		3.10076e+06	22	Medium	25	High
	FALSE	High	[K].TAVALDTILNQK.[R]			1	1	1	P07251	P07251 [213-224]	0	1286.73	Not Found	High		6.60621e+06	19	Medium	37	High
	FALSE	High	[R].TGNIVDVPVGPGLLGR.[V]			1	1	1	P07251	P07251 [128-143]	0	1563.89	Not Found	High		1.20365e+07	7	Low	39	High
	FALSE	High	[R].VLAVGDGIAR.[V]			1	1	1	P07251	P07251 [68-77]	0	970.568	Not Found	High		6.55264e+06			41	High
FALSE	Master Protein	P04397	Bifunctional protein GAL10 OS=Saccharomyces cerevisiae (strain ATCC 204508 / S288c) GN=GAL10 PE=1 SV=2	18.7411	11	17	11	1	699	78.1	5.97	High	High		1.22237e+07	8.5378e+06	1.075	245	171
	Checked	Confidence	Annotated Sequence	Modifications	Modifications in Master Proteins	# Protein Groups	# Proteins	# PSMs	Master Protein Accessions	Positions in Master Proteins	# Missed Cleavages	Theo. MH+ [Da]	Found in Sample: [S1] F1: Sample	Found in Sample: [S2] F2: Sample	Area: F1: Sample	Area: F2: Sample	Ions Score A6 Mascot	Confidence A6 Mascot	Ions Score B6 Mascot	Confidence B6 Mascot
	FALSE	High	[R].FQATFANLGASIVDLK.[V]			1	1	3	P04397	P04397 [384-399]	0	1694.91	High	High	6.94032e+06	4.01255e+06	54	High	51	High
	FALSE	High	[R].QGFAIEPGR.[Y]			1	1	2	P04397	P04397 [660-668]	0	974.505	High	High	8.88613e+06	5.94458e+06	42	High	30	High
	FALSE	High	[K].IDSVIHFAGLK.[A]			1	1	2	P04397	P04397 [85-95]	0	1199.68	High	High	2.48989e+06	1.19772e+06	35	High	37	High
	FALSE	High	[K].AVGESTQIPLR.[Y]			1	1	2	P04397	P04397 [96-106]	0	1170.65	High	High	2.08446e+07	1.08462e+07	26	High	37	High
	FALSE	High	[R].RAGDVLNLTAKPDR.[A]			1	1	2	P04397	P04397 [311-324]	1	1525.84	High	Not Found	4.32741e+06		41	High	11	Low
	FALSE	High	[K].GHIAALQYLEAYNENEGLCR.[E]	1xCarbamidomethyl [C19(100)]		1	1	1	P04397	P04397 [257-276]	0	2321.1	High	Not Found	2.33574e+06		48	High
	FALSE	High	[K].FVFSSSATVYGDATR.[F]			1	1	1	P04397	P04397 [130-144]	0	1607.77	High	Not Found	4.21381e+06		41	High
	FALSE	High	[K].YAIENILNDLYNSDK.[K]			1	1	1	P04397	P04397 [168-182]	0	1784.87	High	Not Found	962506		39	High
	FALSE	High	[K].ASGIDLPYK.[V]			1	1	1	P04397	P04397 [298-306]	0	963.515	Not Found	High		4.36909e+06	22	Medium	32	High
	FALSE	High	[R].AGDVLNLTAKPDR.[A]			1	1	1	P04397	P04397 [312-324]	0	1369.74	Not Found	High		4.2129e+06	21	Medium	46	High
	FALSE	High	[R].FLGPIIQNPSK.[D]			1	1	1	P04397	P04397 [469-479]	0	1213.69	Not Found	High		8.82265e+06	19	Medium	29	High
FALSE	Master Protein	P19358	S-adenosylmethionine synthase 2 OS=Saccharomyces cerevisiae (strain ATCC 204508 / S288c) GN=SAM2 PE=1 SV=3	27.3438	9	15	6	1	384	42.2	5.38	High	High		6.32321e+06	9.74141e+06	1.848	129	161
	Checked	Confidence	Annotated Sequence	Modifications	Modifications in Master Proteins	# Protein Groups	# Proteins	# PSMs	Master Protein Accessions	Positions in Master Proteins	# Missed Cleavages	Theo. MH+ [Da]	Found in Sample: [S1] F1: Sample	Found in Sample: [S2] F2: Sample	Area: F1: Sample	Area: F2: Sample	Ions Score A6 Mascot	Confidence A6 Mascot	Ions Score B6 Mascot	Confidence B6 Mascot
	FALSE	High	[K].SLVAAGLCK.[R]	1xCarbamidomethyl [C8(100)]		2	2	2	P10659; P19358	P10659 [291-299]; P19358 [293-301]	0	918.508	High	High	5.51924e+06	9.4057e+06	44	High	35	High
	FALSE	High	[R].LDYQQIVR.[D]			1	1	2	P19358	P19358 [66-73]	0	1034.56	High	High	1.1525e+07	1.66011e+07	38	High	37	High
	FALSE	High	[K].SDDEIIEIIK.[K]			1	1	2	P19358	P19358 [330-339]	0	1174.62	High	High	5.16789e+06	9.02346e+06	30	High	29	High
	FALSE	High	[K].IIVDAYGGASSVGGGAFSGK.[D]			2	2	3	P10659; P19358	P10659 [253-272]; P19358 [255-274]	0	1812.91	High	High	4.34621e+06	1.15064e+07	28	High	33	High
	FALSE	High	[K].SDDEIIEIIKK.[N]			1	1	2	P19358	P19358 [330-340]	1	1302.72	High	High	2.27677e+06	3.5997e+06	27	High	30	High
	FALSE	High	[K].RIDTVVISAQHADEISTADLR.[T]			1	1	1	P19358	P19358 [188-208]	1	2310.2	High	Not Found	1.97091e+06		36	High
	FALSE	High	[R].IDTVVISAQHADEISTADLR.[T]			1	1	1	P19358	P19358 [189-208]	0	2154.1	Not Found	High		2.97215e+06	11	Low	30	High
	FALSE	High	[K].ICDQVSDAILDACLEQDPFSK.[V]	2xCarbamidomethyl [C2(100); C13(100)]		1	1	1	P19358	P19358 [22-42]	0	2424.11	Not Found	High		2.06842e+06			34	High
	FALSE	High	[R].FVIGGPQGDAGLTGR.[K]			2	2	1	P10659; P19358	P10659 [237-251]; P19358 [239-253]	0	1444.75	Not Found	High		4.87319e+07			29	High
FALSE	Master Protein	P22202	Heat shock protein SSA4 OS=Saccharomyces cerevisiae (strain ATCC 204508 / S288c) GN=SSA4 PE=1 SV=3	19.3146	11	26	2	1	642	69.6	5.14	High	High		1.64469e+06	690366	1.297	494	160
	Checked	Confidence	Annotated Sequence	Modifications	Modifications in Master Proteins	# Protein Groups	# Proteins	# PSMs	Master Protein Accessions	Positions in Master Proteins	# Missed Cleavages	Theo. MH+ [Da]	Found in Sample: [S1] F1: Sample	Found in Sample: [S2] F2: Sample	Area: F1: Sample	Area: F2: Sample	Ions Score A6 Mascot	Confidence A6 Mascot	Ions Score B6 Mascot	Confidence B6 Mascot
	FALSE	High	[R].IINEPTAAAIAYGLDK.[K]			3	4	3	P10591; P22202; P10592	P10591 [170-185]; P22202 [170-185]; P10592 [170-185]	0	1659.9	High	High	2.57206e+08	2.01775e+07	74	High	29	High
	FALSE	High	[R].FEELCADLFR.[S]	1xCarbamidomethyl [C5(100)]		3	4	3	P10591; P22202; P10592	P10591 [299-308]; P22202 [300-309]; P10592 [299-308]	0	1299.6	High	High	205855146	6.46704e+07	53	High	31	High
	FALSE	High	[K].FELSGIPPAPR.[G]			3	4	6	P10591; P22202; P10592	P10591 [456-466]; P22202 [457-467]; P10592 [456-466]	0	1183.65	High	High	1.32203e+08	6.43442e+07	42	High	41	High
	FALSE	High	[R].IINEPTAAAIAYGLDKK.[GS]			3	4	3	P10591; P22202; P10592	P10591 [170-186]; P22202 [170-186]; P10592 [170-186]	1	1787.99	High	High	2.81746e+08	1.15188e+08	37	High	28	High
	FALSE	High	[R].ARFEELCADLFR.[S]	1xCarbamidomethyl [C7(100)]		3	4	2	P10591; P22202; P10592	P10591 [297-308]; P22202 [298-309]; P10592 [297-308]	1	1526.74	High	High	1.07933e+08	4.26211e+07	37	High	35	High
	FALSE	High	[K].GGKPVVQVEYK.[G]			1	1	2	P22202	P22202 [96-106]	0	1203.67	High	High	391571	690366	33	High	32	High
	FALSE	High	[K].DAGTIAGLNVLR.[I]			4	4	3	P10591; P16474; P22202; P10592	P10591 [158-169]; P16474 [206-217]; P22202 [158-169]; P10592 [158-169]	0	1199.67	High	Not Found	4.65628e+08		64	High	4	Low
	FALSE	High	[R].TTPSYVAFTDTER.[L]			1	2	1	P22202	P22202 [35-47]	0	1487.7	High	Not Found	2.89781e+06		51	High	19	Low
	FALSE	High	[K].AVGIDLGTTYSCVAHFANDR.[V]	1xCarbamidomethyl [C12(100)]		2	2	1	P10591; P22202	P10591 [4-23]; P22202 [4-23]	0	2167.02	High	Not Found	2.56727e+07		40	High	3	Low
	FALSE	High	[R].QATKDAGTIAGLNVLR.[I]			4	4	1	P10591; P16474; P22202; P10592	P10591 [154-169]; P16474 [202-217]; P22202 [154-169]; P10592 [154-169]	1	1627.91	High	Not Found	2.40431e+06		35	High	9	Low
	FALSE	High	[K].KSEVFSTYADNQPGVLIQVFEGER.[TA]			2	2	1	P22202; P10592	P22202 [422-445]; P10592 [421-444]	1	2713.35	High	Not Found	2.28437e+07		37	High
FALSE	Master Protein	P05750	40S ribosomal protein S3 OS=Saccharomyces cerevisiae (strain ATCC 204508 / S288c) GN=RPS3 PE=1 SV=5	22.5	5	10	5	1	240	26.5	9.41	High	High		6.92742e+06	5.01395e+06	0.968	155	155
	Checked	Confidence	Annotated Sequence	Modifications	Modifications in Master Proteins	# Protein Groups	# Proteins	# PSMs	Master Protein Accessions	Positions in Master Proteins	# Missed Cleavages	Theo. MH+ [Da]	Found in Sample: [S1] F1: Sample	Found in Sample: [S2] F2: Sample	Area: F1: Sample	Area: F2: Sample	Ions Score A6 Mascot	Confidence A6 Mascot	Ions Score B6 Mascot	Confidence B6 Mascot
	FALSE	High	[R].ELAEEGYSGVEVR.[V]			1	1	2	P05750	P05750 [28-40]	0	1437.69	High	High	1.16744e+07	9.00601e+06	68	High	69	High
	FALSE	High	[R].QGVLGIK.[V]			1	1	2	P05750	P05750 [179-185]	0	714.451	High	High	2.341e+06	1.22883e+06	41	High	39	High
	FALSE	High	[K].ALPDAVTIIEPK.[E]			1	1	2	P05750	P05750 [201-212]	0	1266.73	High	High	5.75294e+06	4.03021e+06	37	High	28	High
	FALSE	High	[R].GLSAVAQAESMK.[F]	1xOxidation [M11(100)]		1	1	3	P05750	P05750 [95-106]	0	1207.6	High	High	3.35495e+06	2.00564e+06	34	High	55	High
	FALSE	High	[R].INELTLLVQK.[R]			1	1	1	P05750	P05750 [66-75]	0	1170.71	High	Not Found	2985228		40	High
FALSE	Master Protein	P04385	Galactokinase OS=Saccharomyces cerevisiae (strain ATCC 204508 / S288c) GN=GAL1 PE=1 SV=4	21.0227	8	11	8	1	528	57.9	6.73	High	High		8.89185e+06	6.78077e+06	1.096	187	142
	Checked	Confidence	Annotated Sequence	Modifications	Modifications in Master Proteins	# Protein Groups	# Proteins	# PSMs	Master Protein Accessions	Positions in Master Proteins	# Missed Cleavages	Theo. MH+ [Da]	Found in Sample: [S1] F1: Sample	Found in Sample: [S2] F2: Sample	Area: F1: Sample	Area: F2: Sample	Ions Score A6 Mascot	Confidence A6 Mascot	Ions Score B6 Mascot	Confidence B6 Mascot
	FALSE	High	[K].QFGALMNESQASCDK.[L]	1xOxidation [M6(100)]; 1xCarbamidomethyl [C13(100)]		1	1	2	P04385	P04385 [425-439]	0	1701.72	High	High	2.80823e+06	3.66513e+06	73	High	28	High
	FALSE	High	[K].MLVLVEESLANK.[K]	1xOxidation [M1(100)]		1	1	2	P04385	P04385 [342-353]	0	1361.73	High	High	6.67345e+06	6.21347e+06	50	High	33	High
	FALSE	High	[R].VVEVTTAANVLAATYGVVLLSGK.[E]			1	1	2	P04385	P04385 [278-300]	0	2275.29	High	High	734782	3.02402e+06	48	High	41	High
	FALSE	High	[K].QGFSVDDVAQSLNCSR.[E]	1xCarbamidomethyl [C14(100)]		1	1	1	P04385	P04385 [355-370]	0	1782.81	High	Not Found	5.70953e+06		52	High	27	Medium
	FALSE	High	[K].NPSITLINADPK.[F]			1	1	1	P04385	P04385 [88-99]	0	1282.7	High	Not Found	1.42926e+07		27	High	15	Low
	FALSE	High	[K].FETAPTNYNLR.[V]			1	2	1	P04385	P04385 [267-277]	0	1325.65	Not Found	High		9.86429e+06	21	Medium	44	High
	FALSE	High	[K].VKEALANEFYK.[V]			1	1	1	P04385	P04385 [489-499]	1	1311.69	Not Found	High		857597			45	High
	FALSE	High	[K].LYECSCPEIDK.[I]	2xCarbamidomethyl [C4(100); C6(100)]		1	1	1	P04385	P04385 [440-450]	0	1413.6	Not Found	High		4.26456e+06			32	High
FALSE	Master Protein	P40364	Mitochondrial peculiar membrane protein 1 OS=Saccharomyces cerevisiae (strain ATCC 204508 / S288c) GN=MPM1 PE=1 SV=1	22.619	4	5	4	1	252	28.5	5.92	Not Found	High			2.33041e+06	1.154		140
	Checked	Confidence	Annotated Sequence	Modifications	Modifications in Master Proteins	# Protein Groups	# Proteins	# PSMs	Master Protein Accessions	Positions in Master Proteins	# Missed Cleavages	Theo. MH+ [Da]	Found in Sample: [S1] F1: Sample	Found in Sample: [S2] F2: Sample	Area: F1: Sample	Area: F2: Sample	Ions Score A6 Mascot	Confidence A6 Mascot	Ions Score B6 Mascot	Confidence B6 Mascot
	FALSE	High	[R].DLGDSALAMASGIPTVK.[Q]	1xOxidation [M9(100)]		1	2	1	P40364	P40364 [59-75]	0	1661.84	Not Found	High			22	Medium	34	High
	FALSE	High	[M].GFYEGDDNDANTK.[A]			1	2	1	P40364	P40364 [2-14]	0	1445.58	Not Found	High		1.47106e+06	1	Low	27	High
	FALSE	High	[K].AIPPLPQLDFLLPLEEIK.[S]			1	2	2	P40364	P40364 [103-120]	0	2046.19	Not Found	High		2.51089e+06			73	High
	FALSE	High	[R].STAVEPLAR.[T]			1	1	1	P40364	P40364 [156-164]	0	943.521	Not Found	High		3.00927e+06			41	High
FALSE	Master Protein	P25491	Mitochondrial protein import protein MAS5 OS=Saccharomyces cerevisiae (strain ATCC 204508 / S288c) GN=YDJ1 PE=1 SV=1	23.4719	9	10	9	1	409	44.6	6.3	High	High		3.6066e+06	2.04177e+07	1.976	63	135
	Checked	Confidence	Annotated Sequence	Modifications	Modifications in Master Proteins	# Protein Groups	# Proteins	# PSMs	Master Protein Accessions	Positions in Master Proteins	# Missed Cleavages	Theo. MH+ [Da]	Found in Sample: [S1] F1: Sample	Found in Sample: [S2] F2: Sample	Area: F1: Sample	Area: F2: Sample	Ions Score A6 Mascot	Confidence A6 Mascot	Ions Score B6 Mascot	Confidence B6 Mascot
	FALSE	High	[K].YGGYGNLIIK.[F]			1	1	1	P25491	P25491 [321-330]	0	1097.6	High	Not Found	7.38731e+06		26	High	21	Medium
	FALSE	High	[K].FYDILGVPVTATDVEIKK.[A]			1	1	1	P25491	P25491 [7-24]	1	2008.1	High	Not Found	2.36456e+06		24	High	17	Medium
	FALSE	High	[K].EASAAYEILSDPEK.[R]			1	1	1	P25491	P25491 [49-62]	0	1522.73	High	Not Found	1.06793e+06		42	High
	FALSE	High	[K].KLEEILPPR.[I]			1	1	2	P25491	P25491 [348-356]	1	1094.66	Not Found	High		332189	20	Medium	28	High
	FALSE	High	[K].LEEILPPR.[I]			1	1	1	P25491	P25491 [349-356]	0	966.562	Not Found	High		936211	19	Medium	23	High
	FALSE	High	[K].FYDILGVPVTATDVEIK.[K]			1	1	1	P25491	P25491 [7-23]	0	1880.01	Not Found	High		8.75107e+06	14	Low	45	High
	FALSE	High	[K].VGIVPGEVIAPGMR.[K]	1xOxidation [M13(100)]		1	1	1	P25491	P25491 [295-308]	0	1410.78	Not Found	High		4.24072e+07	13	Low	34	High
	FALSE	High	[K].GEADQAPDVIPGDVVFIVSERPHK.[S]			1	1	1	P25491	P25491 [234-257]	0	2575.32	Not Found	High		7.88858e+06			39	High
	FALSE	High	[R].IVPAIPK.[K]			1	1	1	P25491	P25491 [357-363]	0	737.492	Not Found	High		1.00948e+07			32	High
FALSE	Master Protein	P04840	Mitochondrial outer membrane protein porin 1 OS=Saccharomyces cerevisiae (strain ATCC 204508 / S288c) GN=POR1 PE=1 SV=4	33.2155	7	8	7	1	283	30.4	7.93	High	High		1.12383e+06	1.36218e+07	1.336	41	132
	Checked	Confidence	Annotated Sequence	Modifications	Modifications in Master Proteins	# Protein Groups	# Proteins	# PSMs	Master Protein Accessions	Positions in Master Proteins	# Missed Cleavages	Theo. MH+ [Da]	Found in Sample: [S1] F1: Sample	Found in Sample: [S2] F2: Sample	Area: F1: Sample	Area: F2: Sample	Ions Score A6 Mascot	Confidence A6 Mascot	Ions Score B6 Mascot	Confidence B6 Mascot
	FALSE	High	[K].SAVLNTTFTQPFFTAR.[G]			1	1	2	P04840	P04840 [109-124]	0	1800.93	High	High	511210	5.96642e+06	29	High	47	High
	FALSE	High	[K].LEFANLTPGLK.[N]			1	1	1	P04840	P04840 [85-95]	0	1202.68	High	Not Found	1.73644e+06		28	High	17	Low
	FALSE	High	[K].VSDSGIVTLAYK.[Q]			1	1	1	P04840	P04840 [237-248]	0	1252.68	Not Found	High		1.0872e+07	4	Low	33	High
	FALSE	High	[K].NELITSLTPGVAK.[S]			1	1	1	P04840	P04840 [96-108]	0	1342.76	Not Found	High		1.31524e+07			41	High
	FALSE	High	[K].QLLRPGVTLGVGSSFDALK.[L]			1	1	1	P04840	P04840 [249-267]	0	1958.11	Not Found	High		8.09671e+06			31	High
	FALSE	High	[R].YAMALSYFAK.[D]	1xOxidation [M3(100)]		1	1	1	P04840	P04840 [165-174]	0	1180.57	Not Found	High		1.5539e+06			30	High
	FALSE	High	[K].LPNSNVNIEFATR.[Y]			1	1	1	P04840	P04840 [212-224]	0	1474.76	Not Found	High		1.68411e+07			27	High
FALSE	Master Protein	P16140	V-type proton ATPase subunit B OS=Saccharomyces cerevisiae (strain ATCC 204508 / S288c) GN=VMA2 PE=1 SV=2	14.8936	6	8	6	1	517	57.7	5.07	High	High		1.5291e+06	3.03529e+06	0.501	75	123
	Checked	Confidence	Annotated Sequence	Modifications	Modifications in Master Proteins	# Protein Groups	# Proteins	# PSMs	Master Protein Accessions	Positions in Master Proteins	# Missed Cleavages	Theo. MH+ [Da]	Found in Sample: [S1] F1: Sample	Found in Sample: [S2] F2: Sample	Area: F1: Sample	Area: F2: Sample	Ions Score A6 Mascot	Confidence A6 Mascot	Ions Score B6 Mascot	Confidence B6 Mascot
	FALSE	High	[K].AVEQGFNVKPR.[L]			1	1	2	P16140	P16140 [15-25]	0	1244.67	High	High	1.39786e+06	1.91706e+06	34	High	43	High
	FALSE	High	[R].QGQVLEIR.[G]			1	1	2	P16140	P16140 [64-71]	0	942.537	High	High	1.79818e+06	2.31158e+06	31	High	33	High
	FALSE	High	[R].YNEIVNLTLPDGTVR.[Q]			1	1	1	P16140	P16140 [49-63]	0	1703.9	High	Not Found	1.39125e+06		40	High	24	Medium
	FALSE	High	[K].AVVGEEALSIEDK.[L]			1	1	1	P16140	P16140 [418-430]	0	1359.7	Not Found	High		3.12767e+06	10	Low	35	High
	FALSE	High	[R].AIVQVFEGTSGIDVK.[K]			1	1	1	P16140	P16140 [75-89]	0	1562.84	Not Found	High		3.66661e+06	8	Low	29	High
	FALSE	High	[R].TSLFLNLANDPTIER.[I]			1	1	1	P16140	P16140 [238-252]	0	1703.9	Not Found	High		1.45607e+06			48	High
FALSE	Master Protein	P47079	T-complex protein 1 subunit theta OS=Saccharomyces cerevisiae (strain ATCC 204508 / S288c) GN=CCT8 PE=1 SV=1	14.6127	7	8	7	1	568	61.6	5.72	High	High		1.01924e+06	2.44945e+06	0.512	83	118
	Checked	Confidence	Annotated Sequence	Modifications	Modifications in Master Proteins	# Protein Groups	# Proteins	# PSMs	Master Protein Accessions	Positions in Master Proteins	# Missed Cleavages	Theo. MH+ [Da]	Found in Sample: [S1] F1: Sample	Found in Sample: [S2] F2: Sample	Area: F1: Sample	Area: F2: Sample	Ions Score A6 Mascot	Confidence A6 Mascot	Ions Score B6 Mascot	Confidence B6 Mascot
	FALSE	High	[R].TSTIILR.[G]			1	1	2	P47079	P47079 [381-387]	0	803.499	High	High	992367	1.57583e+06	32	High	43	High
	FALSE	High	[R].GATQNNLDDIER.[A]			1	1	1	P47079	P47079 [388-399]	0	1345.63	High	Not Found	1.49269e+06		35	High	9	Low
	FALSE	High	[R].TPGLLQLAIK.[Q]			1	1	1	P47079	P47079 [441-450]	0	1053.67	High	Not Found	572651		14	High	4	Low
	FALSE	High	[R].YGILVLK.[V]			1	1	1	P47079	P47079 [316-322]	0	805.518	High	Not Found	288700		43	High
	FALSE	High	[R].VCGATPLPR.[L]	1xCarbamidomethyl [C2(100)]		1	1	1	P47079	P47079 [335-343]	0	970.514	Not Found	High		1.37183e+06	10	Low	36	High
	FALSE	High	[K].LLPGAGATEIELISR.[I]			1	1	1	P47079	P47079 [419-433]	0	1539.87	Not Found	High		4.40069e+06	9	Low	43	High
	FALSE	High	[K].IDMGDGTNLVMILAGELLNVSEK.[L]	2xOxidation [M3(100); M11(100)]		1	1	1	P47079	P47079 [94-116]	0	2464.23	Not Found	High		308669			43	High
FALSE	Master Protein	P15108	ATP-dependent molecular chaperone HSC82 OS=Saccharomyces cerevisiae (strain ATCC 204508 / S288c) GN=HSC82 PE=1 SV=4	10.0709	7	10	7	1	705	80.9	4.83	High	High		3.1838e+06	5.29765e+06	0.442	108	117
	Checked	Confidence	Annotated Sequence	Modifications	Modifications in Master Proteins	# Protein Groups	# Proteins	# PSMs	Master Protein Accessions	Positions in Master Proteins	# Missed Cleavages	Theo. MH+ [Da]	Found in Sample: [S1] F1: Sample	Found in Sample: [S2] F2: Sample	Area: F1: Sample	Area: F2: Sample	Ions Score A6 Mascot	Confidence A6 Mascot	Ions Score B6 Mascot	Confidence B6 Mascot
	FALSE	High	[K].TLVDITK.[D]			1	2	2	P15108	P15108 [516-522]	0	789.472	High	High	2.12125e+06	1.86854e+06	43	High	36	High
	FALSE	High	[R].YQALSDPK.[Q]			1	1	2	P15108	P15108 [47-54]	0	921.468	High	High	1.86684e+06	821585	34	High	36	High
	FALSE	High	[R].AILFIPK.[R]			1	2	2	P15108	P15108 [315-321]	0	801.523	High	High	3.32477e+06	3.81647e+06	29	High	43	High
	FALSE	High	[K].SVDELTSLTDYVTR.[M]			1	2	1	P15108	P15108 [446-459]	0	1598.79	High	Not Found	4.10539e+06		50	High	10	Low
	FALSE	High	[K].GVVDSEDLPLNLSR.[E]			1	2	1	P15108	P15108 [363-376]	0	1513.79	Not Found	High		6139013	22	Medium	32	High
	FALSE	High	[K].LLDAPAAIR.[T]			1	2	1	P15108	P15108 [567-575]	0	939.562	Not Found	High		4.38629e+06	13	Low	22	High
	FALSE	High	[K].AELINNLGTIAK.[S]			1	2	1	P15108	P15108 [87-98]	0	1256.72	Not Found	High		5.36765e+06			27	High
FALSE	Master Protein	P05030	Plasma membrane ATPase 1 OS=Saccharomyces cerevisiae (strain ATCC 204508 / S288c) GN=PMA1 PE=1 SV=2	8.27887	6	8	6	1	918	99.6	5.11	High	High		1.70871e+06	4.92679e+06	0.425	102	115
	Checked	Confidence	Annotated Sequence	Modifications	Modifications in Master Proteins	# Protein Groups	# Proteins	# PSMs	Master Protein Accessions	Positions in Master Proteins	# Missed Cleavages	Theo. MH+ [Da]	Found in Sample: [S1] F1: Sample	Found in Sample: [S2] F2: Sample	Area: F1: Sample	Area: F2: Sample	Ions Score A6 Mascot	Confidence A6 Mascot	Ions Score B6 Mascot	Confidence B6 Mascot
	FALSE	High	[K].GAPLFVLK.[T]			1	2	2	P05030	P05030 [475-482]	0	844.529	High	High	1.30576e+06	3.58268e+06	42	High	44	High
	FALSE	High	[K].VTAVVESPEGER.[I]			1	2	2	P05030	P05030 [458-469]	0	1272.64	High	High	2.07856e+06	3.20091e+06	38	High	50	High
	FALSE	High	[R].DDTAQTVSEAR.[H]			1	1	1	P05030	P05030 [538-548]	0	1192.54	High	Not Found	1.21551e+06		38	High	17	Low
	FALSE	High	[K].RGEGFMVVTATGDNTFVGR.[A]	1xOxidation [M6(100)]		1	1	1	P05030	P05030 [253-271]	1	2029.98	High	Not Found	1.74181e+06		33	High	14	Low
	FALSE	High	[R].GYLVAMTGDGVNDAPSLK.[K]	1xOxidation [M6(100)]		1	2	1	P05030	P05030 [626-643]	0	1823.88	Not Found	High		4.84253e+06			41	High
	FALSE	High	[R].VVEILQNR.[G]			1	2	1	P05030	P05030 [618-625]	0	970.568	Not Found	High		6.35516e+06			31	High
FALSE	Master Protein	P00330	Alcohol dehydrogenase 1 OS=Saccharomyces cerevisiae (strain ATCC 204508 / S288c) GN=ADH1 PE=1 SV=5	19.5402	5	6	5	1	348	36.8	6.68	High	High		3.47891e+06	8.19858e+06	0.833	71	114
	Checked	Confidence	Annotated Sequence	Modifications	Modifications in Master Proteins	# Protein Groups	# Proteins	# PSMs	Master Protein Accessions	Positions in Master Proteins	# Missed Cleavages	Theo. MH+ [Da]	Found in Sample: [S1] F1: Sample	Found in Sample: [S2] F2: Sample	Area: F1: Sample	Area: F2: Sample	Ions Score A6 Mascot	Confidence A6 Mascot	Ions Score B6 Mascot	Confidence B6 Mascot
	FALSE	High	[K].ANELLINVK.[Y]			1	1	2	P00330	P00330 [31-39]	0	1013.6	High	High	3.09087e+06	5.52916e+06	40	High	51	High
	FALSE	High	[R].EALDFFAR.[G]			1	3	1	P00330	P00330 [304-311]	0	968.484	High	Not Found	3.86695e+06		48	High	23	Medium
	FALSE	High	[R].VLGIDGGEGKEELFR.[S]			1	1	1	P00330	P00330 [198-212]	1	1618.84	Not Found	High		9592795	11	Low	27	High
	FALSE	High	[K].ATDGGAHGVINVSVSEAAIEASTR.[Y]			1	1	1	P00330	P00330 [235-258]	0	2312.15	Not Found	High		4.86781e+06	1	Low	51	High
	FALSE	High	[K].SISIVGSYVGNR.[A]			1	2	1	P00330	P00330 [288-299]	0	1251.67	Not Found	High		9.47379e+06			31	High
FALSE	Master Protein	P48589	40S ribosomal protein S12 OS=Saccharomyces cerevisiae (strain ATCC 204508 / S288c) GN=RPS12 PE=1 SV=1	39.8601	4	7	4	1	143	15.5	4.73	High	High		6.48763e+06	4.21153e+06	4.179	138	113
	Checked	Confidence	Annotated Sequence	Modifications	Modifications in Master Proteins	# Protein Groups	# Proteins	# PSMs	Master Protein Accessions	Positions in Master Proteins	# Missed Cleavages	Theo. MH+ [Da]	Found in Sample: [S1] F1: Sample	Found in Sample: [S2] F2: Sample	Area: F1: Sample	Area: F2: Sample	Ions Score A6 Mascot	Confidence A6 Mascot	Ions Score B6 Mascot	Confidence B6 Mascot
	FALSE	High	[R].GEALLVVLVSSVTEANIIK.[L]			1	1	3	P48589	P48589 [55-73]	0	1955.14	High	High	1.99831e+06	966213	67	High	76	High
	FALSE	High	[K].LVEGLANDPENKVPLIK.[V]			1	1	2	P48589	P48589 [74-90]	1	1849.04	High	High	1.50869e+07	1.05498e+07	31	High	34	High
	FALSE	High	[R].KVVGASVVVVK.[N]			1	1	1	P48589	P48589 [114-124]	1	1084.71	High	Not Found	2.37773e+06		18	High	10	Low
	FALSE	High	[R].TALVHDGLAR.[G]			1	1	1	P48589	P48589 [34-43]	0	1052.58	Not Found	High		1.11857e+06	3	Low	32	High
FALSE	Master Protein	P36105	60S ribosomal protein L14-A OS=Saccharomyces cerevisiae (strain ATCC 204508 / S288c) GN=RPL14A PE=1 SV=1	27.5362	3	4	3	1	138	15.2	10.93	Not Found	High			6.14597e+06	1.31		112
	Checked	Confidence	Annotated Sequence	Modifications	Modifications in Master Proteins	# Protein Groups	# Proteins	# PSMs	Master Protein Accessions	Positions in Master Proteins	# Missed Cleavages	Theo. MH+ [Da]	Found in Sample: [S1] F1: Sample	Found in Sample: [S2] F2: Sample	Area: F1: Sample	Area: F2: Sample	Ions Score A6 Mascot	Confidence A6 Mascot	Ions Score B6 Mascot	Confidence B6 Mascot
	FALSE	High	[R].AALTDFER.[F]			1	2	1	P36105	P36105 [110-117]	0	922.463	Not Found	High		7.53475e+06	15	Low	27	High
	FALSE	High	[R].QAINLGQVVLTPLTFALPR.[G]			1	2	2	P36105	P36105 [56-74]	0	2051.2	Not Found	High		1.00193e+06	11	Low	41	High
	FALSE	High	[K].LAAIVEIIDQK.[K]			1	2	1	P36105	P36105 [32-42]	0	1212.72	Not Found	High		9.90123e+06	10	Low	54	High
FALSE	Master Protein	A6ZX64	DNA-directed RNA polymerase III subunit RPC3 OS=Saccharomyces cerevisiae (strain YJM789) GN=RPC82 PE=3 SV=1	8.25688	6	6	6	1	654	73.9	6.67	Not Found	High			1.33744e+06	0.413		112
	Checked	Confidence	Annotated Sequence	Modifications	Modifications in Master Proteins	# Protein Groups	# Proteins	# PSMs	Master Protein Accessions	Positions in Master Proteins	# Missed Cleavages	Theo. MH+ [Da]	Found in Sample: [S1] F1: Sample	Found in Sample: [S2] F2: Sample	Area: F1: Sample	Area: F2: Sample	Ions Score A6 Mascot	Confidence A6 Mascot	Ions Score B6 Mascot	Confidence B6 Mascot
	FALSE	High	[R].ELNVFAR.[L]			1	2	1	A6ZX64	A6ZX64 [634-640]	0	848.462	Not Found	High		745934			38	High
	FALSE	High	[R].YNSVEIQEVPR.[T]			1	2	1	A6ZX64	A6ZX64 [543-553]	0	1333.67	Not Found	High		1.8803e+06			36	High
	FALSE	High	[R].AVFLFR.[C]			1	2	1	A6ZX64	A6ZX64 [562-567]	0	752.445	Not Found	High		802907			33	High
	FALSE	High	[K].QLINLAK.[T]			1	2	1	A6ZX64	A6ZX64 [295-301]	0	799.504	Not Found	High		751346			30	High
	FALSE	High	[R].AASVIGMLVALGR.[L]	1xOxidation [M7(100)]		1	2	1	A6ZX64	A6ZX64 [61-73]	0	1273.73	Not Found	High		707163			27	High
	FALSE	High	[K].TTLVSLTQLR.[C]			1	2	1	A6ZX64	A6ZX64 [93-102]	0	1131.67	Not Found	High		1.32912e+06			20	High
FALSE	Master Protein	P06169	Pyruvate decarboxylase isozyme 1 OS=Saccharomyces cerevisiae (strain ATCC 204508 / S288c) GN=PDC1 PE=1 SV=7	10.8348	3	5	3	1	563	61.5	6.19	High	High		1.85834e+06	3.01505e+06	0.374	46	112
	Checked	Confidence	Annotated Sequence	Modifications	Modifications in Master Proteins	# Protein Groups	# Proteins	# PSMs	Master Protein Accessions	Positions in Master Proteins	# Missed Cleavages	Theo. MH+ [Da]	Found in Sample: [S1] F1: Sample	Found in Sample: [S2] F2: Sample	Area: F1: Sample	Area: F2: Sample	Ions Score A6 Mascot	Confidence A6 Mascot	Ions Score B6 Mascot	Confidence B6 Mascot
	FALSE	High	[K].LIDLTQFPAFVTPMGK.[G]	1xOxidation [M14(100)]		1	1	3	P06169	P06169 [234-249]	0	1793.95	High	High	1.85834e+06	3.98422e+06	46	High	49	High
	FALSE	High	[R].MIEIMLPVFDAPQNLVEQAK.[L]	2xOxidation [M1(100); M5(100)]		1	1	1	P06169	P06169 [535-554]	0	2318.18	Not Found	High		3.38747e+06	19	Low	51	High
	FALSE	High	[R].TTYVTQRPVYLGLPANLVDLNVPAK.[L]			1	1	1	P06169	P06169 [155-179]	0	2742.52	Not Found	High		1.67348e+06	9	Low	20	High
FALSE	Master Protein	P32324	Elongation factor 2 OS=Saccharomyces cerevisiae (strain ATCC 204508 / S288c) GN=EFT1 PE=1 SV=1	7.48219	6	8	6	1	842	93.2	6.32	High	High		3.29047e+06	2.7007e+06	0.253	94	98
	Checked	Confidence	Annotated Sequence	Modifications	Modifications in Master Proteins	# Protein Groups	# Proteins	# PSMs	Master Protein Accessions	Positions in Master Proteins	# Missed Cleavages	Theo. MH+ [Da]	Found in Sample: [S1] F1: Sample	Found in Sample: [S2] F2: Sample	Area: F1: Sample	Area: F2: Sample	Ions Score A6 Mascot	Confidence A6 Mascot	Ions Score B6 Mascot	Confidence B6 Mascot
	FALSE	High	[K].AGEIVLAAR.[K]			1	1	2	P32324	P32324 [815-823]	0	899.531	High	High	3.32716e+06	2.47645e+06	58	High	43	High
	FALSE	High	[K].STLTDSLVQR.[A]			1	1	2	P32324	P32324 [33-42]	0	1119.6	High	High	4.70736e+06	3.18049e+06	30	High	28	High
	FALSE	High	[K].IEIVLK.[GT]			1	2	2	P32324	P32324 [303-308]	0	714.476	High	Not Found	1.09459e+06		26	High	11	Low
	FALSE	High	[R].FYAFGR.[V]			1	1	1	P32324	P32324 [394-399]	0	760.378	High	Not Found	1.8369e+06		26	High	13	Low
	FALSE	High	[K].AEPIDEEVSLAIENGIINPR.[D]			1	1	1	P32324	P32324 [590-609]	0	2179.12	Not Found	High		556804	6	Low	38	High
	FALSE	High	[R].ATYAGFLLADPK.[I]			1	1	1	P32324	P32324 [712-723]	0	1266.67	Not Found	High		2.44516e+06			35	High
FALSE	Master Protein	P07342	Acetolactate synthase catalytic subunit, mitochondrial OS=Saccharomyces cerevisiae (strain ATCC 204508 / S288c) GN=ILV2 PE=1 SV=1	12.2271	6	6	6	1	687	74.9	8.51	High	High		1.74053e+06	2.25037e+06	0.425	84	95
	Checked	Confidence	Annotated Sequence	Modifications	Modifications in Master Proteins	# Protein Groups	# Proteins	# PSMs	Master Protein Accessions	Positions in Master Proteins	# Missed Cleavages	Theo. MH+ [Da]	Found in Sample: [S1] F1: Sample	Found in Sample: [S2] F2: Sample	Area: F1: Sample	Area: F2: Sample	Ions Score A6 Mascot	Confidence A6 Mascot	Ions Score B6 Mascot	Confidence B6 Mascot
	FALSE	High	[R].AQIPVTTTLQGLGSFDQEDPK.[S]			1	1	1	P07342	P07342 [327-347]	0	2245.13	High	Not Found	2.09098e+06		47	High	23	Medium
	FALSE	High	[K].DVTAAILR.[N]			1	1	1	P07342	P07342 [252-259]	0	858.504	High	Not Found	2.18437e+06		26	High	25	Medium
	FALSE	High	[K].VVQTQIAVEGDATTNLGK.[M]			1	1	1	P07342	P07342 [416-433]	0	1843.98	High	Not Found	946250		41	High
	FALSE	High	[K].TTLPSNALNQLTSR.[A]			1	1	1	P07342	P07342 [266-279]	0	1515.81	Not Found	High		3.15711e+06	20	Medium	60	High
	FALSE	High	[K].AADLINLAK.[K]			1	1	1	P07342	P07342 [292-300]	0	928.546	Not Found	High		2.20842e+06	11	Low	37	High
	FALSE	High	[K].EYPYAYMEETPGSK.[I]	1xOxidation [M7(100)]		1	1	1	P07342	P07342 [457-470]	0	1680.71	Not Found	High		1.38559e+06			34	High
FALSE	Master Protein	P10659	S-adenosylmethionine synthase 1 OS=Saccharomyces cerevisiae (strain ATCC 204508 / S288c) GN=SAM1 PE=1 SV=2	16.7539	4	7	1	1	382	41.8	5.22	Not Found	High			4.50697e+06	0.65	57	94
	Checked	Confidence	Annotated Sequence	Modifications	Modifications in Master Proteins	# Protein Groups	# Proteins	# PSMs	Master Protein Accessions	Positions in Master Proteins	# Missed Cleavages	Theo. MH+ [Da]	Found in Sample: [S1] F1: Sample	Found in Sample: [S2] F2: Sample	Area: F1: Sample	Area: F2: Sample	Ions Score A6 Mascot	Confidence A6 Mascot	Ions Score B6 Mascot	Confidence B6 Mascot
	FALSE	High	[K].SLVAAGLCK.[R]	1xCarbamidomethyl [C8(100)]		2	2	2	P10659; P19358	P10659 [291-299]; P19358 [293-301]	0	918.508	High	High	5.51924e+06	9.4057e+06	44	High	35	High
	FALSE	High	[K].IIVDAYGGASSVGGGAFSGK.[D]			2	2	3	P10659; P19358	P10659 [253-272]; P19358 [255-274]	0	1812.91	High	High	4.34621e+06	1.15064e+07	28	High	33	High
	FALSE	High	[R].IDTVVVSAQHADEITTEDLR.[A]			1	1	1	P10659	P10659 [187-206]	0	2212.11	Not Found	High		4.50697e+06	14	Low	31	High
	FALSE	High	[R].FVIGGPQGDAGLTGR.[K]			2	2	1	P10659; P19358	P10659 [237-251]; P19358 [239-253]	0	1444.75	Not Found	High		4.87319e+07			29	High
FALSE	Master Protein	P05739	60S ribosomal protein L6-B OS=Saccharomyces cerevisiae (strain ATCC 204508 / S288c) GN=RPL6B PE=1 SV=4	21.0227	4	7	4	1	176	20	10.08	High	High		783572	3.20445e+06	1.424	43	91
	Checked	Confidence	Annotated Sequence	Modifications	Modifications in Master Proteins	# Protein Groups	# Proteins	# PSMs	Master Protein Accessions	Positions in Master Proteins	# Missed Cleavages	Theo. MH+ [Da]	Found in Sample: [S1] F1: Sample	Found in Sample: [S2] F2: Sample	Area: F1: Sample	Area: F2: Sample	Ions Score A6 Mascot	Confidence A6 Mascot	Ions Score B6 Mascot	Confidence B6 Mascot
	FALSE	High	[K].ALIAEIK.[K]			1	2	4	P05739	P05739 [144-150]	0	757.482	High	High	339223	2.0448e+06	27	High	24	High
	FALSE	High	[R].ASLVPGTVLILLAGR.[F]			1	2	3	P05739	P05739 [32-46]	0	1479.93	High	High	1.41305e+06	7.24833e+06	24	High	46	High
	FALSE	High	[R].YVIATSTK.[V]			1	2	1	P05739	P05739 [83-90]	0	882.493	High	Not Found	598438		21	High	15	Medium
	FALSE	High	[K].VNGVPLR.[R]			1	2	1	P05739	P05739 [71-77]	0	754.457	Not Found	High		320212			45	High
FALSE	Master Protein	P07262	NADP-specific glutamate dehydrogenase 1 OS=Saccharomyces cerevisiae (strain ATCC 204508 / S288c) GN=GDH1 PE=1 SV=2	15.1982	5	7	5	1	454	49.5	5.69	High	High		1.0968e+06	1.41515e+06	0.433	55	90
	Checked	Confidence	Annotated Sequence	Modifications	Modifications in Master Proteins	# Protein Groups	# Proteins	# PSMs	Master Protein Accessions	Positions in Master Proteins	# Missed Cleavages	Theo. MH+ [Da]	Found in Sample: [S1] F1: Sample	Found in Sample: [S2] F2: Sample	Area: F1: Sample	Area: F2: Sample	Ions Score A6 Mascot	Confidence A6 Mascot	Ions Score B6 Mascot	Confidence B6 Mascot
	FALSE	High	[K].VIELGGTVVSLSDSK.[G]			1	1	2	P07262	P07262 [236-250]	0	1503.83	High	High	1.48661e+06	2.40487e+06	43	High	51	High
	FALSE	High	[K].VLPSLVK.[G]			1	1	2	P07262	P07262 [427-433]	0	755.503	High	High	519439	610220	21	High	17	High
	FALSE	High	[K].VLPIVSVPER.[I]			1	2	1	P07262	P07262 [32-41]	0	1108.67	High	Not Found	1.28434e+06		18	High	11	Low
	FALSE	High	[R].VTISGSGNVAQYAALK.[V]			1	2	1	P07262	P07262 [220-235]	0	1578.85	Not Found	High		1.23035e+06	24	Medium	31	High
	FALSE	High	[K].GCIISETGITSEQVADISSAK.[V]	1xCarbamidomethyl [C2(100)]		1	1	1	P07262	P07262 [251-271]	0	2166.06	Not Found	High		603521			37	High
FALSE	Master Protein	P0CX53	60S ribosomal protein L12-A OS=Saccharomyces cerevisiae (strain ATCC 204508 / S288c) GN=RPL12A PE=1 SV=1	26.0606	3	5	3	1	165	17.8	9.41	High	High		5.99373e+06	1.70349e+07	0.995	64	90
	Checked	Confidence	Annotated Sequence	Modifications	Modifications in Master Proteins	# Protein Groups	# Proteins	# PSMs	Master Protein Accessions	Positions in Master Proteins	# Missed Cleavages	Theo. MH+ [Da]	Found in Sample: [S1] F1: Sample	Found in Sample: [S2] F2: Sample	Area: F1: Sample	Area: F2: Sample	Ions Score A6 Mascot	Confidence A6 Mascot	Ions Score B6 Mascot	Confidence B6 Mascot
	FALSE	High	[R].AVGGEVGASAALAPK.[I]			1	1	2	P0CX53	P0CX53 [17-31]	0	1297.71	High	High	7.9992e+06	3.27145e+07	43	High	61	High
	FALSE	High	[K].IGPLGLSPK.[K]			1	1	2	P0CX53	P0CX53 [32-40]	0	881.545	High	High	3.98825e+06	1.42041e+07	35	High	22	High
	FALSE	High	[R].QAAASVVPSASSLVITALK.[E]			1	1	1	P0CX53	P0CX53 [68-86]	0	1813.04	Not Found	High		4.18617e+06	14	Low	36	High
FALSE	Master Protein	P36008	Elongation factor 1-gamma 2 OS=Saccharomyces cerevisiae (strain ATCC 204508 / S288c) GN=TEF4 PE=1 SV=1	6.79612	2	2	2	1	412	46.5	7.87	Not Found	High			537006	0.202		85
	Checked	Confidence	Annotated Sequence	Modifications	Modifications in Master Proteins	# Protein Groups	# Proteins	# PSMs	Master Protein Accessions	Positions in Master Proteins	# Missed Cleavages	Theo. MH+ [Da]	Found in Sample: [S1] F1: Sample	Found in Sample: [S2] F2: Sample	Area: F1: Sample	Area: F2: Sample	Ions Score A6 Mascot	Confidence A6 Mascot	Ions Score B6 Mascot	Confidence B6 Mascot
	FALSE	High	[K].IVDLEQSSEFASLFPLK.[Q]			1	1	1	P36008	P36008 [30-46]	0	1923.01	Not Found	High		475992	23	Medium	54	High
	FALSE	High	[K].IDNLAAVFDAR.[L]			1	1	1	P36008	P36008 [133-143]	0	1204.63	Not Found	High		598020			47	High
FALSE	Master Protein	P39076	T-complex protein 1 subunit beta OS=Saccharomyces cerevisiae (strain ATCC 204508 / S288c) GN=CCT2 PE=1 SV=1	12.9032	5	5	5	1	527	57.2	6.11	High	High		576728	1.2314e+06	0.377	64	85
	Checked	Confidence	Annotated Sequence	Modifications	Modifications in Master Proteins	# Protein Groups	# Proteins	# PSMs	Master Protein Accessions	Positions in Master Proteins	# Missed Cleavages	Theo. MH+ [Da]	Found in Sample: [S1] F1: Sample	Found in Sample: [S2] F2: Sample	Area: F1: Sample	Area: F2: Sample	Ions Score A6 Mascot	Confidence A6 Mascot	Ions Score B6 Mascot	Confidence B6 Mascot
	FALSE	High	[K].LSDSFLDEGFILAK.[K]			1	1	1	P39076	P39076 [203-216]	0	1554.81	High	Not Found	824812		52	High	17	Low
	FALSE	High	[K].VLVNISK.[V]			1	1	1	P39076	P39076 [76-82]	0	772.493	High	Not Found	328644		28	High	12	Low
	FALSE	High	[R].AVVSSASEAAEVLLR.[V]			1	1	1	P39076	P39076 [496-510]	0	1501.82	Not Found	High		1.79176e+06			51	High
	FALSE	High	[K].AVDTEAQNIDGK.[K]			1	1	1	P39076	P39076 [414-425]	0	1260.61	Not Found	High		925350			31	High
	FALSE	High	[R].QLPTILADNAGFDSSELVSK.[L]			1	1	1	P39076	P39076 [439-458]	0	2105.08	Not Found	High		977093			31	High
FALSE	Master Protein	P38011	Guanine nucleotide-binding protein subunit beta-like protein OS=Saccharomyces cerevisiae (strain ATCC 204508 / S288c) GN=ASC1 PE=1 SV=4	8.46395	2	3	2	1	319	34.8	6.24	High	High		2.43681e+06	1.62998e+06	0.274	32	84
	Checked	Confidence	Annotated Sequence	Modifications	Modifications in Master Proteins	# Protein Groups	# Proteins	# PSMs	Master Protein Accessions	Positions in Master Proteins	# Missed Cleavages	Theo. MH+ [Da]	Found in Sample: [S1] F1: Sample	Found in Sample: [S2] F2: Sample	Area: F1: Sample	Area: F2: Sample	Ions Score A6 Mascot	Confidence A6 Mascot	Ions Score B6 Mascot	Confidence B6 Mascot
	FALSE	High	[K].ADDDSVTIISAGNDK.[M]			1	1	2	P38011	P38011 [162-176]	0	1520.71	High	High	2.43681e+06	2.30111e+06	32	High	61	High
	FALSE	High	[R].LWDVATGETYQR.[F]			1	1	1	P38011	P38011 [91-102]	0	1438.7	Not Found	High		958836			39	High
FALSE	Master Protein	P16474	78 kDa glucose-regulated protein homolog OS=Saccharomyces cerevisiae (strain ATCC 204508 / S288c) GN=KAR2 PE=1 SV=1	17.1554	10	18	8	1	682	74.4	4.93	High	High		1.05378e+07	3.62174e+06	0.995	434	83
	Checked	Confidence	Annotated Sequence	Modifications	Modifications in Master Proteins	# Protein Groups	# Proteins	# PSMs	Master Protein Accessions	Positions in Master Proteins	# Missed Cleavages	Theo. MH+ [Da]	Found in Sample: [S1] F1: Sample	Found in Sample: [S2] F2: Sample	Area: F1: Sample	Area: F2: Sample	Ions Score A6 Mascot	Confidence A6 Mascot	Ions Score B6 Mascot	Confidence B6 Mascot
	FALSE	High	[K].SQIFSTAVDNQPTVMIK.[V]	1xOxidation [M15(100)]		1	1	2	P16474	P16474 [468-484]	0	1894.96	High	High	5.26131e+06	2.50142e+06	81	High	32	High
	FALSE	High	[R].ITPSYVAFTDDER.[L]			1	1	2	P16474	P16474 [83-95]	0	1513.72	High	High	1.10456e+07	5.06217e+06	74	High	49	High
	FALSE	High	[R].LTQEEIDR.[M]			1	1	2	P16474	P16474 [553-560]	0	1003.51	High	High	7.82563e+06	3.29181e+06	34	High	24	High
	FALSE	High	[K].VAYPITSK.[L]			1	1	2	P16474	P16474 [645-652]	0	878.498	High	High	6.28032e+06	2.51124e+06	31	High	27	High
	FALSE	High	[K].DGKPAVEVSVK.[G]			1	1	2	P16474	P16474 [144-154]	0	1128.63	High	Not Found	4.19143e+06		32	High	24	Medium
	FALSE	High	[R].IVNEPTAAAIAYGLDK.[S]			1	1	2	P16474	P16474 [218-233]	0	1645.88	High	Not Found	1.11855e+07		74	High	16	Low
	FALSE	High	[K].DAGTIAGLNVLR.[I]			4	4	3	P10591; P16474; P22202; P10592	P10591 [158-169]; P16474 [206-217]; P22202 [158-169]; P10592 [158-169]	0	1199.67	High	Not Found	4.65628e+08		64	High	4	Low
	FALSE	High	[R].QATKDAGTIAGLNVLR.[I]			4	4	1	P10591; P16474; P22202; P10592	P10591 [154-169]; P16474 [202-217]; P22202 [154-169]; P10592 [154-169]	1	1627.91	High	Not Found	2.40431e+06		35	High	9	Low
	FALSE	High	[K].SESITITNDK.[G]			1	1	1	P16474	P16474 [541-550]	0	1107.55	High	Not Found	9.38228e+06		43	High
	FALSE	High	[R].IEIDSFVDGIDLSETLTR.[A]			1	1	1	P16474	P16474 [327-344]	0	2023.02	High	Not Found	416649		29	High
FALSE	Master Protein	P04456	60S ribosomal protein L25 OS=Saccharomyces cerevisiae (strain ATCC 204508 / S288c) GN=RPL25 PE=1 SV=4	18.3099	2	3	2	1	142	15.7	10.11	High	High		2.2531e+06	3.566e+06	0.778	83	82
	Checked	Confidence	Annotated Sequence	Modifications	Modifications in Master Proteins	# Protein Groups	# Proteins	# PSMs	Master Protein Accessions	Positions in Master Proteins	# Missed Cleavages	Theo. MH+ [Da]	Found in Sample: [S1] F1: Sample	Found in Sample: [S2] F2: Sample	Area: F1: Sample	Area: F2: Sample	Ions Score A6 Mascot	Confidence A6 Mascot	Ions Score B6 Mascot	Confidence B6 Mascot
	FALSE	High	[R].LTADYDALDIANR.[I]			1	1	2	P04456	P04456 [126-138]	0	1450.72	High	High	2.67283e+06	3.566e+06	75	High	82	High
	FALSE	High	[K].VIEQPITSETAMK.[K]	1xOxidation [M12(100)]		1	1	1	P04456	P04456 [62-74]	0	1462.75	High	Not Found	1.83337e+06		26	High
FALSE	Master Protein	P10664	60S ribosomal protein L4-A OS=Saccharomyces cerevisiae (strain ATCC 204508 / S288c) GN=RPL4A PE=1 SV=4	17.1271	3	4	3	1	362	39.1	10.64	High	High		697805	1.7258e+06	0.585	22	82
	Checked	Confidence	Annotated Sequence	Modifications	Modifications in Master Proteins	# Protein Groups	# Proteins	# PSMs	Master Protein Accessions	Positions in Master Proteins	# Missed Cleavages	Theo. MH+ [Da]	Found in Sample: [S1] F1: Sample	Found in Sample: [S2] F2: Sample	Area: F1: Sample	Area: F2: Sample	Ions Score A6 Mascot	Confidence A6 Mascot	Ions Score B6 Mascot	Confidence B6 Mascot
	FALSE	High	[R].NVPGVETANVASLNLLQLAPGAHLGR.[F]			1	2	1	P10664	P10664 [221-246]	0	2611.43	High	Not Found	697805		22	High
	FALSE	High	[R].YATASAIAATAVASLVLAR.[G]			1	2	1	P10664	P10664 [120-138]	0	1820.03	Not Found	High		678263	16	Medium	57	High
	FALSE	High	[K].IPEIPLVVSTDLESIQK.[T]			1	2	2	P10664	P10664 [145-161]	0	1881.06	Not Found	High		2.77334e+06	13	Low	29	High
FALSE	Master Protein	P19145	General amino-acid permease GAP1 OS=Saccharomyces cerevisiae (strain ATCC 204508 / S288c) GN=GAP1 PE=1 SV=2	4.65116	2	2	2	1	602	65.6	8.47	Not Found	High			893634	0.179		82
	Checked	Confidence	Annotated Sequence	Modifications	Modifications in Master Proteins	# Protein Groups	# Proteins	# PSMs	Master Protein Accessions	Positions in Master Proteins	# Missed Cleavages	Theo. MH+ [Da]	Found in Sample: [S1] F1: Sample	Found in Sample: [S2] F2: Sample	Area: F1: Sample	Area: F2: Sample	Ions Score A6 Mascot	Confidence A6 Mascot	Ions Score B6 Mascot	Confidence B6 Mascot
	FALSE	High	[K].SLIGASSVDAAASPFVIAIK.[T]			1	1	1	P19145	P19145 [348-367]	0	1917.07	Not Found	High		825934			70	High
	FALSE	High	[R].GLDELSFK.[S]			1	1	1	P19145	P19145 [484-491]	0	908.472	Not Found	High		961334			28	High
FALSE	Master Protein	P05317	60S acidic ribosomal protein P0 OS=Saccharomyces cerevisiae (strain ATCC 204508 / S288c) GN=RPP0 PE=1 SV=2	11.2179	4	4	4	1	312	33.7	4.83	High	High		4.81115e+06	4.78412e+06	0.719	24	82
	Checked	Confidence	Annotated Sequence	Modifications	Modifications in Master Proteins	# Protein Groups	# Proteins	# PSMs	Master Protein Accessions	Positions in Master Proteins	# Missed Cleavages	Theo. MH+ [Da]	Found in Sample: [S1] F1: Sample	Found in Sample: [S2] F2: Sample	Area: F1: Sample	Area: F2: Sample	Ions Score A6 Mascot	Confidence A6 Mascot	Ions Score B6 Mascot	Confidence B6 Mascot
	FALSE	High	[R].GTIEIVSDVK.[V]			1	1	1	P05317	P05317 [148-157]	0	1060.59	High	Not Found	4.81115e+06		24	High	9	Low
	FALSE	High	[K].GNVGFVFTNEPLTEIK.[N]			1	1	1	P05317	P05317 [82-97]	0	1764.92	Not Found	High		8.25158e+06	16	Low	47	High
	FALSE	High	[K].LREYLEEYK.[S]			1	1	1	P05317	P05317 [15-23]	1	1242.64	Not Found	High		2081627	7	Low	30	High
	FALSE	High	[R].EYLEEYK.[S]			1	1	1	P05317	P05317 [17-23]	0	973.451	Not Found	High		4.01917e+06	7	Low	34	High
FALSE	Master Protein	P14120	60S ribosomal protein L30 OS=Saccharomyces cerevisiae (strain ATCC 204508 / S288c) GN=RPL30 PE=1 SV=3	34.2857	2	3	2	1	105	11.4	9.8	High	High		1.23615e+06	5.06929e+06	0.931	56	81
	Checked	Confidence	Annotated Sequence	Modifications	Modifications in Master Proteins	# Protein Groups	# Proteins	# PSMs	Master Protein Accessions	Positions in Master Proteins	# Missed Cleavages	Theo. MH+ [Da]	Found in Sample: [S1] F1: Sample	Found in Sample: [S2] F2: Sample	Area: F1: Sample	Area: F2: Sample	Ions Score A6 Mascot	Confidence A6 Mascot	Ions Score B6 Mascot	Confidence B6 Mascot
	FALSE	High	[R].VGVVSILEAGDSDILTTLA.[-]			1	1	2	P14120	P14120 [87-105]	0	1873.02	High	High	1.23615e+06	3.37959e+06	56	High	56	High
	FALSE	High	[K].VYYFQGGNNELGTAVGK.[L]			1	1	1	P14120	P14120 [67-83]	0	1816.89	Not Found	High		6.75899e+06	18	Low	43	High
FALSE	Master Protein	P23641	Mitochondrial phosphate carrier protein OS=Saccharomyces cerevisiae (strain ATCC 204508 / S288c) GN=MIR1 PE=1 SV=1	18.9711	5	7	5	1	311	32.8	9.31	High	High		4.32178e+06	4.23589e+06	0.896	90	80
	Checked	Confidence	Annotated Sequence	Modifications	Modifications in Master Proteins	# Protein Groups	# Proteins	# PSMs	Master Protein Accessions	Positions in Master Proteins	# Missed Cleavages	Theo. MH+ [Da]	Found in Sample: [S1] F1: Sample	Found in Sample: [S2] F2: Sample	Area: F1: Sample	Area: F2: Sample	Ions Score A6 Mascot	Confidence A6 Mascot	Ions Score B6 Mascot	Confidence B6 Mascot
	FALSE	High	[K].FFIDNLGYDTASR.[Y]			1	1	2	P23641	P23641 [100-112]	0	1518.72	High	High	3.64732e+06	4.8634e+06	56	High	33	High
	FALSE	High	[K].QLGFFGSFAGLPTR.[L]			1	1	2	P23641	P23641 [263-276]	0	1497.78	High	High	4.45509e+06	5.09984e+06	35	High	32	High
	FALSE	High	[R].ASEFYYGFAGPK.[E]			1	1	1	P23641	P23641 [194-205]	0	1336.62	High	Not Found	4.86293e+06		29	High	16	Low
	FALSE	High	[K].EEGIGSFYSGFTPILFK.[Q]			1	1	1	P23641	P23641 [163-179]	0	1891.95	Not Found	High		2.74443e+06	20	Low	30	High
	FALSE	High	[R].ILKEEGIGSFYSGFTPILFK.[Q]			1	1	1	P23641	P23641 [160-179]	1	2246.21	Not Found	High		1.29287e+06	15	Low	28	High
FALSE	Master Protein	P00560	Phosphoglycerate kinase OS=Saccharomyces cerevisiae (strain ATCC 204508 / S288c) GN=PGK1 PE=1 SV=2	16.3462	6	6	6	1	416	44.7	7.61	High	High		726601	3.02489e+06	0.468	24	79
	Checked	Confidence	Annotated Sequence	Modifications	Modifications in Master Proteins	# Protein Groups	# Proteins	# PSMs	Master Protein Accessions	Positions in Master Proteins	# Missed Cleavages	Theo. MH+ [Da]	Found in Sample: [S1] F1: Sample	Found in Sample: [S2] F2: Sample	Area: F1: Sample	Area: F2: Sample	Ions Score A6 Mascot	Confidence A6 Mascot	Ions Score B6 Mascot	Confidence B6 Mascot
	FALSE	High	[K].YSLAPVAK.[E]			1	1	1	P00560	P00560 [75-82]	0	848.488	High	Not Found	726601		24	High	23	Medium
	FALSE	High	[K].ASAPGSVILLENLR.[Y]			1	1	1	P00560	P00560 [109-122]	0	1439.82	Not Found	High		3.31998e+06	22	Medium	26	High
	FALSE	High	[R].AAGFLLEK.[E]			1	1	1	P00560	P00560 [183-190]	0	848.488	Not Found	High		1.96579e+06	15	Low	29	High
	FALSE	High	[K].LSVQDLDLK.[D]			1	1	1	P00560	P00560 [7-15]	0	1030.58	Not Found	High		2.602e+06	15	Low	34	High
	FALSE	High	[R].IVAALPTIK.[Y]			1	1	1	P00560	P00560 [40-48]	0	925.608	Not Found	High		1.59551e+06	7	Low	19	High
	FALSE	High	[K].SSAAGNTVIIGGGDTATVAK.[K]			1	1	1	P00560	P00560 [360-379]	0	1789.93	Not Found	High		3.1527e+06	3	Low	27	High
FALSE	Master Protein	P34760	Peroxiredoxin TSA1 OS=Saccharomyces cerevisiae (strain ATCC 204508 / S288c) GN=TSA1 PE=1 SV=3	11.7347	2	4	2	1	196	21.6	5.14	High	High		4.59401e+06	9.37486e+06	0.425	56	79
	Checked	Confidence	Annotated Sequence	Modifications	Modifications in Master Proteins	# Protein Groups	# Proteins	# PSMs	Master Protein Accessions	Positions in Master Proteins	# Missed Cleavages	Theo. MH+ [Da]	Found in Sample: [S1] F1: Sample	Found in Sample: [S2] F2: Sample	Area: F1: Sample	Area: F2: Sample	Ions Score A6 Mascot	Confidence A6 Mascot	Ions Score B6 Mascot	Confidence B6 Mascot
	FALSE	High	[R].GLFIIDPK.[G]			1	2	2	P34760	P34760 [125-132]	0	902.535	High	High	5.69397e+06	1.09914e+07	36	High	25	High
	FALSE	High	[K].TAVVDGVFDEVSLDK.[Y]			1	1	2	P34760	P34760 [15-29]	0	1593.8	High	High	3.49406e+06	7.75835e+06	35	High	69	High
FALSE	Master Protein	P42943	T-complex protein 1 subunit eta OS=Saccharomyces cerevisiae (strain ATCC 204508 / S288c) GN=CCT7 PE=1 SV=1	5.27273	3	4	3	1	550	59.7	5.55	High	High			957884	0.212	30	76
	Checked	Confidence	Annotated Sequence	Modifications	Modifications in Master Proteins	# Protein Groups	# Proteins	# PSMs	Master Protein Accessions	Positions in Master Proteins	# Missed Cleavages	Theo. MH+ [Da]	Found in Sample: [S1] F1: Sample	Found in Sample: [S2] F2: Sample	Area: F1: Sample	Area: F2: Sample	Ions Score A6 Mascot	Confidence A6 Mascot	Ions Score B6 Mascot	Confidence B6 Mascot
	FALSE	High	[K].TLVDISR.[A]			1	1	2	P42943	P42943 [82-88]	0	803.462	High	High		456301	30	High	30	High
	FALSE	High	[K].ALEVIPR.[Q]			1	1	1	P42943	P42943 [445-451]	0	797.488	Not Found	High		902262			43	High
	FALSE	High	[K].LIVAGGGATEMEVSK.[C]	1xOxidation [M11(100)]		1	1	1	P42943	P42943 [408-422]	0	1477.76	Not Found	High		1.51509e+06			34	High
FALSE	Master Protein	P02994	Elongation factor 1-alpha OS=Saccharomyces cerevisiae (strain ATCC 204508 / S288c) GN=TEF1 PE=1 SV=1	24.4541	8	11	8	1	458	50	9.04	High	High		5.57463e+07	4.36356e+07	1.031	138	76
	Checked	Confidence	Annotated Sequence	Modifications	Modifications in Master Proteins	# Protein Groups	# Proteins	# PSMs	Master Protein Accessions	Positions in Master Proteins	# Missed Cleavages	Theo. MH+ [Da]	Found in Sample: [S1] F1: Sample	Found in Sample: [S2] F2: Sample	Area: F1: Sample	Area: F2: Sample	Ions Score A6 Mascot	Confidence A6 Mascot	Ions Score B6 Mascot	Confidence B6 Mascot
	FALSE	High	[R].FDELLEK.[N]			1	1	2	P02994	P02994 [370-376]	0	893.461	High	High	3.33418e+07	2.34769e+07	31	High	28	High
	FALSE	High	[K].IGGIGTVPVGR.[V]			1	1	2	P02994	P02994 [254-264]	0	1025.61	High	High	7.44266e+07	5.54197e+07	30	High	26	High
	FALSE	High	[R].QLIVAVNK.[M]			1	1	2	P02994	P02994 [147-154]	0	884.556	High	High	4.55978e+07	3.26241e+07	29	High	32	High
	FALSE	High	[R].QTVAVGVIK.[S]			1	1	1	P02994	P02994 [429-437]	0	914.567	High	Not Found	4.72144e+07		30	High	16	Medium
	FALSE	High	[K].YQVTVIDAPGHR.[D]			1	1	1	P02994	P02994 [85-96]	0	1355.71	High	Not Found	2.60113e+07		28	High	19	Medium
	FALSE	High	[R].VETGVIKPGMVVTFAPAGVTTEVK.[S]	1xOxidation [M10(100)]		1	1	1	P02994	P02994 [265-288]	0	2446.33	High	Not Found	4.16631e+07		41	High	8	Low
	FALSE	High	[K].FVPSKPMCVEAFSEYPPLGR.[F]	1xOxidation [M7(100)]; 1xCarbamidomethyl [C8(100)]		1	1	1	P02994	P02994 [402-421]	0	2327.12	High	Not Found	2.36067e+07		39	High	17	Low
	FALSE	High	[K].TLLEAIDAIEQPSRPTDKPLR.[L]			1	1	1	P02994	P02994 [225-245]	0	2363.29	Not Found	High		4.2863e+07	14	Low	35	High
FALSE	Master Protein	P53334	Probable family 17 glucosidase SCW4 OS=Saccharomyces cerevisiae (strain ATCC 204508 / S288c) GN=SCW4 PE=1 SV=1	7.77202	2	4	2	1	386	40.1	4.83	High	High		2.69616e+06	2.05125e+06	0.54	51	75
	Checked	Confidence	Annotated Sequence	Modifications	Modifications in Master Proteins	# Protein Groups	# Proteins	# PSMs	Master Protein Accessions	Positions in Master Proteins	# Missed Cleavages	Theo. MH+ [Da]	Found in Sample: [S1] F1: Sample	Found in Sample: [S2] F2: Sample	Area: F1: Sample	Area: F2: Sample	Ions Score A6 Mascot	Confidence A6 Mascot	Ions Score B6 Mascot	Confidence B6 Mascot
	FALSE	High	[K].SASEVASDLAQLTDFPVIR.[L]			1	1	3	P53334	P53334 [149-167]	0	2019.04	High	High	3.0183e+06	2.05125e+06	39	High	48	High
	FALSE	High	[K].GETYGVAVPSK.[E]			1	1	1	P53334	P53334 [330-340]	0	1107.57	High	Not Found	2374016		27	High
FALSE	Master Protein	P22137	Clathrin heavy chain OS=Saccharomyces cerevisiae (strain ATCC 204508 / S288c) GN=CHC1 PE=1 SV=1	1.63339	3	4	3	1	1653	187.1	5.24	High	High		345235	679418	0.073	25	71
	Checked	Confidence	Annotated Sequence	Modifications	Modifications in Master Proteins	# Protein Groups	# Proteins	# PSMs	Master Protein Accessions	Positions in Master Proteins	# Missed Cleavages	Theo. MH+ [Da]	Found in Sample: [S1] F1: Sample	Found in Sample: [S2] F2: Sample	Area: F1: Sample	Area: F2: Sample	Ions Score A6 Mascot	Confidence A6 Mascot	Ions Score B6 Mascot	Confidence B6 Mascot
	FALSE	High	[K].IGALLYR.[R]			1	1	2	P22137	P22137 [1516-1522]	0	805.493	High	High	345235	666380	25	High	36	High
	FALSE	High	[K].IDGALILAYAELNK.[I]			1	1	1	P22137	P22137 [1175-1188]	0	1503.84	Not Found	High		815920	22	Medium	26	High
	FALSE	High	[R].IQLFSK.[Q]			1	1	1	P22137	P22137 [184-189]	0	735.44	Not Found	High		555955	15	Low	40	High
FALSE	Master Protein	P29311	Protein BMH1 OS=Saccharomyces cerevisiae (strain ATCC 204508 / S288c) GN=BMH1 PE=1 SV=4	17.9775	3	4	1	1	267	30.1	4.88	Not Found	High			4.1076e+06	0.468	28	70
	Checked	Confidence	Annotated Sequence	Modifications	Modifications in Master Proteins	# Protein Groups	# Proteins	# PSMs	Master Protein Accessions	Positions in Master Proteins	# Missed Cleavages	Theo. MH+ [Da]	Found in Sample: [S1] F1: Sample	Found in Sample: [S2] F2: Sample	Area: F1: Sample	Area: F2: Sample	Ions Score A6 Mascot	Confidence A6 Mascot	Ions Score B6 Mascot	Confidence B6 Mascot
	FALSE	High	[K].ISDDILSVLDSHLIPSATTGESK.[V]			2	2	2	P34730; P29311	P34730 [98-120]; P29311 [98-120]	0	2398.23	High	High	2.74131e+06	2.47019e+06	28	High	28	High
	FALSE	High	[K].TVASSGQELSVEER.[N]			1	1	1	P29311	P29311 [30-43]	0	1491.73	Not Found	High		4.1076e+06			39	High
	FALSE	High	[R].YLAEFSSGDAR.[E]			2	2	1	P34730; P29311	P34730 [133-143]; P29311 [133-143]	0	1215.56	Not Found	High		4.08734e+06			32	High
FALSE	Master Protein	P38764	26S proteasome regulatory subunit RPN1 OS=Saccharomyces cerevisiae (strain ATCC 204508 / S288c) GN=RPN1 PE=1 SV=3	3.12185	4	5	4	1	993	109.4	4.63	High	High		665807	1.28966e+06	0.182	24	69
	Checked	Confidence	Annotated Sequence	Modifications	Modifications in Master Proteins	# Protein Groups	# Proteins	# PSMs	Master Protein Accessions	Positions in Master Proteins	# Missed Cleavages	Theo. MH+ [Da]	Found in Sample: [S1] F1: Sample	Found in Sample: [S2] F2: Sample	Area: F1: Sample	Area: F2: Sample	Ions Score A6 Mascot	Confidence A6 Mascot	Ions Score B6 Mascot	Confidence B6 Mascot
	FALSE	High	[R].LAQLLR.[Q]			1	1	2	P38764	P38764 [827-832]	0	713.467	High	High	665807	1.34369e+06	24	High	36	High
	FALSE	High	[R].QLASYYSR.[E]			1	1	1	P38764	P38764 [833-840]	0	987.489	Not Found	High		1.30432e+06			28	High
	FALSE	High	[K].ELNLTGPK.[V]			1	1	1	P38764	P38764 [345-352]	0	871.488	Not Found	High		1.22099e+06			27	High
	FALSE	High	[K].TDLELLVER.[L]			1	1	1	P38764	P38764 [47-55]	0	1087.6	Not Found	High		803496			26	High
FALSE	Master Protein	P38701	40S ribosomal protein S20 OS=Saccharomyces cerevisiae (strain ATCC 204508 / S288c) GN=RPS20 PE=1 SV=3	12.3967	2	5	2	1	121	13.9	9.52	High	High		8.26185e+06	1.8843e+06	0.668	117	69
	Checked	Confidence	Annotated Sequence	Modifications	Modifications in Master Proteins	# Protein Groups	# Proteins	# PSMs	Master Protein Accessions	Positions in Master Proteins	# Missed Cleavages	Theo. MH+ [Da]	Found in Sample: [S1] F1: Sample	Found in Sample: [S2] F2: Sample	Area: F1: Sample	Area: F2: Sample	Ions Score A6 Mascot	Confidence A6 Mascot	Ions Score B6 Mascot	Confidence B6 Mascot
	FALSE	High	[K].EKVEEQEQQQQQIIK.[I]			1	1	3	P38701	P38701 [7-21]	1	1884.97	High	High	6.30343e+06	251670	61	High	32	High
	FALSE	High	[K].VEEQEQQQQQIIK.[I]			1	1	2	P38701	P38701 [9-21]	0	1627.83	High	High	1.02203e+07	3.51692e+06	61	High	52	High
FALSE	Master Protein	P20967	2-oxoglutarate dehydrogenase, mitochondrial OS=Saccharomyces cerevisiae (strain ATCC 204508 / S288c) GN=KGD1 PE=1 SV=2	2.26824	2	4	2	1	1014	114.3	7.21	High	High		1.63254e+06	2.29991e+06	0.091	62	68
	Checked	Confidence	Annotated Sequence	Modifications	Modifications in Master Proteins	# Protein Groups	# Proteins	# PSMs	Master Protein Accessions	Positions in Master Proteins	# Missed Cleavages	Theo. MH+ [Da]	Found in Sample: [S1] F1: Sample	Found in Sample: [S2] F2: Sample	Area: F1: Sample	Area: F2: Sample	Ions Score A6 Mascot	Confidence A6 Mascot	Ions Score B6 Mascot	Confidence B6 Mascot
	FALSE	High	[R].FGLEGLESVVPGIK.[T]			1	1	2	P20967	P20967 [272-285]	0	1444.8	High	High	1.92603e+06	2.74098e+06	55	High	56	High
	FALSE	High	[R].LNVLSNVVR.[K]			1	1	2	P20967	P20967 [309-317]	0	1013.61	High	High	1.33906e+06	1.85885e+06	23	High	30	High
FALSE	Master Protein	P38116	ADP-ribosylation factor-like protein 1 OS=Saccharomyces cerevisiae (strain ATCC 204508 / S288c) GN=ARL1 PE=1 SV=4	13.6612	3	5	3	1	183	20.4	4.92	High	High		937182	1.11941e+06	0.701	44	68
	Checked	Confidence	Annotated Sequence	Modifications	Modifications in Master Proteins	# Protein Groups	# Proteins	# PSMs	Master Protein Accessions	Positions in Master Proteins	# Missed Cleavages	Theo. MH+ [Da]	Found in Sample: [S1] F1: Sample	Found in Sample: [S2] F2: Sample	Area: F1: Sample	Area: F2: Sample	Ions Score A6 Mascot	Confidence A6 Mascot	Ions Score B6 Mascot	Confidence B6 Mascot
	FALSE	High	[K].TTILYR.[L]			1	1	2	P38116	P38116 [32-37]	0	766.446	High	High	885819	615465	36	High	36	High
	FALSE	High	[K].ELNLVELK.[D]			1	1	2	P38116	P38116 [143-150]	0	957.562	High	High	988545	808605	23	High	37	High
	FALSE	High	[R].ILILGLDGAGK.[T]			1	1	1	P38116	P38116 [21-31]	0	1069.66	Not Found	High		1.93415e+06	16	Medium	24	High
FALSE	Master Protein	P54115	Magnesium-activated aldehyde dehydrogenase, cytosolic OS=Saccharomyces cerevisiae (strain ATCC 204508 / S288c) GN=ALD6 PE=1 SV=4	3	2	4	2	1	500	54.4	5.44	High	High		633172	772015	0.16	30	68
	Checked	Confidence	Annotated Sequence	Modifications	Modifications in Master Proteins	# Protein Groups	# Proteins	# PSMs	Master Protein Accessions	Positions in Master Proteins	# Missed Cleavages	Theo. MH+ [Da]	Found in Sample: [S1] F1: Sample	Found in Sample: [S2] F2: Sample	Area: F1: Sample	Area: F2: Sample	Ions Score A6 Mascot	Confidence A6 Mascot	Ions Score B6 Mascot	Confidence B6 Mascot
	FALSE	High	[K].ITLELGGK.[S]			1	1	3	P54115	P54115 [269-276]	0	830.498	High	High	633172	937824	30	High	47	High
	FALSE	High	[K].VGNPFDK.[A]			1	1	1	P54115	P54115 [336-342]	0	776.394	Not Found	High		606205	20	Medium	28	High
FALSE	Master Protein	Q03406	DNA replication complex GINS protein SLD5 OS=Saccharomyces cerevisiae (strain ATCC 204508 / S288c) GN=SLD5 PE=1 SV=1	10.8844	3	3	3	1	294	33.9	4.84	Not Found	High			981769	0.54		67
	Checked	Confidence	Annotated Sequence	Modifications	Modifications in Master Proteins	# Protein Groups	# Proteins	# PSMs	Master Protein Accessions	Positions in Master Proteins	# Missed Cleavages	Theo. MH+ [Da]	Found in Sample: [S1] F1: Sample	Found in Sample: [S2] F2: Sample	Area: F1: Sample	Area: F2: Sample	Ions Score A6 Mascot	Confidence A6 Mascot	Ions Score B6 Mascot	Confidence B6 Mascot
	FALSE	High	[R].QLNEDENSLISLTDLLSK.[D]			1	1	1	Q03406	Q03406 [160-177]	0	2032.04	Not Found	High		890299			46	High
	FALSE	High	[K].FSLYLR.[Q]			1	1	1	Q03406	Q03406 [154-159]	0	798.451	Not Found	High		1.39034e+06			28	High
	FALSE	High	[K].LVNDSILK.[Y]			1	1	1	Q03406	Q03406 [193-200]	0	901.535	Not Found	High		664673			24	High
FALSE	Master Protein	P36139	Protein PET10 OS=Saccharomyces cerevisiae (strain ATCC 204508 / S288c) GN=PET10 PE=1 SV=3	9.54064	2	2	2	1	283	31.2	8.16	Not Found	High			1.5549e+06	0.259		66
	Checked	Confidence	Annotated Sequence	Modifications	Modifications in Master Proteins	# Protein Groups	# Proteins	# PSMs	Master Protein Accessions	Positions in Master Proteins	# Missed Cleavages	Theo. MH+ [Da]	Found in Sample: [S1] F1: Sample	Found in Sample: [S2] F2: Sample	Area: F1: Sample	Area: F2: Sample	Ions Score A6 Mascot	Confidence A6 Mascot	Ions Score B6 Mascot	Confidence B6 Mascot
	FALSE	High	[K].LDELVNLLVFK.[E]			1	1	1	P36139	P36139 [84-94]	0	1302.77	Not Found	High		957632	1	Low	49	High
	FALSE	High	[K].AIVSTGLDLGNATIEK.[L]			1	1	1	P36139	P36139 [249-264]	0	1601.87	Not Found	High		2.15218e+06			30	High
FALSE	Master Protein	P32590	Heat shock protein homolog SSE2 OS=Saccharomyces cerevisiae (strain ATCC 204508 / S288c) GN=SSE2 PE=1 SV=3	7.07071	5	8	2	1	693	77.6	5.63	High	High		1.21099e+06	616587	0.292	148	65
	Checked	Confidence	Annotated Sequence	Modifications	Modifications in Master Proteins	# Protein Groups	# Proteins	# PSMs	Master Protein Accessions	Positions in Master Proteins	# Missed Cleavages	Theo. MH+ [Da]	Found in Sample: [S1] F1: Sample	Found in Sample: [S2] F2: Sample	Area: F1: Sample	Area: F2: Sample	Ions Score A6 Mascot	Confidence A6 Mascot	Ions Score B6 Mascot	Confidence B6 Mascot
	FALSE	High	[R].EELEELVEPLLK.[R]			1	1	2	P32590	P32590 [304-315]	0	1440.78	High	High	1.32119e+06	728875	60	High	30	High
	FALSE	High	[R].IAGLNPVR.[I]			2	2	2	P32590; P32589	P32590 [163-170]; P32589 [163-170]	0	839.51	High	High	5.38304e+07	1.55663e+07	54	High	33	High
	FALSE	High	[R].ILIAAEK.[L]			1	1	2	P32590	P32590 [267-273]	0	757.482	High	High	1.10079e+06	504298	29	High	31	High
	FALSE	High	[R].YNIADAAR.[I]			2	2	1	P32590; P32589	P32590 [155-162]; P32589 [155-162]	0	893.448	High	Not Found	4.36755e+07		38	High	24	Medium
	FALSE	High	[K].GAAFICAIHSPTLR.[V]	1xCarbamidomethyl [C6(100)]		2	2	1	P32590; P32589	P32590 [375-388]; P32589 [375-388]	0	1513.79	High	Not Found	6.67916e+06		27	High	17	Low
FALSE	Master Protein	P38689	Ribose-phosphate pyrophosphokinase 3 OS=Saccharomyces cerevisiae (strain ATCC 204508 / S288c) GN=PRS3 PE=1 SV=1	7.5	2	2	2	1	320	35.1	8.29	Not Found	High			414218	0.233		64
	Checked	Confidence	Annotated Sequence	Modifications	Modifications in Master Proteins	# Protein Groups	# Proteins	# PSMs	Master Protein Accessions	Positions in Master Proteins	# Missed Cleavages	Theo. MH+ [Da]	Found in Sample: [S1] F1: Sample	Found in Sample: [S2] F2: Sample	Area: F1: Sample	Area: F2: Sample	Ions Score A6 Mascot	Confidence A6 Mascot	Ions Score B6 Mascot	Confidence B6 Mascot
	FALSE	High	[K].AAEILLENR.[A]			1	1	1	P38689	P38689 [234-242]	0	1028.57	Not Found	High		626381	20	Medium	44	High
	FALSE	High	[K].LAVIDISSVLAESIR.[R]			1	1	1	P38689	P38689 [289-303]	0	1585.92	Not Found	High		202055	6	Low	34	High
FALSE	Master Protein	P00950	Phosphoglycerate mutase 1 OS=Saccharomyces cerevisiae (strain ATCC 204508 / S288c) GN=GPM1 PE=1 SV=3	9.7166	2	4	2	1	247	27.6	8.84	High	High		419415	2.38981e+06	0.848	25	64
	Checked	Confidence	Annotated Sequence	Modifications	Modifications in Master Proteins	# Protein Groups	# Proteins	# PSMs	Master Protein Accessions	Positions in Master Proteins	# Missed Cleavages	Theo. MH+ [Da]	Found in Sample: [S1] F1: Sample	Found in Sample: [S2] F2: Sample	Area: F1: Sample	Area: F2: Sample	Ions Score A6 Mascot	Confidence A6 Mascot	Ions Score B6 Mascot	Confidence B6 Mascot
	FALSE	High	[K].TVMIAAHGNSLR.[G]	1xOxidation [M3(100)]		1	1	2	P00950	P00950 [176-187]	0	1285.67	High	High	419415	1.98701e+06	25	High	36	High
	FALSE	High	[K].HLEGISDADIAK.[L]			1	1	2	P00950	P00950 [192-203]	0	1268.65	Not Found	High		2.79261e+06	11	Low	35	High
FALSE	Master Protein	P22276	DNA-directed RNA polymerase III subunit RPC2 OS=Saccharomyces cerevisiae (strain ATCC 204508 / S288c) GN=RET1 PE=1 SV=2	1.21845	1	1	1	1	1149	129.4	8.18	Not Found	High			576398	0.033		63
	Checked	Confidence	Annotated Sequence	Modifications	Modifications in Master Proteins	# Protein Groups	# Proteins	# PSMs	Master Protein Accessions	Positions in Master Proteins	# Missed Cleavages	Theo. MH+ [Da]	Found in Sample: [S1] F1: Sample	Found in Sample: [S2] F2: Sample	Area: F1: Sample	Area: F2: Sample	Ions Score A6 Mascot	Confidence A6 Mascot	Ions Score B6 Mascot	Confidence B6 Mascot
	FALSE	High	[K].LLFQELLSMNIAPR.[L]	1xOxidation [M9(100)]		1	1	1	P22276	P22276 [1127-1140]	0	1660.91	Not Found	High		576398			63	High
FALSE	Master Protein	P0C2H6	60S ribosomal protein L27-A OS=Saccharomyces cerevisiae (strain ATCC 204508 / S288c) GN=RPL27A PE=1 SV=1	18.3824	2	3	2	1	136	15.5	10.36	High	High		3.92313e+06	3.92519e+06	0.778	63	62
	Checked	Confidence	Annotated Sequence	Modifications	Modifications in Master Proteins	# Protein Groups	# Proteins	# PSMs	Master Protein Accessions	Positions in Master Proteins	# Missed Cleavages	Theo. MH+ [Da]	Found in Sample: [S1] F1: Sample	Found in Sample: [S2] F2: Sample	Area: F1: Sample	Area: F2: Sample	Ions Score A6 Mascot	Confidence A6 Mascot	Ions Score B6 Mascot	Confidence B6 Mascot
	FALSE	High	[K].SVVSTETFEQPSQR.[E]			1	2	2	P0C2H6	P0C2H6 [94-107]	0	1594.77	High	High	3.92313e+06	6.59407e+06	63	High	52	High
	FALSE	High	[K].VVNYNHLLPTR.[Y]			1	2	1	P0C2H6	P0C2H6 [74-84]	0	1325.73	Not Found	High		1.25632e+06			26	High
FALSE	Master Protein	P00549	Pyruvate kinase 1 OS=Saccharomyces cerevisiae (strain ATCC 204508 / S288c) GN=CDC19 PE=1 SV=2	8.6	4	6	4	1	500	54.5	7.68	High	High		4.10516e+06	3.80546e+06	0.334	102	61
	Checked	Confidence	Annotated Sequence	Modifications	Modifications in Master Proteins	# Protein Groups	# Proteins	# PSMs	Master Protein Accessions	Positions in Master Proteins	# Missed Cleavages	Theo. MH+ [Da]	Found in Sample: [S1] F1: Sample	Found in Sample: [S2] F2: Sample	Area: F1: Sample	Area: F2: Sample	Ions Score A6 Mascot	Confidence A6 Mascot	Ions Score B6 Mascot	Confidence B6 Mascot
	FALSE	High	[K].TNNPETLVALR.[K]			1	1	2	P00549	P00549 [31-41]	0	1227.67	High	High	4.72529e+06	4.41915e+06	43	High	26	High
	FALSE	High	[R].LTSLNVVAGSDLR.[R]			1	1	2	P00549	P00549 [7-19]	0	1344.75	High	High	3.00409e+06	3.19176e+06	39	High	51	High
	FALSE	High	[R].TANDVLTIR.[E]			1	1	1	P00549	P00549 [217-225]	0	1002.56	High	Not Found	4.4577e+06		34	High	22	Medium
	FALSE	High	[R].TSIIGTIGPK.[T]			1	2	1	P00549	P00549 [21-30]	0	986.588	High	Not Found	3.13249e+06		34	High	13	Low
FALSE	Master Protein	P34730	Protein BMH2 OS=Saccharomyces cerevisiae (strain ATCC 204508 / S288c) GN=BMH2 PE=1 SV=3	17.5824	3	4	1	1	273	31	4.88	Not Found	High			2.09797e+06	0.501	28	60
	Checked	Confidence	Annotated Sequence	Modifications	Modifications in Master Proteins	# Protein Groups	# Proteins	# PSMs	Master Protein Accessions	Positions in Master Proteins	# Missed Cleavages	Theo. MH+ [Da]	Found in Sample: [S1] F1: Sample	Found in Sample: [S2] F2: Sample	Area: F1: Sample	Area: F2: Sample	Ions Score A6 Mascot	Confidence A6 Mascot	Ions Score B6 Mascot	Confidence B6 Mascot
	FALSE	High	[K].ISDDILSVLDSHLIPSATTGESK.[V]			2	2	2	P34730; P29311	P34730 [98-120]; P29311 [98-120]	0	2398.23	High	High	2.74131e+06	2.47019e+06	28	High	28	High
	FALSE	High	[K].AVASSGQELSVEER.[N]			1	1	1	P34730	P34730 [30-43]	0	1461.72	Not Found	High		2.09797e+06	23	Medium	29	High
	FALSE	High	[R].YLAEFSSGDAR.[E]			2	2	1	P34730; P29311	P34730 [133-143]; P29311 [133-143]	0	1215.56	Not Found	High		4.08734e+06			32	High
FALSE	Master Protein	A6ZUM5	40S ribosomal protein S0-A OS=Saccharomyces cerevisiae (strain YJM789) GN=RPS0A PE=3 SV=1	8.33333	2	3	2	1	252	28	4.72	High	High		6.26438e+06	3.49837e+06	0.389	46	60
	Checked	Confidence	Annotated Sequence	Modifications	Modifications in Master Proteins	# Protein Groups	# Proteins	# PSMs	Master Protein Accessions	Positions in Master Proteins	# Missed Cleavages	Theo. MH+ [Da]	Found in Sample: [S1] F1: Sample	Found in Sample: [S2] F2: Sample	Area: F1: Sample	Area: F2: Sample	Ions Score A6 Mascot	Confidence A6 Mascot	Ions Score B6 Mascot	Confidence B6 Mascot
	FALSE	High	[R].LVIVTDPR.[SL]			1	2	2	A6ZUM5	A6ZUM5 [120-127]	0	912.551	High	High	6.26438e+06	4.7771e+06	46	High	47	High
	FALSE	High	[K].FAAHTGATPIAGR.[F]			1	2	1	A6ZUM5	A6ZUM5 [89-101]	0	1269.67	Not Found	High		2.21964e+06	19	Medium	26	High
FALSE	Master Protein	P02400	60S acidic ribosomal protein P2-beta OS=Saccharomyces cerevisiae (strain ATCC 204508 / S288c) GN=RPP2B PE=1 SV=2	22.7273	2	3	2	1	110	11	4.15	High	High		2.59748e+06	6.29123e+06	1.154	39	59
	Checked	Confidence	Annotated Sequence	Modifications	Modifications in Master Proteins	# Protein Groups	# Proteins	# PSMs	Master Protein Accessions	Positions in Master Proteins	# Missed Cleavages	Theo. MH+ [Da]	Found in Sample: [S1] F1: Sample	Found in Sample: [S2] F2: Sample	Area: F1: Sample	Area: F2: Sample	Ions Score A6 Mascot	Confidence A6 Mascot	Ions Score B6 Mascot	Confidence B6 Mascot
	FALSE	High	[K].AVVESVGAEVDEAR.[I]			1	1	2	P02400	P02400 [25-38]	0	1430.71	High	High	2.59748e+06	6.29123e+06	39	High	34	High
	FALSE	High	[R].INELLSSLEGK.[G]			1	1	1	P02400	P02400 [39-49]	0	1202.66	Not Found	High					39	High
FALSE	Master Protein	P15646	rRNA 2'-O-methyltransferase fibrillarin OS=Saccharomyces cerevisiae (strain ATCC 204508 / S288c) GN=NOP1 PE=1 SV=1	12.844	4	5	4	1	327	34.4	10.24	High	High		2.66418e+06	823021	0.52	56	58
	Checked	Confidence	Annotated Sequence	Modifications	Modifications in Master Proteins	# Protein Groups	# Proteins	# PSMs	Master Protein Accessions	Positions in Master Proteins	# Missed Cleavages	Theo. MH+ [Da]	Found in Sample: [S1] F1: Sample	Found in Sample: [S2] F2: Sample	Area: F1: Sample	Area: F2: Sample	Ions Score A6 Mascot	Confidence A6 Mascot	Ions Score B6 Mascot	Confidence B6 Mascot
	FALSE	High	[K].LAAGIMGGLDELFIAPGKK.[V]	1xOxidation [M6(100)]		1	1	2	P15646	P15646 [151-169]	1	1917.05	High	High	1.09311e+06	813606	32	High	24	High
	FALSE	High	[K].LAAGIMGGLDELFIAPGK.[K]	1xOxidation [M6(100)]		1	1	1	P15646	P15646 [151-168]	0	1788.96	High	Not Found	4.23525e+06		38	High	22	Medium
	FALSE	High	[R].IIALNSHMFLK.[D]	1xOxidation [M8(100)]		1	1	1	P15646	P15646 [252-262]	0	1302.72	Not Found	High		424776	18	Low	36	High
	FALSE	High	[K].RPNIIPIIEDAR.[H]			1	1	1	P15646	P15646 [214-225]	0	1406.81	Not Found	High		1.23068e+06	14	Low	28	High
FALSE	Master Protein	P26321	60S ribosomal protein L5 OS=Saccharomyces cerevisiae (strain ATCC 204508 / S288c) GN=RPL5 PE=1 SV=4	7.07071	2	2	2	1	297	33.7	6.83	Not Found	High			2.89326e+06	0.274		58
	Checked	Confidence	Annotated Sequence	Modifications	Modifications in Master Proteins	# Protein Groups	# Proteins	# PSMs	Master Protein Accessions	Positions in Master Proteins	# Missed Cleavages	Theo. MH+ [Da]	Found in Sample: [S1] F1: Sample	Found in Sample: [S2] F2: Sample	Area: F1: Sample	Area: F2: Sample	Ions Score A6 Mascot	Confidence A6 Mascot	Ions Score B6 Mascot	Confidence B6 Mascot
	FALSE	High	[R].FSELFK.[G]			1	1	1	P26321	P26321 [219-224]	0	770.408	Not Found	High		2.40655e+06	4	Low	39	High
	FALSE	High	[K].GASDGGLYVPHSENR.[F]			1	1	1	P26321	P26321 [165-179]	0	1558.72	Not Found	High		3.37997e+06			35	High
FALSE	Master Protein	P22470	Protein SAN1 OS=Saccharomyces cerevisiae (strain ATCC 204508 / S288c) GN=SAN1 PE=1 SV=1	1.47541	1	1	1	1	610	65.6	5.21	Not Found	High			552310	0.08		57
	Checked	Confidence	Annotated Sequence	Modifications	Modifications in Master Proteins	# Protein Groups	# Proteins	# PSMs	Master Protein Accessions	Positions in Master Proteins	# Missed Cleavages	Theo. MH+ [Da]	Found in Sample: [S1] F1: Sample	Found in Sample: [S2] F2: Sample	Area: F1: Sample	Area: F2: Sample	Ions Score A6 Mascot	Confidence A6 Mascot	Ions Score B6 Mascot	Confidence B6 Mascot
	FALSE	High	[K].ISESVGVQR.[A]			1	1	1	P22470	P22470 [283-291]	0	974.527	Not Found	High		552310	10	Low	57	High
FALSE	Master Protein	Q02753	60S ribosomal protein L21-A OS=Saccharomyces cerevisiae (strain ATCC 204508 / S288c) GN=RPL21A PE=1 SV=1	10.625	2	4	2	1	160	18.2	10.39	High	High		1.67769e+06	1.14614e+06	0.668	40	57
	Checked	Confidence	Annotated Sequence	Modifications	Modifications in Master Proteins	# Protein Groups	# Proteins	# PSMs	Master Protein Accessions	Positions in Master Proteins	# Missed Cleavages	Theo. MH+ [Da]	Found in Sample: [S1] F1: Sample	Found in Sample: [S2] F2: Sample	Area: F1: Sample	Area: F2: Sample	Ions Score A6 Mascot	Confidence A6 Mascot	Ions Score B6 Mascot	Confidence B6 Mascot
	FALSE	High	[K].VGDIVDIK.[A]			1	2	2	Q02753	Q02753 [36-43]	0	858.493	High	High	1.65844e+06	1.11072e+06	33	High	27	High
	FALSE	High	[K].SSVGVIINK.[M]			1	2	2	Q02753	Q02753 [70-78]	0	916.546	High	High	1.69695e+06	1.18155e+06	25	High	47	High
FALSE	Master Protein	P20606	Small COPII coat GTPase SAR1 OS=Saccharomyces cerevisiae (strain ATCC 204508 / S288c) GN=SAR1 PE=1 SV=1	26.3158	4	4	4	1	190	21.4	5.38	High	High		956191	2.78602e+06	1.031	25	57
	Checked	Confidence	Annotated Sequence	Modifications	Modifications in Master Proteins	# Protein Groups	# Proteins	# PSMs	Master Protein Accessions	Positions in Master Proteins	# Missed Cleavages	Theo. MH+ [Da]	Found in Sample: [S1] F1: Sample	Found in Sample: [S2] F2: Sample	Area: F1: Sample	Area: F2: Sample	Ions Score A6 Mascot	Confidence A6 Mascot	Ions Score B6 Mascot	Confidence B6 Mascot
	FALSE	High	[R].VELDALFNIAELK.[D]			1	1	1	P20606	P20606 [111-123]	0	1474.82	High	Not Found	956191		25	High	10	Low
	FALSE	High	[K].FTTFDLGGHIQAR.[R]			1	1	1	P20606	P20606 [69-81]	0	1462.74	Not Found	High		1.00517e+06	18	Low	30	High
	FALSE	High	[K].LLFLGLDNAGK.[T]			1	1	1	P20606	P20606 [26-36]	0	1160.67	Not Found	High			4	Low	24	High
	FALSE	High	[K].IDAPNAVSEAELR.[S]			1	1	1	P20606	P20606 [134-146]	0	1384.71	Not Found	High		4.56688e+06			38	High
FALSE	Master Protein	Q00955	Acetyl-CoA carboxylase OS=Saccharomyces cerevisiae (strain ATCC 204508 / S288c) GN=ACC1 PE=1 SV=2	2.64219	5	5	5	1	2233	250.2	6.28	High	High		648871	1.57186e+06	0.083	35	57
	Checked	Confidence	Annotated Sequence	Modifications	Modifications in Master Proteins	# Protein Groups	# Proteins	# PSMs	Master Protein Accessions	Positions in Master Proteins	# Missed Cleavages	Theo. MH+ [Da]	Found in Sample: [S1] F1: Sample	Found in Sample: [S2] F2: Sample	Area: F1: Sample	Area: F2: Sample	Ions Score A6 Mascot	Confidence A6 Mascot	Ions Score B6 Mascot	Confidence B6 Mascot
	FALSE	High	[R].LNEEYLIK.[R]			1	1	1	Q00955	Q00955 [2130-2137]	0	1021.56	High	Not Found	1.09082e+06		33	High	7	Low
	FALSE	High	[K].ILIANNGIAAVK.[E]			1	6	1	Q00955	Q00955 [62-73]	0	1196.74	High	Not Found	206923		17	High	7	Low
	FALSE	High	[R].IIIKDPQTGAPVPLR.[A]			1	1	1	Q00955	Q00955 [1427-1441]	1	1617.97	Not Found	High		1.48451e+06	13	Medium	44	High
	FALSE	High	[R].ALINNVSGYVIK.[T]			1	1	1	Q00955	Q00955 [1442-1453]	0	1290.74	Not Found	High		1.54634e+06			25	High
	FALSE	High	[R].EILIQGALPSVK.[E]			1	1	1	Q00955	Q00955 [1027-1038]	0	1267.76	Not Found	High		1.68475e+06			15	High
FALSE	Master Protein	P00427	Cytochrome c oxidase subunit 6, mitochondrial OS=Saccharomyces cerevisiae (strain ATCC 204508 / S288c) GN=COX6 PE=1 SV=1	19.5946	3	4	3	1	148	17.3	6.05	High	High		1.21096e+06	525843	0.778	68	57
	Checked	Confidence	Annotated Sequence	Modifications	Modifications in Master Proteins	# Protein Groups	# Proteins	# PSMs	Master Protein Accessions	Positions in Master Proteins	# Missed Cleavages	Theo. MH+ [Da]	Found in Sample: [S1] F1: Sample	Found in Sample: [S2] F2: Sample	Area: F1: Sample	Area: F2: Sample	Ions Score A6 Mascot	Confidence A6 Mascot	Ions Score B6 Mascot	Confidence B6 Mascot
	FALSE	High	[K].YKVENEDQYK.[A]			1	1	2	P00427	P00427 [113-122]	1	1315.62	High	High	580934	525843	36	High	57	High
	FALSE	High	[R].VNDLPTAIR.[V]			1	1	1	P00427	P00427 [98-106]	0	998.563	High	Not Found	2.54352e+06		30	High	15	Medium
	FALSE	High	[K].AYLDELKDVR.[Q]			1	1	1	P00427	P00427 [123-132]	1	1221.65	High	Not Found	508424		34	High
FALSE	Master Protein	P54837	Endoplasmic reticulum vesicle protein 25 OS=Saccharomyces cerevisiae (strain ATCC 204508 / S288c) GN=ERV25 PE=1 SV=1	9.00474	2	2	2	1	211	24.1	5.52	Not Found	High			1.51212e+06	0.468		56
	Checked	Confidence	Annotated Sequence	Modifications	Modifications in Master Proteins	# Protein Groups	# Proteins	# PSMs	Master Protein Accessions	Positions in Master Proteins	# Missed Cleavages	Theo. MH+ [Da]	Found in Sample: [S1] F1: Sample	Found in Sample: [S2] F2: Sample	Area: F1: Sample	Area: F2: Sample	Ions Score A6 Mascot	Confidence A6 Mascot	Ions Score B6 Mascot	Confidence B6 Mascot
	FALSE	High	[K].LNLFVR.[D]			1	1	1	P54837	P54837 [62-67]	0	761.467	Not Found	High		810524			36	High
	FALSE	High	[R].AIELDIESGAEAR.[D]			1	1	1	P54837	P54837 [114-126]	0	1373.69	Not Found	High		2.21371e+06			35	High
FALSE	Master Protein	P11076	ADP-ribosylation factor 1 OS=Saccharomyces cerevisiae (strain ATCC 204508 / S288c) GN=ARF1 PE=1 SV=3	19.337	2	3	2	1	181	20.5	7.34	High	High		958615	1.67932e+06	0.468	27	56
	Checked	Confidence	Annotated Sequence	Modifications	Modifications in Master Proteins	# Protein Groups	# Proteins	# PSMs	Master Protein Accessions	Positions in Master Proteins	# Missed Cleavages	Theo. MH+ [Da]	Found in Sample: [S1] F1: Sample	Found in Sample: [S2] F2: Sample	Area: F1: Sample	Area: F2: Sample	Ions Score A6 Mascot	Confidence A6 Mascot	Ions Score B6 Mascot	Confidence B6 Mascot
	FALSE	High	[K].LGEVITTIPTIGFNVETVQYK.[N]			1	2	2	P11076	P11076 [39-59]	0	2322.26	High	High	958615	1.70984e+06	27	High	29	High
	FALSE	High	[R].NTEGVIFVVDSNDR.[S]			1	1	1	P11076	P11076 [84-97]	0	1564.76	Not Found	High		1.64881e+06	9	Low	41	High
FALSE	Master Protein	P43588	Ubiquitin carboxyl-terminal hydrolase RPN11 OS=Saccharomyces cerevisiae (strain ATCC 204508 / S288c) GN=RPN11 PE=1 SV=1	11.1111	3	4	3	1	306	34.4	6.19	High	High		1.42977e+06	1.33312e+06	0.438	25	56
	Checked	Confidence	Annotated Sequence	Modifications	Modifications in Master Proteins	# Protein Groups	# Proteins	# PSMs	Master Protein Accessions	Positions in Master Proteins	# Missed Cleavages	Theo. MH+ [Da]	Found in Sample: [S1] F1: Sample	Found in Sample: [S2] F2: Sample	Area: F1: Sample	Area: F2: Sample	Ions Score A6 Mascot	Confidence A6 Mascot	Ions Score B6 Mascot	Confidence B6 Mascot
	FALSE	High	[R].LIDTGALINNLEPR.[Q]			1	1	2	P43588	P43588 [158-171]	0	1538.85	High	High	1.42977e+06	1.47071e+06	25	High	29	High
	FALSE	High	[R].AVAVVVDPIQSVK.[G]			1	1	1	P43588	P43588 [136-148]	0	1324.78	Not Found	High		1.75334e+06	14	Medium	27	High
	FALSE	High	[K].VVIDAFR.[L]			1	1	1	P43588	P43588 [151-157]	0	819.472	Not Found	High		775326	17	Low	27	High
FALSE	Master Protein	P54781	Cytochrome P450 61 OS=Saccharomyces cerevisiae (strain ATCC 204508 / S288c) GN=ERG5 PE=1 SV=1	1.48699	1	1	1	1	538	61.3	7.91	Not Found	High			663730	0.068		55
	Checked	Confidence	Annotated Sequence	Modifications	Modifications in Master Proteins	# Protein Groups	# Proteins	# PSMs	Master Protein Accessions	Positions in Master Proteins	# Missed Cleavages	Theo. MH+ [Da]	Found in Sample: [S1] F1: Sample	Found in Sample: [S2] F2: Sample	Area: F1: Sample	Area: F2: Sample	Ions Score A6 Mascot	Confidence A6 Mascot	Ions Score B6 Mascot	Confidence B6 Mascot
	FALSE	High	[K].DDLLLTFK.[K]			1	1	1	P54781	P54781 [520-527]	0	964.535	Not Found	High		663730	12	Low	55	High
FALSE	Master Protein	P32379	Proteasome subunit alpha type-5 OS=Saccharomyces cerevisiae (strain ATCC 204508 / S288c) GN=PUP2 PE=1 SV=2	12.6923	3	4	3	1	260	28.6	4.73	High	High		786394	630385	0.468	44	55
	Checked	Confidence	Annotated Sequence	Modifications	Modifications in Master Proteins	# Protein Groups	# Proteins	# PSMs	Master Protein Accessions	Positions in Master Proteins	# Missed Cleavages	Theo. MH+ [Da]	Found in Sample: [S1] F1: Sample	Found in Sample: [S2] F2: Sample	Area: F1: Sample	Area: F2: Sample	Ions Score A6 Mascot	Confidence A6 Mascot	Ions Score B6 Mascot	Confidence B6 Mascot
	FALSE	High	[K].EAELLVLK.[I]			1	1	2	P32379	P32379 [195-202]	0	914.556	High	High	700416	895970	34	High	38	High
	FALSE	High	[K].LGSTAIGIATK.[E]			1	1	1	P32379	P32379 [33-43]	0	1031.61	High	Not Found	872372		25	High	20	Medium
	FALSE	High	[R].HIGCAMSGLTADAR.[S]	1xOxidation [M6(100)]; 1xCarbamidomethyl [C4(100)]		1	1	1	P32379	P32379 [73-86]	0	1475.67	Not Found	High		364800	8	Low	33	High
FALSE	Master Protein	P60010	Actin OS=Saccharomyces cerevisiae (strain ATCC 204508 / S288c) GN=ACT1 PE=1 SV=1	8.53333	2	2	2	1	375	41.7	5.68	High	High		3.49735e+06	1.30874e+06	0.222	36	55
	Checked	Confidence	Annotated Sequence	Modifications	Modifications in Master Proteins	# Protein Groups	# Proteins	# PSMs	Master Protein Accessions	Positions in Master Proteins	# Missed Cleavages	Theo. MH+ [Da]	Found in Sample: [S1] F1: Sample	Found in Sample: [S2] F2: Sample	Area: F1: Sample	Area: F2: Sample	Ions Score A6 Mascot	Confidence A6 Mascot	Ions Score B6 Mascot	Confidence B6 Mascot
	FALSE	High	[K].AGFAGDDAPR.[A]			1	1	1	P60010	P60010 [19-28]	0	976.448	High	Not Found	3.49735e+06		36	High	12	Low
	FALSE	High	[R].KELYGNIVMSGGTTMFPGIAER.[M]	2xOxidation [M9(100); M15(100)]		1	1	1	P60010	P60010 [291-312]	1	2403.17	Not Found	High		1.30874e+06			55	High
FALSE	Master Protein	P0CX49	60S ribosomal protein L18-A OS=Saccharomyces cerevisiae (strain ATCC 204508 / S288c) GN=RPL18A PE=1 SV=1	19.8925	3	3	3	1	186	20.6	11.71	High	High		1.17349e+06	2.39821e+06	0.585	25	55
	Checked	Confidence	Annotated Sequence	Modifications	Modifications in Master Proteins	# Protein Groups	# Proteins	# PSMs	Master Protein Accessions	Positions in Master Proteins	# Missed Cleavages	Theo. MH+ [Da]	Found in Sample: [S1] F1: Sample	Found in Sample: [S2] F2: Sample	Area: F1: Sample	Area: F2: Sample	Ions Score A6 Mascot	Confidence A6 Mascot	Ions Score B6 Mascot	Confidence B6 Mascot
	FALSE	High	[K].INRPPVSVSR.[I]			1	1	1	P0CX49	P0CX49 [57-66]	0	1124.65	High	Not Found	1.17349e+06		25	High	14	Medium
	FALSE	High	[K].TVVVVGTVTDDAR.[I]			1	1	1	P0CX49	P0CX49 [80-92]	0	1331.72	Not Found	High		3.17159e+06	9	Low	34	High
	FALSE	High	[K].AGGECITLDQLAVR.[A]	1xCarbamidomethyl [C5(100)]		1	1	1	P0CX49	P0CX49 [117-130]	0	1502.76	Not Found	High		1.62482e+06			36	High
FALSE	Master Protein	P05737	60S ribosomal protein L7-A OS=Saccharomyces cerevisiae (strain ATCC 204508 / S288c) GN=RPL7A PE=1 SV=3	11.4754	3	6	3	1	244	27.6	10.15	High	High		1.08214e+06	4.23532e+06	0.438	44	54
	Checked	Confidence	Annotated Sequence	Modifications	Modifications in Master Proteins	# Protein Groups	# Proteins	# PSMs	Master Protein Accessions	Positions in Master Proteins	# Missed Cleavages	Theo. MH+ [Da]	Found in Sample: [S1] F1: Sample	Found in Sample: [S2] F2: Sample	Area: F1: Sample	Area: F2: Sample	Ions Score A6 Mascot	Confidence A6 Mascot	Ions Score B6 Mascot	Confidence B6 Mascot
	FALSE	High	[R].VPLSDNAIIEANLGK.[Y]			1	2	2	P05737	P05737 [161-175]	0	1553.85	High	High	1.83722e+06	8.0426e+06	26	High	25	High
	FALSE	High	[K].ATLELLK.[L]			1	2	2	P05737	P05737 [122-128]	0	787.492	High	High	928874	3.04885e+06	26	High	32	High
	FALSE	High	[K].LVFVVR.[I]			1	2	2	P05737	P05737 [83-88]	0	732.477	High	High	480328	1.61449e+06	22	High	28	High
FALSE	Master Protein	P41940	Mannose-1-phosphate guanyltransferase OS=Saccharomyces cerevisiae (strain ATCC 204508 / S288c) GN=PSA1 PE=1 SV=2	18.8366	5	7	5	1	361	39.5	6.34	High	High		2.13122e+06	1.74945e+06	0.65	79	54
	Checked	Confidence	Annotated Sequence	Modifications	Modifications in Master Proteins	# Protein Groups	# Proteins	# PSMs	Master Protein Accessions	Positions in Master Proteins	# Missed Cleavages	Theo. MH+ [Da]	Found in Sample: [S1] F1: Sample	Found in Sample: [S2] F2: Sample	Area: F1: Sample	Area: F2: Sample	Ions Score A6 Mascot	Confidence A6 Mascot	Ions Score B6 Mascot	Confidence B6 Mascot
	FALSE	High	[K].LATGANIVGNALIDPTAK.[I]			1	1	2	P41940	P41940 [245-262]	0	1738.97	High	High	1.05659e+06	752448	41	High	25	High
	FALSE	High	[K].LAEDVLK.[K]			1	1	2	P41940	P41940 [92-98]	0	787.456	High	High	1.78556e+06	979574	27	High	31	High
	FALSE	High	[K].ETFPILVEEK.[Q]			1	1	1	P41940	P41940 [197-206]	0	1204.65	High	Not Found	3.5515e+06		31	High	15	Low
	FALSE	High	[K].DFLSGTVLYLNSLAK.[R]			1	1	1	P41940	P41940 [225-239]	0	1640.89	High	Not Found	896561		29	High	10	Low
	FALSE	High	[K].IGPDVVIGPNVTIGDGVR.[I]			1	1	1	P41940	P41940 [269-286]	0	1777.98	Not Found	High		3.51634e+06	13	Low	30	High
FALSE	Master Protein	P07703	DNA-directed RNA polymerases I and III subunit RPAC1 OS=Saccharomyces cerevisiae (strain ATCC 204508 / S288c) GN=RPC40 PE=1 SV=1	10.7463	3	3	3	1	335	37.7	5.52	High	High		285891	2.15226e+06	0.369	24	54
	Checked	Confidence	Annotated Sequence	Modifications	Modifications in Master Proteins	# Protein Groups	# Proteins	# PSMs	Master Protein Accessions	Positions in Master Proteins	# Missed Cleavages	Theo. MH+ [Da]	Found in Sample: [S1] F1: Sample	Found in Sample: [S2] F2: Sample	Area: F1: Sample	Area: F2: Sample	Ions Score A6 Mascot	Confidence A6 Mascot	Ions Score B6 Mascot	Confidence B6 Mascot
	FALSE	High	[K].LRPGQEISLK.[A]			1	1	1	P07703	P07703 [196-205]	0	1140.67	High	Not Found	285891		24	High
	FALSE	High	[R].VTNTTSTDFPGFSK.[D]			1	1	1	P07703	P07703 [12-25]	0	1501.72	Not Found	High		2.69422e+06			44	High
	FALSE	High	[R].LLPQINILQPIK.[G]			1	1	1	P07703	P07703 [229-240]	0	1389.88	Not Found	High		1.6103e+06			24	High
FALSE	Master Protein	P41811	Coatomer subunit beta' OS=Saccharomyces cerevisiae (strain ATCC 204508 / S288c) GN=SEC27 PE=1 SV=1	3.37458	3	5	3	1	889	99.4	4.74	High	High		571198	376462	0.145	75	54
	Checked	Confidence	Annotated Sequence	Modifications	Modifications in Master Proteins	# Protein Groups	# Proteins	# PSMs	Master Protein Accessions	Positions in Master Proteins	# Missed Cleavages	Theo. MH+ [Da]	Found in Sample: [S1] F1: Sample	Found in Sample: [S2] F2: Sample	Area: F1: Sample	Area: F2: Sample	Ions Score A6 Mascot	Confidence A6 Mascot	Ions Score B6 Mascot	Confidence B6 Mascot
	FALSE	High	[K].EGLVTLAK.[D]			1	1	2	P41811	P41811 [724-731]	0	830.498	High	High	553713	507174	41	High	34	High
	FALSE	High	[K].FELALK.[V]			1	1	2	P41811	P41811 [659-664]	0	720.429	High	High	319437	245751	35	High	36	High
	FALSE	High	[R].GNEEVEQDEPLSLQTK.[E]			1	1	1	P41811	P41811 [335-350]	0	1815.86	High	Not Found	840443		29	High	23	Medium
FALSE	Master Protein	P0CX51	40S ribosomal protein S16-A OS=Saccharomyces cerevisiae (strain ATCC 204508 / S288c) GN=RPS16A PE=1 SV=1	27.972	4	7	4	1	143	15.8	10.26	High	High		4.65377e+06	3.3697e+06	1.512	85	53
	Checked	Confidence	Annotated Sequence	Modifications	Modifications in Master Proteins	# Protein Groups	# Proteins	# PSMs	Master Protein Accessions	Positions in Master Proteins	# Missed Cleavages	Theo. MH+ [Da]	Found in Sample: [S1] F1: Sample	Found in Sample: [S2] F2: Sample	Area: F1: Sample	Area: F2: Sample	Ions Score A6 Mascot	Confidence A6 Mascot	Ions Score B6 Mascot	Confidence B6 Mascot
	FALSE	High	[K].VYEPLLLVGLDK.[F]			1	1	2	P0CX51	P0CX51 [48-59]	0	1358.79	High	High	6.09184e+06	4.73011e+06	36	High	29	High
	FALSE	High	[K].FSNIDIR.[V]			1	1	2	P0CX51	P0CX51 [60-66]	0	864.457	High	High	4.71605e+06	3.88761e+06	31	High	27	High
	FALSE	High	[K].AFTSYDR.[T]			1	1	2	P0CX51	P0CX51 [108-114]	0	859.394	High	High	2.82855e+06	1.49137e+06	28	High	25	High
	FALSE	High	[R].VTGGGHVSQVYAIR.[Q]			1	1	1	P0CX51	P0CX51 [69-82]	0	1443.77	High	Not Found	3.15341e+06		40	High
FALSE	Master Protein	P43582	WW domain-containing protein WWM1 OS=Saccharomyces cerevisiae (strain ATCC 204508 / S288c) GN=WWM1 PE=1 SV=1	13.2701	1	1	1	1	211	22.6	4.53	Not Found	High			1.50151e+06	0.389		53
	Checked	Confidence	Annotated Sequence	Modifications	Modifications in Master Proteins	# Protein Groups	# Proteins	# PSMs	Master Protein Accessions	Positions in Master Proteins	# Missed Cleavages	Theo. MH+ [Da]	Found in Sample: [S1] F1: Sample	Found in Sample: [S2] F2: Sample	Area: F1: Sample	Area: F2: Sample	Ions Score A6 Mascot	Confidence A6 Mascot	Ions Score B6 Mascot	Confidence B6 Mascot
	FALSE	High	[R].QQADQAPPPYSSQSTPQVQAGAQAQQPR.[Y]			1	1	1	P43582	P43582 [64-91]	0	2964.42	Not Found	High		1.50151e+06	9	Low	53	High
FALSE	Master Protein	P22768	Argininosuccinate synthase OS=Saccharomyces cerevisiae (strain ATCC 204508 / S288c) GN=ARG1 PE=1 SV=3	6.42857	2	2	2	1	420	46.9	5.62	Not Found	High			610501	0.202		53
	Checked	Confidence	Annotated Sequence	Modifications	Modifications in Master Proteins	# Protein Groups	# Proteins	# PSMs	Master Protein Accessions	Positions in Master Proteins	# Missed Cleavages	Theo. MH+ [Da]	Found in Sample: [S1] F1: Sample	Found in Sample: [S2] F2: Sample	Area: F1: Sample	Area: F2: Sample	Ions Score A6 Mascot	Confidence A6 Mascot	Ions Score B6 Mascot	Confidence B6 Mascot
	FALSE	High	[K].GNVIILGR.[S]			1	1	1	P22768	P22768 [360-367]	0	841.525	Not Found	High		370393	5	Low	29	High
	FALSE	High	[K].EVSVTKPLDVFLAASNLAR.[A]			1	1	1	P22768	P22768 [244-262]	0	2030.13	Not Found	High		850609			37	High
FALSE	Master Protein	P32582	Cystathionine beta-synthase OS=Saccharomyces cerevisiae (strain ATCC 204508 / S288c) GN=CYS4 PE=1 SV=1	3.35306	1	1	1	1	507	56	6.7	Not Found	High			649690	0.072		52
	Checked	Confidence	Annotated Sequence	Modifications	Modifications in Master Proteins	# Protein Groups	# Proteins	# PSMs	Master Protein Accessions	Positions in Master Proteins	# Missed Cleavages	Theo. MH+ [Da]	Found in Sample: [S1] F1: Sample	Found in Sample: [S2] F2: Sample	Area: F1: Sample	Area: F2: Sample	Ions Score A6 Mascot	Confidence A6 Mascot	Ions Score B6 Mascot	Confidence B6 Mascot
	FALSE	High	[R].AVVAGAGTGGTISGISK.[Y]			1	1	1	P32582	P32582 [190-206]	0	1445.8	Not Found	High		649690	12	Low	52	High
FALSE	Master Protein	P16861	ATP-dependent 6-phosphofructokinase subunit alpha OS=Saccharomyces cerevisiae (strain ATCC 204508 / S288c) GN=PFK1 PE=1 SV=1	3.85005	3	4	3	1	987	107.9	6.39	High	High		405637	975002	0.131	28	51
	Checked	Confidence	Annotated Sequence	Modifications	Modifications in Master Proteins	# Protein Groups	# Proteins	# PSMs	Master Protein Accessions	Positions in Master Proteins	# Missed Cleavages	Theo. MH+ [Da]	Found in Sample: [S1] F1: Sample	Found in Sample: [S2] F2: Sample	Area: F1: Sample	Area: F2: Sample	Ions Score A6 Mascot	Confidence A6 Mascot	Ions Score B6 Mascot	Confidence B6 Mascot
	FALSE	High	[K].IDLASIR.[E]			1	1	2	P16861	P16861 [794-800]	0	787.467	High	High	405637	378308	28	High	28	High
	FALSE	High	[K].AVLEFTPETPSPLIGILENK.[I]			1	1	1	P16861	P16861 [513-532]	0	2168.18	Not Found	High		1.56808e+06	12	Low	31	High
	FALSE	High	[R].AEVAALAAENK.[-]			1	1	1	P16861	P16861 [977-987]	0	1086.58	Not Found	High		978620	4	Low	26	High
FALSE	Master Protein	Q03940	RuvB-like protein 1 OS=Saccharomyces cerevisiae (strain ATCC 204508 / S288c) GN=RVB1 PE=1 SV=1	11.2311	4	4	4	1	463	50.4	5.87	High	High		2.00117e+06	1.29947e+06	0.407	29	51
	Checked	Confidence	Annotated Sequence	Modifications	Modifications in Master Proteins	# Protein Groups	# Proteins	# PSMs	Master Protein Accessions	Positions in Master Proteins	# Missed Cleavages	Theo. MH+ [Da]	Found in Sample: [S1] F1: Sample	Found in Sample: [S2] F2: Sample	Area: F1: Sample	Area: F2: Sample	Ions Score A6 Mascot	Confidence A6 Mascot	Ions Score B6 Mascot	Confidence B6 Mascot
	FALSE	High	[K].ENPGVNSSNSGAVTR.[T]			1	1	1	Q03940	Q03940 [9-23]	0	1488.7	High	Not Found	2.00117e+06		29	High	11	Low
	FALSE	High	[K].LLFLDAK.[R]			1	1	1	Q03940	Q03940 [444-450]	0	819.497	Not Found	High		1.15889e+06	17	Medium	27	High
	FALSE	High	[K].TALALAISQELGPK.[V]			1	1	1	Q03940	Q03940 [86-99]	0	1411.82	Not Found	High		1.7189e+06	1	Low	27	High
	FALSE	High	[K].ALESNIAPVVVLASNR.[G]			1	1	1	Q03940	Q03940 [327-342]	0	1652.93	Not Found	High		1.02063e+06			24	High
FALSE	Master Protein	P29704	Squalene synthase OS=Saccharomyces cerevisiae (strain ATCC 204508 / S288c) GN=ERG9 PE=1 SV=2	3.15315	2	2	2	1	444	51.7	5.9	Not Found	High			911838	0.222		50
	Checked	Confidence	Annotated Sequence	Modifications	Modifications in Master Proteins	# Protein Groups	# Proteins	# PSMs	Master Protein Accessions	Positions in Master Proteins	# Missed Cleavages	Theo. MH+ [Da]	Found in Sample: [S1] F1: Sample	Found in Sample: [S2] F2: Sample	Area: F1: Sample	Area: F2: Sample	Ions Score A6 Mascot	Confidence A6 Mascot	Ions Score B6 Mascot	Confidence B6 Mascot
	FALSE	High	[R].SFAAVIR.[E]			1	1	1	P29704	P29704 [52-58]	0	763.446	Not Found	High		911838	22	Medium	26	High
	FALSE	High	[K].LNIQISK.[I]			1	1	1	P29704	P29704 [366-372]	0	815.499	Not Found	High					41	High
FALSE	Master Protein	P00359	Glyceraldehyde-3-phosphate dehydrogenase 3 OS=Saccharomyces cerevisiae (strain ATCC 204508 / S288c) GN=TDH3 PE=1 SV=3	29.5181	5	7	4	1	332	35.7	6.96	High	High		2.67552e+06	5.68272e+06	0.65	131	50
	Checked	Confidence	Annotated Sequence	Modifications	Modifications in Master Proteins	# Protein Groups	# Proteins	# PSMs	Master Protein Accessions	Positions in Master Proteins	# Missed Cleavages	Theo. MH+ [Da]	Found in Sample: [S1] F1: Sample	Found in Sample: [S2] F2: Sample	Area: F1: Sample	Area: F2: Sample	Ions Score A6 Mascot	Confidence A6 Mascot	Ions Score B6 Mascot	Confidence B6 Mascot
	FALSE	High	[K].VINDAFGIEEGLMTTVHSLTATQK.[T]	1xOxidation [M13(100)]		1	1	2	P00359	P00359 [161-184]	0	2591.3	High	High	3.04694e+06	5.54932e+06	29	High	27	High
	FALSE	High	[R].VPTVDVSVVDLTVK.[L]			2	3	2	P00360; P00359	P00360 [233-246]; P00359 [233-246]	0	1470.84	High	Not Found	1.64442e+07		58	High	20	Medium
	FALSE	High	[R].IALSRPNVEVVALNDPFITNDYAAYMFK.[Y]	1xOxidation [M26(100)]		1	1	1	P00359	P00359 [19-46]	0	3187.61	High	Not Found	1.25362e+06		42	High	25	Medium
	FALSE	High	[K].KVVITAPSSTAPMFVMGVNEEK.[Y]	2xOxidation [M13(100); M16(100)]		1	2	1	P00359	P00359 [116-137]	1	2367.19	High	Not Found	3.726e+06		30	High	24	Medium
	FALSE	High	[R].VVDLVEHVAK.[A]			1	2	1	P00359	P00359 [322-331]	0	1108.64	Not Found	High		5.81612e+06			38	High
FALSE	Master Protein	P53622	Coatomer subunit alpha OS=Saccharomyces cerevisiae (strain ATCC 204508 / S288c) GN=COP1 PE=1 SV=2	3.24729	4	4	4	1	1201	135.5	5.99	High	High		362289	426576	0.136	40	50
	Checked	Confidence	Annotated Sequence	Modifications	Modifications in Master Proteins	# Protein Groups	# Proteins	# PSMs	Master Protein Accessions	Positions in Master Proteins	# Missed Cleavages	Theo. MH+ [Da]	Found in Sample: [S1] F1: Sample	Found in Sample: [S2] F2: Sample	Area: F1: Sample	Area: F2: Sample	Ions Score A6 Mascot	Confidence A6 Mascot	Ions Score B6 Mascot	Confidence B6 Mascot
	FALSE	High	[R].TIVAAGPGSVLVIHPR.[E]			1	1	1	P53622	P53622 [459-474]	0	1586.94	High	Not Found	441514		29	High
	FALSE	High	[R].FVVYNK.[N]			1	1	1	P53622	P53622 [428-433]	0	769.424	High	Not Found	283064		26	High
	FALSE	High	[K].FALVILPK.[Q]			1	1	1	P53622	P53622 [394-401]	0	900.592	Not Found	High		354438	14	Low	27	High
	FALSE	High	[K].IGAPASGLR.[I]			1	1	1	P53622	P53622 [1190-1198]	0	841.489	Not Found	High		498715			37	High
FALSE	Master Protein	P33333	Probable 1-acyl-sn-glycerol-3-phosphate acyltransferase OS=Saccharomyces cerevisiae (strain ATCC 204508 / S288c) GN=SLC1 PE=1 SV=1	8.58086	2	3	2	1	303	33.9	9.6	Not Found	High			1.09866e+06	0.35		50
	Checked	Confidence	Annotated Sequence	Modifications	Modifications in Master Proteins	# Protein Groups	# Proteins	# PSMs	Master Protein Accessions	Positions in Master Proteins	# Missed Cleavages	Theo. MH+ [Da]	Found in Sample: [S1] F1: Sample	Found in Sample: [S2] F2: Sample	Area: F1: Sample	Area: F2: Sample	Ions Score A6 Mascot	Confidence A6 Mascot	Ions Score B6 Mascot	Confidence B6 Mascot
	FALSE	High	[K].IPIVPVVVSNTSTLVSPK.[Y]			1	1	2	P33333	P33333 [183-200]	0	1850.1	Not Found	High		1.68806e+06			29	High
	FALSE	High	[K].LMLGLDVK.[V]	1xOxidation [M2(100)]		1	1	1	P33333	P33333 [57-64]	0	904.517	Not Found	High		509260			25	High
FALSE	Master Protein	P38788	Ribosome-associated complex subunit SSZ1 OS=Saccharomyces cerevisiae (strain ATCC 204508 / S288c) GN=SSZ1 PE=1 SV=2	1.67286	1	2	1	1	538	58.2	5.05	High	High		1.00732e+06		0.075	52	49
	Checked	Confidence	Annotated Sequence	Modifications	Modifications in Master Proteins	# Protein Groups	# Proteins	# PSMs	Master Protein Accessions	Positions in Master Proteins	# Missed Cleavages	Theo. MH+ [Da]	Found in Sample: [S1] F1: Sample	Found in Sample: [S2] F2: Sample	Area: F1: Sample	Area: F2: Sample	Ions Score A6 Mascot	Confidence A6 Mascot	Ions Score B6 Mascot	Confidence B6 Mascot
	FALSE	High	[R].SDAAVIAVR.[N]			1	1	2	P38788	P38788 [204-212]	0	901.51	High	High	1.00732e+06		52	High	49	High
FALSE	Master Protein	P32565	26S proteasome regulatory subunit RPN2 OS=Saccharomyces cerevisiae (strain ATCC 204508 / S288c) GN=RPN2 PE=1 SV=4	1.79894	2	2	2	1	945	104.2	6.18	Not Found	High			482133	0.076		49
	Checked	Confidence	Annotated Sequence	Modifications	Modifications in Master Proteins	# Protein Groups	# Proteins	# PSMs	Master Protein Accessions	Positions in Master Proteins	# Missed Cleavages	Theo. MH+ [Da]	Found in Sample: [S1] F1: Sample	Found in Sample: [S2] F2: Sample	Area: F1: Sample	Area: F2: Sample	Ions Score A6 Mascot	Confidence A6 Mascot	Ions Score B6 Mascot	Confidence B6 Mascot
	FALSE	High	[R].LDIIESALK.[S]			1	1	1	P32565	P32565 [163-171]	0	1001.59	Not Found	High		640056	22	Medium	39	High
	FALSE	High	[K].EDAFSYPR.[M]			1	1	1	P32565	P32565 [779-786]	0	984.442	Not Found	High		324210			28	High
FALSE	Master Protein	P04051	DNA-directed RNA polymerase III subunit RPC1 OS=Saccharomyces cerevisiae (strain ATCC 204508 / S288c) GN=RPO31 PE=1 SV=1	0.616438	1	1	1	1	1460	162.2	8.24	Not Found	High			177514	0.025		49
	Checked	Confidence	Annotated Sequence	Modifications	Modifications in Master Proteins	# Protein Groups	# Proteins	# PSMs	Master Protein Accessions	Positions in Master Proteins	# Missed Cleavages	Theo. MH+ [Da]	Found in Sample: [S1] F1: Sample	Found in Sample: [S2] F2: Sample	Area: F1: Sample	Area: F2: Sample	Ions Score A6 Mascot	Confidence A6 Mascot	Ions Score B6 Mascot	Confidence B6 Mascot
	FALSE	High	[R].DLFDLEKDR.[A]			1	1	1	P04051	P04051 [38-46]	1	1150.57	Not Found	High		177514			49	High
FALSE	Master Protein	Q12447	Polyamine N-acetyltransferase 1 OS=Saccharomyces cerevisiae (strain ATCC 204508 / S288c) GN=PAA1 PE=1 SV=1	6.80628	1	2	1	1	191	21.9	5.82	Not Found	High			1.86497e+06	0.425		49
	Checked	Confidence	Annotated Sequence	Modifications	Modifications in Master Proteins	# Protein Groups	# Proteins	# PSMs	Master Protein Accessions	Positions in Master Proteins	# Missed Cleavages	Theo. MH+ [Da]	Found in Sample: [S1] F1: Sample	Found in Sample: [S2] F2: Sample	Area: F1: Sample	Area: F2: Sample	Ions Score A6 Mascot	Confidence A6 Mascot	Ions Score B6 Mascot	Confidence B6 Mascot
	FALSE	High	[K].NLATLLLTDYIQK.[L]			1	1	2	Q12447	Q12447 [118-130]	0	1505.86	Not Found	High		1.86497e+06	8	Low	40	High
FALSE	Master Protein	P40215	External NADH-ubiquinone oxidoreductase 1, mitochondrial OS=Saccharomyces cerevisiae (strain ATCC 204508 / S288c) GN=NDE1 PE=1 SV=1	3.92857	3	4	3	1	560	62.7	9.28	High	High		426796	2.44445e+06	0.205	41	48
	Checked	Confidence	Annotated Sequence	Modifications	Modifications in Master Proteins	# Protein Groups	# Proteins	# PSMs	Master Protein Accessions	Positions in Master Proteins	# Missed Cleavages	Theo. MH+ [Da]	Found in Sample: [S1] F1: Sample	Found in Sample: [S2] F2: Sample	Area: F1: Sample	Area: F2: Sample	Ions Score A6 Mascot	Confidence A6 Mascot	Ions Score B6 Mascot	Confidence B6 Mascot
	FALSE	High	[K].SIVEPVR.[ST]			1	2	2	P40215	P40215 [165-171]	0	799.467	High	High	541159	1.08978e+06	28	High	28	High
	FALSE	High	[K].VYFLGR.[D]			1	2	1	P40215	P40215 [551-556]	0	754.425	High	Not Found	312432		27	High	19	Medium
	FALSE	High	[K].EISDAQEIR.[L]			1	1	1	P40215	P40215 [243-251]	0	1060.53	Not Found	High		3.79911e+06			34	High
FALSE	Master Protein	P02407	40S ribosomal protein S17-A OS=Saccharomyces cerevisiae (strain ATCC 204508 / S288c) GN=RPS17A PE=1 SV=1	16.1765	2	3	2	1	136	15.8	10.51	High	High		2.78002e+06	3.4056e+06	0.931	41	48
	Checked	Confidence	Annotated Sequence	Modifications	Modifications in Master Proteins	# Protein Groups	# Proteins	# PSMs	Master Protein Accessions	Positions in Master Proteins	# Missed Cleavages	Theo. MH+ [Da]	Found in Sample: [S1] F1: Sample	Found in Sample: [S2] F2: Sample	Area: F1: Sample	Area: F2: Sample	Ions Score A6 Mascot	Confidence A6 Mascot	Ions Score B6 Mascot	Confidence B6 Mascot
	FALSE	High	[K].LPLSVINVSAQR.[D]			1	2	2	P02407	P02407 [117-128]	0	1296.76	High	High	4.87246e+06	3.4056e+06	19	High	48	High
	FALSE	High	[K].IAGYTTHLMK.[R]	1xOxidation [M9(100)]		1	2	1	P02407	P02407 [50-59]	0	1150.59	High	Not Found	687590		36	High	7	Low
FALSE	Master Protein	P0CX56	40S ribosomal protein S18-B OS=Saccharomyces cerevisiae (strain ATCC 204508 / S288c) GN=RPS18B PE=1 SV=1	13.6986	2	2	2	1	146	17	10.27	Not Found	High			3.19412e+06	0.52		48
	Checked	Confidence	Annotated Sequence	Modifications	Modifications in Master Proteins	# Protein Groups	# Proteins	# PSMs	Master Protein Accessions	Positions in Master Proteins	# Missed Cleavages	Theo. MH+ [Da]	Found in Sample: [S1] F1: Sample	Found in Sample: [S2] F2: Sample	Area: F1: Sample	Area: F2: Sample	Ions Score A6 Mascot	Confidence A6 Mascot	Ions Score B6 Mascot	Confidence B6 Mascot
	FALSE	High	[R].AGELTQEELER.[I]			1	1	1	P0CX56	P0CX56 [58-68]	0	1274.62	Not Found	High		5.33551e+06	22	Medium	30	High
	FALSE	High	[K].IVYALTTIK.[G]			1	1	1	P0CX56	P0CX56 [28-36]	0	1021.63	Not Found	High		1.05274e+06	9	Low	31	High
FALSE	Master Protein	Q12164	Pore membrane protein of 33 kDa OS=Saccharomyces cerevisiae (strain ATCC 204508 / S288c) GN=POM33 PE=1 SV=1	7.16846	2	2	2	1	279	32.2	9.96	Not Found	High			1.00002e+06	0.292		46
	Checked	Confidence	Annotated Sequence	Modifications	Modifications in Master Proteins	# Protein Groups	# Proteins	# PSMs	Master Protein Accessions	Positions in Master Proteins	# Missed Cleavages	Theo. MH+ [Da]	Found in Sample: [S1] F1: Sample	Found in Sample: [S2] F2: Sample	Area: F1: Sample	Area: F2: Sample	Ions Score A6 Mascot	Confidence A6 Mascot	Ions Score B6 Mascot	Confidence B6 Mascot
	FALSE	High	[R].NEPLQTQDAAATK.[A]			1	1	1	Q12164	Q12164 [82-94]	0	1386.69	Not Found	High		1.62902e+06			33	High
	FALSE	High	[RK].ILSFIDK.[GF]			1	2	2	Q12164	Q12164 [163-169]	0	835.492	Not Found	High		371027			29	High
FALSE	Master Protein	P47005	F-box protein DAS1 OS=Saccharomyces cerevisiae (strain ATCC 204508 / S288c) GN=DAS1 PE=1 SV=1	4.52489	3	5	3	1	663	77.3	6.71	High	High		1.14345e+06	532343	0.179	67	46
	Checked	Confidence	Annotated Sequence	Modifications	Modifications in Master Proteins	# Protein Groups	# Proteins	# PSMs	Master Protein Accessions	Positions in Master Proteins	# Missed Cleavages	Theo. MH+ [Da]	Found in Sample: [S1] F1: Sample	Found in Sample: [S2] F2: Sample	Area: F1: Sample	Area: F2: Sample	Ions Score A6 Mascot	Confidence A6 Mascot	Ions Score B6 Mascot	Confidence B6 Mascot
	FALSE	High	[K].LFNYLYPLDIK.[L]			1	1	2	P47005	P47005 [250-260]	0	1398.77	High	High	1.41155e+06	551960	49	High	34	High
	FALSE	High	[K].LQIIDLK.[KL]			1	2	4	P47005	P47005 [261-267]	0	842.535	High	High	1.31022e+06	512726	23	High	27	High
	FALSE	High	[R].LSHMTLFIDPLK.[L]	1xOxidation [M4(100)]		1	1	1	P47005	P47005 [238-249]	0	1430.77	High	Not Found	708583		26	High
FALSE	Master Protein	P15705	Heat shock protein STI1 OS=Saccharomyces cerevisiae (strain ATCC 204508 / S288c) GN=STI1 PE=1 SV=1	4.41426	2	2	2	1	589	66.2	5.59	High	High		748944	754784	0.116	34	46
	Checked	Confidence	Annotated Sequence	Modifications	Modifications in Master Proteins	# Protein Groups	# Proteins	# PSMs	Master Protein Accessions	Positions in Master Proteins	# Missed Cleavages	Theo. MH+ [Da]	Found in Sample: [S1] F1: Sample	Found in Sample: [S2] F2: Sample	Area: F1: Sample	Area: F2: Sample	Ions Score A6 Mascot	Confidence A6 Mascot	Ions Score B6 Mascot	Confidence B6 Mascot
	FALSE	High	[R].FQPGTSNETPEETYQR.[A]			1	1	1	P15705	P15705 [518-533]	0	1883.84	High	Not Found	748944		34	High
	FALSE	High	[K].AIEKDPNFVR.[A]			1	1	1	P15705	P15705 [456-465]	1	1188.64	Not Found	High		754784	23	Medium	46	High
FALSE	Master Protein	P39077	T-complex protein 1 subunit gamma OS=Saccharomyces cerevisiae (strain ATCC 204508 / S288c) GN=CCT3 PE=1 SV=2	3.93258	2	3	2	1	534	58.8	6.11	High	High		599937	648146	0.125	27	45
	Checked	Confidence	Annotated Sequence	Modifications	Modifications in Master Proteins	# Protein Groups	# Proteins	# PSMs	Master Protein Accessions	Positions in Master Proteins	# Missed Cleavages	Theo. MH+ [Da]	Found in Sample: [S1] F1: Sample	Found in Sample: [S2] F2: Sample	Area: F1: Sample	Area: F2: Sample	Ions Score A6 Mascot	Confidence A6 Mascot	Ions Score B6 Mascot	Confidence B6 Mascot
	FALSE	High	[R].VDDIVSGVR.[K]			1	1	2	P39077	P39077 [523-531]	0	959.516	High	High	599937	1.04317e+06	27	High	34	High
	FALSE	High	[K].NIHPVIIIQALK.[K]			1	1	1	P39077	P39077 [115-126]	0	1358.85	Not Found	High		253119			27	High
FALSE	Master Protein	P08518	DNA-directed RNA polymerase II subunit RPB2 OS=Saccharomyces cerevisiae (strain ATCC 204508 / S288c) GN=RPB2 PE=1 SV=2	2.12418	3	3	3	1	1224	138.7	6.52	Not Found	High			500163	0.102		45
	Checked	Confidence	Annotated Sequence	Modifications	Modifications in Master Proteins	# Protein Groups	# Proteins	# PSMs	Master Protein Accessions	Positions in Master Proteins	# Missed Cleavages	Theo. MH+ [Da]	Found in Sample: [S1] F1: Sample	Found in Sample: [S2] F2: Sample	Area: F1: Sample	Area: F2: Sample	Ions Score A6 Mascot	Confidence A6 Mascot	Ions Score B6 Mascot	Confidence B6 Mascot
	FALSE	High	[K].QDIPIVIIFR.[A]			1	1	1	P08518	P08518 [278-287]	0	1213.73	Not Found	High		530440	12	Low	20	High
	FALSE	High	[K].ATLPYIK.[Q]			1	1	1	P08518	P08518 [271-277]	0	805.482	Not Found	High		153806	11	Low	26	High
	FALSE	High	[R].AGVSQVLNR.[Y]			1	1	1	P08518	P08518 [477-485]	0	943.532	Not Found	High		816242			26	High
FALSE	Master Protein	Q12146	DNA replication complex GINS protein PSF3 OS=Saccharomyces cerevisiae (strain ATCC 204508 / S288c) GN=PSF3 PE=1 SV=2	6.70103	1	1	1	1	194	21.9	5.27	Not Found	High			442391	0.212		44
	Checked	Confidence	Annotated Sequence	Modifications	Modifications in Master Proteins	# Protein Groups	# Proteins	# PSMs	Master Protein Accessions	Positions in Master Proteins	# Missed Cleavages	Theo. MH+ [Da]	Found in Sample: [S1] F1: Sample	Found in Sample: [S2] F2: Sample	Area: F1: Sample	Area: F2: Sample	Ions Score A6 Mascot	Confidence A6 Mascot	Ions Score B6 Mascot	Confidence B6 Mascot
	FALSE	High	[K].ELANVVSELLLQR.[A]			1	1	1	Q12146	Q12146 [119-131]	0	1483.85	Not Found	High		442391			44	High
FALSE	Master Protein	P17255	V-type proton ATPase catalytic subunit A OS=Saccharomyces cerevisiae (strain ATCC 204508 / S288c) GN=VMA1 PE=1 SV=3	1.40056	1	1	1	1	1071	118.6	6.16	Not Found	High			1.59301e+06	0.032		43
	Checked	Confidence	Annotated Sequence	Modifications	Modifications in Master Proteins	# Protein Groups	# Proteins	# PSMs	Master Protein Accessions	Positions in Master Proteins	# Missed Cleavages	Theo. MH+ [Da]	Found in Sample: [S1] F1: Sample	Found in Sample: [S2] F2: Sample	Area: F1: Sample	Area: F2: Sample	Ions Score A6 Mascot	Confidence A6 Mascot	Ions Score B6 Mascot	Confidence B6 Mascot
	FALSE	High	[R].TTLVANTSNMPVAAR.[E]	1xOxidation [M10(100)]		1	1	1	P17255	P17255 [770-784]	0	1561.8	Not Found	High		1.59301e+06	15	Low	43	High
FALSE	Master Protein	P02557	Tubulin beta chain OS=Saccharomyces cerevisiae (strain ATCC 204508 / S288c) GN=TUB2 PE=1 SV=2	6.34573	3	3	3	1	457	50.9	4.75	High	High		754341	4.81111e+06	0.438	31	43
	Checked	Confidence	Annotated Sequence	Modifications	Modifications in Master Proteins	# Protein Groups	# Proteins	# PSMs	Master Protein Accessions	Positions in Master Proteins	# Missed Cleavages	Theo. MH+ [Da]	Found in Sample: [S1] F1: Sample	Found in Sample: [S2] F2: Sample	Area: F1: Sample	Area: F2: Sample	Ions Score A6 Mascot	Confidence A6 Mascot	Ions Score B6 Mascot	Confidence B6 Mascot
	FALSE	High	[K].IREEFPDR.[M]			1	1	1	P02557	P02557 [155-162]	1	1061.54	High	Not Found	754341		31	High	17	Low
	FALSE	High	[K].LAVNLVPFPR.[L]			1	1	1	P02557	P02557 [253-262]	0	1125.68	Not Found	High		8.23125e+06	13	Medium	31	High
	FALSE	High	[R].YPGQLNSDLRK.[L]			1	1	1	P02557	P02557 [242-252]	1	1290.68	Not Found	High		1.39097e+06			29	High
FALSE	Master Protein	P41805	60S ribosomal protein L10 OS=Saccharomyces cerevisiae (strain ATCC 204508 / S288c) GN=RPL10 PE=1 SV=1	4.97738	1	2	1	1	221	25.3	10.02	High	High		2.18688e+06	1.7927e+06	0.136	50	42
	Checked	Confidence	Annotated Sequence	Modifications	Modifications in Master Proteins	# Protein Groups	# Proteins	# PSMs	Master Protein Accessions	Positions in Master Proteins	# Missed Cleavages	Theo. MH+ [Da]	Found in Sample: [S1] F1: Sample	Found in Sample: [S2] F2: Sample	Area: F1: Sample	Area: F2: Sample	Ions Score A6 Mascot	Confidence A6 Mascot	Ions Score B6 Mascot	Confidence B6 Mascot
	FALSE	High	[R].VDIGQIIFSVR.[T]			1	1	2	P41805	P41805 [129-139]	0	1246.72	High	High	2.18688e+06	1.7927e+06	50	High	42	High
FALSE	Master Protein	P05375	Phosphatidyl-N-methylethanolamine N-methyltransferase OS=Saccharomyces cerevisiae (strain ATCC 204508 / S288c) GN=OPI3 PE=1 SV=1	9.2233	1	1	1	1	206	23.1	8.98	Not Found	High			3.78072e+06	0.233		42
	Checked	Confidence	Annotated Sequence	Modifications	Modifications in Master Proteins	# Protein Groups	# Proteins	# PSMs	Master Protein Accessions	Positions in Master Proteins	# Missed Cleavages	Theo. MH+ [Da]	Found in Sample: [S1] F1: Sample	Found in Sample: [S2] F2: Sample	Area: F1: Sample	Area: F2: Sample	Ions Score A6 Mascot	Confidence A6 Mascot	Ions Score B6 Mascot	Confidence B6 Mascot
	FALSE	High	[K].LGITGTYLGDYFGILMDER.[V]	1xOxidation [M16(100)]		1	1	1	P05375	P05375 [119-137]	0	2150.05	Not Found	High		3.78072e+06			42	High
FALSE	Master Protein	O13535	Transposon Ty1-H Gag-Pol polyprotein OS=Saccharomyces cerevisiae (strain ATCC 204508 / S288c) GN=TY1B-H PE=3 SV=1	0.390407	1	1	1	1	1793	202.7	8.32	Not Found	High			3.5704e+06	0.025		42
	Checked	Confidence	Annotated Sequence	Modifications	Modifications in Master Proteins	# Protein Groups	# Proteins	# PSMs	Master Protein Accessions	Positions in Master Proteins	# Missed Cleavages	Theo. MH+ [Da]	Found in Sample: [S1] F1: Sample	Found in Sample: [S2] F2: Sample	Area: F1: Sample	Area: F2: Sample	Ions Score A6 Mascot	Confidence A6 Mascot	Ions Score B6 Mascot	Confidence B6 Mascot
	FALSE	High	[K].VTNIIDR.[L]			1	46	1	O13535	O13535 [328-334]	0	830.473	Not Found	High		3.5704e+06			42	High
FALSE	Master Protein	P40016	26S proteasome regulatory subunit RPN3 OS=Saccharomyces cerevisiae (strain ATCC 204508 / S288c) GN=RPN3 PE=1 SV=5	2.86807	1	1	1	1	523	60.4	5.6	Not Found	High			1.76538e+06	0.07		42
	Checked	Confidence	Annotated Sequence	Modifications	Modifications in Master Proteins	# Protein Groups	# Proteins	# PSMs	Master Protein Accessions	Positions in Master Proteins	# Missed Cleavages	Theo. MH+ [Da]	Found in Sample: [S1] F1: Sample	Found in Sample: [S2] F2: Sample	Area: F1: Sample	Area: F2: Sample	Ions Score A6 Mascot	Confidence A6 Mascot	Ions Score B6 Mascot	Confidence B6 Mascot
	FALSE	High	[R].SSEEINSDNQNIILR.[S]			1	1	1	P40016	P40016 [197-211]	0	1731.85	Not Found	High		1.76538e+06			42	High
FALSE	Master Protein	P0C0W9	60S ribosomal protein L11-A OS=Saccharomyces cerevisiae (strain ATCC 204508 / S288c) GN=RPL11A PE=1 SV=2	8.04598	1	2	1	1	174	19.7	9.92	High	High		5.60542e+06	1.11008e+07	0.259	27	41
	Checked	Confidence	Annotated Sequence	Modifications	Modifications in Master Proteins	# Protein Groups	# Proteins	# PSMs	Master Protein Accessions	Positions in Master Proteins	# Missed Cleavages	Theo. MH+ [Da]	Found in Sample: [S1] F1: Sample	Found in Sample: [S2] F2: Sample	Area: F1: Sample	Area: F2: Sample	Ions Score A6 Mascot	Confidence A6 Mascot	Ions Score B6 Mascot	Confidence B6 Mascot
	FALSE	High	[K].VLEQLSGQTPVQSK.[A]			1	2	2	P0C0W9	P0C0W9 [36-49]	0	1513.82	High	High	5.60542e+06	1.11008e+07	27	High	41	High
FALSE	Master Protein	P40087	DNA damage-inducible protein 1 OS=Saccharomyces cerevisiae (strain ATCC 204508 / S288c) GN=DDI1 PE=1 SV=1	1.86916	1	1	1	1	428	47.3	5.11	Not Found	High			235528	0.096		41
	Checked	Confidence	Annotated Sequence	Modifications	Modifications in Master Proteins	# Protein Groups	# Proteins	# PSMs	Master Protein Accessions	Positions in Master Proteins	# Missed Cleavages	Theo. MH+ [Da]	Found in Sample: [S1] F1: Sample	Found in Sample: [S2] F2: Sample	Area: F1: Sample	Area: F2: Sample	Ions Score A6 Mascot	Confidence A6 Mascot	Ions Score B6 Mascot	Confidence B6 Mascot
	FALSE	High	[R].LGPLILQR.[R]			1	1	1	P40087	P40087 [132-139]	0	909.588	Not Found	High		235528			41	High
FALSE	Master Protein	P08417	Fumarate hydratase, mitochondrial OS=Saccharomyces cerevisiae (strain ATCC 204508 / S288c) GN=FUM1 PE=1 SV=2	1.63934	1	1	1	1	488	53.1	8.25	Not Found	High			173160	0.083		41
	Checked	Confidence	Annotated Sequence	Modifications	Modifications in Master Proteins	# Protein Groups	# Proteins	# PSMs	Master Protein Accessions	Positions in Master Proteins	# Missed Cleavages	Theo. MH+ [Da]	Found in Sample: [S1] F1: Sample	Found in Sample: [S2] F2: Sample	Area: F1: Sample	Area: F2: Sample	Ions Score A6 Mascot	Confidence A6 Mascot	Ions Score B6 Mascot	Confidence B6 Mascot
	FALSE	High	[R].AIEILGGK.[I]			1	1	1	P08417	P08417 [140-147]	0	800.488	Not Found	High		173160			41	High
FALSE	Master Protein	P15565	tRNA (guanine(26)-N(2))-dimethyltransferase, mitochondrial OS=Saccharomyces cerevisiae (strain ATCC 204508 / S288c) GN=TRM1 PE=1 SV=1	1.22807	1	1	1	1	570	64	9.09	Not Found	High			119542	0.064		41
	Checked	Confidence	Annotated Sequence	Modifications	Modifications in Master Proteins	# Protein Groups	# Proteins	# PSMs	Master Protein Accessions	Positions in Master Proteins	# Missed Cleavages	Theo. MH+ [Da]	Found in Sample: [S1] F1: Sample	Found in Sample: [S2] F2: Sample	Area: F1: Sample	Area: F2: Sample	Ions Score A6 Mascot	Confidence A6 Mascot	Ions Score B6 Mascot	Confidence B6 Mascot
	FALSE	High	[K].AEILFPK.[K]			1	1	1	P15565	P15565 [50-56]	0	817.482	Not Found	High		119542			41	High
FALSE	Master Protein	P09938	Ribonucleoside-diphosphate reductase small chain 1 OS=Saccharomyces cerevisiae (strain ATCC 204508 / S288c) GN=RNR2 PE=1 SV=2	4.51128	2	2	2	1	399	46.1	5.25	Not Found	High			506849	0.186		40
	Checked	Confidence	Annotated Sequence	Modifications	Modifications in Master Proteins	# Protein Groups	# Proteins	# PSMs	Master Protein Accessions	Positions in Master Proteins	# Missed Cleavages	Theo. MH+ [Da]	Found in Sample: [S1] F1: Sample	Found in Sample: [S2] F2: Sample	Area: F1: Sample	Area: F2: Sample	Ions Score A6 Mascot	Confidence A6 Mascot	Ions Score B6 Mascot	Confidence B6 Mascot
	FALSE	High	[K].IVTEAVEIEQR.[Y]			1	1	1	P09938	P09938 [299-309]	0	1286.7	Not Found	High		852538	20	Medium	28	High
	FALSE	High	[R].TVLFPIK.[Y]			1	1	1	P09938	P09938 [86-92]	0	817.518	Not Found	High		161161			26	High
FALSE	Master Protein	Q12460	Nucleolar protein 56 OS=Saccharomyces cerevisiae (strain ATCC 204508 / S288c) GN=NOP56 PE=1 SV=1	9.92063	5	6	5	1	504	56.8	8.9	High	High		3.23884e+06	969988	0.45	82	40
	Checked	Confidence	Annotated Sequence	Modifications	Modifications in Master Proteins	# Protein Groups	# Proteins	# PSMs	Master Protein Accessions	Positions in Master Proteins	# Missed Cleavages	Theo. MH+ [Da]	Found in Sample: [S1] F1: Sample	Found in Sample: [S2] F2: Sample	Area: F1: Sample	Area: F2: Sample	Ions Score A6 Mascot	Confidence A6 Mascot	Ions Score B6 Mascot	Confidence B6 Mascot
	FALSE	High	[K].LVLFIK.[D]			1	1	2	Q12460	Q12460 [219-224]	0	732.502	High	High	886554	484512	36	High	29	High
	FALSE	High	[R].LEFYNTGKPTLK.[N]			1	1	1	Q12460	Q12460 [412-423]	0	1410.76	High	Not Found	1.91051e+06		31	High	15	Low
	FALSE	High	[K].QAASTVQILGAEK.[A]			1	1	1	Q12460	Q12460 [328-340]	0	1315.72	High	Not Found	4.05577e+06		30	High
	FALSE	High	[R].VASLADYR.[R]			1	1	1	Q12460	Q12460 [278-285]	0	894.468	High	Not Found	3.75024e+06		29	High
	FALSE	High	[K].LIELVSFAPFK.[G]			1	1	1	Q12460	Q12460 [47-57]	0	1263.73	Not Found	High		1.45546e+06	7	Low	25	High
FALSE	Master Protein	P40557	ER-retained PMA1-suppressing protein 1 OS=Saccharomyces cerevisiae (strain ATCC 204508 / S288c) GN=EPS1 PE=1 SV=1	1.28388	1	1	1	1	701	81.2	7.84	Not Found	High			433060	0.055		40
	Checked	Confidence	Annotated Sequence	Modifications	Modifications in Master Proteins	# Protein Groups	# Proteins	# PSMs	Master Protein Accessions	Positions in Master Proteins	# Missed Cleavages	Theo. MH+ [Da]	Found in Sample: [S1] F1: Sample	Found in Sample: [S2] F2: Sample	Area: F1: Sample	Area: F2: Sample	Ions Score A6 Mascot	Confidence A6 Mascot	Ions Score B6 Mascot	Confidence B6 Mascot
	FALSE	High	[K].IGDVIIIDK.[S]			1	1	1	P40557	P40557 [578-586]	0	985.593	Not Found	High		433060			40	High
FALSE	Master Protein	P28834	Isocitrate dehydrogenase [NAD] subunit 1, mitochondrial OS=Saccharomyces cerevisiae (strain ATCC 204508 / S288c) GN=IDH1 PE=1 SV=2	5.27778	2	3	2	1	360	39.3	9	High	High		1.115e+06	1.49222e+06	0.274	25	40
	Checked	Confidence	Annotated Sequence	Modifications	Modifications in Master Proteins	# Protein Groups	# Proteins	# PSMs	Master Protein Accessions	Positions in Master Proteins	# Missed Cleavages	Theo. MH+ [Da]	Found in Sample: [S1] F1: Sample	Found in Sample: [S2] F2: Sample	Area: F1: Sample	Area: F2: Sample	Ions Score A6 Mascot	Confidence A6 Mascot	Ions Score B6 Mascot	Confidence B6 Mascot
	FALSE	High	[R].FAFDFAK.[K]			1	1	2	P28834	P28834 [176-182]	0	845.419	High	High	1.115e+06	2.58442e+06	25	High	24	High
	FALSE	High	[K].TRIPDIDLIVIR.[E]			1	1	1	P28834	P28834 [129-140]	1	1423.86	Not Found	High		400016	9	Low	29	High
FALSE	Master Protein	P33297	26S protease regulatory subunit 6A OS=Saccharomyces cerevisiae (strain ATCC 204508 / S288c) GN=RPT5 PE=1 SV=3	5.99078	2	3	2	1	434	48.2	5.06	High	High		1.30958e+06	2.01412e+06	0.194	47	40
	Checked	Confidence	Annotated Sequence	Modifications	Modifications in Master Proteins	# Protein Groups	# Proteins	# PSMs	Master Protein Accessions	Positions in Master Proteins	# Missed Cleavages	Theo. MH+ [Da]	Found in Sample: [S1] F1: Sample	Found in Sample: [S2] F2: Sample	Area: F1: Sample	Area: F2: Sample	Ions Score A6 Mascot	Confidence A6 Mascot	Ions Score B6 Mascot	Confidence B6 Mascot
	FALSE	High	[R].VDVLDPALLR.[S]			1	1	2	P33297	P33297 [330-339]	0	1110.65	High	High	1.30958e+06	2.01412e+06	16	High	40	High
	FALSE	High	[K].DSYLILDTLPSEFDSR.[V]			1	1	1	P33297	P33297 [151-166]	0	1870.91	High	Not Found			45	High
FALSE	Master Protein	Q04697	Glucose-signaling factor 2 OS=Saccharomyces cerevisiae (strain ATCC 204508 / S288c) GN=GSF2 PE=1 SV=1	3.97022	2	3	2	1	403	45.8	7.12	High	High		422903	1.12989e+06	0.222	32	39
	Checked	Confidence	Annotated Sequence	Modifications	Modifications in Master Proteins	# Protein Groups	# Proteins	# PSMs	Master Protein Accessions	Positions in Master Proteins	# Missed Cleavages	Theo. MH+ [Da]	Found in Sample: [S1] F1: Sample	Found in Sample: [S2] F2: Sample	Area: F1: Sample	Area: F2: Sample	Ions Score A6 Mascot	Confidence A6 Mascot	Ions Score B6 Mascot	Confidence B6 Mascot
	FALSE	High	[R].LLIPVAK.[H]			1	1	2	Q04697	Q04697 [149-155]	0	753.523	High	High	422903	1.82084e+06	32	High	22	High
	FALSE	High	[K].VGIITLFLK.[L]			1	1	1	Q04697	Q04697 [191-199]	0	1003.66	Not Found	High		438945			30	High
FALSE	Master Protein	P17695	Glutaredoxin-2, mitochondrial OS=Saccharomyces cerevisiae (strain ATCC 204508 / S288c) GN=GRX2 PE=1 SV=3	6.99301	1	1	1	1	143	15.9	7.28	Not Found	High			2.48412e+06	0.233		39
	Checked	Confidence	Annotated Sequence	Modifications	Modifications in Master Proteins	# Protein Groups	# Proteins	# PSMs	Master Protein Accessions	Positions in Master Proteins	# Missed Cleavages	Theo. MH+ [Da]	Found in Sample: [S1] F1: Sample	Found in Sample: [S2] F2: Sample	Area: F1: Sample	Area: F2: Sample	Ions Score A6 Mascot	Confidence A6 Mascot	Ions Score B6 Mascot	Confidence B6 Mascot
	FALSE	High	[K].LAEILKPVFQ.[-]			1	1	1	P17695	P17695 [134-143]	0	1157.69	Not Found	High		2.48412e+06			39	High
FALSE	Master Protein	P38264	SRP-independent targeting protein 3 OS=Saccharomyces cerevisiae (strain ATCC 204508 / S288c) GN=PHO88 PE=1 SV=1	7.44681	1	1	1	1	188	21.1	9.19	Not Found	High			1.80938e+06	0.179		39
	Checked	Confidence	Annotated Sequence	Modifications	Modifications in Master Proteins	# Protein Groups	# Proteins	# PSMs	Master Protein Accessions	Positions in Master Proteins	# Missed Cleavages	Theo. MH+ [Da]	Found in Sample: [S1] F1: Sample	Found in Sample: [S2] F2: Sample	Area: F1: Sample	Area: F2: Sample	Ions Score A6 Mascot	Confidence A6 Mascot	Ions Score B6 Mascot	Confidence B6 Mascot
	FALSE	High	[K].YVEPGNAMSGEGEK.[L]	1xOxidation [M8(100)]		1	1	1	P38264	P38264 [65-78]	0	1483.64	Not Found	High		1.80938e+06			39	High
FALSE	Master Protein	P46367	Potassium-activated aldehyde dehydrogenase, mitochondrial OS=Saccharomyces cerevisiae (strain ATCC 204508 / S288c) GN=ALD4 PE=1 SV=2	7.12909	3	3	3	1	519	56.7	6.74	High	High		252665	753648	0.218	27	38
	Checked	Confidence	Annotated Sequence	Modifications	Modifications in Master Proteins	# Protein Groups	# Proteins	# PSMs	Master Protein Accessions	Positions in Master Proteins	# Missed Cleavages	Theo. MH+ [Da]	Found in Sample: [S1] F1: Sample	Found in Sample: [S2] F2: Sample	Area: F1: Sample	Area: F2: Sample	Ions Score A6 Mascot	Confidence A6 Mascot	Ions Score B6 Mascot	Confidence B6 Mascot
	FALSE	High	[K].IVGEAITNHPK.[I]			1	1	1	P46367	P46367 [250-260]	0	1178.65	High	Not Found	252665		27	High
	FALSE	High	[K].NEGATLITGGER.[L]			1	1	1	P46367	P46367 [384-395]	0	1217.61	Not Found	High		810708	4	Low	34	High
	FALSE	High	[K].IAPALVTGNTVVLK.[T]			1	1	1	P46367	P46367 [202-215]	0	1395.86	Not Found	High		696589			19	High
FALSE	Master Protein	P33416	Heat shock protein 78, mitochondrial OS=Saccharomyces cerevisiae (strain ATCC 204508 / S288c) GN=HSP78 PE=1 SV=2	2.09618	2	2	2	1	811	91.3	8.05	Not Found	High			225693	0.078		38
	Checked	Confidence	Annotated Sequence	Modifications	Modifications in Master Proteins	# Protein Groups	# Proteins	# PSMs	Master Protein Accessions	Positions in Master Proteins	# Missed Cleavages	Theo. MH+ [Da]	Found in Sample: [S1] F1: Sample	Found in Sample: [S2] F2: Sample	Area: F1: Sample	Area: F2: Sample	Ions Score A6 Mascot	Confidence A6 Mascot	Ions Score B6 Mascot	Confidence B6 Mascot
	FALSE	High	[K].LDPVIGR.[DE]			1	2	1	P33416	P33416 [114-120]	0	769.457	Not Found	High		290761	19	Medium	29	High
	FALSE	High	[K].IIEKDPALSR.[R]			1	1	1	P33416	P33416 [257-266]	1	1141.66	Not Found	High		160625	6	Low	23	High
FALSE	Master Protein	P28241	Isocitrate dehydrogenase [NAD] subunit 2, mitochondrial OS=Saccharomyces cerevisiae (strain ATCC 204508 / S288c) GN=IDH2 PE=1 SV=1	1.89702	1	2	1	1	369	39.7	8.69	High	High		728137	678665	0.116	33	38
	Checked	Confidence	Annotated Sequence	Modifications	Modifications in Master Proteins	# Protein Groups	# Proteins	# PSMs	Master Protein Accessions	Positions in Master Proteins	# Missed Cleavages	Theo. MH+ [Da]	Found in Sample: [S1] F1: Sample	Found in Sample: [S2] F2: Sample	Area: F1: Sample	Area: F2: Sample	Ions Score A6 Mascot	Confidence A6 Mascot	Ions Score B6 Mascot	Confidence B6 Mascot
	FALSE	High	[R].SLNLTLR.[K]			1	1	2	P28241	P28241 [113-119]	0	816.494	High	High	728137	678665	33	High	38	High
FALSE	Master Protein	P38886	26S proteasome regulatory subunit RPN10 OS=Saccharomyces cerevisiae (strain ATCC 204508 / S288c) GN=RPN10 PE=1 SV=3	7.08955	1	1	1	1	268	29.7	4.82	Not Found	High			875294	0.233		38
	Checked	Confidence	Annotated Sequence	Modifications	Modifications in Master Proteins	# Protein Groups	# Proteins	# PSMs	Master Protein Accessions	Positions in Master Proteins	# Missed Cleavages	Theo. MH+ [Da]	Found in Sample: [S1] F1: Sample	Found in Sample: [S2] F2: Sample	Area: F1: Sample	Area: F2: Sample	Ions Score A6 Mascot	Confidence A6 Mascot	Ions Score B6 Mascot	Confidence B6 Mascot
	FALSE	High	[R].NSNPENTVGLISGAGANPR.[V]			1	1	1	P38886	P38886 [42-60]	0	1867.93	Not Found	High		875294			38	High
FALSE	Master Protein	P32074	Coatomer subunit gamma OS=Saccharomyces cerevisiae (strain ATCC 204508 / S288c) GN=SEC21 PE=1 SV=2	2.78075	2	2	2	1	935	104.8	5.12	High	High		670668	270225	0.093	28	37
	Checked	Confidence	Annotated Sequence	Modifications	Modifications in Master Proteins	# Protein Groups	# Proteins	# PSMs	Master Protein Accessions	Positions in Master Proteins	# Missed Cleavages	Theo. MH+ [Da]	Found in Sample: [S1] F1: Sample	Found in Sample: [S2] F2: Sample	Area: F1: Sample	Area: F2: Sample	Ions Score A6 Mascot	Confidence A6 Mascot	Ions Score B6 Mascot	Confidence B6 Mascot
	FALSE	High	[K].SETTLDTTPEAESVPEKR.[A]			1	1	1	P32074	P32074 [631-648]	1	1989.96	High	Not Found	670668		28	High	23	Medium
	FALSE	High	[K].IIIIDAVR.[T]			1	1	1	P32074	P32074 [395-402]	0	912.588	Not Found	High		270225	12	Low	37	High
FALSE	Master Protein	P39954	Adenosylhomocysteinase OS=Saccharomyces cerevisiae (strain ATCC 204508 / S288c) GN=SAH1 PE=1 SV=1	2.67261	1	1	1	1	449	49.1	6.24	Not Found	High			1.23982e+06	0.101		37
	Checked	Confidence	Annotated Sequence	Modifications	Modifications in Master Proteins	# Protein Groups	# Proteins	# PSMs	Master Protein Accessions	Positions in Master Proteins	# Missed Cleavages	Theo. MH+ [Da]	Found in Sample: [S1] F1: Sample	Found in Sample: [S2] F2: Sample	Area: F1: Sample	Area: F2: Sample	Ions Score A6 Mascot	Confidence A6 Mascot	Ions Score B6 Mascot	Confidence B6 Mascot
	FALSE	High	[K].VAVVAGYGDVGK.[G]			1	1	1	P39954	P39954 [218-229]	0	1134.62	Not Found	High		1.23982e+06			37	High
FALSE	Master Protein	Q12464	RuvB-like protein 2 OS=Saccharomyces cerevisiae (strain ATCC 204508 / S288c) GN=RVB2 PE=1 SV=1	9.97877	4	5	4	1	471	51.6	5.31	High	High		1.6293e+06		0.346	81	37
	Checked	Confidence	Annotated Sequence	Modifications	Modifications in Master Proteins	# Protein Groups	# Proteins	# PSMs	Master Protein Accessions	Positions in Master Proteins	# Missed Cleavages	Theo. MH+ [Da]	Found in Sample: [S1] F1: Sample	Found in Sample: [S2] F2: Sample	Area: F1: Sample	Area: F2: Sample	Ions Score A6 Mascot	Confidence A6 Mascot	Ions Score B6 Mascot	Confidence B6 Mascot
	FALSE	High	[R].TQGFLALFTGDTGEIR.[S]			1	1	2	Q12464	Q12464 [251-266]	0	1725.88	High	High	756098		45	High	37	High
	FALSE	High	[K].TALAMGVSQSLGK.[D]	1xOxidation [M5(100)]		1	1	1	Q12464	Q12464 [82-94]	0	1278.67	High	Not Found	2.36392e+06		28	High	9	Low
	FALSE	High	[K].VLAGDVISIDK.[A]			1	1	1	Q12464	Q12464 [184-194]	0	1129.65	High	Not Found	1.76789e+06		26	High
	FALSE	High	[R].SIIITTK.[S]			1	1	1	Q12464	Q12464 [351-357]	0	775.492	High	Not Found	339869		23	High
FALSE	Master Protein	P49167	60S ribosomal protein L38 OS=Saccharomyces cerevisiae (strain ATCC 204508 / S288c) GN=RPL38 PE=1 SV=1	8.97436	1	1	1	1	78	8.8	10.93	Not Found	High			1.94359e+06	0.585		37
	Checked	Confidence	Annotated Sequence	Modifications	Modifications in Master Proteins	# Protein Groups	# Proteins	# PSMs	Master Protein Accessions	Positions in Master Proteins	# Missed Cleavages	Theo. MH+ [Da]	Found in Sample: [S1] F1: Sample	Found in Sample: [S2] F2: Sample	Area: F1: Sample	Area: F2: Sample	Ions Score A6 Mascot	Confidence A6 Mascot	Ions Score B6 Mascot	Confidence B6 Mascot
	FALSE	High	[K].QFLELTR.[R]			1	1	1	P49167	P49167 [10-16]	0	906.504	Not Found	High		1.94359e+06			37	High
FALSE	Master Protein	P47122	GPN-loop GTPase 1 OS=Saccharomyces cerevisiae (strain ATCC 204508 / S288c) GN=NPA3 PE=1 SV=1	3.37662	1	1	1	1	385	43.2	4.88	Not Found	High			329440	0.122		37
	Checked	Confidence	Annotated Sequence	Modifications	Modifications in Master Proteins	# Protein Groups	# Proteins	# PSMs	Master Protein Accessions	Positions in Master Proteins	# Missed Cleavages	Theo. MH+ [Da]	Found in Sample: [S1] F1: Sample	Found in Sample: [S2] F2: Sample	Area: F1: Sample	Area: F2: Sample	Ions Score A6 Mascot	Confidence A6 Mascot	Ions Score B6 Mascot	Confidence B6 Mascot
	FALSE	High	[K].GEVNENSAPDLQR.[R]			1	1	1	P47122	P47122 [346-358]	0	1428.67	Not Found	High		329440			37	High
FALSE	Master Protein	A6ZQJ1	ATP-dependent RNA helicase eIF4A OS=Saccharomyces cerevisiae (strain YJM789) GN=TIF1 PE=3 SV=1	9.36709	3	3	3	1	395	44.7	5.12	High	High		1.07835e+06	947475	0.334	33	37
	Checked	Confidence	Annotated Sequence	Modifications	Modifications in Master Proteins	# Protein Groups	# Proteins	# PSMs	Master Protein Accessions	Positions in Master Proteins	# Missed Cleavages	Theo. MH+ [Da]	Found in Sample: [S1] F1: Sample	Found in Sample: [S2] F2: Sample	Area: F1: Sample	Area: F2: Sample	Ions Score A6 Mascot	Confidence A6 Mascot	Ions Score B6 Mascot	Confidence B6 Mascot
	FALSE	High	[R].GVFGYGFEEPSAIQQR.[A]			1	1	1	A6ZQJ1	A6ZQJ1 [36-51]	0	1784.86	High	Not Found	1.07835e+06		33	High	2	Low
	FALSE	High	[R].DAQIVVGTPGR.[V]			1	1	1	A6ZQJ1	A6ZQJ1 [139-149]	0	1112.61	Not Found	High		1.81363e+06	19	Medium	24	High
	FALSE	High	[K].KDELTLEGIK.[Q]			1	1	1	A6ZQJ1	A6ZQJ1 [226-235]	1	1145.64	Not Found	High		81323.6			27	High
FALSE	Master Protein	P09733	Tubulin alpha-1 chain OS=Saccharomyces cerevisiae (strain ATCC 204508 / S288c) GN=TUB1 PE=1 SV=2	5.14541	2	2	2	1	447	49.8	5.07	Not Found	High			3.28733e+06	0.233		36
	Checked	Confidence	Annotated Sequence	Modifications	Modifications in Master Proteins	# Protein Groups	# Proteins	# PSMs	Master Protein Accessions	Positions in Master Proteins	# Missed Cleavages	Theo. MH+ [Da]	Found in Sample: [S1] F1: Sample	Found in Sample: [S2] F2: Sample	Area: F1: Sample	Area: F2: Sample	Ions Score A6 Mascot	Confidence A6 Mascot	Ions Score B6 Mascot	Confidence B6 Mascot
	FALSE	High	[R].AIYVDLEPNVIDEVR.[TN]			1	2	1	P09733	P09733 [66-80]	0	1744.91	Not Found	High		3.23086e+06			28	High
	FALSE	High	[R].EDLAALER.[D]			1	2	1	P09733	P09733 [424-431]	0	916.473	Not Found	High		3.3438e+06			23	High
FALSE	Master Protein	P25443	40S ribosomal protein S2 OS=Saccharomyces cerevisiae (strain ATCC 204508 / S288c) GN=RPS2 PE=1 SV=3	12.9921	3	4	3	1	254	27.4	10.43	High	High		1.34997e+06	1.83026e+06	0.54	41	36
	Checked	Confidence	Annotated Sequence	Modifications	Modifications in Master Proteins	# Protein Groups	# Proteins	# PSMs	Master Protein Accessions	Positions in Master Proteins	# Missed Cleavages	Theo. MH+ [Da]	Found in Sample: [S1] F1: Sample	Found in Sample: [S2] F2: Sample	Area: F1: Sample	Area: F2: Sample	Ions Score A6 Mascot	Confidence A6 Mascot	Ions Score B6 Mascot	Confidence B6 Mascot
	FALSE	High	[K].ITTIEEIFLHSLPVK.[E]			1	1	2	P25443	P25443 [50-64]	0	1739.99	High	High	792405	1.24268e+06	26	High	26	High
	FALSE	High	[K].LSVIPIR.[R]			1	1	1	P25443	P25443 [134-140]	0	797.524	High	Not Found	1.90753e+06		28	High
	FALSE	High	[R].GSGIVASPAVK.[K]			1	1	1	P25443	P25443 [175-185]	0	985.568	Not Found	High		2.41784e+06	15	Medium	24	High
FALSE	Master Protein	P26786	40S ribosomal protein S7-A OS=Saccharomyces cerevisiae (strain ATCC 204508 / S288c) GN=RPS7A PE=1 SV=4	30.5263	3	3	3	1	190	21.6	9.83	High	High		3.14507e+06	563892	0.638	50	36
	Checked	Confidence	Annotated Sequence	Modifications	Modifications in Master Proteins	# Protein Groups	# Proteins	# PSMs	Master Protein Accessions	Positions in Master Proteins	# Missed Cleavages	Theo. MH+ [Da]	Found in Sample: [S1] F1: Sample	Found in Sample: [S2] F2: Sample	Area: F1: Sample	Area: F2: Sample	Ions Score A6 Mascot	Confidence A6 Mascot	Ions Score B6 Mascot	Confidence B6 Mascot
	FALSE	High	[K].ALAIFVPVPSLAGFHK.[V]			1	1	1	P26786	P26786 [57-72]	0	1666.97	High	Not Found	939811		34	High	18	Medium
	FALSE	High	[K].ILEDLVFPTEIVGK.[R]			1	1	1	P26786	P26786 [125-138]	0	1572.89	High	Not Found	5.35033e+06		30	High	20	Medium
	FALSE	High	[K].ILSQAPTELELQVAQAFVELENSSPELK.[A]			1	1	1	P26786	P26786 [8-35]	0	3083.61	Not Found	High		563892			36	High
FALSE	Master Protein	Q04947	Reticulon-like protein 1 OS=Saccharomyces cerevisiae (strain ATCC 204508 / S288c) GN=RTN1 PE=1 SV=1	3.72881	1	1	1	1	295	32.9	8.98	Not Found	High			443758	0.122		36
	Checked	Confidence	Annotated Sequence	Modifications	Modifications in Master Proteins	# Protein Groups	# Proteins	# PSMs	Master Protein Accessions	Positions in Master Proteins	# Missed Cleavages	Theo. MH+ [Da]	Found in Sample: [S1] F1: Sample	Found in Sample: [S2] F2: Sample	Area: F1: Sample	Area: F2: Sample	Ions Score A6 Mascot	Confidence A6 Mascot	Ions Score B6 Mascot	Confidence B6 Mascot
	FALSE	High	[K].TQEFSQMACEK.[T]	1xOxidation [M7(100)]; 1xCarbamidomethyl [C9(100)]		1	1	1	Q04947	Q04947 [186-196]	0	1374.57	Not Found	High		443758			36	High
FALSE	Master Protein	P32332	Mitochondrial oxaloacetate transport protein OS=Saccharomyces cerevisiae (strain ATCC 204508 / S288c) GN=OAC1 PE=1 SV=1	2.46914	1	1	1	1	324	35.1	9.55	Not Found	High			690935	0.136		36
	Checked	Confidence	Annotated Sequence	Modifications	Modifications in Master Proteins	# Protein Groups	# Proteins	# PSMs	Master Protein Accessions	Positions in Master Proteins	# Missed Cleavages	Theo. MH+ [Da]	Found in Sample: [S1] F1: Sample	Found in Sample: [S2] F2: Sample	Area: F1: Sample	Area: F2: Sample	Ions Score A6 Mascot	Confidence A6 Mascot	Ions Score B6 Mascot	Confidence B6 Mascot
	FALSE	High	[R].GIDAAILR.[T]			1	1	1	P32332	P32332 [193-200]	0	828.494	Not Found	High		690935	20	Medium	36	High
FALSE	Master Protein	P16649	General transcriptional corepressor TUP1 OS=Saccharomyces cerevisiae (strain ATCC 204508 / S288c) GN=TUP1 PE=1 SV=2	3.22581	1	1	1	1	713	78.3	5.68	Not Found	High			637943	0.059		36
	Checked	Confidence	Annotated Sequence	Modifications	Modifications in Master Proteins	# Protein Groups	# Proteins	# PSMs	Master Protein Accessions	Positions in Master Proteins	# Missed Cleavages	Theo. MH+ [Da]	Found in Sample: [S1] F1: Sample	Found in Sample: [S2] F2: Sample	Area: F1: Sample	Area: F2: Sample	Ions Score A6 Mascot	Confidence A6 Mascot	Ions Score B6 Mascot	Confidence B6 Mascot
	FALSE	High	[K].INDTGSATTATTTTATETEIKPK.[E]			1	1	1	P16649	P16649 [248-270]	0	2352.18	Not Found	High		637943			36	High
FALSE	Master Protein	P25441	DNA-directed RNA polymerase III subunit RPC4 OS=Saccharomyces cerevisiae (strain ATCC 204508 / S288c) GN=RPC53 PE=1 SV=2	1.89573	1	1	1	1	422	46.6	8.63	Not Found	High			852486	0.096		36
	Checked	Confidence	Annotated Sequence	Modifications	Modifications in Master Proteins	# Protein Groups	# Proteins	# PSMs	Master Protein Accessions	Positions in Master Proteins	# Missed Cleavages	Theo. MH+ [Da]	Found in Sample: [S1] F1: Sample	Found in Sample: [S2] F2: Sample	Area: F1: Sample	Area: F2: Sample	Ions Score A6 Mascot	Confidence A6 Mascot	Ions Score B6 Mascot	Confidence B6 Mascot
	FALSE	High	[K].LADLGLEK.[E]			1	1	1	P25441	P25441 [259-266]	0	858.493	Not Found	High		852486			36	High
FALSE	Master Protein	P0CX39	40S ribosomal protein S8-A OS=Saccharomyces cerevisiae (strain ATCC 204508 / S288c) GN=RPS8A PE=1 SV=1	6.5	1	2	1	1	200	22.5	10.67	High	High		3.95627e+06	2.73767e+06	0.233	32	35
	Checked	Confidence	Annotated Sequence	Modifications	Modifications in Master Proteins	# Protein Groups	# Proteins	# PSMs	Master Protein Accessions	Positions in Master Proteins	# Missed Cleavages	Theo. MH+ [Da]	Found in Sample: [S1] F1: Sample	Found in Sample: [S2] F2: Sample	Area: F1: Sample	Area: F2: Sample	Ions Score A6 Mascot	Confidence A6 Mascot	Ions Score B6 Mascot	Confidence B6 Mascot
	FALSE	High	[K].IESSVESQFSAGR.[L]			1	1	2	P0CX39	P0CX39 [152-164]	0	1396.67	High	High	3.95627e+06	2.73767e+06	32	High	35	High
FALSE	Master Protein	P48362	Protein HGH1 OS=Saccharomyces cerevisiae (strain ATCC 204508 / S288c) GN=HGH1 PE=1 SV=2	2.79188	1	1	1	1	394	44.9	4.73	Not Found	High			453569	0.101		35
	Checked	Confidence	Annotated Sequence	Modifications	Modifications in Master Proteins	# Protein Groups	# Proteins	# PSMs	Master Protein Accessions	Positions in Master Proteins	# Missed Cleavages	Theo. MH+ [Da]	Found in Sample: [S1] F1: Sample	Found in Sample: [S2] F2: Sample	Area: F1: Sample	Area: F2: Sample	Ions Score A6 Mascot	Confidence A6 Mascot	Ions Score B6 Mascot	Confidence B6 Mascot
	FALSE	High	[K].DDGILAVLNIK.[R]			1	1	1	P48362	P48362 [121-131]	0	1170.67	Not Found	High		453569	14	Low	35	High
FALSE	Master Protein	P0CX37	40S ribosomal protein S6-A OS=Saccharomyces cerevisiae (strain ATCC 204508 / S288c) GN=RPS6A PE=1 SV=1	14.4068	3	3	3	1	236	27	10.45	High	High		990741	396920	0.701	20	35
	Checked	Confidence	Annotated Sequence	Modifications	Modifications in Master Proteins	# Protein Groups	# Proteins	# PSMs	Master Protein Accessions	Positions in Master Proteins	# Missed Cleavages	Theo. MH+ [Da]	Found in Sample: [S1] F1: Sample	Found in Sample: [S2] F2: Sample	Area: F1: Sample	Area: F2: Sample	Ions Score A6 Mascot	Confidence A6 Mascot	Ions Score B6 Mascot	Confidence B6 Mascot
	FALSE	High	[K].QGVLLPTR.[I]			1	1	1	P0CX37	P0CX37 [65-72]	0	883.536	High	Not Found	1.78442e+06		19	High	15	Medium
	FALSE	High	[R].GAIVGPDLAVLALVIVK.[K]			1	1	1	P0CX37	P0CX37 [99-115]	0	1648.04	High	Not Found	197058		15	High	7	Low
	FALSE	High	[K].TFEIDDEHR.[I]			1	1	1	P0CX37	P0CX37 [15-23]	0	1161.52	Not Found	High		396920			35	High
FALSE	Master Protein	P14020	Dolichol-phosphate mannosyltransferase OS=Saccharomyces cerevisiae (strain ATCC 204508 / S288c) GN=DPM1 PE=1 SV=3	5.99251	2	3	2	1	267	30.3	7.88	High	High		545201	1.29964e+06	0.259	56	35
	Checked	Confidence	Annotated Sequence	Modifications	Modifications in Master Proteins	# Protein Groups	# Proteins	# PSMs	Master Protein Accessions	Positions in Master Proteins	# Missed Cleavages	Theo. MH+ [Da]	Found in Sample: [S1] F1: Sample	Found in Sample: [S2] F2: Sample	Area: F1: Sample	Area: F2: Sample	Ions Score A6 Mascot	Confidence A6 Mascot	Ions Score B6 Mascot	Confidence B6 Mascot
	FALSE	High	[K].IALELLAK.[L]			1	1	2	P14020	P14020 [184-191]	0	870.566	High	High	565984	1.29964e+06	43	High	35	High
	FALSE	High	[R].GLSSAVLK.[G]			1	1	1	P14020	P14020 [74-81]	0	774.472	High	Not Found	524419		29	High
FALSE	Master Protein	P53316	Uncharacterized RNA-binding protein YGR250C OS=Saccharomyces cerevisiae (strain ATCC 204508 / S288c) GN=YGR250C PE=1 SV=1	2.56082	2	3	2	1	781	89.5	5.35	High	High		327322	406614	0.105	36	35
	Checked	Confidence	Annotated Sequence	Modifications	Modifications in Master Proteins	# Protein Groups	# Proteins	# PSMs	Master Protein Accessions	Positions in Master Proteins	# Missed Cleavages	Theo. MH+ [Da]	Found in Sample: [S1] F1: Sample	Found in Sample: [S2] F2: Sample	Area: F1: Sample	Area: F2: Sample	Ions Score A6 Mascot	Confidence A6 Mascot	Ions Score B6 Mascot	Confidence B6 Mascot
	FALSE	High	[K].SLSIGELSFLFSK.[Y]			1	1	2	P53316	P53316 [205-217]	0	1427.78	High	High	310950	406614	26	High	35	High
	FALSE	High	[K].EVIEVIK.[K]			1	1	1	P53316	P53316 [318-324]	0	829.503	High	Not Found	343694		26	High	21	Medium
FALSE	Master Protein	P14742	Glutamine--fructose-6-phosphate aminotransferase [isomerizing] OS=Saccharomyces cerevisiae (strain ATCC 204508 / S288c) GN=GFA1 PE=1 SV=4	1.81311	1	1	1	1	717	80	6.43	Not Found	High			321701	0.056		34
	Checked	Confidence	Annotated Sequence	Modifications	Modifications in Master Proteins	# Protein Groups	# Proteins	# PSMs	Master Protein Accessions	Positions in Master Proteins	# Missed Cleavages	Theo. MH+ [Da]	Found in Sample: [S1] F1: Sample	Found in Sample: [S2] F2: Sample	Area: F1: Sample	Area: F2: Sample	Ions Score A6 Mascot	Confidence A6 Mascot	Ions Score B6 Mascot	Confidence B6 Mascot
	FALSE	High	[R].GEIIDTLVDGLQR.[L]			1	1	1	P14742	P14742 [17-29]	0	1428.77	Not Found	High		321701	13	Low	34	High
FALSE	Master Protein	P20107	Zinc/cadmium resistance protein OS=Saccharomyces cerevisiae (strain ATCC 204508 / S288c) GN=ZRC1 PE=1 SV=2	3.84615	1	1	1	1	442	48.3	6.35	Not Found	High			3.00488e+06	0.194		34
	Checked	Confidence	Annotated Sequence	Modifications	Modifications in Master Proteins	# Protein Groups	# Proteins	# PSMs	Master Protein Accessions	Positions in Master Proteins	# Missed Cleavages	Theo. MH+ [Da]	Found in Sample: [S1] F1: Sample	Found in Sample: [S2] F2: Sample	Area: F1: Sample	Area: F2: Sample	Ions Score A6 Mascot	Confidence A6 Mascot	Ions Score B6 Mascot	Confidence B6 Mascot
	FALSE	High	[R].ILLQATPSTISADQIQR.[E]			1	1	1	P20107	P20107 [293-309]	0	1855.03	Not Found	High		3.00488e+06	18	Medium	34	High
FALSE	Master Protein	P32471	Elongation factor 1-beta OS=Saccharomyces cerevisiae (strain ATCC 204508 / S288c) GN=EFB1 PE=1 SV=4	4.36893	1	1	1	1	206	22.6	4.45	Not Found	High			830685	0.212		34
	Checked	Confidence	Annotated Sequence	Modifications	Modifications in Master Proteins	# Protein Groups	# Proteins	# PSMs	Master Protein Accessions	Positions in Master Proteins	# Missed Cleavages	Theo. MH+ [Da]	Found in Sample: [S1] F1: Sample	Found in Sample: [S2] F2: Sample	Area: F1: Sample	Area: F2: Sample	Ions Score A6 Mascot	Confidence A6 Mascot	Ions Score B6 Mascot	Confidence B6 Mascot
	FALSE	High	[K].QLNASLADK.[S]			1	1	1	P32471	P32471 [14-22]	0	959.516	Not Found	High		830685	4	Low	34	High
FALSE	Master Protein	P04050	DNA-directed RNA polymerase II subunit RPB1 OS=Saccharomyces cerevisiae (strain ATCC 204508 / S288c) GN=RPO21 PE=1 SV=2	0.403924	1	1	1	1	1733	191.5	5.63	Not Found	High			311185	0.025		34
	Checked	Confidence	Annotated Sequence	Modifications	Modifications in Master Proteins	# Protein Groups	# Proteins	# PSMs	Master Protein Accessions	Positions in Master Proteins	# Missed Cleavages	Theo. MH+ [Da]	Found in Sample: [S1] F1: Sample	Found in Sample: [S2] F2: Sample	Area: F1: Sample	Area: F2: Sample	Ions Score A6 Mascot	Confidence A6 Mascot	Ions Score B6 Mascot	Confidence B6 Mascot
	FALSE	High	[R].LAEVNLK.[D]			1	1	1	P04050	P04050 [732-738]	0	786.472	Not Found	High		311185	11	Low	34	High
FALSE	Master Protein	P27810	Alpha-1,2 mannosyltransferase KTR1 OS=Saccharomyces cerevisiae (strain ATCC 204508 / S288c) GN=KTR1 PE=1 SV=1	3.81679	2	2	2	1	393	46	6.68	Not Found	High			735490	0.202		33
	Checked	Confidence	Annotated Sequence	Modifications	Modifications in Master Proteins	# Protein Groups	# Proteins	# PSMs	Master Protein Accessions	Positions in Master Proteins	# Missed Cleavages	Theo. MH+ [Da]	Found in Sample: [S1] F1: Sample	Found in Sample: [S2] F2: Sample	Area: F1: Sample	Area: F2: Sample	Ions Score A6 Mascot	Confidence A6 Mascot	Ions Score B6 Mascot	Confidence B6 Mascot
	FALSE	High	[K].ATFVTLVR.[N]			1	1	1	P27810	P27810 [73-80]	0	906.541	Not Found	High		925237	13	Low	23	High
	FALSE	High	[K].IMIPASK.[Q]	1xOxidation [M2(100)]		1	1	1	P27810	P27810 [4-10]	0	775.438	Not Found	High		545744			27	High
FALSE	Master Protein	Q01574	Acetyl-coenzyme A synthetase 1 OS=Saccharomyces cerevisiae (strain ATCC 204508 / S288c) GN=ACS1 PE=1 SV=2	1.54278	1	1	1	1	713	79.1	6.62	Not Found	High			181054	0.062		33
	Checked	Confidence	Annotated Sequence	Modifications	Modifications in Master Proteins	# Protein Groups	# Proteins	# PSMs	Master Protein Accessions	Positions in Master Proteins	# Missed Cleavages	Theo. MH+ [Da]	Found in Sample: [S1] F1: Sample	Found in Sample: [S2] F2: Sample	Area: F1: Sample	Area: F2: Sample	Ions Score A6 Mascot	Confidence A6 Mascot	Ions Score B6 Mascot	Confidence B6 Mascot
	FALSE	High	[R].VDDVVNVSGHR.[L]			1	2	1	Q01574	Q01574 [575-585]	0	1196.6	Not Found	High		181054			33	High
FALSE	Master Protein	Q04062	26S proteasome regulatory subunit RPN9 OS=Saccharomyces cerevisiae (strain ATCC 204508 / S288c) GN=RPN9 PE=1 SV=1	8.6514	4	4	4	1	393	45.8	5.78	High	High		521067	389378	0.389	42	33
	Checked	Confidence	Annotated Sequence	Modifications	Modifications in Master Proteins	# Protein Groups	# Proteins	# PSMs	Master Protein Accessions	Positions in Master Proteins	# Missed Cleavages	Theo. MH+ [Da]	Found in Sample: [S1] F1: Sample	Found in Sample: [S2] F2: Sample	Area: F1: Sample	Area: F2: Sample	Ions Score A6 Mascot	Confidence A6 Mascot	Ions Score B6 Mascot	Confidence B6 Mascot
	FALSE	High	[R].AISLGLLK.[G]			1	1	1	Q04062	Q04062 [331-338]	0	814.54	High	Not Found	697490		27	High	11	Low
	FALSE	High	[K].IPILAQHESFLR.[Q]			1	1	1	Q04062	Q04062 [277-288]	0	1423.81	High	Not Found	344644		29	High
	FALSE	High	[K].YLDDLK.[A]			1	1	1	Q04062	Q04062 [98-103]	0	766.398	Not Found	High		394894	13	Low	26	High
	FALSE	High	[K].INQLSVVK.[Y]			1	1	1	Q04062	Q04062 [73-80]	0	900.551	Not Found	High		383862			23	High
FALSE	Master Protein	P05319	60S acidic ribosomal protein P2-alpha OS=Saccharomyces cerevisiae (strain ATCC 204508 / S288c) GN=RPP2A PE=1 SV=1	17.9245	1	1	1	1	106	10.7	4.04	Not Found	High			493105	0.468		33
	Checked	Confidence	Annotated Sequence	Modifications	Modifications in Master Proteins	# Protein Groups	# Proteins	# PSMs	Master Protein Accessions	Positions in Master Proteins	# Missed Cleavages	Theo. MH+ [Da]	Found in Sample: [S1] F1: Sample	Found in Sample: [S2] F2: Sample	Area: F1: Sample	Area: F2: Sample	Ions Score A6 Mascot	Confidence A6 Mascot	Ions Score B6 Mascot	Confidence B6 Mascot
	FALSE	High	[K].YLAAYLLLNAAGNTPDATK.[I]			1	1	1	P05319	P05319 [3-21]	0	1980.04	Not Found	High		493105			33	High
FALSE	Master Protein	P46956	Inorganic phosphate transporter PHO86 OS=Saccharomyces cerevisiae (strain ATCC 204508 / S288c) GN=PHO86 PE=1 SV=1	3.85852	1	1	1	1	311	34.9	9.61	Not Found	High			468155	0.136		32
	Checked	Confidence	Annotated Sequence	Modifications	Modifications in Master Proteins	# Protein Groups	# Proteins	# PSMs	Master Protein Accessions	Positions in Master Proteins	# Missed Cleavages	Theo. MH+ [Da]	Found in Sample: [S1] F1: Sample	Found in Sample: [S2] F2: Sample	Area: F1: Sample	Area: F2: Sample	Ions Score A6 Mascot	Confidence A6 Mascot	Ions Score B6 Mascot	Confidence B6 Mascot
	FALSE	High	[K].VFGINLNDLVAR.[H]			1	1	1	P46956	P46956 [160-171]	0	1330.75	Not Found	High		468155			32	High
FALSE	Master Protein	P34221	Protein phosphatase 2C homolog 3 OS=Saccharomyces cerevisiae (strain ATCC 204508 / S288c) GN=PTC3 PE=1 SV=4	1.92308	1	1	1	1	468	51.3	4.63	Not Found	High			581530	0.129		32
	Checked	Confidence	Annotated Sequence	Modifications	Modifications in Master Proteins	# Protein Groups	# Proteins	# PSMs	Master Protein Accessions	Positions in Master Proteins	# Missed Cleavages	Theo. MH+ [Da]	Found in Sample: [S1] F1: Sample	Found in Sample: [S2] F2: Sample	Area: F1: Sample	Area: F2: Sample	Ions Score A6 Mascot	Confidence A6 Mascot	Ions Score B6 Mascot	Confidence B6 Mascot
	FALSE	High	[R].VNGNLALSR.[A]			1	2	1	P34221	P34221 [182-190]	0	943.532	Not Found	High		581530			32	High
FALSE	Master Protein	P25342	Cell division control protein 10 OS=Saccharomyces cerevisiae (strain ATCC 204508 / S288c) GN=CDC10 PE=1 SV=1	2.79503	1	2	1	1	322	37	5.72	High	High		282736	439108	0.116	32	32
	Checked	Confidence	Annotated Sequence	Modifications	Modifications in Master Proteins	# Protein Groups	# Proteins	# PSMs	Master Protein Accessions	Positions in Master Proteins	# Missed Cleavages	Theo. MH+ [Da]	Found in Sample: [S1] F1: Sample	Found in Sample: [S2] F2: Sample	Area: F1: Sample	Area: F2: Sample	Ions Score A6 Mascot	Confidence A6 Mascot	Ions Score B6 Mascot	Confidence B6 Mascot
	FALSE	High	[K].SDTLTLDER.[T]			1	1	2	P25342	P25342 [181-189]	0	1049.51	High	High	282736	439108	32	High	32	High
FALSE	Master Protein	P05694	5-methyltetrahydropteroyltriglutamate--homocysteine methyltransferase OS=Saccharomyces cerevisiae (strain ATCC 204508 / S288c) GN=MET6 PE=1 SV=4	1.69492	1	1	1	1	767	85.8	6.47	Not Found	High			540741	0.045		32
	Checked	Confidence	Annotated Sequence	Modifications	Modifications in Master Proteins	# Protein Groups	# Proteins	# PSMs	Master Protein Accessions	Positions in Master Proteins	# Missed Cleavages	Theo. MH+ [Da]	Found in Sample: [S1] F1: Sample	Found in Sample: [S2] F2: Sample	Area: F1: Sample	Area: F2: Sample	Ions Score A6 Mascot	Confidence A6 Mascot	Ions Score B6 Mascot	Confidence B6 Mascot
	FALSE	High	[K].ALDADVVSIEFSK.[K]			1	1	1	P05694	P05694 [668-680]	0	1393.72	Not Found	High		540741			32	High
FALSE	Master Protein	P0C0V8	40S ribosomal protein S21-A OS=Saccharomyces cerevisiae (strain ATCC 204508 / S288c) GN=RPS21A PE=1 SV=1	25.2874	2	3	2	1	87	9.7	6.06	High	High		2.5685e+06	3.21635e+06	0.778	57	32
	Checked	Confidence	Annotated Sequence	Modifications	Modifications in Master Proteins	# Protein Groups	# Proteins	# PSMs	Master Protein Accessions	Positions in Master Proteins	# Missed Cleavages	Theo. MH+ [Da]	Found in Sample: [S1] F1: Sample	Found in Sample: [S2] F2: Sample	Area: F1: Sample	Area: F2: Sample	Ions Score A6 Mascot	Confidence A6 Mascot	Ions Score B6 Mascot	Confidence B6 Mascot
	FALSE	High	[R].LAQNDGLLK.[N]			1	2	2	P0C0V8	P0C0V8 [72-80]	0	971.552	High	High	3.72417e+06	3.21635e+06	37	High	32	High
	FALSE	High	[K].ADDHASVQINVAK.[V]			1	2	1	P0C0V8	P0C0V8 [26-38]	0	1367.69	High	Not Found	1.41283e+06		35	High	15	Low
FALSE	Master Protein	A7A084	Exportin-T OS=Saccharomyces cerevisiae (strain YJM789) GN=LOS1 PE=3 SV=1	0.545455	1	1	1	1	1100	126.7	5.15	Not Found	High			1.28121e+07	0.045		32
	Checked	Confidence	Annotated Sequence	Modifications	Modifications in Master Proteins	# Protein Groups	# Proteins	# PSMs	Master Protein Accessions	Positions in Master Proteins	# Missed Cleavages	Theo. MH+ [Da]	Found in Sample: [S1] F1: Sample	Found in Sample: [S2] F2: Sample	Area: F1: Sample	Area: F2: Sample	Ions Score A6 Mascot	Confidence A6 Mascot	Ions Score B6 Mascot	Confidence B6 Mascot
	FALSE	High	[K].LDTLYK.[Q]			1	2	1	A7A084	A7A084 [349-354]	0	752.419	Not Found	High		1.28121e+07			32	High
FALSE	Master Protein	P43555	Protein EMP47 OS=Saccharomyces cerevisiae (strain ATCC 204508 / S288c) GN=EMP47 PE=1 SV=1	2.69663	1	1	1	1	445	50.3	5.97	Not Found	High			1.32423e+06	0.08		31
	Checked	Confidence	Annotated Sequence	Modifications	Modifications in Master Proteins	# Protein Groups	# Proteins	# PSMs	Master Protein Accessions	Positions in Master Proteins	# Missed Cleavages	Theo. MH+ [Da]	Found in Sample: [S1] F1: Sample	Found in Sample: [S2] F2: Sample	Area: F1: Sample	Area: F2: Sample	Ions Score A6 Mascot	Confidence A6 Mascot	Ions Score B6 Mascot	Confidence B6 Mascot
	FALSE	High	[R].VTYDLEDDNLLK.[V]			1	1	1	P43555	P43555 [194-205]	0	1437.71	Not Found	High		1.32423e+06			31	High
FALSE	Master Protein	Q03148	Pyridoxal 5'-phosphate synthase subunit SNZ1 OS=Saccharomyces cerevisiae (strain ATCC 204508 / S288c) GN=SNZ1 PE=1 SV=1	7.40741	2	2	2	1	297	31.8	5.58	High	High		211345	350676	0.259	18	31
	Checked	Confidence	Annotated Sequence	Modifications	Modifications in Master Proteins	# Protein Groups	# Proteins	# PSMs	Master Protein Accessions	Positions in Master Proteins	# Missed Cleavages	Theo. MH+ [Da]	Found in Sample: [S1] F1: Sample	Found in Sample: [S2] F2: Sample	Area: F1: Sample	Area: F2: Sample	Ions Score A6 Mascot	Confidence A6 Mascot	Ions Score B6 Mascot	Confidence B6 Mascot
	FALSE	High	[R].VPVSLLK.[D]			1	1	1	Q03148	Q03148 [191-197]	0	755.503	High	Not Found	211345		18	High
	FALSE	High	[R].TKGEAGTGDVSEAVK.[H]			1	3	1	Q03148	Q03148 [147-161]	1	1448.72	Not Found	High		350676	11	Low	31	High
FALSE	Master Protein	P35718	DNA-directed RNA polymerase III subunit RPC8 OS=Saccharomyces cerevisiae (strain ATCC 204508 / S288c) GN=RPC25 PE=1 SV=1	2.83019	1	1	1	1	212	24.3	4.78	Not Found	High			83165.2	0.212		31
	Checked	Confidence	Annotated Sequence	Modifications	Modifications in Master Proteins	# Protein Groups	# Proteins	# PSMs	Master Protein Accessions	Positions in Master Proteins	# Missed Cleavages	Theo. MH+ [Da]	Found in Sample: [S1] F1: Sample	Found in Sample: [S2] F2: Sample	Area: F1: Sample	Area: F2: Sample	Ions Score A6 Mascot	Confidence A6 Mascot	Ions Score B6 Mascot	Confidence B6 Mascot
	FALSE	High	[-].MFILSK.[I]	1xOxidation [M1(100)]		1	1	1	P35718	P35718 [1-6]	0	754.417	Not Found	High		83165.2			31	High
FALSE	Master Protein	Q04336	Uncharacterized protein YMR196W OS=Saccharomyces cerevisiae (strain ATCC 204508 / S288c) GN=YMR196W PE=1 SV=1	1.5625	1	1	1	1	1088	126.5	5.45	Not Found	High			74784.6	0.036		31
	Checked	Confidence	Annotated Sequence	Modifications	Modifications in Master Proteins	# Protein Groups	# Proteins	# PSMs	Master Protein Accessions	Positions in Master Proteins	# Missed Cleavages	Theo. MH+ [Da]	Found in Sample: [S1] F1: Sample	Found in Sample: [S2] F2: Sample	Area: F1: Sample	Area: F2: Sample	Ions Score A6 Mascot	Confidence A6 Mascot	Ions Score B6 Mascot	Confidence B6 Mascot
	FALSE	High	[R].SSVATTASTESSEQGPK.[M]			1	1	1	Q04336	Q04336 [956-972]	0	1666.78	Not Found	High		74784.6			31	High
FALSE	Master Protein	P41056	60S ribosomal protein L33-B OS=Saccharomyces cerevisiae (strain ATCC 204508 / S288c) GN=RPL33B PE=1 SV=2	14.9533	1	1	1	1	107	12.2	11.08	Not Found	High			671076	0.292		31
	Checked	Confidence	Annotated Sequence	Modifications	Modifications in Master Proteins	# Protein Groups	# Proteins	# PSMs	Master Protein Accessions	Positions in Master Proteins	# Missed Cleavages	Theo. MH+ [Da]	Found in Sample: [S1] F1: Sample	Found in Sample: [S2] F2: Sample	Area: F1: Sample	Area: F2: Sample	Ions Score A6 Mascot	Confidence A6 Mascot	Ions Score B6 Mascot	Confidence B6 Mascot
	FALSE	High	[K].IEGVATPQEAQFYLGK.[R]			1	1	1	P41056	P41056 [32-47]	0	1750.9	Not Found	High		671076	4	Low	31	High
FALSE	Master Protein	Q12377	26S proteasome regulatory subunit RPN6 OS=Saccharomyces cerevisiae (strain ATCC 204508 / S288c) GN=RPN6 PE=1 SV=3	3.68664	1	1	1	1	434	49.7	6.28	Not Found	High			251949	0.083		30
	Checked	Confidence	Annotated Sequence	Modifications	Modifications in Master Proteins	# Protein Groups	# Proteins	# PSMs	Master Protein Accessions	Positions in Master Proteins	# Missed Cleavages	Theo. MH+ [Da]	Found in Sample: [S1] F1: Sample	Found in Sample: [S2] F2: Sample	Area: F1: Sample	Area: F2: Sample	Ions Score A6 Mascot	Confidence A6 Mascot	Ions Score B6 Mascot	Confidence B6 Mascot
	FALSE	High	[K].DSSQSSAAAGASVDDK.[R]			1	1	1	Q12377	Q12377 [34-49]	0	1495.65	Not Found	High		251949	9	Low	30	High
FALSE	Master Protein	P41810	Coatomer subunit beta OS=Saccharomyces cerevisiae (strain ATCC 204508 / S288c) GN=SEC26 PE=1 SV=2	1.13052	1	1	1	1	973	109	5.64	Not Found	High			498851	0.04		30
	Checked	Confidence	Annotated Sequence	Modifications	Modifications in Master Proteins	# Protein Groups	# Proteins	# PSMs	Master Protein Accessions	Positions in Master Proteins	# Missed Cleavages	Theo. MH+ [Da]	Found in Sample: [S1] F1: Sample	Found in Sample: [S2] F2: Sample	Area: F1: Sample	Area: F2: Sample	Ions Score A6 Mascot	Confidence A6 Mascot	Ions Score B6 Mascot	Confidence B6 Mascot
	FALSE	High	[K].LLEVAFLDTTK.[S]			1	1	1	P41810	P41810 [645-655]	0	1249.7	Not Found	High		498851	3	Low	30	High
FALSE	Master Protein	P38616	Protein YGP1 OS=Saccharomyces cerevisiae (strain ATCC 204508 / S288c) GN=YGP1 PE=1 SV=2	3.38983	1	1	1	1	354	37.3	5.44	Not Found	High			339647	0.233		30
	Checked	Confidence	Annotated Sequence	Modifications	Modifications in Master Proteins	# Protein Groups	# Proteins	# PSMs	Master Protein Accessions	Positions in Master Proteins	# Missed Cleavages	Theo. MH+ [Da]	Found in Sample: [S1] F1: Sample	Found in Sample: [S2] F2: Sample	Area: F1: Sample	Area: F2: Sample	Ions Score A6 Mascot	Confidence A6 Mascot	Ions Score B6 Mascot	Confidence B6 Mascot
	FALSE	High	[K].NAVGAGYLSPIK.[A]			1	1	1	P38616	P38616 [319-330]	0	1189.66	Not Found	High		339647			30	High
FALSE	Master Protein	P46784	40S ribosomal protein S10-B OS=Saccharomyces cerevisiae (strain ATCC 204508 / S288c) GN=RPS10B PE=1 SV=1	5.71429	1	2	1	1	105	12.7	9.07	High	High		5.113e+06	2.53218e+06	0.334	26	30
	Checked	Confidence	Annotated Sequence	Modifications	Modifications in Master Proteins	# Protein Groups	# Proteins	# PSMs	Master Protein Accessions	Positions in Master Proteins	# Missed Cleavages	Theo. MH+ [Da]	Found in Sample: [S1] F1: Sample	Found in Sample: [S2] F2: Sample	Area: F1: Sample	Area: F2: Sample	Ions Score A6 Mascot	Confidence A6 Mascot	Ions Score B6 Mascot	Confidence B6 Mascot
	FALSE	High	[K].NLYVIK.[A]			1	2	2	P46784	P46784 [39-44]	0	749.456	High	High	5.113e+06	2.53218e+06	26	High	30	High
FALSE	Master Protein	P39079	T-complex protein 1 subunit zeta OS=Saccharomyces cerevisiae (strain ATCC 204508 / S288c) GN=CCT6 PE=1 SV=1	3.84615	2	2	2	1	546	59.9	5.86	High	High		242967	660674	0.15	38	30
	Checked	Confidence	Annotated Sequence	Modifications	Modifications in Master Proteins	# Protein Groups	# Proteins	# PSMs	Master Protein Accessions	Positions in Master Proteins	# Missed Cleavages	Theo. MH+ [Da]	Found in Sample: [S1] F1: Sample	Found in Sample: [S2] F2: Sample	Area: F1: Sample	Area: F2: Sample	Ions Score A6 Mascot	Confidence A6 Mascot	Ions Score B6 Mascot	Confidence B6 Mascot
	FALSE	High	[K].TGIEAFAEALLVIPK.[T]			1	1	1	P39079	P39079 [442-456]	0	1571.9	High	Not Found	242967		38	High
	FALSE	High	[K].FLDEFK.[I]			1	1	1	P39079	P39079 [132-137]	0	798.403	Not Found	High		660674			30	High
FALSE	Master Protein	P12612	T-complex protein 1 subunit alpha OS=Saccharomyces cerevisiae (strain ATCC 204508 / S288c) GN=TCP1 PE=1 SV=2	3.22004	1	1	1	1	559	60.4	6.49	Not Found	High			646621	0.062		30
	Checked	Confidence	Annotated Sequence	Modifications	Modifications in Master Proteins	# Protein Groups	# Proteins	# PSMs	Master Protein Accessions	Positions in Master Proteins	# Missed Cleavages	Theo. MH+ [Da]	Found in Sample: [S1] F1: Sample	Found in Sample: [S2] F2: Sample	Area: F1: Sample	Area: F2: Sample	Ions Score A6 Mascot	Confidence A6 Mascot	Ions Score B6 Mascot	Confidence B6 Mascot
	FALSE	High	[R].EIGDGTTSVVIIASELLK.[R]			1	1	1	P12612	P12612 [93-110]	0	1845.02	Not Found	High		646621	14	Low	30	High
FALSE	Master Protein	A6ZUA1	ATP-dependent RNA helicase DBP3 OS=Saccharomyces cerevisiae (strain YJM789) GN=DBP3 PE=3 SV=1	2.10325	1	1	1	1	523	58.8	9.17	Not Found	High			1.1621e+06	0.075		30
	Checked	Confidence	Annotated Sequence	Modifications	Modifications in Master Proteins	# Protein Groups	# Proteins	# PSMs	Master Protein Accessions	Positions in Master Proteins	# Missed Cleavages	Theo. MH+ [Da]	Found in Sample: [S1] F1: Sample	Found in Sample: [S2] F2: Sample	Area: F1: Sample	Area: F2: Sample	Ions Score A6 Mascot	Confidence A6 Mascot	Ions Score B6 Mascot	Confidence B6 Mascot
	FALSE	High	[R].ITQIVEVVDPR.[G]			1	2	1	A6ZUA1	A6ZUA1 [329-339]	0	1268.72	Not Found	High		1.1621e+06	16	Medium	30	High
FALSE	Master Protein	P00890	Citrate synthase, mitochondrial OS=Saccharomyces cerevisiae (strain ATCC 204508 / S288c) GN=CIT1 PE=1 SV=2	2.50522	1	1	1	1	479	53.3	8.29	Not Found	High			774682	0.086		29
	Checked	Confidence	Annotated Sequence	Modifications	Modifications in Master Proteins	# Protein Groups	# Proteins	# PSMs	Master Protein Accessions	Positions in Master Proteins	# Missed Cleavages	Theo. MH+ [Da]	Found in Sample: [S1] F1: Sample	Found in Sample: [S2] F2: Sample	Area: F1: Sample	Area: F2: Sample	Ions Score A6 Mascot	Confidence A6 Mascot	Ions Score B6 Mascot	Confidence B6 Mascot
	FALSE	High	[K].ITSTDPNADYGK.[N]			1	1	1	P00890	P00890 [238-249]	0	1281.6	Not Found	High		774682			29	High
FALSE	Master Protein	P04911	Histone H2A.1 OS=Saccharomyces cerevisiae (strain ATCC 204508 / S288c) GN=HTA1 PE=1 SV=2	6.81818	1	1	1	1	132	14	10.67	Not Found	High			337504	0.389		29
	Checked	Confidence	Annotated Sequence	Modifications	Modifications in Master Proteins	# Protein Groups	# Proteins	# PSMs	Master Protein Accessions	Positions in Master Proteins	# Missed Cleavages	Theo. MH+ [Da]	Found in Sample: [S1] F1: Sample	Found in Sample: [S2] F2: Sample	Area: F1: Sample	Area: F2: Sample	Ions Score A6 Mascot	Confidence A6 Mascot	Ions Score B6 Mascot	Confidence B6 Mascot
	FALSE	High	[K].AGLTFPVGR.[V]			1	2	1	P04911	P04911 [23-31]	0	917.52	Not Found	High		337504	16	Low	29	High
FALSE	Master Protein	Q00245	GTP-binding protein RHO3 OS=Saccharomyces cerevisiae (strain ATCC 204508 / S288c) GN=RHO3 PE=1 SV=2	3.0303	1	1	1	1	231	25.3	5	Not Found	High				0.166		29
	Checked	Confidence	Annotated Sequence	Modifications	Modifications in Master Proteins	# Protein Groups	# Proteins	# PSMs	Master Protein Accessions	Positions in Master Proteins	# Missed Cleavages	Theo. MH+ [Da]	Found in Sample: [S1] F1: Sample	Found in Sample: [S2] F2: Sample	Area: F1: Sample	Area: F2: Sample	Ions Score A6 Mascot	Confidence A6 Mascot	Ions Score B6 Mascot	Confidence B6 Mascot
	FALSE	High	[K].LVLVALK.[C]			1	1	1	Q00245	Q00245 [123-129]	0	755.539	Not Found	High			11	Low	29	High
FALSE	Master Protein	P25303	DnaJ-related protein SCJ1 OS=Saccharomyces cerevisiae (strain ATCC 204508 / S288c) GN=SCJ1 PE=1 SV=2	9.54907	3	4	3	1	377	41.5	7.43	High	High		1.52175e+06	1.54263e+06	0.35	32	29
	Checked	Confidence	Annotated Sequence	Modifications	Modifications in Master Proteins	# Protein Groups	# Proteins	# PSMs	Master Protein Accessions	Positions in Master Proteins	# Missed Cleavages	Theo. MH+ [Da]	Found in Sample: [S1] F1: Sample	Found in Sample: [S2] F2: Sample	Area: F1: Sample	Area: F2: Sample	Ions Score A6 Mascot	Confidence A6 Mascot	Ions Score B6 Mascot	Confidence B6 Mascot
	FALSE	High	[R].GVIIQVLR.[M]			1	1	2	P25303	P25303 [192-199]	0	897.588	High	High	2.16656e+06	1.57602e+06	18	High	15	High
	FALSE	High	[K].FIEVGEAYDVLSDPEK.[K]			1	1	1	P25303	P25303 [65-80]	0	1810.87	High	Not Found	876946		28	High	13	Low
	FALSE	High	[R].TIEFLDENKPVK.[L]			1	1	1	P25303	P25303 [311-322]	0	1432.77	Not Found	High		1.50923e+06			28	High
FALSE	Master Protein	Q01855	40S ribosomal protein S15 OS=Saccharomyces cerevisiae (strain ATCC 204508 / S288c) GN=RPS15 PE=1 SV=1	9.15493	1	1	1	1	142	16	10.7	Not Found	High			2.75228e+06	0.334		29
	Checked	Confidence	Annotated Sequence	Modifications	Modifications in Master Proteins	# Protein Groups	# Proteins	# PSMs	Master Protein Accessions	Positions in Master Proteins	# Missed Cleavages	Theo. MH+ [Da]	Found in Sample: [S1] F1: Sample	Found in Sample: [S2] F2: Sample	Area: F1: Sample	Area: F2: Sample	Ions Score A6 Mascot	Confidence A6 Mascot	Ions Score B6 Mascot	Confidence B6 Mascot
	FALSE	High	[K].LAAPENEKPAPVR.[T]			1	1	1	Q01855	Q01855 [65-77]	0	1391.76	Not Found	High		2.75228e+06	9	Low	29	High
FALSE	Master Protein	P07257	Cytochrome b-c1 complex subunit 2, mitochondrial OS=Saccharomyces cerevisiae (strain ATCC 204508 / S288c) GN=QCR2 PE=1 SV=1	3.80435	1	1	1	1	368	40.5	7.96	Not Found	High			588439	0.093		29
	Checked	Confidence	Annotated Sequence	Modifications	Modifications in Master Proteins	# Protein Groups	# Proteins	# PSMs	Master Protein Accessions	Positions in Master Proteins	# Missed Cleavages	Theo. MH+ [Da]	Found in Sample: [S1] F1: Sample	Found in Sample: [S2] F2: Sample	Area: F1: Sample	Area: F2: Sample	Ions Score A6 Mascot	Confidence A6 Mascot	Ions Score B6 Mascot	Confidence B6 Mascot
	FALSE	High	[R].FVDESLLSTLPAGK.[S]			1	1	1	P07257	P07257 [200-213]	0	1476.79	Not Found	High		588439	5	Low	29	High
FALSE	Master Protein	P32381	Actin-related protein 2 OS=Saccharomyces cerevisiae (strain ATCC 204508 / S288c) GN=ARP2 PE=1 SV=1	3.83632	1	1	1	1	391	44	5.78	Not Found	High			1.17746e+06	0.105		29
	Checked	Confidence	Annotated Sequence	Modifications	Modifications in Master Proteins	# Protein Groups	# Proteins	# PSMs	Master Protein Accessions	Positions in Master Proteins	# Missed Cleavages	Theo. MH+ [Da]	Found in Sample: [S1] F1: Sample	Found in Sample: [S2] F2: Sample	Area: F1: Sample	Area: F2: Sample	Ions Score A6 Mascot	Confidence A6 Mascot	Ions Score B6 Mascot	Confidence B6 Mascot
	FALSE	High	[R].ETTALVESYELPDGR.[T]			1	1	1	P32381	P32381 [235-249]	0	1679.81	Not Found	High		1.17746e+06	16	Low	29	High
FALSE	Master Protein	P32327	Pyruvate carboxylase 2 OS=Saccharomyces cerevisiae (strain ATCC 204508 / S288c) GN=PYC2 PE=1 SV=2	1.10169	2	3	2	1	1180	130.1	6.51	High	High		645133	351265	0.068	40	29
	Checked	Confidence	Annotated Sequence	Modifications	Modifications in Master Proteins	# Protein Groups	# Proteins	# PSMs	Master Protein Accessions	Positions in Master Proteins	# Missed Cleavages	Theo. MH+ [Da]	Found in Sample: [S1] F1: Sample	Found in Sample: [S2] F2: Sample	Area: F1: Sample	Area: F2: Sample	Ions Score A6 Mascot	Confidence A6 Mascot	Ions Score B6 Mascot	Confidence B6 Mascot
	FALSE	High	[R].ALIEFR.[I]			1	2	2	P32327	P32327 [431-436]	0	748.435	High	High	649093	351265	28	High	29	High
	FALSE	High	[K].LLIGSLR.[AT]			1	2	1	P32327	P32327 [748-754]	0	771.509	High	Not Found	641172		27	High	15	Low
FALSE	Master Protein	P53221	60S ribosomal protein L26-B OS=Saccharomyces cerevisiae (strain ATCC 204508 / S288c) GN=RPL26B PE=1 SV=2	14.1732	2	3	2	1	127	14.2	10.46	High	High		2.59862e+06	5.31815e+06	0.778	43	28
	Checked	Confidence	Annotated Sequence	Modifications	Modifications in Master Proteins	# Protein Groups	# Proteins	# PSMs	Master Protein Accessions	Positions in Master Proteins	# Missed Cleavages	Theo. MH+ [Da]	Found in Sample: [S1] F1: Sample	Found in Sample: [S2] F2: Sample	Area: F1: Sample	Area: F2: Sample	Ions Score A6 Mascot	Confidence A6 Mascot	Ions Score B6 Mascot	Confidence B6 Mascot
	FALSE	High	[K].FAVQVDK.[V]			1	2	2	P53221	P53221 [78-84]	0	806.441	High	High	4.23168e+06	5.31815e+06	30	High	28	High
	FALSE	High	[R].KAYFTAPSSER.[R]			1	1	1	P53221	P53221 [17-27]	1	1256.63	High	Not Found	965559		30	High
FALSE	Master Protein	Q12402	Protein YOP1 OS=Saccharomyces cerevisiae (strain ATCC 204508 / S288c) GN=YOP1 PE=1 SV=3	4.44444	1	1	1	1	180	20.3	9.03	Not Found	High			1.66659e+06	0.292		28
	Checked	Confidence	Annotated Sequence	Modifications	Modifications in Master Proteins	# Protein Groups	# Proteins	# PSMs	Master Protein Accessions	Positions in Master Proteins	# Missed Cleavages	Theo. MH+ [Da]	Found in Sample: [S1] F1: Sample	Found in Sample: [S2] F2: Sample	Area: F1: Sample	Area: F2: Sample	Ions Score A6 Mascot	Confidence A6 Mascot	Ions Score B6 Mascot	Confidence B6 Mascot
	FALSE	High	[K].IVAPLTDR.[Y]			1	1	1	Q12402	Q12402 [143-150]	0	884.52	Not Found	High		1.66659e+06	6	Low	28	High
FALSE	Master Protein	P40157	Vacuolar import and degradation protein 27 OS=Saccharomyces cerevisiae (strain ATCC 204508 / S288c) GN=VID27 PE=1 SV=1	1.27877	1	1	1	1	782	88.8	5.1	Not Found	High			214871	0.05		28
	Checked	Confidence	Annotated Sequence	Modifications	Modifications in Master Proteins	# Protein Groups	# Proteins	# PSMs	Master Protein Accessions	Positions in Master Proteins	# Missed Cleavages	Theo. MH+ [Da]	Found in Sample: [S1] F1: Sample	Found in Sample: [S2] F2: Sample	Area: F1: Sample	Area: F2: Sample	Ions Score A6 Mascot	Confidence A6 Mascot	Ions Score B6 Mascot	Confidence B6 Mascot
	FALSE	High	[K].GNSSLTVAFR.[N]			1	1	1	P40157	P40157 [419-428]	0	1051.55	Not Found	High		214871			28	High
FALSE	Master Protein	P28000	DNA-directed RNA polymerases I and III subunit RPAC2 OS=Saccharomyces cerevisiae (strain ATCC 204508 / S288c) GN=RPC19 PE=1 SV=1	10.5634	1	1	1	1	142	16.1	4.41	Not Found	High			1.81025e+06	0.389		28
	Checked	Confidence	Annotated Sequence	Modifications	Modifications in Master Proteins	# Protein Groups	# Proteins	# PSMs	Master Protein Accessions	Positions in Master Proteins	# Missed Cleavages	Theo. MH+ [Da]	Found in Sample: [S1] F1: Sample	Found in Sample: [S2] F2: Sample	Area: F1: Sample	Area: F2: Sample	Ions Score A6 Mascot	Confidence A6 Mascot	Ions Score B6 Mascot	Confidence B6 Mascot
	FALSE	High	[R].IQTYGETTAVDALQK.[G]			1	1	1	P28000	P28000 [105-119]	0	1637.84	Not Found	High		1.81025e+06	10	Low	28	High
FALSE	Master Protein	P35719	Uncharacterized protein MRP8 OS=Saccharomyces cerevisiae (strain ATCC 204508 / S288c) GN=MRP8 PE=1 SV=1	3.19635	1	1	1	1	219	25.1	4.79	Not Found	High			147652	0.166		28
	Checked	Confidence	Annotated Sequence	Modifications	Modifications in Master Proteins	# Protein Groups	# Proteins	# PSMs	Master Protein Accessions	Positions in Master Proteins	# Missed Cleavages	Theo. MH+ [Da]	Found in Sample: [S1] F1: Sample	Found in Sample: [S2] F2: Sample	Area: F1: Sample	Area: F2: Sample	Ions Score A6 Mascot	Confidence A6 Mascot	Ions Score B6 Mascot	Confidence B6 Mascot
	FALSE	High	[K].QSLIISK.[T]			1	1	1	P35719	P35719 [22-28]	0	788.488	Not Found	High		147652			28	High
FALSE	Master Protein	P36046	Mitochondrial intermembrane space import and assembly protein 40 OS=Saccharomyces cerevisiae (strain ATCC 204508 / S288c) GN=MIA40 PE=1 SV=2	3.47395	1	1	1	1	403	44.5	4.56	Not Found	High			852304	0.089		28
	Checked	Confidence	Annotated Sequence	Modifications	Modifications in Master Proteins	# Protein Groups	# Proteins	# PSMs	Master Protein Accessions	Positions in Master Proteins	# Missed Cleavages	Theo. MH+ [Da]	Found in Sample: [S1] F1: Sample	Found in Sample: [S2] F2: Sample	Area: F1: Sample	Area: F2: Sample	Ions Score A6 Mascot	Confidence A6 Mascot	Ions Score B6 Mascot	Confidence B6 Mascot
	FALSE	High	[K].VNTIESAPNVSSAK.[E]			1	1	1	P36046	P36046 [367-380]	0	1416.73	Not Found	High		852304			28	High
FALSE	Master Protein	P36121	DNA-directed RNA polymerase III subunit RPC5 OS=Saccharomyces cerevisiae (strain ATCC 204508 / S288c) GN=RPC37 PE=1 SV=1	3.90071	1	1	1	1	282	32.1	4.5	Not Found	High			1.59832e+06	0.129		27
	Checked	Confidence	Annotated Sequence	Modifications	Modifications in Master Proteins	# Protein Groups	# Proteins	# PSMs	Master Protein Accessions	Positions in Master Proteins	# Missed Cleavages	Theo. MH+ [Da]	Found in Sample: [S1] F1: Sample	Found in Sample: [S2] F2: Sample	Area: F1: Sample	Area: F2: Sample	Ions Score A6 Mascot	Confidence A6 Mascot	Ions Score B6 Mascot	Confidence B6 Mascot
	FALSE	High	[K].DMQVYLVPIER.[V]	1xOxidation [M2(100)]		1	1	1	P36121	P36121 [165-175]	0	1378.7	Not Found	High		1.59832e+06			27	High
FALSE	Master Protein	P00942	Triosephosphate isomerase OS=Saccharomyces cerevisiae (strain ATCC 204508 / S288c) GN=TPI1 PE=1 SV=2	2.82258	1	1	1	1	248	26.8	6.01	Not Found	High			1.01299e+06	0.194		27
	Checked	Confidence	Annotated Sequence	Modifications	Modifications in Master Proteins	# Protein Groups	# Proteins	# PSMs	Master Protein Accessions	Positions in Master Proteins	# Missed Cleavages	Theo. MH+ [Da]	Found in Sample: [S1] F1: Sample	Found in Sample: [S2] F2: Sample	Area: F1: Sample	Area: F2: Sample	Ions Score A6 Mascot	Confidence A6 Mascot	Ions Score B6 Mascot	Confidence B6 Mascot
	FALSE	High	[K].TLDVVER.[Q]			1	1	1	P00942	P00942 [139-145]	0	831.457	Not Found	High		1.01299e+06	24	Medium	27	High
FALSE	Master Protein	Q99369	Family of serine hydrolases 3 OS=Saccharomyces cerevisiae (strain ATCC 204508 / S288c) GN=FSH3 PE=2 SV=1	4.88722	1	1	1	1	266	30.4	6.44	Not Found	High			388831	0.155		27
	Checked	Confidence	Annotated Sequence	Modifications	Modifications in Master Proteins	# Protein Groups	# Proteins	# PSMs	Master Protein Accessions	Positions in Master Proteins	# Missed Cleavages	Theo. MH+ [Da]	Found in Sample: [S1] F1: Sample	Found in Sample: [S2] F2: Sample	Area: F1: Sample	Area: F2: Sample	Ions Score A6 Mascot	Confidence A6 Mascot	Ions Score B6 Mascot	Confidence B6 Mascot
	FALSE	High	[R].ILNLTDEQQPALK.[F]			1	1	1	Q99369	Q99369 [133-145]	0	1482.82	Not Found	High		388831			27	High
FALSE	Master Protein	P38736	Golgi SNAP receptor complex member 1 OS=Saccharomyces cerevisiae (strain ATCC 204508 / S288c) GN=GOS1 PE=1 SV=1	4.4843	1	1	1	1	223	25.4	9.44	Not Found	High			296255	0.155		27
	Checked	Confidence	Annotated Sequence	Modifications	Modifications in Master Proteins	# Protein Groups	# Proteins	# PSMs	Master Protein Accessions	Positions in Master Proteins	# Missed Cleavages	Theo. MH+ [Da]	Found in Sample: [S1] F1: Sample	Found in Sample: [S2] F2: Sample	Area: F1: Sample	Area: F2: Sample	Ions Score A6 Mascot	Confidence A6 Mascot	Ions Score B6 Mascot	Confidence B6 Mascot
	FALSE	High	[R].IDQSNNVVDR.[L]			1	1	1	P38736	P38736 [145-154]	0	1159.57	Not Found	High		296255	1	Low	27	High
FALSE	Master Protein	P37292	Serine hydroxymethyltransferase, mitochondrial OS=Saccharomyces cerevisiae (strain ATCC 204508 / S288c) GN=SHM1 PE=1 SV=2	2.85714	1	1	1	1	490	53.7	8.72	Not Found	High			3.18249e+06	0.072		27
	Checked	Confidence	Annotated Sequence	Modifications	Modifications in Master Proteins	# Protein Groups	# Proteins	# PSMs	Master Protein Accessions	Positions in Master Proteins	# Missed Cleavages	Theo. MH+ [Da]	Found in Sample: [S1] F1: Sample	Found in Sample: [S2] F2: Sample	Area: F1: Sample	Area: F2: Sample	Ions Score A6 Mascot	Confidence A6 Mascot	Ions Score B6 Mascot	Confidence B6 Mascot
	FALSE	High	[R].VETILSALNIAANK.[N]			1	1	1	P37292	P37292 [380-393]	0	1456.84	Not Found	High		3.18249e+06			27	High
FALSE	Master Protein	Q08229	Protein NBA1 OS=Saccharomyces cerevisiae (strain ATCC 204508 / S288c) GN=NBA1 PE=1 SV=1	2.99401	1	1	1	1	501	55.9	5.82	Not Found	High			551002	0.077		27
	Checked	Confidence	Annotated Sequence	Modifications	Modifications in Master Proteins	# Protein Groups	# Proteins	# PSMs	Master Protein Accessions	Positions in Master Proteins	# Missed Cleavages	Theo. MH+ [Da]	Found in Sample: [S1] F1: Sample	Found in Sample: [S2] F2: Sample	Area: F1: Sample	Area: F2: Sample	Ions Score A6 Mascot	Confidence A6 Mascot	Ions Score B6 Mascot	Confidence B6 Mascot
	FALSE	High	[R].SFDIDTLNQLLSVTK.[G]			1	1	1	Q08229	Q08229 [428-442]	0	1693.9	Not Found	High		551002			27	High
FALSE	Master Protein	P39516	40S ribosomal protein S14-B OS=Saccharomyces cerevisiae (strain ATCC 204508 / S288c) GN=RPS14B PE=1 SV=2	7.97101	1	1	1	1	138	14.6	10.54	Not Found	High			4.69533e+06	0.292		27
	Checked	Confidence	Annotated Sequence	Modifications	Modifications in Master Proteins	# Protein Groups	# Proteins	# PSMs	Master Protein Accessions	Positions in Master Proteins	# Missed Cleavages	Theo. MH+ [Da]	Found in Sample: [S1] F1: Sample	Found in Sample: [S2] F2: Sample	Area: F1: Sample	Area: F2: Sample	Ions Score A6 Mascot	Confidence A6 Mascot	Ions Score B6 Mascot	Confidence B6 Mascot
	FALSE	High	[K].TPGPGGQAALR.[A]			1	2	1	P39516	P39516 [94-104]	0	1024.55	Not Found	High		4.69533e+06			27	High
FALSE	Master Protein	P32263	Pyrroline-5-carboxylate reductase OS=Saccharomyces cerevisiae (strain ATCC 204508 / S288c) GN=PRO3 PE=1 SV=1	6.99301	2	2	2	1	286	30.1	5.48	High	High		1.26577e+06	1.22937e+06	0.311	30	27
	Checked	Confidence	Annotated Sequence	Modifications	Modifications in Master Proteins	# Protein Groups	# Proteins	# PSMs	Master Protein Accessions	Positions in Master Proteins	# Missed Cleavages	Theo. MH+ [Da]	Found in Sample: [S1] F1: Sample	Found in Sample: [S2] F2: Sample	Area: F1: Sample	Area: F2: Sample	Ions Score A6 Mascot	Confidence A6 Mascot	Ions Score B6 Mascot	Confidence B6 Mascot
	FALSE	High	[K].AADETAAAFYPSK.[I]			1	1	1	P32263	P32263 [27-39]	0	1341.63	High	Not Found	1.26577e+06		30	High
	FALSE	High	[K].YVELPEK.[N]			1	1	1	P32263	P32263 [172-178]	0	877.467	Not Found	High		1.22937e+06	18	Low	27	High
FALSE	Master Protein	P50861	6,7-dimethyl-8-ribityllumazine synthase OS=Saccharomyces cerevisiae (strain ATCC 204508 / S288c) GN=RIB4 PE=1 SV=2	4.73373	1	1	1	1	169	18.5	6.54	Not Found	High			293383	0.334		27
	Checked	Confidence	Annotated Sequence	Modifications	Modifications in Master Proteins	# Protein Groups	# Proteins	# PSMs	Master Protein Accessions	Positions in Master Proteins	# Missed Cleavages	Theo. MH+ [Da]	Found in Sample: [S1] F1: Sample	Found in Sample: [S2] F2: Sample	Area: F1: Sample	Area: F2: Sample	Ions Score A6 Mascot	Confidence A6 Mascot	Ions Score B6 Mascot	Confidence B6 Mascot
	FALSE	High	[R].VIIDALVK.[G]			1	1	1	P50861	P50861 [30-37]	0	870.566	Not Found	High		293383	15	Medium	27	High
FALSE	Master Protein	P02406	60S ribosomal protein L28 OS=Saccharomyces cerevisiae (strain ATCC 204508 / S288c) GN=RPL28 PE=1 SV=3	10.0671	1	1	1	1	149	16.7	10.62	Not Found	High			2.26366e+06	0.334		27
	Checked	Confidence	Annotated Sequence	Modifications	Modifications in Master Proteins	# Protein Groups	# Proteins	# PSMs	Master Protein Accessions	Positions in Master Proteins	# Missed Cleavages	Theo. MH+ [Da]	Found in Sample: [S1] F1: Sample	Found in Sample: [S2] F2: Sample	Area: F1: Sample	Area: F2: Sample	Ions Score A6 Mascot	Confidence A6 Mascot	Ions Score B6 Mascot	Confidence B6 Mascot
	FALSE	High	[K].ETAPVIDTLAAGYGK.[I]			1	1	1	P02406	P02406 [97-111]	0	1505.78	Not Found	High		2.26366e+06	1	Low	27	High
FALSE	Master Protein	A6ZKT1	Vacuolar protein sorting/targeting protein PEP1 OS=Saccharomyces cerevisiae (strain YJM789) GN=PEP1 PE=3 SV=1	0.443319	1	1	1	1	1579	177.6	4.89	Not Found	High			27249.7	0.026		27
	Checked	Confidence	Annotated Sequence	Modifications	Modifications in Master Proteins	# Protein Groups	# Proteins	# PSMs	Master Protein Accessions	Positions in Master Proteins	# Missed Cleavages	Theo. MH+ [Da]	Found in Sample: [S1] F1: Sample	Found in Sample: [S2] F2: Sample	Area: F1: Sample	Area: F2: Sample	Ions Score A6 Mascot	Confidence A6 Mascot	Ions Score B6 Mascot	Confidence B6 Mascot
	FALSE	High	[R].TYTIDFR.[N]			1	9	1	A6ZKT1	A6ZKT1 [1235-1241]	0	915.457	Not Found	High		27249.7	2	Low	27	High
FALSE	Master Protein	P53616	Probable secreted beta-glucosidase SUN4 OS=Saccharomyces cerevisiae (strain ATCC 204508 / S288c) GN=SUN4 PE=1 SV=1	1.42857	1	2	1	1	420	43.4	4.36	High	High		655930	526246	0.233	26	26
	Checked	Confidence	Annotated Sequence	Modifications	Modifications in Master Proteins	# Protein Groups	# Proteins	# PSMs	Master Protein Accessions	Positions in Master Proteins	# Missed Cleavages	Theo. MH+ [Da]	Found in Sample: [S1] F1: Sample	Found in Sample: [S2] F2: Sample	Area: F1: Sample	Area: F2: Sample	Ions Score A6 Mascot	Confidence A6 Mascot	Ions Score B6 Mascot	Confidence B6 Mascot
	FALSE	High	[K].DGYLYR.[S]			1	1	2	P53616	P53616 [241-246]	0	786.378	High	High	655930	526246	26	High	26	High
FALSE	Master Protein	P25293	Nucleosome assembly protein OS=Saccharomyces cerevisiae (strain ATCC 204508 / S288c) GN=NAP1 PE=1 SV=2	4.07674	1	1	1	1	417	47.9	4.34	Not Found	High			1.45613e+06	0.116		26
	Checked	Confidence	Annotated Sequence	Modifications	Modifications in Master Proteins	# Protein Groups	# Proteins	# PSMs	Master Protein Accessions	Positions in Master Proteins	# Missed Cleavages	Theo. MH+ [Da]	Found in Sample: [S1] F1: Sample	Found in Sample: [S2] F2: Sample	Area: F1: Sample	Area: F2: Sample	Ions Score A6 Mascot	Confidence A6 Mascot	Ions Score B6 Mascot	Confidence B6 Mascot
	FALSE	High	[R].LGSLVGQDSGYVGGLPK.[N]			1	1	1	P25293	P25293 [74-90]	0	1646.87	Not Found	High		1.45613e+06			26	High
FALSE	Master Protein	P33767	Dolichyl-diphosphooligosaccharide--protein glycosyltransferase subunit WBP1 OS=Saccharomyces cerevisiae (strain ATCC 204508 / S288c) GN=WBP1 PE=1 SV=1	2.55814	1	1	1	1	430	49.4	5.9	Not Found	High			473136	0.105		26
	Checked	Confidence	Annotated Sequence	Modifications	Modifications in Master Proteins	# Protein Groups	# Proteins	# PSMs	Master Protein Accessions	Positions in Master Proteins	# Missed Cleavages	Theo. MH+ [Da]	Found in Sample: [S1] F1: Sample	Found in Sample: [S2] F2: Sample	Area: F1: Sample	Area: F2: Sample	Ions Score A6 Mascot	Confidence A6 Mascot	Ions Score B6 Mascot	Confidence B6 Mascot
	FALSE	High	[R].LFDNIIVFPTK.[G]			1	1	1	P33767	P33767 [75-85]	0	1306.74	Not Found	High		473136			26	High
FALSE	Master Protein	P39078	T-complex protein 1 subunit delta OS=Saccharomyces cerevisiae (strain ATCC 204508 / S288c) GN=CCT4 PE=1 SV=2	7.00758	3	3	3	1	528	57.6	7.93	High	High		171731	585906	0.225	35	26
	Checked	Confidence	Annotated Sequence	Modifications	Modifications in Master Proteins	# Protein Groups	# Proteins	# PSMs	Master Protein Accessions	Positions in Master Proteins	# Missed Cleavages	Theo. MH+ [Da]	Found in Sample: [S1] F1: Sample	Found in Sample: [S2] F2: Sample	Area: F1: Sample	Area: F2: Sample	Ions Score A6 Mascot	Confidence A6 Mascot	Ions Score B6 Mascot	Confidence B6 Mascot
	FALSE	High	[R].SLHDALCVIR.[C]	1xCarbamidomethyl [C7(100)]		1	1	1	P39078	P39078 [393-402]	0	1183.63	High	Not Found	80545.4		23	High	16	Low
	FALSE	High	[R].IDDIAFSR.[-]			1	1	1	P39078	P39078 [521-528]	0	936.479	High	Not Found	262917		28	High
	FALSE	High	[K].IVSQYSSFLAPLAVDSVLK.[I]			1	1	1	P39078	P39078 [162-180]	0	2037.13	Not Found	High		585906			26	High
FALSE	Master Protein	Q04491	Protein transport protein SEC13 OS=Saccharomyces cerevisiae (strain ATCC 204508 / S288c) GN=SEC13 PE=1 SV=1	2.3569	1	1	1	1	297	33	5.73	Not Found	High			478202	0.136		26
	Checked	Confidence	Annotated Sequence	Modifications	Modifications in Master Proteins	# Protein Groups	# Proteins	# PSMs	Master Protein Accessions	Positions in Master Proteins	# Missed Cleavages	Theo. MH+ [Da]	Found in Sample: [S1] F1: Sample	Found in Sample: [S2] F2: Sample	Area: F1: Sample	Area: F2: Sample	Ions Score A6 Mascot	Confidence A6 Mascot	Ions Score B6 Mascot	Confidence B6 Mascot
	FALSE	High	[K].VSVVEFK.[E]			1	1	1	Q04491	Q04491 [125-131]	0	807.461	Not Found	High		478202	18	Medium	26	High
FALSE	Master Protein	P15019	Transaldolase OS=Saccharomyces cerevisiae (strain ATCC 204508 / S288c) GN=TAL1 PE=1 SV=4	2.08955	1	1	1	1	335	37	6.43	Not Found	High			138995	0.096		26
	Checked	Confidence	Annotated Sequence	Modifications	Modifications in Master Proteins	# Protein Groups	# Proteins	# PSMs	Master Protein Accessions	Positions in Master Proteins	# Missed Cleavages	Theo. MH+ [Da]	Found in Sample: [S1] F1: Sample	Found in Sample: [S2] F2: Sample	Area: F1: Sample	Area: F2: Sample	Ions Score A6 Mascot	Confidence A6 Mascot	Ions Score B6 Mascot	Confidence B6 Mascot
	FALSE	High	[R].LLVEFGK.[E]			1	1	1	P15019	P15019 [89-95]	0	805.482	Not Found	High		138995	17	Medium	26	High
FALSE	Master Protein	P14065	Glycerol 2-dehydrogenase (NADP(+)) OS=Saccharomyces cerevisiae (strain ATCC 204508 / S288c) GN=GCY1 PE=1 SV=1	2.24359	1	1	1	1	312	35.1	7.99	Not Found	High			127713	0.101		26
	Checked	Confidence	Annotated Sequence	Modifications	Modifications in Master Proteins	# Protein Groups	# Proteins	# PSMs	Master Protein Accessions	Positions in Master Proteins	# Missed Cleavages	Theo. MH+ [Da]	Found in Sample: [S1] F1: Sample	Found in Sample: [S2] F2: Sample	Area: F1: Sample	Area: F2: Sample	Ions Score A6 Mascot	Confidence A6 Mascot	Ions Score B6 Mascot	Confidence B6 Mascot
	FALSE	High	[R].GYVVLPK.[S]			1	1	1	P14065	P14065 [258-264]	0	775.471	Not Found	High		127713			26	High
FALSE	Master Protein	P38335	Maintenance of telomere capping protein 4 OS=Saccharomyces cerevisiae (strain ATCC 204508 / S288c) GN=MTC4 PE=1 SV=1	1.00865	1	1	1	1	694	79	9.67	Not Found	High			3.19847e+06	0.05		25
	Checked	Confidence	Annotated Sequence	Modifications	Modifications in Master Proteins	# Protein Groups	# Proteins	# PSMs	Master Protein Accessions	Positions in Master Proteins	# Missed Cleavages	Theo. MH+ [Da]	Found in Sample: [S1] F1: Sample	Found in Sample: [S2] F2: Sample	Area: F1: Sample	Area: F2: Sample	Ions Score A6 Mascot	Confidence A6 Mascot	Ions Score B6 Mascot	Confidence B6 Mascot
	FALSE	High	[R].ETHDIVK.[R]			1	1	1	P38335	P38335 [544-550]	0	841.441	Not Found	High		3.19847e+06	16	Low	25	High
FALSE	Master Protein	P40319	Elongation of fatty acids protein 3 OS=Saccharomyces cerevisiae (strain ATCC 204508 / S288c) GN=ELO3 PE=1 SV=1	2.31884	1	1	1	1	345	39.4	9.31	Not Found	High			196449	0.166		25
	Checked	Confidence	Annotated Sequence	Modifications	Modifications in Master Proteins	# Protein Groups	# Proteins	# PSMs	Master Protein Accessions	Positions in Master Proteins	# Missed Cleavages	Theo. MH+ [Da]	Found in Sample: [S1] F1: Sample	Found in Sample: [S2] F2: Sample	Area: F1: Sample	Area: F2: Sample	Ions Score A6 Mascot	Confidence A6 Mascot	Ions Score B6 Mascot	Confidence B6 Mascot
	FALSE	High	[R].ALNASPLK.[F]			1	1	1	P40319	P40319 [96-103]	0	813.483	Not Found	High		196449			25	High
FALSE	Master Protein	P32473	Pyruvate dehydrogenase E1 component subunit beta, mitochondrial OS=Saccharomyces cerevisiae (strain ATCC 204508 / S288c) GN=PDB1 PE=1 SV=2	3.27869	1	2	1	1	366	40	5.3	High	High		2.44815e+06	996229	0.129	28	25
	Checked	Confidence	Annotated Sequence	Modifications	Modifications in Master Proteins	# Protein Groups	# Proteins	# PSMs	Master Protein Accessions	Positions in Master Proteins	# Missed Cleavages	Theo. MH+ [Da]	Found in Sample: [S1] F1: Sample	Found in Sample: [S2] F2: Sample	Area: F1: Sample	Area: F2: Sample	Ions Score A6 Mascot	Confidence A6 Mascot	Ions Score B6 Mascot	Confidence B6 Mascot
	FALSE	High	[R].SIRPLDTEAIIK.[T]			1	1	2	P32473	P32473 [276-287]	0	1355.79	High	High	2.44815e+06	996229	28	High	25	High
FALSE	Master Protein	P00360	Glyceraldehyde-3-phosphate dehydrogenase 1 OS=Saccharomyces cerevisiae (strain ATCC 204508 / S288c) GN=TDH1 PE=1 SV=3	6.62651	2	3	1	1	332	35.7	8.28	Not Found	High			226229	0.222	76	24
	Checked	Confidence	Annotated Sequence	Modifications	Modifications in Master Proteins	# Protein Groups	# Proteins	# PSMs	Master Protein Accessions	Positions in Master Proteins	# Missed Cleavages	Theo. MH+ [Da]	Found in Sample: [S1] F1: Sample	Found in Sample: [S2] F2: Sample	Area: F1: Sample	Area: F2: Sample	Ions Score A6 Mascot	Confidence A6 Mascot	Ions Score B6 Mascot	Confidence B6 Mascot
	FALSE	High	[R].VPTVDVSVVDLTVK.[L]			2	3	2	P00360; P00359	P00360 [233-246]; P00359 [233-246]	0	1470.84	High	Not Found	1.64442e+07		58	High	20	Medium
	FALSE	High	[R].IAINGFGR.[I]			1	1	1	P00360	P00360 [4-11]	0	847.478	Not Found	High		226229			24	High
FALSE	Master Protein	P40482	Protein transport protein SEC24 OS=Saccharomyces cerevisiae (strain ATCC 204508 / S288c) GN=SEC24 PE=1 SV=1	1.51188	1	1	1	1	926	103.6	6.23	Not Found	High			151948	0.053		24
	Checked	Confidence	Annotated Sequence	Modifications	Modifications in Master Proteins	# Protein Groups	# Proteins	# PSMs	Master Protein Accessions	Positions in Master Proteins	# Missed Cleavages	Theo. MH+ [Da]	Found in Sample: [S1] F1: Sample	Found in Sample: [S2] F2: Sample	Area: F1: Sample	Area: F2: Sample	Ions Score A6 Mascot	Confidence A6 Mascot	Ions Score B6 Mascot	Confidence B6 Mascot
	FALSE	High	[K].EIVVSNTAGGAPLR.[L]			1	1	1	P40482	P40482 [689-702]	0	1383.76	Not Found	High		151948			24	High
FALSE	Master Protein	P38077	ATP synthase subunit gamma, mitochondrial OS=Saccharomyces cerevisiae (strain ATCC 204508 / S288c) GN=ATP3 PE=1 SV=1	3.21543	1	1	1	1	311	34.3	9.31	Not Found	High			1.03887e+06	0.11		24
	Checked	Confidence	Annotated Sequence	Modifications	Modifications in Master Proteins	# Protein Groups	# Proteins	# PSMs	Master Protein Accessions	Positions in Master Proteins	# Missed Cleavages	Theo. MH+ [Da]	Found in Sample: [S1] F1: Sample	Found in Sample: [S2] F2: Sample	Area: F1: Sample	Area: F2: Sample	Ions Score A6 Mascot	Confidence A6 Mascot	Ions Score B6 Mascot	Confidence B6 Mascot
	FALSE	High	[K].ELIVAITSDK.[G]			1	1	1	P38077	P38077 [105-114]	0	1088.62	Not Found	High		1.03887e+06			24	High
FALSE	Master Protein	P53163	54S ribosomal protein L12, mitochondrial OS=Saccharomyces cerevisiae (strain ATCC 204508 / S288c) GN=MNP1 PE=1 SV=1	10.8247	1	1	1	1	194	20.6	9.19	Not Found	High			550977	0.233		24
	Checked	Confidence	Annotated Sequence	Modifications	Modifications in Master Proteins	# Protein Groups	# Proteins	# PSMs	Master Protein Accessions	Positions in Master Proteins	# Missed Cleavages	Theo. MH+ [Da]	Found in Sample: [S1] F1: Sample	Found in Sample: [S2] F2: Sample	Area: F1: Sample	Area: F2: Sample	Ions Score A6 Mascot	Confidence A6 Mascot	Ions Score B6 Mascot	Confidence B6 Mascot
	FALSE	High	[K].IVQDISQLTLLETSSLINELK.[T]			1	1	1	P53163	P53163 [57-77]	0	2357.32	Not Found	High		550977			24	High
FALSE	Master Protein	P43621	Coatomer subunit delta OS=Saccharomyces cerevisiae (strain ATCC 204508 / S288c) GN=RET2 PE=1 SV=3	1.28205	1	2	1	1	546	60.6	5.2	High	High		544004	449496	0.101	24	24
	Checked	Confidence	Annotated Sequence	Modifications	Modifications in Master Proteins	# Protein Groups	# Proteins	# PSMs	Master Protein Accessions	Positions in Master Proteins	# Missed Cleavages	Theo. MH+ [Da]	Found in Sample: [S1] F1: Sample	Found in Sample: [S2] F2: Sample	Area: F1: Sample	Area: F2: Sample	Ions Score A6 Mascot	Confidence A6 Mascot	Ions Score B6 Mascot	Confidence B6 Mascot
	FALSE	High	[R].IQEIIER.[N]			1	1	2	P43621	P43621 [145-151]	0	900.515	High	High	544004	449496	24	High	24	High
FALSE	Master Protein	P03962	Orotidine 5'-phosphate decarboxylase OS=Saccharomyces cerevisiae (strain ATCC 204508 / S288c) GN=URA3 PE=1 SV=2	4.49438	1	1	1	1	267	29.2	7.36	Not Found	High				0.136		24
	Checked	Confidence	Annotated Sequence	Modifications	Modifications in Master Proteins	# Protein Groups	# Proteins	# PSMs	Master Protein Accessions	Positions in Master Proteins	# Missed Cleavages	Theo. MH+ [Da]	Found in Sample: [S1] F1: Sample	Found in Sample: [S2] F2: Sample	Area: F1: Sample	Area: F2: Sample	Ions Score A6 Mascot	Confidence A6 Mascot	Ions Score B6 Mascot	Confidence B6 Mascot
	FALSE	High	[K].ELLELVEALGPK.[I]			1	1	1	P03962	P03962 [43-54]	0	1310.76	Not Found	High					24	High
FALSE	Master Protein	Q01939	26S protease regulatory subunit 8 homolog OS=Saccharomyces cerevisiae (strain ATCC 204508 / S288c) GN=RPT6 PE=1 SV=4	1.7284	1	1	1	1	405	45.2	9.01	Not Found	High			274158	0.093		23
	Checked	Confidence	Annotated Sequence	Modifications	Modifications in Master Proteins	# Protein Groups	# Proteins	# PSMs	Master Protein Accessions	Positions in Master Proteins	# Missed Cleavages	Theo. MH+ [Da]	Found in Sample: [S1] F1: Sample	Found in Sample: [S2] F2: Sample	Area: F1: Sample	Area: F2: Sample	Ions Score A6 Mascot	Confidence A6 Mascot	Ions Score B6 Mascot	Confidence B6 Mascot
	FALSE	High	[K].YIVDVAK.[D]			1	1	1	Q01939	Q01939 [94-100]	0	807.461	Not Found	High		274158			23	High
FALSE	Master Protein	P09440	C-1-tetrahydrofolate synthase, mitochondrial OS=Saccharomyces cerevisiae (strain ATCC 204508 / S288c) GN=MIS1 PE=1 SV=1	1.12821	1	1	1	1	975	106.2	8.66	Not Found	High			1.3858e+06	0.038		23
	Checked	Confidence	Annotated Sequence	Modifications	Modifications in Master Proteins	# Protein Groups	# Proteins	# PSMs	Master Protein Accessions	Positions in Master Proteins	# Missed Cleavages	Theo. MH+ [Da]	Found in Sample: [S1] F1: Sample	Found in Sample: [S2] F2: Sample	Area: F1: Sample	Area: F2: Sample	Ions Score A6 Mascot	Confidence A6 Mascot	Ions Score B6 Mascot	Confidence B6 Mascot
	FALSE	High	[R].LNINPDTITIR.[R]			1	1	1	P09440	P09440 [550-560]	0	1269.72	Not Found	High		1.3858e+06			23	High
FALSE	Master Protein	P43636	Alpha-1,3/1,6-mannosyltransferase ALG2 OS=Saccharomyces cerevisiae (strain ATCC 204508 / S288c) GN=ALG2 PE=1 SV=2	1.19284	1	1	1	1	503	58	6.28	Not Found	High			161314	0.086		23
	Checked	Confidence	Annotated Sequence	Modifications	Modifications in Master Proteins	# Protein Groups	# Proteins	# PSMs	Master Protein Accessions	Positions in Master Proteins	# Missed Cleavages	Theo. MH+ [Da]	Found in Sample: [S1] F1: Sample	Found in Sample: [S2] F2: Sample	Area: F1: Sample	Area: F2: Sample	Ions Score A6 Mascot	Confidence A6 Mascot	Ions Score B6 Mascot	Confidence B6 Mascot
	FALSE	High	[K].ELLLER.[T]			1	1	1	P43636	P43636 [319-324]	0	772.456	Not Found	High		161314			23	High
FALSE	Master Protein	P25340	Delta(24(24(1)))-sterol reductase OS=Saccharomyces cerevisiae (strain ATCC 204508 / S288c) GN=ERG4 PE=1 SV=2	2.32558	1	1	1	1	473	56	8.6	Not Found	High			282657	0.11		23
	Checked	Confidence	Annotated Sequence	Modifications	Modifications in Master Proteins	# Protein Groups	# Proteins	# PSMs	Master Protein Accessions	Positions in Master Proteins	# Missed Cleavages	Theo. MH+ [Da]	Found in Sample: [S1] F1: Sample	Found in Sample: [S2] F2: Sample	Area: F1: Sample	Area: F2: Sample	Ions Score A6 Mascot	Confidence A6 Mascot	Ions Score B6 Mascot	Confidence B6 Mascot
	FALSE	High	[K].TFPFLPYQILK.[N]			1	1	1	P25340	P25340 [369-379]	0	1366.78	Not Found	High		282657			23	High
FALSE	Master Protein	P35997	40S ribosomal protein S27-A OS=Saccharomyces cerevisiae (strain ATCC 204508 / S288c) GN=RPS27A PE=1 SV=1	8.53659	1	2	1	1	82	8.9	9.14	High	High		9.59679e+06	2.20275e+06	0.585	39	23
	Checked	Confidence	Annotated Sequence	Modifications	Modifications in Master Proteins	# Protein Groups	# Proteins	# PSMs	Master Protein Accessions	Positions in Master Proteins	# Missed Cleavages	Theo. MH+ [Da]	Found in Sample: [S1] F1: Sample	Found in Sample: [S2] F2: Sample	Area: F1: Sample	Area: F2: Sample	Ions Score A6 Mascot	Confidence A6 Mascot	Ions Score B6 Mascot	Confidence B6 Mascot
	FALSE	High	[R].SYFLDVK.[C]			1	2	2	P35997	P35997 [30-36]	0	871.456	High	High	9.59679e+06	2.20275e+06	39	High	23	High
FALSE	Master Protein	Q12250	26S proteasome regulatory subunit RPN5 OS=Saccharomyces cerevisiae (strain ATCC 204508 / S288c) GN=RPN5 PE=1 SV=3	3.14607	1	1	1	1	445	51.7	6.13	Not Found	High			264927	0.077		22
	Checked	Confidence	Annotated Sequence	Modifications	Modifications in Master Proteins	# Protein Groups	# Proteins	# PSMs	Master Protein Accessions	Positions in Master Proteins	# Missed Cleavages	Theo. MH+ [Da]	Found in Sample: [S1] F1: Sample	Found in Sample: [S2] F2: Sample	Area: F1: Sample	Area: F2: Sample	Ions Score A6 Mascot	Confidence A6 Mascot	Ions Score B6 Mascot	Confidence B6 Mascot
	FALSE	High	[K].IQFILEQMELSILK.[G]	1xOxidation [M8(100)]		1	1	1	Q12250	Q12250 [177-190]	0	1720.96	Not Found	High		264927			22	High
FALSE	Master Protein	C7GVZ9	40S ribosomal protein S1-B OS=Saccharomyces cerevisiae (strain JAY291) GN=RPS1B PE=3 SV=1	6.27451	2	2	2	1	255	28.8	10.1	High	High		973060	521077	0.274	30	22
	Checked	Confidence	Annotated Sequence	Modifications	Modifications in Master Proteins	# Protein Groups	# Proteins	# PSMs	Master Protein Accessions	Positions in Master Proteins	# Missed Cleavages	Theo. MH+ [Da]	Found in Sample: [S1] F1: Sample	Found in Sample: [S2] F2: Sample	Area: F1: Sample	Area: F2: Sample	Ions Score A6 Mascot	Confidence A6 Mascot	Ions Score B6 Mascot	Confidence B6 Mascot
	FALSE	High	[K].VISEILTR.[E]			1	2	1	C7GVZ9	C7GVZ9 [167-174]	0	930.562	High	Not Found	973060		30	High
	FALSE	High	[R].IFAIAFTR.[K]			1	3	1	C7GVZ9	C7GVZ9 [137-144]	0	938.546	Not Found	High		521077	16	Medium	22	High
FALSE	Master Protein	P0CX46	60S ribosomal protein L2-B OS=Saccharomyces cerevisiae (strain ATCC 204508 / S288c) GN=RPL2B PE=1 SV=1	4.33071	1	1	1	1	254	27.4	11.11	Not Found	High			2.08389e+06	0.166		21
	Checked	Confidence	Annotated Sequence	Modifications	Modifications in Master Proteins	# Protein Groups	# Proteins	# PSMs	Master Protein Accessions	Positions in Master Proteins	# Missed Cleavages	Theo. MH+ [Da]	Found in Sample: [S1] F1: Sample	Found in Sample: [S2] F2: Sample	Area: F1: Sample	Area: F2: Sample	Ions Score A6 Mascot	Confidence A6 Mascot	Ions Score B6 Mascot	Confidence B6 Mascot
	FALSE	High	[R].GVIGVIAGGGR.[V]			1	1	1	P0CX46	P0CX46 [164-174]	0	955.568	Not Found	High		2.08389e+06	7	Low	21	High
FALSE	Master Protein	P36148	Glycerol-3-phosphate O-acyltransferase 2 OS=Saccharomyces cerevisiae (strain ATCC 204508 / S288c) GN=GPT2 PE=1 SV=1	1.48048	1	1	1	1	743	83.6	9.48	Not Found	High			451872	0.055		21
	Checked	Confidence	Annotated Sequence	Modifications	Modifications in Master Proteins	# Protein Groups	# Proteins	# PSMs	Master Protein Accessions	Positions in Master Proteins	# Missed Cleavages	Theo. MH+ [Da]	Found in Sample: [S1] F1: Sample	Found in Sample: [S2] F2: Sample	Area: F1: Sample	Area: F2: Sample	Ions Score A6 Mascot	Confidence A6 Mascot	Ions Score B6 Mascot	Confidence B6 Mascot
	FALSE	High	[R].LPLPAIVEINR.[R]			1	1	1	P36148	P36148 [378-388]	0	1234.75	Not Found	High		451872			21	High
FALSE	Master Protein	P0CX42	60S ribosomal protein L23-B OS=Saccharomyces cerevisiae (strain ATCC 204508 / S288c) GN=RPL23B PE=1 SV=1	5.83942	1	1	1	1	137	14.5	10.33	Not Found	High			2.4997e+06	0.259		21
	Checked	Confidence	Annotated Sequence	Modifications	Modifications in Master Proteins	# Protein Groups	# Proteins	# PSMs	Master Protein Accessions	Positions in Master Proteins	# Missed Cleavages	Theo. MH+ [Da]	Found in Sample: [S1] F1: Sample	Found in Sample: [S2] F2: Sample	Area: F1: Sample	Area: F2: Sample	Ions Score A6 Mascot	Confidence A6 Mascot	Ions Score B6 Mascot	Confidence B6 Mascot
	FALSE	High	[R].NLYIIAVK.[G]			1	1	1	P0CX42	P0CX42 [33-40]	0	933.577	Not Found	High		2.4997e+06	4	Low	21	High
FALSE	Master Protein	Q08961	Ribosomal lysine N-methyltransferase 1 OS=Saccharomyces cerevisiae (strain ATCC 204508 / S288c) GN=RKM1 PE=1 SV=1	1.20069	1	1	1	1	583	67.1	5.14	Not Found	High			5.48692e+06	0.059		19
	Checked	Confidence	Annotated Sequence	Modifications	Modifications in Master Proteins	# Protein Groups	# Proteins	# PSMs	Master Protein Accessions	Positions in Master Proteins	# Missed Cleavages	Theo. MH+ [Da]	Found in Sample: [S1] F1: Sample	Found in Sample: [S2] F2: Sample	Area: F1: Sample	Area: F2: Sample	Ions Score A6 Mascot	Confidence A6 Mascot	Ions Score B6 Mascot	Confidence B6 Mascot
	FALSE	High	[K].FLYTDLK.[G]			1	1	1	Q08961	Q08961 [26-32]	0	899.487	Not Found	High		5.48692e+06			19	High
FALSE	Master Protein	P0C0W1	40S ribosomal protein S22-A OS=Saccharomyces cerevisiae (strain ATCC 204508 / S288c) GN=RPS22A PE=1 SV=2	6.15385	1	1	1	1	130	14.6	9.94	Not Found	High			1.30719e+06	0.259		19
	Checked	Confidence	Annotated Sequence	Modifications	Modifications in Master Proteins	# Protein Groups	# Proteins	# PSMs	Master Protein Accessions	Positions in Master Proteins	# Missed Cleavages	Theo. MH+ [Da]	Found in Sample: [S1] F1: Sample	Found in Sample: [S2] F2: Sample	Area: F1: Sample	Area: F2: Sample	Ions Score A6 Mascot	Confidence A6 Mascot	Ions Score B6 Mascot	Confidence B6 Mascot
	FALSE	High	[K].IVVQLNGR.[L]			1	2	1	P0C0W1	P0C0W1 [61-68]	0	898.547	Not Found	High		1.30719e+06			19	High
FALSE	Master Protein	P25365	Putative guanine nucleotide-exchange factor SED4 OS=Saccharomyces cerevisiae (strain ATCC 204508 / S288c) GN=SED4 PE=1 SV=1	0.657277	1	2	1	1	1065	114	4.73	High	High		46491.7	85744.7	0.062	14	15
	Checked	Confidence	Annotated Sequence	Modifications	Modifications in Master Proteins	# Protein Groups	# Proteins	# PSMs	Master Protein Accessions	Positions in Master Proteins	# Missed Cleavages	Theo. MH+ [Da]	Found in Sample: [S1] F1: Sample	Found in Sample: [S2] F2: Sample	Area: F1: Sample	Area: F2: Sample	Ions Score A6 Mascot	Confidence A6 Mascot	Ions Score B6 Mascot	Confidence B6 Mascot
	FALSE	High	[K].LVQLVPR.[V]			1	1	2	P25365	P25365 [295-301]	0	824.535	High	High	46491.7	85744.7	14	High	15	High
FALSE	Master Protein	P02293	Histone H2B.1 OS=Saccharomyces cerevisiae (strain ATCC 204508 / S288c) GN=HTB1 PE=1 SV=2	6.87023	1	1	1	1	131	14.2	10.1	Not Found	High			897330	0.233		15
	Checked	Confidence	Annotated Sequence	Modifications	Modifications in Master Proteins	# Protein Groups	# Proteins	# PSMs	Master Protein Accessions	Positions in Master Proteins	# Missed Cleavages	Theo. MH+ [Da]	Found in Sample: [S1] F1: Sample	Found in Sample: [S2] F2: Sample	Area: F1: Sample	Area: F2: Sample	Ions Score A6 Mascot	Confidence A6 Mascot	Ions Score B6 Mascot	Confidence B6 Mascot
	FALSE	High	[R].LILPGELAK.[H]			1	2	1	P02293	P02293 [104-112]	0	953.603	Not Found	High		897330	9	Low	15	High
FALSE	Master Protein	P05748	60S ribosomal protein L15-A OS=Saccharomyces cerevisiae (strain ATCC 204508 / S288c) GN=RPL15A PE=1 SV=3	3.43137	1	1	1	1	204	24.4	11.39	High	Not Found		771653		0.233	43
	Checked	Confidence	Annotated Sequence	Modifications	Modifications in Master Proteins	# Protein Groups	# Proteins	# PSMs	Master Protein Accessions	Positions in Master Proteins	# Missed Cleavages	Theo. MH+ [Da]	Found in Sample: [S1] F1: Sample	Found in Sample: [S2] F2: Sample	Area: F1: Sample	Area: F2: Sample	Ions Score A6 Mascot	Confidence A6 Mascot	Ions Score B6 Mascot	Confidence B6 Mascot
	FALSE	High	[K].QGFVIYR.[V]			1	2	1	P05748	P05748 [57-63]	0	882.483	High	Not Found	771653		43	High
FALSE	Master Protein	P25651	Monopolin complex subunit CSM1 OS=Saccharomyces cerevisiae (strain ATCC 204508 / S288c) GN=CSM1 PE=1 SV=1	13.6842	2	2	2	1	190	21.7	5.19	High	Not Found		1.26313e+06		0.668	72
	Checked	Confidence	Annotated Sequence	Modifications	Modifications in Master Proteins	# Protein Groups	# Proteins	# PSMs	Master Protein Accessions	Positions in Master Proteins	# Missed Cleavages	Theo. MH+ [Da]	Found in Sample: [S1] F1: Sample	Found in Sample: [S2] F2: Sample	Area: F1: Sample	Area: F2: Sample	Ions Score A6 Mascot	Confidence A6 Mascot	Ions Score B6 Mascot	Confidence B6 Mascot
	FALSE	High	[K].GQAQVTEVIYAPVLK.[Q]			1	1	1	P25651	P25651 [125-139]	0	1615.91	High	Not Found	1.27219e+06		50	High
	FALSE	High	[R].STEELYSLQSK.[L]			1	1	1	P25651	P25651 [142-152]	0	1284.63	High	Not Found	1.25406e+06		37	High
FALSE	Master Protein	P53141	Myosin light chain 1 OS=Saccharomyces cerevisiae (strain ATCC 204508 / S288c) GN=MLC1 PE=1 SV=1	12.7517	1	1	1	1	149	16.4	4.73	High	Not Found		235200		0.194	40
	Checked	Confidence	Annotated Sequence	Modifications	Modifications in Master Proteins	# Protein Groups	# Proteins	# PSMs	Master Protein Accessions	Positions in Master Proteins	# Missed Cleavages	Theo. MH+ [Da]	Found in Sample: [S1] F1: Sample	Found in Sample: [S2] F2: Sample	Area: F1: Sample	Area: F2: Sample	Ions Score A6 Mascot	Confidence A6 Mascot	Ions Score B6 Mascot	Confidence B6 Mascot
	FALSE	High	[R].DASSLTLDQITGLIEVNEK.[E]			1	1	1	P53141	P53141 [55-73]	0	2046.06	High	Not Found	235200		40	High	1	Low
FALSE	Master Protein	Q05543	Regulator of Ty1 transposition protein 103 OS=Saccharomyces cerevisiae (strain ATCC 204508 / S288c) GN=RTT103 PE=1 SV=1	1.95599	1	1	1	1	409	46.5	4.93	High	Not Found		111281		0.089	31
	Checked	Confidence	Annotated Sequence	Modifications	Modifications in Master Proteins	# Protein Groups	# Proteins	# PSMs	Master Protein Accessions	Positions in Master Proteins	# Missed Cleavages	Theo. MH+ [Da]	Found in Sample: [S1] F1: Sample	Found in Sample: [S2] F2: Sample	Area: F1: Sample	Area: F2: Sample	Ions Score A6 Mascot	Confidence A6 Mascot	Ions Score B6 Mascot	Confidence B6 Mascot
	FALSE	High	[K].VAAEVLGR.[I]			1	1	1	Q05543	Q05543 [86-93]	0	814.478	High	Not Found	111281		31	High	18	Medium
FALSE	Master Protein	Q12265	Ribose-phosphate pyrophosphokinase 5 OS=Saccharomyces cerevisiae (strain ATCC 204508 / S288c) GN=PRS5 PE=1 SV=1	3.62903	1	1	1	1	496	53.5	7.28	High	Not Found		200805		0.086	35
	Checked	Confidence	Annotated Sequence	Modifications	Modifications in Master Proteins	# Protein Groups	# Proteins	# PSMs	Master Protein Accessions	Positions in Master Proteins	# Missed Cleavages	Theo. MH+ [Da]	Found in Sample: [S1] F1: Sample	Found in Sample: [S2] F2: Sample	Area: F1: Sample	Area: F2: Sample	Ions Score A6 Mascot	Confidence A6 Mascot	Ions Score B6 Mascot	Confidence B6 Mascot
	FALSE	High	[R].IPDYQDAVIVSPDAGGAK.[R]			1	1	1	Q12265	Q12265 [273-290]	0	1815.91	High	Not Found	200805		35	High
FALSE	Master Protein	Q03533	Serine/threonine-protein kinase TDA1 OS=Saccharomyces cerevisiae (strain ATCC 204508 / S288c) GN=TDA1 PE=1 SV=1	1.19454	1	1	1	1	586	66.2	6.96	High	Not Found		1.65006e+07		0.07	25
	Checked	Confidence	Annotated Sequence	Modifications	Modifications in Master Proteins	# Protein Groups	# Proteins	# PSMs	Master Protein Accessions	Positions in Master Proteins	# Missed Cleavages	Theo. MH+ [Da]	Found in Sample: [S1] F1: Sample	Found in Sample: [S2] F2: Sample	Area: F1: Sample	Area: F2: Sample	Ions Score A6 Mascot	Confidence A6 Mascot	Ions Score B6 Mascot	Confidence B6 Mascot
	FALSE	High	[R].SISEKIR.[D]			1	1	1	Q03533	Q03533 [91-97]	1	832.489	High	Not Found	1.65006e+07		25	High	21	Medium
FALSE	Master Protein	Q03144	Pyridoxal 5'-phosphate synthase subunit SNO1 OS=Saccharomyces cerevisiae (strain ATCC 204508 / S288c) GN=SNO1 PE=1 SV=1	3.57143	1	1	1	1	224	24.9	7.18	High	Not Found		154538		0.179	26
	Checked	Confidence	Annotated Sequence	Modifications	Modifications in Master Proteins	# Protein Groups	# Proteins	# PSMs	Master Protein Accessions	Positions in Master Proteins	# Missed Cleavages	Theo. MH+ [Da]	Found in Sample: [S1] F1: Sample	Found in Sample: [S2] F2: Sample	Area: F1: Sample	Area: F2: Sample	Ions Score A6 Mascot	Confidence A6 Mascot	Ions Score B6 Mascot	Confidence B6 Mascot
	FALSE	High	[R].ILDPIAVK.[S]			1	1	1	Q03144	Q03144 [168-175]	0	868.55	High	Not Found	154538		26	High	11	Low
FALSE	Master Protein	P0CX32	40S ribosomal protein S24-B OS=Saccharomyces cerevisiae (strain ATCC 204508 / S288c) GN=RPS24B PE=1 SV=1	6.66667	1	1	1	1	135	15.3	10.51	High	Not Found		3.14422e+06		0.259	26
	Checked	Confidence	Annotated Sequence	Modifications	Modifications in Master Proteins	# Protein Groups	# Proteins	# PSMs	Master Protein Accessions	Positions in Master Proteins	# Missed Cleavages	Theo. MH+ [Da]	Found in Sample: [S1] F1: Sample	Found in Sample: [S2] F2: Sample	Area: F1: Sample	Area: F2: Sample	Ions Score A6 Mascot	Confidence A6 Mascot	Ions Score B6 Mascot	Confidence B6 Mascot
	FALSE	High	[K].VISNPLLAR.[K]			1	1	1	P0CX32	P0CX32 [12-20]	0	982.604	High	Not Found	3.14422e+06		26	High	8	Low
FALSE	Master Protein	A6ZPE5	Nucleolar protein 58 OS=Saccharomyces cerevisiae (strain YJM789) GN=NOP58 PE=3 SV=1	1.95695	1	1	1	1	511	56.9	8.94	High	Not Found		1.36146e+06		0.077	36
	Checked	Confidence	Annotated Sequence	Modifications	Modifications in Master Proteins	# Protein Groups	# Proteins	# PSMs	Master Protein Accessions	Positions in Master Proteins	# Missed Cleavages	Theo. MH+ [Da]	Found in Sample: [S1] F1: Sample	Found in Sample: [S2] F2: Sample	Area: F1: Sample	Area: F2: Sample	Ions Score A6 Mascot	Confidence A6 Mascot	Ions Score B6 Mascot	Confidence B6 Mascot
	FALSE	High	[R].EQLSNYLSAR.[M]			1	2	1	A6ZPE5	A6ZPE5 [270-279]	0	1180.6	High	Not Found	1.36146e+06		36	High
FALSE	Master Protein	Q06385	Vacuolar protein sorting-associated protein 74 OS=Saccharomyces cerevisiae (strain ATCC 204508 / S288c) GN=VPS74 PE=1 SV=1	2.31884	1	1	1	1	345	39.3	5.12	High	Not Found		626667		0.122	25
	Checked	Confidence	Annotated Sequence	Modifications	Modifications in Master Proteins	# Protein Groups	# Proteins	# PSMs	Master Protein Accessions	Positions in Master Proteins	# Missed Cleavages	Theo. MH+ [Da]	Found in Sample: [S1] F1: Sample	Found in Sample: [S2] F2: Sample	Area: F1: Sample	Area: F2: Sample	Ions Score A6 Mascot	Confidence A6 Mascot	Ions Score B6 Mascot	Confidence B6 Mascot
	FALSE	High	[R].VLSVLVSR.[N]			1	1	1	Q06385	Q06385 [224-231]	0	872.556	High	Not Found	626667		25	High	22	Medium
FALSE	Master Protein	P29029	Endochitinase OS=Saccharomyces cerevisiae (strain ATCC 204508 / S288c) GN=CTS1 PE=1 SV=2	1.42349	1	1	1	1	562	59	4.55	High	Not Found		926017		0.179	27
	Checked	Confidence	Annotated Sequence	Modifications	Modifications in Master Proteins	# Protein Groups	# Proteins	# PSMs	Master Protein Accessions	Positions in Master Proteins	# Missed Cleavages	Theo. MH+ [Da]	Found in Sample: [S1] F1: Sample	Found in Sample: [S2] F2: Sample	Area: F1: Sample	Area: F2: Sample	Ions Score A6 Mascot	Confidence A6 Mascot	Ions Score B6 Mascot	Confidence B6 Mascot
	FALSE	High	[R].TLFAEGTK.[Q]			1	1	1	P29029	P29029 [173-180]	0	866.462	High	Not Found	926017		27	High	2	Low
FALSE	Master Protein	Q04013	Citrate/oxoglutarate carrier protein OS=Saccharomyces cerevisiae (strain ATCC 204508 / S288c) GN=YHM2 PE=1 SV=1	2.54777	1	1	1	1	314	34.2	9.88	High	Not Found		444562		0.122	36
	Checked	Confidence	Annotated Sequence	Modifications	Modifications in Master Proteins	# Protein Groups	# Proteins	# PSMs	Master Protein Accessions	Positions in Master Proteins	# Missed Cleavages	Theo. MH+ [Da]	Found in Sample: [S1] F1: Sample	Found in Sample: [S2] F2: Sample	Area: F1: Sample	Area: F2: Sample	Ions Score A6 Mascot	Confidence A6 Mascot	Ions Score B6 Mascot	Confidence B6 Mascot
	FALSE	High	[K].GVNAVAIR.[Q]			1	1	1	Q04013	Q04013 [174-181]	0	799.478	High	Not Found	444562		36	High
FALSE	Master Protein	P47120	Deoxyhypusine hydroxylase OS=Saccharomyces cerevisiae (strain ATCC 204508 / S288c) GN=LIA1 PE=1 SV=1	1.84615	1	1	1	1	325	36.1	4.87	High	Not Found		243644		0.101	29
	Checked	Confidence	Annotated Sequence	Modifications	Modifications in Master Proteins	# Protein Groups	# Proteins	# PSMs	Master Protein Accessions	Positions in Master Proteins	# Missed Cleavages	Theo. MH+ [Da]	Found in Sample: [S1] F1: Sample	Found in Sample: [S2] F2: Sample	Area: F1: Sample	Area: F2: Sample	Ions Score A6 Mascot	Confidence A6 Mascot	Ions Score B6 Mascot	Confidence B6 Mascot
	FALSE	High	[K].QPLFQR.[Y]			1	1	1	P47120	P47120 [200-205]	0	788.441	High	Not Found	243644		29	High
FALSE	Master Protein	P07280	40S ribosomal protein S19-A OS=Saccharomyces cerevisiae (strain ATCC 204508 / S288c) GN=RPS19A PE=1 SV=2	11.8056	1	2	1	1	144	15.9	9.61	High	Not Found		641046		0.425	118
	Checked	Confidence	Annotated Sequence	Modifications	Modifications in Master Proteins	# Protein Groups	# Proteins	# PSMs	Master Protein Accessions	Positions in Master Proteins	# Missed Cleavages	Theo. MH+ [Da]	Found in Sample: [S1] F1: Sample	Found in Sample: [S2] F2: Sample	Area: F1: Sample	Area: F2: Sample	Ions Score A6 Mascot	Confidence A6 Mascot	Ions Score B6 Mascot	Confidence B6 Mascot
	FALSE	High	[R].DVAAQDFINAYASFLQR.[Q]			1	2	2	P07280	P07280 [8-24]	0	1928.95	High	Not Found	641046		81	High	23	Medium
FALSE	Master Protein	Q12018	Cell division control protein 53 OS=Saccharomyces cerevisiae (strain ATCC 204508 / S288c) GN=CDC53 PE=1 SV=1	4.90798	3	3	3	1	815	93.9	8.41	High	Not Found		959190		0.134	87
	Checked	Confidence	Annotated Sequence	Modifications	Modifications in Master Proteins	# Protein Groups	# Proteins	# PSMs	Master Protein Accessions	Positions in Master Proteins	# Missed Cleavages	Theo. MH+ [Da]	Found in Sample: [S1] F1: Sample	Found in Sample: [S2] F2: Sample	Area: F1: Sample	Area: F2: Sample	Ions Score A6 Mascot	Confidence A6 Mascot	Ions Score B6 Mascot	Confidence B6 Mascot
	FALSE	High	[K].DVLINELLDQVTLGR.[E]			1	1	1	Q12018	Q12018 [171-185]	0	1697.94	High	Not Found	216423		36	High	9	Low
	FALSE	High	[R].LIHGTSTSAEDEENIIQR.[L]			1	1	1	Q12018	Q12018 [489-506]	0	2012.99	High	Not Found	1.69312e+06		50	High
	FALSE	High	[K].YSDILLK.[K]			1	1	1	Q12018	Q12018 [442-448]	0	851.487	High	Not Found	968025		32	High
FALSE	Master Protein	P53549	26S protease subunit RPT4 OS=Saccharomyces cerevisiae (strain ATCC 204508 / S288c) GN=RPT4 PE=1 SV=4	3.43249	1	1	1	1	437	49.4	5.73	High	Not Found		854449		0.089	25
	Checked	Confidence	Annotated Sequence	Modifications	Modifications in Master Proteins	# Protein Groups	# Proteins	# PSMs	Master Protein Accessions	Positions in Master Proteins	# Missed Cleavages	Theo. MH+ [Da]	Found in Sample: [S1] F1: Sample	Found in Sample: [S2] F2: Sample	Area: F1: Sample	Area: F2: Sample	Ions Score A6 Mascot	Confidence A6 Mascot	Ions Score B6 Mascot	Confidence B6 Mascot
	FALSE	High	[R].EVIELPLKNPEIFQR.[V]			1	1	1	P53549	P53549 [195-209]	1	1825.02	High	Not Found	854449		25	High	19	Medium
FALSE	Master Protein	P39990	13 kDa ribonucleoprotein-associated protein OS=Saccharomyces cerevisiae (strain ATCC 204508 / S288c) GN=SNU13 PE=1 SV=1	17.4603	1	1	1	1	126	13.6	7.85	High	Not Found		1.80409e+06		0.334	46
	Checked	Confidence	Annotated Sequence	Modifications	Modifications in Master Proteins	# Protein Groups	# Proteins	# PSMs	Master Protein Accessions	Positions in Master Proteins	# Missed Cleavages	Theo. MH+ [Da]	Found in Sample: [S1] F1: Sample	Found in Sample: [S2] F2: Sample	Area: F1: Sample	Area: F2: Sample	Ions Score A6 Mascot	Confidence A6 Mascot	Ions Score B6 Mascot	Confidence B6 Mascot
	FALSE	High	[R].ACGVSRPVIAASITTNDASAIK.[T]	1xCarbamidomethyl [C2(100)]		1	1	1	P39990	P39990 [90-111]	0	2202.15	High	Not Found	1.80409e+06		46	High
FALSE	Master Protein	P40069	Importin subunit beta-4 OS=Saccharomyces cerevisiae (strain ATCC 204508 / S288c) GN=KAP123 PE=1 SV=1	1.34771	1	1	1	1	1113	122.5	4.63	High	Not Found		774281		0.038	34
	Checked	Confidence	Annotated Sequence	Modifications	Modifications in Master Proteins	# Protein Groups	# Proteins	# PSMs	Master Protein Accessions	Positions in Master Proteins	# Missed Cleavages	Theo. MH+ [Da]	Found in Sample: [S1] F1: Sample	Found in Sample: [S2] F2: Sample	Area: F1: Sample	Area: F2: Sample	Ions Score A6 Mascot	Confidence A6 Mascot	Ions Score B6 Mascot	Confidence B6 Mascot
	FALSE	High	[K].LYQENSPVITNETPR.[I]			1	1	1	P40069	P40069 [1028-1042]	0	1760.88	High	Not Found	774281		34	High	1	Low
FALSE	Master Protein	P17555	Adenylyl cyclase-associated protein OS=Saccharomyces cerevisiae (strain ATCC 204508 / S288c) GN=SRV2 PE=1 SV=1	2.47148	1	1	1	1	526	57.5	5.64	High	Not Found		801026		0.08	31
	Checked	Confidence	Annotated Sequence	Modifications	Modifications in Master Proteins	# Protein Groups	# Proteins	# PSMs	Master Protein Accessions	Positions in Master Proteins	# Missed Cleavages	Theo. MH+ [Da]	Found in Sample: [S1] F1: Sample	Found in Sample: [S2] F2: Sample	Area: F1: Sample	Area: F2: Sample	Ions Score A6 Mascot	Confidence A6 Mascot	Ions Score B6 Mascot	Confidence B6 Mascot
	FALSE	High	[K].IDTVVLDALQLLK.[G]			1	1	1	P17555	P17555 [99-111]	0	1440.87	High	Not Found	801026		31	High	15	Medium
FALSE	Master Protein	P14540	Fructose-bisphosphate aldolase OS=Saccharomyces cerevisiae (strain ATCC 204508 / S288c) GN=FBA1 PE=1 SV=3	1.94986	1	1	1	1	359	39.6	5.78	High	Not Found		895957		0.136	31
	Checked	Confidence	Annotated Sequence	Modifications	Modifications in Master Proteins	# Protein Groups	# Proteins	# PSMs	Master Protein Accessions	Positions in Master Proteins	# Missed Cleavages	Theo. MH+ [Da]	Found in Sample: [S1] F1: Sample	Found in Sample: [S2] F2: Sample	Area: F1: Sample	Area: F2: Sample	Ions Score A6 Mascot	Confidence A6 Mascot	Ions Score B6 Mascot	Confidence B6 Mascot
	FALSE	High	[M].GVEQILK.[R]			1	1	1	P14540	P14540 [2-8]	0	786.472	High	Not Found	895957		31	High	15	Low
FALSE	Master Protein	Q12429	Diphthine--ammonia ligase OS=Saccharomyces cerevisiae (strain ATCC 204508 / S288c) GN=DPH6 PE=1 SV=1	0.875912	1	1	1	1	685	77.9	5.88	High	Not Found		197853		0.056	31
	Checked	Confidence	Annotated Sequence	Modifications	Modifications in Master Proteins	# Protein Groups	# Proteins	# PSMs	Master Protein Accessions	Positions in Master Proteins	# Missed Cleavages	Theo. MH+ [Da]	Found in Sample: [S1] F1: Sample	Found in Sample: [S2] F2: Sample	Area: F1: Sample	Area: F2: Sample	Ions Score A6 Mascot	Confidence A6 Mascot	Ions Score B6 Mascot	Confidence B6 Mascot
	FALSE	High	[K].ISELPR.[G]			1	1	1	Q12429	Q12429 [556-561]	0	714.414	High	Not Found	197853		31	High
FALSE	Master Protein	P38708	Putative proline--tRNA ligase YHR020W OS=Saccharomyces cerevisiae (strain ATCC 204508 / S288c) GN=YHR020W PE=1 SV=1	5.23256	2	2	2	1	688	77.3	6.4	High	Not Found		1.05055e+06		0.113	39
	Checked	Confidence	Annotated Sequence	Modifications	Modifications in Master Proteins	# Protein Groups	# Proteins	# PSMs	Master Protein Accessions	Positions in Master Proteins	# Missed Cleavages	Theo. MH+ [Da]	Found in Sample: [S1] F1: Sample	Found in Sample: [S2] F2: Sample	Area: F1: Sample	Area: F2: Sample	Ions Score A6 Mascot	Confidence A6 Mascot	Ions Score B6 Mascot	Confidence B6 Mascot
	FALSE	High	[K].SATPVPIVVVALQSTTTPSALIANATSSK.[D]			1	1	1	P38708	P38708 [36-64]	0	2824.57	High	Not Found	896963		27	High	8	Low
	FALSE	High	[K].FSQYELK.[G]			1	1	1	P38708	P38708 [527-533]	0	914.462	High	Not Found	1.20414e+06		27	High
FALSE	Master Protein	P40303	Proteasome subunit alpha type-4 OS=Saccharomyces cerevisiae (strain ATCC 204508 / S288c) GN=PRE6 PE=1 SV=1	3.54331	1	1	1	1	254	28.4	7.36	High	Not Found				0.179	27
	Checked	Confidence	Annotated Sequence	Modifications	Modifications in Master Proteins	# Protein Groups	# Proteins	# PSMs	Master Protein Accessions	Positions in Master Proteins	# Missed Cleavages	Theo. MH+ [Da]	Found in Sample: [S1] F1: Sample	Found in Sample: [S2] F2: Sample	Area: F1: Sample	Area: F2: Sample	Ions Score A6 Mascot	Confidence A6 Mascot	Ions Score B6 Mascot	Confidence B6 Mascot
	FALSE	High	[K].NCVVLGCER.[R]	2xCarbamidomethyl [C2(100); C7(100)]		1	1	1	P40303	P40303 [40-48]	0	1106.51	High	Not Found			27	High
FALSE	Master Protein	P17967	Protein disulfide-isomerase OS=Saccharomyces cerevisiae (strain ATCC 204508 / S288c) GN=PDI1 PE=1 SV=2	1.341	1	1	1	1	522	58.2	4.53	High	Not Found		2.33166e+06		0.08	26
	Checked	Confidence	Annotated Sequence	Modifications	Modifications in Master Proteins	# Protein Groups	# Proteins	# PSMs	Master Protein Accessions	Positions in Master Proteins	# Missed Cleavages	Theo. MH+ [Da]	Found in Sample: [S1] F1: Sample	Found in Sample: [S2] F2: Sample	Area: F1: Sample	Area: F2: Sample	Ions Score A6 Mascot	Confidence A6 Mascot	Ions Score B6 Mascot	Confidence B6 Mascot
	FALSE	High	[K].AIESLVK.[D]			1	1	1	P17967	P17967 [348-354]	0	759.461	High	Not Found	2.33166e+06		26	High	17	Low
FALSE	Master Protein	P25294	Protein SIS1 OS=Saccharomyces cerevisiae (strain ATCC 204508 / S288c) GN=SIS1 PE=1 SV=1	2.27273	1	1	1	1	352	37.6	9.03	High	Not Found		603883		0.136	38
	Checked	Confidence	Annotated Sequence	Modifications	Modifications in Master Proteins	# Protein Groups	# Proteins	# PSMs	Master Protein Accessions	Positions in Master Proteins	# Missed Cleavages	Theo. MH+ [Da]	Found in Sample: [S1] F1: Sample	Found in Sample: [S2] F2: Sample	Area: F1: Sample	Area: F2: Sample	Ions Score A6 Mascot	Confidence A6 Mascot	Ions Score B6 Mascot	Confidence B6 Mascot
	FALSE	High	[K].ESLLGFSK.[T]			1	1	1	P25294	P25294 [278-285]	0	880.477	High	Not Found	603883		38	High	10	Low
FALSE	Master Protein	P05626	ATP synthase subunit 4, mitochondrial OS=Saccharomyces cerevisiae (strain ATCC 204508 / S288c) GN=ATP4 PE=1 SV=2	3.68852	1	1	1	1	244	26.9	9.13	High	Not Found		401393		0.136	24
	Checked	Confidence	Annotated Sequence	Modifications	Modifications in Master Proteins	# Protein Groups	# Proteins	# PSMs	Master Protein Accessions	Positions in Master Proteins	# Missed Cleavages	Theo. MH+ [Da]	Found in Sample: [S1] F1: Sample	Found in Sample: [S2] F2: Sample	Area: F1: Sample	Area: F2: Sample	Ions Score A6 Mascot	Confidence A6 Mascot	Ions Score B6 Mascot	Confidence B6 Mascot
	FALSE	High	[K].VSDVLNASR.[N]			1	1	1	P05626	P05626 [123-131]	0	960.511	High	Not Found	401393		24	High	14	Low
FALSE	Master Protein	P40002	Transcriptional regulator MIT1 OS=Saccharomyces cerevisiae (strain ATCC 204508 / S288c) GN=MIT1 PE=1 SV=1	4.8048	1	1	1	1	666	72.5	7.17	High	Not Found		266001		0.155	43
	Checked	Confidence	Annotated Sequence	Modifications	Modifications in Master Proteins	# Protein Groups	# Proteins	# PSMs	Master Protein Accessions	Positions in Master Proteins	# Missed Cleavages	Theo. MH+ [Da]	Found in Sample: [S1] F1: Sample	Found in Sample: [S2] F2: Sample	Area: F1: Sample	Area: F2: Sample	Ions Score A6 Mascot	Confidence A6 Mascot	Ions Score B6 Mascot	Confidence B6 Mascot
	FALSE	High	[K].ELDKENAGSNANATSSGSTDSAVITDGTSGAR.[N]			1	1	1	P40002	P40002 [83-114]	1	3083.4	High	Not Found	266001		43	High
FALSE	Master Protein	Q04951	Probable family 17 glucosidase SCW10 OS=Saccharomyces cerevisiae (strain ATCC 204508 / S288c) GN=SCW10 PE=1 SV=1	6.94087	2	2	2	1	389	40.4	4.65	High	Not Found		1.78258e+06		0.389	70
	Checked	Confidence	Annotated Sequence	Modifications	Modifications in Master Proteins	# Protein Groups	# Proteins	# PSMs	Master Protein Accessions	Positions in Master Proteins	# Missed Cleavages	Theo. MH+ [Da]	Found in Sample: [S1] F1: Sample	Found in Sample: [S2] F2: Sample	Area: F1: Sample	Area: F2: Sample	Ions Score A6 Mascot	Confidence A6 Mascot	Ions Score B6 Mascot	Confidence B6 Mascot
	FALSE	High	[K].GDTYGEAVPSK.[A]			1	1	1	Q04951	Q04951 [333-343]	0	1123.53	High	Not Found	1.33757e+06		31	High	5	Low
	FALSE	High	[R].LYGVDCSQVENVLQAK.[T]	1xCarbamidomethyl [C6(100)]		1	1	1	Q04951	Q04951 [171-186]	0	1822.9	High	Not Found	2.2276e+06		54	High
FALSE	Master Protein	P05738	60S ribosomal protein L9-A OS=Saccharomyces cerevisiae (strain ATCC 204508 / S288c) GN=RPL9A PE=1 SV=2	6.28272	1	1	1	1	191	21.6	9.73	High	Not Found		3.82821e+06		0.212	45
	Checked	Confidence	Annotated Sequence	Modifications	Modifications in Master Proteins	# Protein Groups	# Proteins	# PSMs	Master Protein Accessions	Positions in Master Proteins	# Missed Cleavages	Theo. MH+ [Da]	Found in Sample: [S1] F1: Sample	Found in Sample: [S2] F2: Sample	Area: F1: Sample	Area: F2: Sample	Ions Score A6 Mascot	Confidence A6 Mascot	Ions Score B6 Mascot	Confidence B6 Mascot
	FALSE	High	[K].SLVDNMITGVTK.[G]	1xOxidation [M6(100)]		1	2	1	P05738	P05738 [73-84]	0	1293.67	High	Not Found	3.82821e+06		45	High	26	Medium
FALSE	Master Protein	P07213	Mitochondrial import receptor subunit TOM70 OS=Saccharomyces cerevisiae (strain ATCC 204508 / S288c) GN=TOM70 PE=1 SV=2	1.62075	1	1	1	1	617	70.1	5.35	High	Not Found		143728		0.061	30
	Checked	Confidence	Annotated Sequence	Modifications	Modifications in Master Proteins	# Protein Groups	# Proteins	# PSMs	Master Protein Accessions	Positions in Master Proteins	# Missed Cleavages	Theo. MH+ [Da]	Found in Sample: [S1] F1: Sample	Found in Sample: [S2] F2: Sample	Area: F1: Sample	Area: F2: Sample	Ions Score A6 Mascot	Confidence A6 Mascot	Ions Score B6 Mascot	Confidence B6 Mascot
	FALSE	High	[K].ALELKPDYSK.[V]			1	1	1	P07213	P07213 [158-167]	0	1163.63	High	Not Found	143728		30	High
FALSE	Master Protein	P12709	Glucose-6-phosphate isomerase OS=Saccharomyces cerevisiae (strain ATCC 204508 / S288c) GN=PGI1 PE=1 SV=3	2.16606	1	1	1	1	554	61.3	6.46	High	Not Found		103676		0.08	27
	Checked	Confidence	Annotated Sequence	Modifications	Modifications in Master Proteins	# Protein Groups	# Proteins	# PSMs	Master Protein Accessions	Positions in Master Proteins	# Missed Cleavages	Theo. MH+ [Da]	Found in Sample: [S1] F1: Sample	Found in Sample: [S2] F2: Sample	Area: F1: Sample	Area: F2: Sample	Ions Score A6 Mascot	Confidence A6 Mascot	Ions Score B6 Mascot	Confidence B6 Mascot
	FALSE	High	[K].AEGATGGLVPHK.[V]			1	1	1	P12709	P12709 [456-467]	0	1136.61	High	Not Found	103676		27	High	10	Low
FALSE	Master Protein	P0CX36	40S ribosomal protein S4-B OS=Saccharomyces cerevisiae (strain ATCC 204508 / S288c) GN=RPS4B PE=1 SV=1	6.13027	2	2	2	1	261	29.4	10.08	High	Not Found		2.18678e+06		0.274	42
	Checked	Confidence	Annotated Sequence	Modifications	Modifications in Master Proteins	# Protein Groups	# Proteins	# PSMs	Master Protein Accessions	Positions in Master Proteins	# Missed Cleavages	Theo. MH+ [Da]	Found in Sample: [S1] F1: Sample	Found in Sample: [S2] F2: Sample	Area: F1: Sample	Area: F2: Sample	Ions Score A6 Mascot	Confidence A6 Mascot	Ions Score B6 Mascot	Confidence B6 Mascot
	FALSE	High	[K].ITDFIK.[F]			1	1	1	P0CX36	P0CX36 [169-174]	0	736.424	High	Not Found	1.33866e+06		30	High	18	Medium
	FALSE	High	[R].ESLPLIVFLR.[N]			1	1	1	P0CX36	P0CX36 [40-49]	0	1186.72	High	Not Found	3.03489e+06		27	High	17	Medium
FALSE	Master Protein	P61830	Histone H3 OS=Saccharomyces cerevisiae (strain ATCC 204508 / S288c) GN=HHT1 PE=1 SV=2	5.14706	1	1	1	1	136	15.3	11.43	High	Not Found				0.585	27
	Checked	Confidence	Annotated Sequence	Modifications	Modifications in Master Proteins	# Protein Groups	# Proteins	# PSMs	Master Protein Accessions	Positions in Master Proteins	# Missed Cleavages	Theo. MH+ [Da]	Found in Sample: [S1] F1: Sample	Found in Sample: [S2] F2: Sample	Area: F1: Sample	Area: F2: Sample	Ions Score A6 Mascot	Confidence A6 Mascot	Ions Score B6 Mascot	Confidence B6 Mascot
	FALSE	High	[K].STELLIR.[K]			1	1	1	P61830	P61830 [58-64]	0	831.493	High	Not Found			27	High
FALSE	Master Protein	P0CX48	40S ribosomal protein S11-B OS=Saccharomyces cerevisiae (strain ATCC 204508 / S288c) GN=RPS11B PE=1 SV=1	7.05128	1	1	1	1	156	17.7	10.78	High	Not Found		616456		0.259	25
	Checked	Confidence	Annotated Sequence	Modifications	Modifications in Master Proteins	# Protein Groups	# Proteins	# PSMs	Master Protein Accessions	Positions in Master Proteins	# Missed Cleavages	Theo. MH+ [Da]	Found in Sample: [S1] F1: Sample	Found in Sample: [S2] F2: Sample	Area: F1: Sample	Area: F2: Sample	Ions Score A6 Mascot	Confidence A6 Mascot	Ions Score B6 Mascot	Confidence B6 Mascot
	FALSE	High	[K].NVPVHVSPAFR.[V]			1	1	1	P0CX48	P0CX48 [106-116]	0	1222.67	High	Not Found	616456		25	High
FALSE	Master Protein	P48164	40S ribosomal protein S7-B OS=Saccharomyces cerevisiae (strain ATCC 204508 / S288c) GN=RPS7B PE=1 SV=1	6.84211	1	1	1	1	190	21.6	9.92	High	Not Found		3.10327e+06		0.166	28
	Checked	Confidence	Annotated Sequence	Modifications	Modifications in Master Proteins	# Protein Groups	# Proteins	# PSMs	Master Protein Accessions	Positions in Master Proteins	# Missed Cleavages	Theo. MH+ [Da]	Found in Sample: [S1] F1: Sample	Found in Sample: [S2] F2: Sample	Area: F1: Sample	Area: F2: Sample	Ions Score A6 Mascot	Confidence A6 Mascot	Ions Score B6 Mascot	Confidence B6 Mascot
	FALSE	High	[K].TFIDLESSSPELK.[A]			1	1	1	P48164	P48164 [23-35]	0	1465.74	High	Not Found	3.10327e+06		28	High
FALSE	Master Protein	P38288	Protein TOS1 OS=Saccharomyces cerevisiae (strain ATCC 204508 / S288c) GN=TOS1 PE=1 SV=1	3.95604	1	1	1	1	455	48	4.67	High	Not Found		791131		0.166	33
	Checked	Confidence	Annotated Sequence	Modifications	Modifications in Master Proteins	# Protein Groups	# Proteins	# PSMs	Master Protein Accessions	Positions in Master Proteins	# Missed Cleavages	Theo. MH+ [Da]	Found in Sample: [S1] F1: Sample	Found in Sample: [S2] F2: Sample	Area: F1: Sample	Area: F2: Sample	Ions Score A6 Mascot	Confidence A6 Mascot	Ions Score B6 Mascot	Confidence B6 Mascot
	FALSE	High	[K].TGCGEMDLFEILTAGSDK.[L]	1xOxidation [M6(100)]; 1xCarbamidomethyl [C3(100)]		1	1	1	P38288	P38288 [368-385]	0	1959.87	High	Not Found	791131		33	High
FALSE	Master Protein	P32481	Eukaryotic translation initiation factor 2 subunit gamma OS=Saccharomyces cerevisiae (strain ATCC 204508 / S288c) GN=GCD11 PE=1 SV=1	1.70778	1	1	1	1	527	57.8	6.8	High	Not Found		1.54431e+06		0.093	34
	Checked	Confidence	Annotated Sequence	Modifications	Modifications in Master Proteins	# Protein Groups	# Proteins	# PSMs	Master Protein Accessions	Positions in Master Proteins	# Missed Cleavages	Theo. MH+ [Da]	Found in Sample: [S1] F1: Sample	Found in Sample: [S2] F2: Sample	Area: F1: Sample	Area: F2: Sample	Ions Score A6 Mascot	Confidence A6 Mascot	Ions Score B6 Mascot	Confidence B6 Mascot
	FALSE	High	[R].AISGVQTVR.[F]			1	1	1	P32481	P32481 [119-127]	0	930.537	High	Not Found	1.54431e+06		34	High	19	Low
FALSE	Master Protein	P24280	SEC14 cytosolic factor OS=Saccharomyces cerevisiae (strain ATCC 204508 / S288c) GN=SEC14 PE=1 SV=3	4.27632	1	1	1	1	304	34.9	5.49	High	Not Found		544776		0.105	32
	Checked	Confidence	Annotated Sequence	Modifications	Modifications in Master Proteins	# Protein Groups	# Proteins	# PSMs	Master Protein Accessions	Positions in Master Proteins	# Missed Cleavages	Theo. MH+ [Da]	Found in Sample: [S1] F1: Sample	Found in Sample: [S2] F2: Sample	Area: F1: Sample	Area: F2: Sample	Ions Score A6 Mascot	Confidence A6 Mascot	Ions Score B6 Mascot	Confidence B6 Mascot
	FALSE	High	[R].EASYISQNYYPER.[M]			1	1	1	P24280	P24280 [196-208]	0	1619.73	High	Not Found	544776		32	High
FALSE	Master Protein	P40413	T-complex protein 1 subunit epsilon OS=Saccharomyces cerevisiae (strain ATCC 204508 / S288c) GN=CCT5 PE=1 SV=3	1.24555	1	1	1	1	562	61.9	5.53	High	Not Found		175398		0.062	26
	Checked	Confidence	Annotated Sequence	Modifications	Modifications in Master Proteins	# Protein Groups	# Proteins	# PSMs	Master Protein Accessions	Positions in Master Proteins	# Missed Cleavages	Theo. MH+ [Da]	Found in Sample: [S1] F1: Sample	Found in Sample: [S2] F2: Sample	Area: F1: Sample	Area: F2: Sample	Ions Score A6 Mascot	Confidence A6 Mascot	Ions Score B6 Mascot	Confidence B6 Mascot
	FALSE	High	[R].SVASIIK.[T]			1	1	1	P40413	P40413 [56-62]	0	717.451	High	Not Found	175398		26	High
FALSE	Master Protein	Q03919	NEDD8-like protein RUB1 OS=Saccharomyces cerevisiae (strain ATCC 204508 / S288c) GN=RUB1 PE=1 SV=1	9.09091	1	1	1	1	77	8.7	6.29	High	Not Found		1.02522e+06		0.468	26
	Checked	Confidence	Annotated Sequence	Modifications	Modifications in Master Proteins	# Protein Groups	# Proteins	# PSMs	Master Protein Accessions	Positions in Master Proteins	# Missed Cleavages	Theo. MH+ [Da]	Found in Sample: [S1] F1: Sample	Found in Sample: [S2] F2: Sample	Area: F1: Sample	Area: F2: Sample	Ions Score A6 Mascot	Confidence A6 Mascot	Ions Score B6 Mascot	Confidence B6 Mascot
	FALSE	High	[K].EISVELK.[E]			1	1	1	Q03919	Q03919 [12-18]	0	817.467	High	Not Found	1.02522e+06		26	High	16	Low
FALSE	Master Protein	Q00362	Protein phosphatase PP2A regulatory subunit B OS=Saccharomyces cerevisiae (strain ATCC 204508 / S288c) GN=CDC55 PE=1 SV=2	1.14068	1	1	1	1	526	59.6	6.39	High	Not Found		247488		0.077	27
	Checked	Confidence	Annotated Sequence	Modifications	Modifications in Master Proteins	# Protein Groups	# Proteins	# PSMs	Master Protein Accessions	Positions in Master Proteins	# Missed Cleavages	Theo. MH+ [Da]	Found in Sample: [S1] F1: Sample	Found in Sample: [S2] F2: Sample	Area: F1: Sample	Area: F2: Sample	Ions Score A6 Mascot	Confidence A6 Mascot	Ions Score B6 Mascot	Confidence B6 Mascot
	FALSE	High	[R].VVLFER.[S]			1	1	1	Q00362	Q00362 [49-54]	0	762.451	High	Not Found	247488		27	High
FALSE	Master Protein	P12695	Dihydrolipoyllysine-residue acetyltransferase component of pyruvate dehydrogenase complex, mitochondrial OS=Saccharomyces cerevisiae (strain ATCC 204508 / S288c) GN=LAT1 PE=1 SV=1	1.65975	1	1	1	1	482	51.8	7.8	High	Not Found		1.49914e+06		0.077	21
	Checked	Confidence	Annotated Sequence	Modifications	Modifications in Master Proteins	# Protein Groups	# Proteins	# PSMs	Master Protein Accessions	Positions in Master Proteins	# Missed Cleavages	Theo. MH+ [Da]	Found in Sample: [S1] F1: Sample	Found in Sample: [S2] F2: Sample	Area: F1: Sample	Area: F2: Sample	Ions Score A6 Mascot	Confidence A6 Mascot	Ions Score B6 Mascot	Confidence B6 Mascot
	FALSE	High	[K].ILVPEGTK.[D]			1	1	1	P12695	P12695 [91-98]	0	856.514	High	Not Found	1.49914e+06		21	High
FALSE	Master Protein	P21304	Periodic tryptophan protein 1 OS=Saccharomyces cerevisiae (strain ATCC 204508 / S288c) GN=PWP1 PE=1 SV=1	1.21528	1	1	1	1	576	63.8	4.61	High	Not Found				0.072	31
	Checked	Confidence	Annotated Sequence	Modifications	Modifications in Master Proteins	# Protein Groups	# Proteins	# PSMs	Master Protein Accessions	Positions in Master Proteins	# Missed Cleavages	Theo. MH+ [Da]	Found in Sample: [S1] F1: Sample	Found in Sample: [S2] F2: Sample	Area: F1: Sample	Area: F2: Sample	Ions Score A6 Mascot	Confidence A6 Mascot	Ions Score B6 Mascot	Confidence B6 Mascot
	FALSE	High	[R].VALTDVR.[I]			1	1	1	P21304	P21304 [356-362]	0	773.452	High	Not Found			31	High
FALSE	Master Protein	O13516	40S ribosomal protein S9-A OS=Saccharomyces cerevisiae (strain ATCC 204508 / S288c) GN=RPS9A PE=1 SV=3	4.06091	1	1	1	1	197	22.4	9.98	High	Not Found		1.43508e+06		0.155	29
	Checked	Confidence	Annotated Sequence	Modifications	Modifications in Master Proteins	# Protein Groups	# Proteins	# PSMs	Master Protein Accessions	Positions in Master Proteins	# Missed Cleavages	Theo. MH+ [Da]	Found in Sample: [S1] F1: Sample	Found in Sample: [S2] F2: Sample	Area: F1: Sample	Area: F2: Sample	Ions Score A6 Mascot	Confidence A6 Mascot	Ions Score B6 Mascot	Confidence B6 Mascot
	FALSE	High	[K].LAGEFGLK.[N]			1	2	1	O13516	O13516 [30-37]	0	834.472	High	Not Found	1.43508e+06		29	High	18	Medium
FALSE	Master Protein	P0C0T4	40S ribosomal protein S25-B OS=Saccharomyces cerevisiae (strain ATCC 204508 / S288c) GN=RPS25B PE=1 SV=1	12.963	2	2	2	1	108	12	10.32	High	Not Found		817664		0.931	45
	Checked	Confidence	Annotated Sequence	Modifications	Modifications in Master Proteins	# Protein Groups	# Proteins	# PSMs	Master Protein Accessions	Positions in Master Proteins	# Missed Cleavages	Theo. MH+ [Da]	Found in Sample: [S1] F1: Sample	Found in Sample: [S2] F2: Sample	Area: F1: Sample	Area: F2: Sample	Ions Score A6 Mascot	Confidence A6 Mascot	Ions Score B6 Mascot	Confidence B6 Mascot
	FALSE	High	[R].AQHAVILDQEKYDR.[I]			1	2	1	P0C0T4	P0C0T4 [36-49]	1	1685.86	High	Not Found	886542		29	High	12	Low
	FALSE	High	[R].AQHAVILDQEK.[Y]			1	2	1	P0C0T4	P0C0T4 [36-46]	0	1251.67	High	Not Found	748786		30	High
FALSE	Master Protein	P05749	60S ribosomal protein L22-A OS=Saccharomyces cerevisiae (strain ATCC 204508 / S288c) GN=RPL22A PE=1 SV=3	23.1405	1	1	1	1	121	13.7	6.14	High	Not Found		1.23472e+06		0.585	45
	Checked	Confidence	Annotated Sequence	Modifications	Modifications in Master Proteins	# Protein Groups	# Proteins	# PSMs	Master Protein Accessions	Positions in Master Proteins	# Missed Cleavages	Theo. MH+ [Da]	Found in Sample: [S1] F1: Sample	Found in Sample: [S2] F2: Sample	Area: F1: Sample	Area: F2: Sample	Ions Score A6 Mascot	Confidence A6 Mascot	Ions Score B6 Mascot	Confidence B6 Mascot
	FALSE	High	[K].VEGAVGNLGNAVTVTEDGTVVTVVSTAK.[F]			1	1	1	P05749	P05749 [43-70]	0	2687.41	High	Not Found	1.23472e+06		45	High
FALSE	Master Protein	Q08723	26S proteasome regulatory subunit RPN8 OS=Saccharomyces cerevisiae (strain ATCC 204508 / S288c) GN=RPN8 PE=1 SV=3	4.14201	1	1	1	1	338	38.3	5.64	High	Not Found		771931		0.116	24
	Checked	Confidence	Annotated Sequence	Modifications	Modifications in Master Proteins	# Protein Groups	# Proteins	# PSMs	Master Protein Accessions	Positions in Master Proteins	# Missed Cleavages	Theo. MH+ [Da]	Found in Sample: [S1] F1: Sample	Found in Sample: [S2] F2: Sample	Area: F1: Sample	Area: F2: Sample	Ions Score A6 Mascot	Confidence A6 Mascot	Ions Score B6 Mascot	Confidence B6 Mascot
	FALSE	High	[K].YTQNNPLLLIVDVK.[Q]			1	1	1	Q08723	Q08723 [113-126]	0	1629.92	High	Not Found	771931		24	High
FALSE	Master Protein	P40327	26S protease regulatory subunit 4 homolog OS=Saccharomyces cerevisiae (strain ATCC 204508 / S288c) GN=RPT2 PE=1 SV=3	2.97483	1	1	1	1	437	48.8	6.04	High	Not Found		666617		0.089	24
	Checked	Confidence	Annotated Sequence	Modifications	Modifications in Master Proteins	# Protein Groups	# Proteins	# PSMs	Master Protein Accessions	Positions in Master Proteins	# Missed Cleavages	Theo. MH+ [Da]	Found in Sample: [S1] F1: Sample	Found in Sample: [S2] F2: Sample	Area: F1: Sample	Area: F2: Sample	Ions Score A6 Mascot	Confidence A6 Mascot	Ions Score B6 Mascot	Confidence B6 Mascot
	FALSE	High	[K].IETLDPALIRPGR.[I]			1	1	1	P40327	P40327 [331-343]	0	1450.84	High	Not Found	666617		24	High	18	Medium
FALSE	Master Protein	P53252	Sphingolipid long chain base-responsive protein PIL1 OS=Saccharomyces cerevisiae (strain ATCC 204508 / S288c) GN=PIL1 PE=1 SV=1	2.65487	1	1	1	1	339	38.3	4.63	High	Not Found		621786		0.145	28
	Checked	Confidence	Annotated Sequence	Modifications	Modifications in Master Proteins	# Protein Groups	# Proteins	# PSMs	Master Protein Accessions	Positions in Master Proteins	# Missed Cleavages	Theo. MH+ [Da]	Found in Sample: [S1] F1: Sample	Found in Sample: [S2] F2: Sample	Area: F1: Sample	Area: F2: Sample	Ions Score A6 Mascot	Confidence A6 Mascot	Ions Score B6 Mascot	Confidence B6 Mascot
	FALSE	High	[K].IALIAGYGK.[A]			1	1	1	P53252	P53252 [213-221]	0	905.545	High	Not Found	621786		28	High
FALSE	Master Protein	Q12680	Glutamate synthase [NADH] OS=Saccharomyces cerevisiae (strain ATCC 204508 / S288c) GN=GLT1 PE=1 SV=2	0.32634	1	1	1	1	2145	238	6.58	High	Not Found		1.9011e+06		0.019	24
	Checked	Confidence	Annotated Sequence	Modifications	Modifications in Master Proteins	# Protein Groups	# Proteins	# PSMs	Master Protein Accessions	Positions in Master Proteins	# Missed Cleavages	Theo. MH+ [Da]	Found in Sample: [S1] F1: Sample	Found in Sample: [S2] F2: Sample	Area: F1: Sample	Area: F2: Sample	Ions Score A6 Mascot	Confidence A6 Mascot	Ions Score B6 Mascot	Confidence B6 Mascot
	FALSE	High	[K].ILIITDR.[K]			1	1	1	Q12680	Q12680 [672-678]	0	843.53	High	Not Found	1.9011e+06		24	High
FALSE	Master Protein	P16387	Pyruvate dehydrogenase E1 component subunit alpha, mitochondrial OS=Saccharomyces cerevisiae (strain ATCC 204508 / S288c) GN=PDA1 PE=1 SV=2	4.52381	1	1	1	1	420	46.3	8.1	High	Not Found		1.33274e+06		0.077	47
	Checked	Confidence	Annotated Sequence	Modifications	Modifications in Master Proteins	# Protein Groups	# Proteins	# PSMs	Master Protein Accessions	Positions in Master Proteins	# Missed Cleavages	Theo. MH+ [Da]	Found in Sample: [S1] F1: Sample	Found in Sample: [S2] F2: Sample	Area: F1: Sample	Area: F2: Sample	Ions Score A6 Mascot	Confidence A6 Mascot	Ions Score B6 Mascot	Confidence B6 Mascot
	FALSE	High	[R].KYVDEQVELADAAPPPEAK.[L]			1	1	1	P16387	P16387 [364-382]	1	2070.04	High	Not Found	1.33274e+06		47	High

## Sheet: Replicate 2
Checked	Protein FDR Confidence	Master	Accession	Description	Exp. q-value	Sum PEP Score	Coverage	# Peptides	# PSMs	# Unique Peptides	# Protein Groups	# AAs	MW [kDa]	calc. pI	Entrez Gene ID	Gene ID	Chromosome	Biological Process	Cellular Component	Molecular Function	Pfam IDs	Score A6: Ctrl	Score B6: Sen1 NTD
FALSE	High	Master Protein	Q00416	Helicase SEN1 OS=Saccharomyces cerevisiae (strain ATCC 204508 / S288c) GN=SEN1 PE=1 SV=2	0	333.56	27.4765	60	278	60	1	2231	252.3	8.59	851150	SEN1; YLR430W	XII	cellular homeostasis;metabolic process;regulation of biological process;response to stimulus	cytoplasm;nucleus	catalytic activity;nucleotide binding;protein binding;RNA binding	Pf00580, Pf12726, Pf13086, Pf13087, Pf13245, Pf13604	153	4749
	Checked	Confidence	Sequence	Modifications	Qvality PEP	Qvality q-value	# Protein Groups	# Proteins	# PSMs	Master Protein Accessions	# Missed Cleavages	Theo. MH+ [Da]	Ions Score A6 Mascot	Confidence A6 Mascot	Percolator q-Value A6 Mascot	Percolator PEP A6 Mascot	Ions Score B6 Mascot	Confidence B6 Mascot	Percolator q-Value B6 Mascot	Percolator PEP B6 Mascot
	FALSE	High	SYHDKPLDFLLR		1.10889e-06	0	1	1	3	Q00416	0	1503.8	5	Low	0.05854	0.464	46	High	0	6.898e-07
	FALSE	High	LINCEFYEPCPR	2xCarbamidomethyl [C4(100); C10(100)]	1.76509e-06	0	1	1	9	Q00416	0	1597.71	18	High	0	0.008404	62	High	0	1.104e-06
	FALSE	High	VLMDVVSAFVDPISGVFANFQTLK	1xOxidation [M3(100)]	0.00033164	0	1	1	1	Q00416	0	2613.36					29	High	0	0.0002268
	FALSE	High	FLLLSTR		0.0106404	0	1	1	6	Q00416	0	849.519	17	Low	0.1479	0.7566	27	High	0	0.007703
	FALSE	High	ATFEAIFK		0.00733049	0	1	1	3	Q00416	0	926.498	14	Medium	0.03254	0.3117	44	High	0	0.005276
	FALSE	High	LSDEVLLESCVR	1xCarbamidomethyl [C10(100)]	9.6612e-08	0	1	1	11	Q00416	0	1419.71	26	High	0	0.007515	80	High	0	3.408e-07
	FALSE	High	AVLTIKENER		0.00395102	0	1	1	1	Q00416	1	1172.66					30	High	0	0.002811
	FALSE	High	ACLMNSATALLR	1xCarbamidomethyl [C2(100)]	0.000203043	0	1	1	2	Q00416	0	1320.68					62	High	0	0.0001375
	FALSE	High	ACLMNSATALLR	1xOxidation [M4(100)]; 1xCarbamidomethyl [C2(100)]	2.38545e-07	0	1	1	5	Q00416	0	1336.67	16	High	0	0.006603	94	High	0	9.124e-07
	FALSE	High	MLQHFAIQR	1xOxidation [M1(100)]	0.000511097	0	1	1	6	Q00416	0	1159.6					34	High	0	0.0003511
	FALSE	High	GLTMFLNK	1xOxidation [M4(100)]	0.0136627	0	1	1	3	Q00416	0	939.497	6	Low	0.1435	0.7408	52	High	0	0.009955
	FALSE	High	MWYNHLSK	1xOxidation [M1(100)]	0.00559455	0	1	1	5	Q00416	0	1094.51					33	High	0	0.004003
	FALSE	High	LLDVTNPLSIK		2.07426e-06	0	1	1	16	Q00416	0	1212.72	40	High	0	0.007109	53	High	0	2.139e-06
	FALSE	High	LYSGKPISEIPISTNVLENVTNK		3.02229e-08	0	1	1	7	Q00416	0	2516.36	32	High	0	2.863e-05	49	High	0	1.773e-08
	FALSE	High	VIDLTDSVPASPSLSPSLSSTIASSSAESR	2xPhospho [S11(95.4); S15(83.3)]	1.89927e-05	0	1	1	4	Q00416	0	3121.42					33	High	0	6.338e-05
	FALSE	High	VIDLTDSVPASPSLSPSLSSTIASSSAESR	1xPhospho [S7(85.7)]	2.10533e-08	0	1	1	7	Q00416	0	3041.46					69	High	0	1.226e-08
	FALSE	High	VIDLTDSVPASPSLSPSLSSTIASSSAESR		2.06847e-11	0	1	1	8	Q00416	0	2961.49	13	High	0	0.00164	85	High	0	1.07355e-11
	FALSE	High	YDYSELENFTK		1.53138e-06	0	1	1	9	Q00416	0	1408.63	9	High	0	0.01191	71	High	0	9.582e-07
	FALSE	High	VEAVFPILR		0.00091368	0	1	1	7	Q00416	0	1043.62	20	High	0.006855	0.1124	46	High	0	0.002104
	FALSE	High	NDEFETVLLTK		1.28641e-06	0	1	1	6	Q00416	0	1308.67					77	High	0	8.027e-07
	FALSE	High	DIAPNSDVQLATVYTK		9.09803e-06	0	1	1	3	Q00416	0	1734.89					53	High	0	5.858e-06
	FALSE	High	FADILPGQLSK		2.8278e-06	0	1	1	5	Q00416	0	1188.66					52	High	0	1.786e-06
	FALSE	High	AMLYKNDEFETVLLTK	1xOxidation [M2(100)]	1.3842e-05	0	1	1	2	Q00416	1	1930.98					40	High	0	8.944e-06
	FALSE	High	VDDSLVEMMAK	1xOxidation [M]	0.015728	0	1	1	2	Q00416	0	1253.58					35	High	0	0.01146
	FALSE	High	VDDSLVEMMAK	2xOxidation [M8(100); M9(100)]	2.00837e-06	0	1	1	10	Q00416	0	1269.57	25	High	0	0.008283	68	High	0	1.263e-06
	FALSE	High	FGSEFWSK		0.00072424	0	1	1	2	Q00416	0	987.457					54	High	0	0.0005022
	FALSE	High	DKDIAPNSDVQLATVYTK		1.47607e-08	0	1	1	7	Q00416	1	1978.01					65	High	0	8.548e-09
	FALSE	High	SFHDGPLLAK		0.00056306	0	1	1	13	Q00416	0	1084.58	22	High	0	0.009972	40	High	0	0.0003869
	FALSE	High	FNDIVCQWR	1xCarbamidomethyl [C6(100)]	0.000890394	0	1	1	6	Q00416	0	1237.58					50	High	0	0.0006189
	FALSE	High	ILADEDASQGFWSCIFSSDK	1xCarbamidomethyl [C14(100)]	7.7921e-06	0	1	1	2	Q00416	0	2276.02					42	High	0	5e-06
	FALSE	High	LLGELLQVLAEVPK		1.89871e-08	0	1	1	1	Q00416	0	1521.93					76	High	0	1.101e-08
	FALSE	High	LLPVFNLFDK		0.00888954	0	1	1	1	Q00416	0	1205.69					29	High	0	0.006421
	FALSE	High	DVFIEYFQVPK		0.00280759	0	1	1	2	Q00416	0	1384.71					34	High	0	0.001989
	FALSE	High	ALLNNPLIQDIIIR		4.3582e-06	0	1	1	2	Q00416	0	1605.97					70	High	0	1.41e-05
	FALSE	High	SYIPQIEQVYQGTNPNIQEAK		2.651e-06	0	1	1	5	Q00416	0	2420.21					60	High	0	6.815e-05
	FALSE	High	TFKFPLEPIFK		0.0012698	0	1	1	1	Q00416	1	1366.78					37	High	0	0.0008857
	FALSE	High	NINGLLIVPSNTAVAEAHNALNQK		5.65341e-08	0	1	1	2	Q00416	0	2501.35					43	High	0	3.352e-08
	FALSE	High	FPLEPIFK		0.00325638	0	1	1	5	Q00416	0	990.566					42	High	0	0.00231
	FALSE	High	ALTEEVATEAENYRK		5.69003e-08	0	1	1	6	Q00416	1	1723.85					65	High	0	3.371e-08
	FALSE	High	LIISTSDLAHEK		1.74245e-06	0	1	1	9	Q00416	0	1326.73					86	High	0	1.093e-06
	FALSE	High	VSMAFLR	1xOxidation [M3(100)]	0.010917	0	1	1	3	Q00416	0	839.444					42	High	0	0.007916
	FALSE	High	LTEQQASEILQK		7.04112e-08	0	1	1	14	Q00416	0	1387.74	58	High	0	7.193e-08	86	High	0	1.819e-06
	FALSE	High	NISVNDNTGINITNEIETAMYECLCNPHMLR	2xOxidation [M20(100); M29(100)]; 2xCarbamidomethyl [C23(100); C25(100)]	0.000710351	0	1	1	1	Q00416	0	3668.64					22	High	0	0.0004904
	FALSE	High	IIANYPSLK		0.00137203	0	1	1	9	Q00416	0	1018.59	21	High	0	0.004641	48	High	0	0.0009603
	FALSE	High	QLLVSLK		0.0143806	0	1	1	3	Q00416	0	800.524					44	High	0	0.01049
	FALSE	High	FSNKLTEQQASEILQK		7.97798e-07	0	1	1	2	Q00416	1	1863.98					46	High	0	4.939e-07
	FALSE	High	RFSNKLTEQQASEILQK	1xPhospho [S3(98)]	0.00714431	0	1	1	1	Q00416	2	2100.05					25	High	0	0.005125
	FALSE	High	NINVMLQR	1xOxidation [M5(100)]	0.00665626	0	1	1	4	Q00416	0	1003.54					35	High	0	0.004783
	FALSE	High	NHFNPILSVCDK	1xCarbamidomethyl [C10(100)]	2.4589e-05	0	1	1	6	Q00416	0	1443.7					40	High	0	1.612e-05
	FALSE	High	EFSDILHDQTK		2.14714e-05	0	1	1	2	Q00416	0	1332.64					60	High	0	1.905e-05
	FALSE	High	ALTEEVATEAENYR		6.70175e-07	0	1	1	5	Q00416	0	1595.75					65	High	0	1.361e-05
	FALSE	High	LMEKFADILPGQLSK	1xOxidation [M2(100)]	0.0194173	0.000317132	1	1	1	Q00416	1	1705.92					36	High	0.0004555	0.0142
	FALSE	High	CILNFAR	1xCarbamidomethyl [C1(100)]	0.0201743	0.000317132	1	1	2	Q00416	0	893.466					28	High	0.0004555	0.01483
	FALSE	High	SQNTEKEFLK		0.0224806	0.000934923	1	1	4	Q00416	1	1223.63					29	High	0.00681	0.1126
	FALSE	High	ALTEEVATEAENYRKEK		0.0258529	0.00119713	1	1	2	Q00416	2	1980.99					15	High	0.00152	0.03468
	FALSE	High	NMLYWLR	1xOxidation [M2(100)]	0.0479203	0.0021701	1	1	1	Q00416	0	1011.51					30	High	0.00152	0.03582
	FALSE	High	AKSYIPQIEQVYQGTNPNIQEAK		0.0497471	0.0024308	1	1	1	Q00416	1	2619.34					11	High	0.00152	0.0373
	FALSE	High	KVSMAFLR	1xOxidation [M4(100)]	0.0649369	0.0030844	1	1	1	Q00416	1	967.539					37	High	0.00253	0.04891
	FALSE	High	SLVDSFR		0.0712066	0.00404695	1	1	1	Q00416	0	823.431	6	Medium	0.02741	0.2718	40	High	0.003902	0.05381
	FALSE	High	NINVMLQR		0.0743244	0.00424822	1	1	1	Q00416	0	987.54					15	High	0.004215	0.05628
	FALSE	High	DTLDLSR		0.0834464	0.00443651	1	1	4	Q00416	0	819.421	5	Low	0.05995	0.4686	25	High	0.009015	0.1328
	FALSE	High	NLLLNVLETFK		0.0794846	0.00443651	1	1	1	Q00416	0	1303.76					21	High	0.004505	0.06051
	FALSE	High	FFYDTK		0.0976283	0.00552058	1	1	1	Q00416	0	820.388	7	Low	0.2022	0.8517	31	High	0.005308	0.07457
	FALSE	High	LLPVFNLFDKDVFIEYFQVPK		0.0941704	0.00552058	1	1	1	Q00416	1	2571.39					5	High	0.005308	0.07179
	FALSE	High	ADYLQR		0.130515	0.0080164	1	1	2	Q00416	0	765.389	25	High	0.00793	0.1424	26	High	0.006271	0.1013
FALSE	High	Master Protein	P10591	Heat shock protein SSA1 OS=Saccharomyces cerevisiae (strain ATCC 204508 / S288c) GN=SSA1 PE=1 SV=4	0	313.024	69.7819	46	227	18	1	642	69.6	5.11	851259	SSA1; YAL005C	I	cell organization and biogenesis;metabolic process;regulation of biological process;transport	cytoplasm;cytosol;extracellular;membrane;nucleus	catalytic activity;nucleotide binding;protein binding;RNA binding	Pf00012, Pf06723	2423	1441
	Checked	Confidence	Sequence	Modifications	Qvality PEP	Qvality q-value	# Protein Groups	# Proteins	# PSMs	Master Protein Accessions	# Missed Cleavages	Theo. MH+ [Da]	Ions Score A6 Mascot	Confidence A6 Mascot	Percolator q-Value A6 Mascot	Percolator PEP A6 Mascot	Ions Score B6 Mascot	Confidence B6 Mascot	Percolator q-Value B6 Mascot	Percolator PEP B6 Mascot
	FALSE	High	LDKSQVDEIVLVGGSTR		4.23755e-07	0	2	2	5	P10591; P10592	1	1815.98	45	High	0	2.394e-05	29	High	0	0.001938
	FALSE	High	IINEPTAAAIAYGLDKK		1.40451e-10	0	4	4	7	P10591; P22202; P09435; P10592	1	1787.99	71	High	0	1.558e-10	69	High	0	2.135e-07
	FALSE	High	TTPSFVAFTDTER		1.55782e-07	0	1	1	7	P10591	0	1471.71	64	High	0	8.181e-05	86	High	0	9.342e-08
	FALSE	High	NQLESIAYSLK		0.000463929	0	2	2	4	P10591; P10592	0	1265.67	42	High	0	0.0004335	32	High	0	0.002095
	FALSE	High	TQDLLLLDVAPLSLGIETAGGVMTK	1xOxidation [M23(100)]	4.84192e-08	0	2	2	4	P10591; P10592	0	2571.39	56	High	0	1.222e-06	77	High	0	2.856e-08
	FALSE	High	SEIFSTYADNQPGVLIQVFEGER		4.21726e-12	0	1	1	3	P10591	0	2599.27	81	High	0	4.9e-12	28	High	0	7.537e-05
	FALSE	High	AEETISWLDSNTTASKEEFDDK		0.000955905	0	1	1	1	P10591	1	2516.13	26	High	0	0.0008643
	FALSE	High	NFTPEQISSMVLGK	1xOxidation [M10(100)]	5.56999e-06	0	2	2	6	P10591; P10592	0	1566.78	40	High	0	5.361e-06	50	High	0	3.802e-05
	FALSE	High	FELSGIPPAPR		1.13058e-06	0	4	4	12	P10591; P22202; P09435; P10592	0	1183.65	73	High	0	1.114e-06	60	High	0	3.06e-06
	FALSE	High	LIDVDGKPQIQVEFK		2.4219e-06	0	2	2	8	P10591; P10592	0	1728.95	32	High	0	2.361e-06	39	High	0	1.927e-05
	FALSE	High	AEETISWLDSNTTASK		1.09007e-05	0	1	1	2	P10591	0	1752.83	19	High	0	1.044e-05
	FALSE	High	QATKDAGTIAGLNVLR		0.000108548	0	4	4	1	P10591; P16474; P22202; P10592	1	1627.91	12	High	0	0.0001004
	FALSE	High	ELQDIANPIMSK		0.0024999	0	1	1	1	P10591	0	1358.7	34	High	0	0.002228
	FALSE	High	ELQDIANPIMSK	1xOxidation [M10(100)]	0.000747995	0	1	1	7	P10591	0	1374.69	50	High	0	0.0006744	49	High	0	0.0006945
	FALSE	High	LIDVDGKPQIQVEFKGETK		2.90831e-05	0	2	2	6	P10591; P10592	1	2144.16	18	High	0	2.75e-05	9	High	0	0.001408
	FALSE	High	LKELQDIANPIMSK	1xOxidation [M12(100)]	0.000167292	0	1	1	4	P10591	1	1615.87	43	High	0	0.0001541	18	High	0.001886	0.03952
	FALSE	High	LVTDYFNGK		0.0158289	0	2	2	1	P10591; P10592	0	1056.54	22	High	0	0.01375
	FALSE	High	KAEETISWLDSNTTASKEEFDDK		0.000231026	0	1	1	2	P10591	2	2644.23	35	High	0	0.0003395
	FALSE	High	SQVDEIVLVGGSTR		2.21194e-09	0	2	2	11	P10591; P10592	0	1459.78	92	High	0	2.357e-09	73	High	0	1.338e-07
	FALSE	High	KSEIFSTYADNQPGVLIQVFEGER		1.74979e-07	0	1	1	1	P10591	1	2727.36	63	High	0	1.764e-07
	FALSE	High	FEELCADLFR	1xCarbamidomethyl [C5(100)]	5.25556e-06	0	4	4	4	P10591; P22202; P09435; P10592	0	1299.6	89	High	0	5.077e-06	54	High	0	0.0001379
	FALSE	High	EEFDDKLKELQDIANPIMSK	1xOxidation [M18(100)]	8.15233e-06	0	1	1	2	P10591	2	2379.17	34	High	0	7.814e-06
	FALSE	High	AVGIDLGTTYSCVAHFANDR	1xCarbamidomethyl [C12(100)]	0.000370107	0	2	2	3	P10591; P22202	0	2167.02	22	High	0	0.0003373
	FALSE	High	LYQAGGAPGGAAGGAPGGFPGGAPPAPEAEGPTVEEVD		0.000653177	0	1	1	5	P10591	0	3375.58	19	High	0	0.001559	7	High	0	0.0004523
	FALSE	High	ARFEELCADLFR	1xCarbamidomethyl [C7(100)]	0.000114302	0	4	4	1	P10591; P22202; P09435; P10592	1	1526.74	37	High	0	0.0001056
	FALSE	High	VNDAVVTVPAYFNDSQR		5.38093e-07	0	2	2	10	P10591; P10592	0	1894.93	62	High	0	5.355e-07	38	High	0	0.00356
	FALSE	High	AEETISWLDSNTTASKEEFDDKLK		0.000585295	0	1	1	1	P10591	2	2757.31	23	High	0	0.0005303
	FALSE	High	SINPDEAVAYGAAVQAAILTGDESSK		1.82657e-08	0	2	2	8	P10591; P10592	0	2577.27	71	High	0	1.895e-08	45	High	0	7.997e-08
	FALSE	High	IINEPTAAAIAYGLDK		1.13024e-09	0	4	4	7	P10591; P22202; P09435; P10592	0	1659.9	64	High	0	1.03e-06	74	High	0	2.179e-08
	FALSE	High	DAGTIAGLNVLR		1.33722e-06	0	4	4	11	P10591; P16474; P22202; P10592	0	1199.67	65	High	0	1.354e-06	74	High	0	8.314e-07
	FALSE	High	NTISEAGDKLEQADKDTVTK		0.000175025	0	1	1	13	P10591	2	2163.08	32	High	0	0.0003221	22	High	0	0.002176
	FALSE	High	NQAAMNPSNTVFDAKR	1xOxidation [M5(100)]	4.54808e-10	0	1	1	2	P10591	1	1779.84	64	High	0	4.954e-10	35	High	0	3.068e-07
	FALSE	High	NTISEAGDKLEQADK		2.63987e-05	0	2	2	2	P10591; P10592	1	1618.79	6	Low	0.09607	0.6101	38	High	0	7.286e-05
	FALSE	High	NQAAMNPSNTVFDAK	1xOxidation [M5(100)]	1.27239e-08	0	1	1	11	P10591	0	1623.74	87	High	0	1.325e-08	48	High	0	6.135e-07
	FALSE	High	NFNDPEVQADMK		0.00822983	0	1	1	1	P10591	0	1407.62	18	High	0	0.007231
	FALSE	High	NFNDPEVQADMK	1xOxidation [M11(100)]	3.49139e-07	0	1	1	6	P10591	0	1423.62	55	High	0	4.531e-05	88	High	0	2.129e-07
	FALSE	High	ATAGDTHLGGEDFDNR		8.99888e-08	0	3	3	9	P10591; P09435; P10592	0	1675.73	49	High	0	9.164e-08	79	High	0	6.597e-08
	FALSE	High	ETAESYLGAK		0.000432128	0	2	2	2	P10591; P10592	0	1068.52	34	High	0	0.004131	71	High	0	0.0002958
	FALSE	High	VDIIANDQGNR		2.2464e-05	0	2	2	4	P10591; P10592	0	1214.61	40	High	0	2.12e-05	39	High	0	0.0002943
	FALSE	High	MKETAESYLGAK	1xOxidation [M1(100)]	5.13309e-05	0	2	2	7	P10591; P10592	1	1343.65	60	High	0	0.0006561	30	High	0	0.001945
	FALSE	High	LVTDYFNGKEPNR		8.75234e-06	0	2	2	2	P10591; P10592	1	1552.78	36	High	0	8.362e-06	24	High	0	0.0005558
	FALSE	High	NFNDPEVQADMKHFPFK	1xOxidation [M11(100)]	0.00280759	0	1	1	1	P10591	1	2079.96	16	High	0	0.002501
	FALSE	High	LVNHFIQEFK		5.30149e-05	0	2	2	10	P10591; P10592	0	1274.69	51	High	0	0.0002201	63	High	0	3.523e-05
	FALSE	High	KAEETISWLDSNTTASK		9.74568e-07	0	1	1	3	P10591	1	1880.92	66	High	0	1.745e-06	52	High	0	6.044e-07
	FALSE	High	LVNHFIQEFKR		0.00174199	0	2	2	4	P10591; P10592	1	1430.79	27	High	0	0.009878
	FALSE	High	LSKEDIEK		0.0230598	0.000934923	2	2	1	P10591; P10592	1	961.52	58	High	0.0007561	0.01996
	FALSE	High	NFTPEQISSMVLGK		0.0255268	0.00119713	2	2	1	P10591; P10592	0	1550.79	0	High	0.001092	0.02209
	FALSE	High	EEFDDKLK		0.0241089	0.00119713	1	1	2	P10591	1	1023.5	32	High	0.001092	0.02096	35	High	0.0008119	0.01774
	FALSE	High	DNNLLGK		0.0522873	0.00267617	5	5	1	P10591; P16474; P22202; P09435; P10592	0	773.415	20	High	0.002672	0.04495
FALSE	High	Master Protein	Q01454	DNA polymerase alpha-binding protein OS=Saccharomyces cerevisiae (strain ATCC 204508 / S288c) GN=CTF4 PE=1 SV=2	0	189.61	49.0831	40	84	40	1	927	104.4	5.24	856254	CTF4; YPR135W	XVI	cell organization and biogenesis;metabolic process;response to stimulus	chromosome;nucleus	DNA binding;protein binding	Pf12341	19	1343
	Checked	Confidence	Sequence	Modifications	Qvality PEP	Qvality q-value	# Protein Groups	# Proteins	# PSMs	Master Protein Accessions	# Missed Cleavages	Theo. MH+ [Da]	Ions Score A6 Mascot	Confidence A6 Mascot	Percolator q-Value A6 Mascot	Percolator PEP A6 Mascot	Ions Score B6 Mascot	Confidence B6 Mascot	Percolator q-Value B6 Mascot	Percolator PEP B6 Mascot
	FALSE	High	TLSTNLSSTK		5.76564e-05	0	1	1	2	Q01454	0	1051.56					55	High	0	3.818e-05
	FALSE	High	KNEIGADTEAEEGEEDK		0.000191582	0	1	1	1	Q01454	1	1863.81					42	High	0	0.0001297
	FALSE	High	ALSLAHELKQDR		0.000246433	0	1	1	2	Q01454	1	1380.76					31	High	0	0.0001677
	FALSE	High	LFASACSDQNVEK	1xCarbamidomethyl [C6(100)]	0.000534721	0	1	1	2	Q01454	0	1468.67					35	High	0	0.0003674
	FALSE	High	LVFDFGGK		0.012571	0	1	1	3	Q01454	0	882.472					27	High	0.0008119	0.02406
	FALSE	High	ITSVAATPVR		0.00031904	0	1	1	3	Q01454	0	1014.59	19	High	0	0.01754	48	High	0	0.0002179
	FALSE	High	DKILSNMMDDIDKDNDNDLSETADPDENNVADPEFCAANR	2xOxidation [M7(100); M8(100)]; 1xCarbamidomethyl [C36(100)]	0.0179862	0	1	1	1	Q01454	2	4558.9					14	High	0	0.0132
	FALSE	High	KNEIGADTEAEEGEEDKEIQIPVSMAAEEEYLR	1xOxidation [M25(100)]	0.000199148	0	1	1	1	Q01454	2	3738.72					34	High	0	0.0001347
	FALSE	High	TLVSLAPDNNTLCVANK	1xCarbamidomethyl [C13(100)]	2.49085e-05	0	1	1	4	Q01454	0	1829.94					30	High	0	1.631e-05
	FALSE	High	ILSNMMDDIDKDNDNDLSETADPDENNVADPEFCAANR	2xOxidation [M5(100); M6(100)]; 1xCarbamidomethyl [C34(100)]	0.000415711	0	1	1	1	Q01454	1	4315.78					12	High	0	0.0002844
	FALSE	High	VIVGTSLGYFR		7.04314e-05	0	1	1	3	Q01454	0	1211.68					70	High	0	4.684e-05
	FALSE	High	GLHFALPCADDTVK	1xCarbamidomethyl [C8(100)]	3.2384e-06	0	1	1	2	Q01454	0	1543.76					45	High	0	2.054e-06
	FALSE	High	TSPIVALTAQNYR		2.76191e-05	0	1	1	4	Q01454	0	1433.77					55	High	0	4.29e-05
	FALSE	High	YNIDSSQEELLAR		4.21976e-06	0	1	1	2	Q01454	0	1537.75					44	High	0	2.679e-06
	FALSE	High	KYNFEDEEDFIDDDDGAGYISGK		3.28786e-05	0	1	1	4	Q01454	1	2642.11					47	High	0	2.161e-05
	FALSE	High	YNFEDEEDFIDDDDGAGYISGK		2.50061e-09	0	1	1	2	Q01454	0	2514.01					75	High	0	1.405e-09
	FALSE	High	WLPILDSNMEIWK	1xOxidation [M9(100)]	0.0173102	0	1	1	1	Q01454	0	1660.84					27	High	0	0.01266
	FALSE	High	VQIFSLTSTIPNK		1.12583e-05	0	1	1	2	Q01454	0	1447.82					52	High	0	7.268e-06
	FALSE	High	DANLDYYNFNPMGIK	1xOxidation [M12(100)]	6.13456e-09	0	1	1	3	Q01454	0	1790.81					87	High	0	3.502e-09
	FALSE	High	NEIGADTEAEEGEEDKEIQIPVSMAAEEEYLR	1xOxidation [M24(100)]	9.6178e-10	0	1	1	2	Q01454	1	3610.62					82	High	0	5.311e-10
	FALSE	High	SFNQFGVPFAVEK		0.0097259	0	1	1	2	Q01454	0	1469.74					30	High	0	0.007055
	FALSE	High	LFSDITQEANAEDVFTQTHDGPSGLSEK	1xPhospho [S3(100)]	0.00166506	0	1	1	1	Q01454	0	3116.37					27	High	0	0.001167
	FALSE	High	LFSDITQEANAEDVFTQTHDGPSGLSEK		4.56724e-11	0	1	1	3	Q01454	0	3036.41					83	High	0	2.409e-11
	FALSE	High	TNNPEEEPETLDSSK		1.73853e-07	0	1	1	1	Q01454	0	1689.74					72	High	0	1.046e-07
	FALSE	High	VHELNDYIVANSYDDTHRDK		0.000360673	0	1	1	1	Q01454	1	2404.12					23	High	0	0.0002468
	FALSE	High	RECPLPMSLPNINSDMKK	2xOxidation [M7(100); M16(100)]; 1xCarbamidomethyl [C3(100)]	0.017645	0	1	1	1	Q01454	2	2162.04					17	High	0	0.01292
	FALSE	High	VHELNDYIVANSYDDTHR		1.0463e-06	0	1	1	6	Q01454	0	2160.99					42	High	0	9.475e-07
	FALSE	High	ALSLAHELK		0.000246433	0	1	1	1	Q01454	0	981.573					60	High	0	0.0001677
	FALSE	High	AELPSLVK		0.00424122	0	1	1	1	Q01454	0	856.514					43	High	0	0.003032
	FALSE	High	GTYIAAVDLNNK		0.000316987	0	1	1	3	Q01454	0	1278.67					38	High	0	0.0002158
	FALSE	High	NEIGADTEAEEGEEDK		0.00624146	0	1	1	1	Q01454	0	1735.71					10	High	0	0.004476
	FALSE	High	YLTMNEVGYVSTVK	1xOxidation [M4(100)]	0.00264929	0	1	1	4	Q01454	0	1619.8					43	High	0	0.002436
	FALSE	High	ECPLPMSLPNINSDMKK	2xOxidation [M6(100); M15(100)]; 1xCarbamidomethyl [C2(100)]	0.000402508	0	1	1	3	Q01454	1	2005.94					24	High	0	0.009138
	FALSE	High	THSFPISLANTGK		0.000153825	0	1	1	2	Q01454	0	1372.72					38	High	0	0.000104
	FALSE	High	IIPLQAGER		0.0172	0	1	1	2	Q01454	0	996.584	4	Low	0.09513	0.6076	26	High	0	0.01257
	FALSE	High	CYSNSHFLMTTMQGDALR	2xOxidation [M9(100); M12(100)]; 1xCarbamidomethyl [C1(100)]	5.16634e-05	0	1	1	1	Q01454	0	2163.93					28	High	0	3.413e-05
	FALSE	High	KITNIAWK		0.0146594	0	1	1	1	Q01454	1	973.583					44	High	0	0.01067
	FALSE	High	YMPFSPAGTPFGFTDR	1xOxidation [M2(100)]	0.026183	0.00119713	1	1	2	Q01454	0	1806.82					13	High	0.008763	0.1292
	FALSE	High	FALPLR		0.131279	0.0080164	1	1	1	Q01454	0	716.445					19	High	0.006271	0.1015
	FALSE	High	YMPFSPAGTPFGFTDRR	1xOxidation [M2(100)]	0.138339	0.00863379	1	1	1	Q01454	1	1962.92					9	High	0.00656	0.1071
	FALSE	High	KDANLDYYNFNPMGIK	1xOxidation [M13(100)]	0.139144	0.00863379	1	1	1	Q01454	1	1918.9					12	High	0.00656	0.108
FALSE	High	Master Protein	P10592	Heat shock protein SSA2 OS=Saccharomyces cerevisiae (strain ATCC 204508 / S288c) GN=SSA2 PE=1 SV=3	0	300.955	69.6401	44	195	14	1	639	69.4	5.06	850636	SSA2; YLL024C	XII	cell organization and biogenesis;metabolic process;regulation of biological process;transport	cytoplasm;cytosol;extracellular;membrane;mitochondrion	catalytic activity;nucleotide binding;protein binding;RNA binding	Pf00012, Pf06723	2296	1237
	Checked	Confidence	Sequence	Modifications	Qvality PEP	Qvality q-value	# Protein Groups	# Proteins	# PSMs	Master Protein Accessions	# Missed Cleavages	Theo. MH+ [Da]	Ions Score A6 Mascot	Confidence A6 Mascot	Percolator q-Value A6 Mascot	Percolator PEP A6 Mascot	Ions Score B6 Mascot	Confidence B6 Mascot	Percolator q-Value B6 Mascot	Percolator PEP B6 Mascot
	FALSE	High	LDKSQVDEIVLVGGSTR		4.23755e-07	0	2	2	5	P10591; P10592	1	1815.98	45	High	0	2.394e-05	29	High	0	0.001938
	FALSE	High	IINEPTAAAIAYGLDKK		1.40451e-10	0	4	4	7	P10591; P22202; P09435; P10592	1	1787.99	71	High	0	1.558e-10	69	High	0	2.135e-07
	FALSE	High	NQLESIAYSLK		0.000463929	0	2	2	4	P10591; P10592	0	1265.67	42	High	0	0.0004335	32	High	0	0.002095
	FALSE	High	TQDLLLLDVAPLSLGIETAGGVMTK	1xOxidation [M23(100)]	4.84192e-08	0	2	2	4	P10591; P10592	0	2571.39	56	High	0	1.222e-06	77	High	0	2.856e-08
	FALSE	High	NFTPEQISSMVLGK	1xOxidation [M10(100)]	5.56999e-06	0	2	2	6	P10591; P10592	0	1566.78	40	High	0	5.361e-06	50	High	0	3.802e-05
	FALSE	High	FELSGIPPAPR		1.13058e-06	0	4	4	12	P10591; P22202; P09435; P10592	0	1183.65	73	High	0	1.114e-06	60	High	0	3.06e-06
	FALSE	High	TTPSFVGFTDTER		6.93722e-06	0	1	1	4	P10592	0	1457.69	52	High	0	8.201e-05	6	Medium	0.01585	0.1892
	FALSE	High	LIDVDGKPQIQVEFK		2.4219e-06	0	2	2	8	P10591; P10592	0	1728.95	32	High	0	2.361e-06	39	High	0	1.927e-05
	FALSE	High	QATKDAGTIAGLNVLR		0.000108548	0	4	4	1	P10591; P16474; P22202; P10592	1	1627.91	12	High	0	0.0001004
	FALSE	High	LIDVDGKPQIQVEFKGETK		2.90831e-05	0	2	2	6	P10591; P10592	1	2144.16	18	High	0	2.75e-05	9	High	0	0.001408
	FALSE	High	KAEETIAWLDSNTTATK		6.84619e-09	0	1	1	1	P10592	1	1878.94	64	High	0	7.191e-09
	FALSE	High	LVTDYFNGK		0.0158289	0	2	2	1	P10591; P10592	0	1056.54	22	High	0	0.01375
	FALSE	High	SQVDEIVLVGGSTR		2.21194e-09	0	2	2	11	P10591; P10592	0	1459.78	92	High	0	2.357e-09	73	High	0	1.338e-07
	FALSE	High	FEELCADLFR	1xCarbamidomethyl [C5(100)]	5.25556e-06	0	4	4	4	P10591; P22202; P09435; P10592	0	1299.6	89	High	0	5.077e-06	54	High	0	0.0001379
	FALSE	High	AEETIAWLDSNTTATKEEFDDQLK		0.00338479	0	1	1	1	P10592	1	2755.29	33	High	0	0.002999
	FALSE	High	KSEVFSTYADNQPGVLIQVFEGER		6.05585e-09	0	2	2	1	P22202; P10592	1	2713.35	39	High	0	6.392e-09
	FALSE	High	LYQAGGAPEGAAPGGFPGGAPPAPEAEGPTVEEVD		0.00929838	0	1	1	1	P10592	0	3262.52	8	High	0	0.008132	0	Medium	0.0327	0.3333
	FALSE	High	EEFDDQLKELQEVANPIMSK	1xOxidation [M18(100)]	1.42319e-07	0	1	1	2	P10592	1	2379.14	48	High	0	1.439e-07	35	High	0	0.0001712
	FALSE	High	ARFEELCADLFR	1xCarbamidomethyl [C7(100)]	0.000114302	0	4	4	1	P10591; P22202; P09435; P10592	1	1526.74	37	High	0	0.0001056
	FALSE	High	KAEETIAWLDSNTTATKEEFDDQLK		5.91648e-05	0	1	1	2	P10592	2	2883.39	27	High	0	0.0006733
	FALSE	High	VNDAVVTVPAYFNDSQR		5.38093e-07	0	2	2	10	P10591; P10592	0	1894.93	62	High	0	5.355e-07	38	High	0	0.00356
	FALSE	High	SEVFSTYADNQPGVLIQVFEGER		9.88871e-12	0	2	2	4	P22202; P10592	0	2585.25	82	High	0	1.133e-11	11	High	0.005741	0.07868
	FALSE	High	SINPDEAVAYGAAVQAAILTGDESSK		1.82657e-08	0	2	2	8	P10591; P10592	0	2577.27	71	High	0	1.895e-08	45	High	0	7.997e-08
	FALSE	High	AVGIDLGTTYSCVAHFSNDR	1xCarbamidomethyl [C12(100)]	1.13313e-05	0	2	2	3	P09435; P10592	0	2183.02	32	High	0	1.08e-05	1	High	0.001172	0.03033
	FALSE	High	IINEPTAAAIAYGLDK		1.13024e-09	0	4	4	7	P10591; P22202; P09435; P10592	0	1659.9	64	High	0	1.03e-06	74	High	0	2.179e-08
	FALSE	High	DAGTIAGLNVLR		1.33722e-06	0	4	4	11	P10591; P16474; P22202; P10592	0	1199.67	65	High	0	1.354e-06	74	High	0	8.314e-07
	FALSE	High	NTISEAGDKLEQADKDAVTK		7.41434e-08	0	1	1	7	P10592	2	2133.07	42	High	0	7.549e-08	50	High	0	8.926e-07
	FALSE	High	NFNDPEVQGDMK	1xOxidation [M11(100)]	0.000204358	0	1	1	4	P10592	0	1409.6	39	High	0	0.0001881	28	High	0.0008119	0.02014
	FALSE	High	NTISEAGDKLEQADK		2.63987e-05	0	2	2	2	P10591; P10592	1	1618.79	6	Low	0.09607	0.6101	38	High	0	7.286e-05
	FALSE	High	ATAGDTHLGGEDFDNR		8.99888e-08	0	3	3	9	P10591; P09435; P10592	0	1675.73	49	High	0	9.164e-08	79	High	0	6.597e-08
	FALSE	High	NQAAMNPANTVFDAKR	1xOxidation [M5(100)]	4.70927e-06	0	1	1	2	P10592	1	1763.85	36	High	0	4.536e-06	7	Low	0.06895	0.5363
	FALSE	High	ETAESYLGAK		0.000432128	0	2	2	2	P10591; P10592	0	1068.52	34	High	0	0.004131	71	High	0	0.0002958
	FALSE	High	VDIIANDQGNR		2.2464e-05	0	2	2	4	P10591; P10592	0	1214.61	40	High	0	2.12e-05	39	High	0	0.0002943
	FALSE	High	MKETAESYLGAK	1xOxidation [M1(100)]	5.13309e-05	0	2	2	7	P10591; P10592	1	1343.65	60	High	0	0.0006561	30	High	0	0.001945
	FALSE	High	LVTDYFNGKEPNR		8.75234e-06	0	2	2	2	P10591; P10592	1	1552.78	36	High	0	8.362e-06	24	High	0	0.0005558
	FALSE	High	ELQEVANPIMSK	1xOxidation [M10(100)]	2.92715e-05	0	1	1	4	P10592	0	1374.69	55	High	0	7.632e-05	45	High	0	1.92e-05
	FALSE	High	LVNHFIQEFK		5.30149e-05	0	2	2	10	P10591; P10592	0	1274.69	51	High	0	0.0002201	63	High	0	3.523e-05
	FALSE	High	NFNDPEVQGDMKHFPFK	1xOxidation [M11(100)]	0.00570364	0	1	1	1	P10592	1	2065.94	17	High	0	0.005028
	FALSE	High	EEFDDQLK		0.00311269	0	1	1	2	P10592	0	1023.46	47	High	0	0.002764	32	High	0	0.004565
	FALSE	High	NQAAMNPANTVFDAK	1xOxidation [M5(100)]	6.99373e-11	0	1	1	5	P10592	0	1607.75	113	High	0	7.791e-11	54	High	0	6.622e-06
	FALSE	High	LVNHFIQEFKR		0.00174199	0	2	2	4	P10591; P10592	1	1430.79	27	High	0	0.009878
	FALSE	High	LSKEDIEK		0.0230598	0.000934923	2	2	1	P10591; P10592	1	961.52	58	High	0.0007561	0.01996
	FALSE	High	NFTPEQISSMVLGK		0.0255268	0.00119713	2	2	1	P10591; P10592	0	1550.79	0	High	0.001092	0.02209
	FALSE	High	AEETIAWLDSNTTATK		0.0266859	0.00119713	1	1	1	P10592	0	1750.85	8	High	0.001092	0.02315
	FALSE	High	DNNLLGK		0.0522873	0.00267617	5	5	1	P10591; P16474; P22202; P09435; P10592	0	773.415	20	High	0.002672	0.04495
	FALSE	High	ELQEVANPIMSK		0.119518	0.00743851	1	1	1	P10592	0	1358.7					2	High	0.005741	0.09207
FALSE	High	Master Protein	P11484	Ribosome-associated molecular chaperone SSB1 OS=Saccharomyces cerevisiae (strain ATCC 204508 / S288c) GN=SSB1 PE=1 SV=3	0	223.607	67.6998	35	113	3	1	613	66.6	5.44	851369	SSB1; YDL229W	IV	cell communication;cell organization and biogenesis;metabolic process;regulation of biological process;response to stimulus;transport	cytoplasm;membrane	catalytic activity;nucleotide binding;protein binding	Pf00012, Pf06723	1511	857
	Checked	Confidence	Sequence	Modifications	Qvality PEP	Qvality q-value	# Protein Groups	# Proteins	# PSMs	Master Protein Accessions	# Missed Cleavages	Theo. MH+ [Da]	Ions Score A6 Mascot	Confidence A6 Mascot	Percolator q-Value A6 Mascot	Percolator PEP A6 Mascot	Ions Score B6 Mascot	Confidence B6 Mascot	Percolator q-Value B6 Mascot	Percolator PEP B6 Mascot
	FALSE	High	NIPMMPAGEPVLEAIFEVDANGILK	2xOxidation [M4(100); M5(100)]	1.8503e-08	0	2	2	2	P40150; P11484	0	2700.36	54	High	0	1.925e-08
	FALSE	High	STLEPVEQVLK		2.27559e-05	0	2	2	2	P40150; P11484	0	1242.69	22	High	0	0.004078	41	High	0	1.484e-05
	FALSE	High	STSGNTHLGGQDFDTNLLEHFK		1.45059e-10	0	2	2	1	P40150; P11484	0	2418.13	59	High	0	1.602e-10
	FALSE	High	TLSSVTQTTVEVDSLFDGEDFESSLTR		1.74927e-10	0	2	2	1	P40150; P11484	0	2963.4	86	High	0	1.925e-10
	FALSE	High	IEAALSDALAALQIEDPSADELR		3.22385e-08	0	2	2	4	P40150; P11484	0	2411.23	67	High	0	3.324e-08	38	High	0	1.066e-06
	FALSE	High	SQIDEVVLVGGSTR		9.91099e-11	0	2	2	5	P40150; P11484	0	1459.78	92	High	0	1.102e-10	86	High	0	1.208e-07
	FALSE	High	ENTLLGEFDLK		6.17612e-06	0	2	2	3	P40150; P11484	0	1278.66	60	High	0	5.949e-06	26	High	0	0.0003225
	FALSE	High	IEAALSDALAALQIEDPSADELRK		6.00514e-07	0	2	2	3	P40150; P11484	1	2539.32	61	High	0	5.946e-07	11	High	0.001172	0.02732
	FALSE	High	IINEPTAAAIAYGLGAGK		6.35009e-08	0	2	2	7	P40150; P11484	0	1729.95	47	High	0	6.799e-06	60	High	0	3.766e-08
	FALSE	High	VIDVDGNPVIEVQYLEETK		0.000147028	0	2	2	6	P40150; P11484	0	2160.11	37	High	0	0.0001357	16	High	0	0.0002495
	FALSE	High	QRLESYVASIEQTVTDPVLSSK		8.40086e-07	0	2	2	1	P40150; P11484	1	2450.28	48	High	0	8.286e-07
	FALSE	High	SINPDEAVAYGAAVQGAILTGQSTSDETK		1.66545e-06	0	2	2	7	P40150; P11484	0	2893.41	33	High	0	0.0002234	24	High	0	2.146e-05
	FALSE	High	LESYVASIEQTVTDPVLSSK		2.27048e-06	0	2	2	6	P40150; P11484	0	2166.12	69	High	0	2.218e-06	41	High	0	0.0002079
	FALSE	High	DAGAISGLNVLR		3.00961e-07	0	2	2	2	P40150; P11484	0	1185.66	59	High	0	2.301e-06	61	High	0	1.832e-07
	FALSE	High	VTPSFVAFTPEER		1.57144e-06	0	1	1	4	P11484	0	1479.75	52	High	0	5.647e-06	54	High	0	0.0003777
	FALSE	High	TFTTCADNQTTVQFPVYQGER	1xCarbamidomethyl [C5(100)]	9.98096e-05	0	1	1	4	P11484	0	2463.12	26	High	0	9.323e-05	29	High	0	6.688e-05
	FALSE	High	SKIEAALSDALAALQIEDPSADELR		0.000212429	0	2	2	1	P40150; P11484	1	2626.36	13	High	0	0.000195
	FALSE	High	LLSDFFDGK		0.000262867	0	2	2	3	P40150; P11484	0	1041.53	37	High	0	0.0002411	43	High	0	0.00134
	FALSE	High	AVITVPAYFNDAQR		1.42319e-07	0	2	2	3	P40150; P11484	0	1564.81	66	High	0	1.442e-07	65	High	0	7.637e-05
	FALSE	High	FEDLNAALFK		8.88595e-05	0	2	2	7	P40150; P11484	0	1167.6	56	High	0	8.237e-05	38	High	0	0.0002128
	FALSE	High	TFSPQEISAMVLTK	1xOxidation [M10(100)]	2.19771e-09	0	2	2	9	P40150; P11484	0	1567.8	76	High	0	2.349e-09	70	High	0	1.008e-05
	FALSE	High	LSSEEIEKMVNQAEEFK	1xOxidation [M9(100)]	0.0014262	0	2	2	1	P40150; P11484	1	2026.96					26	High	0	0.0009957
	FALSE	High	FDDESVQK		0.00514533	0	2	2	2	P40150; P11484	0	967.437	26	High	0	0.01504	24	High	0	0.003683
	FALSE	High	LSSEEIEK		0.00351826	0	2	2	1	P40150; P11484	0	934.473	15	Medium	0.0429	0.3702	39	High	0	0.002504
	FALSE	High	FDDESVQKDMK	1xOxidation [M10(100)]	0.004324	0	2	2	3	P40150; P11484	1	1357.59	24	High	0	0.003831	14	High	0	0.003762
	FALSE	High	KTGLDISDDAR		0.000225137	0	2	2	3	P40150; P11484	1	1190.6	39	High	0.001092	0.02472	36	High	0.0008119	0.02082
	FALSE	High	MVNQAEEFK	1xOxidation [M1(100)]	0.000507808	0	2	2	3	P40150; P11484	0	1111.51	22	High	0	0.0025	56	High	0	0.0004561
	FALSE	High	SSNITISNAVGR		1.5413e-06	0	2	2	5	P40150; P11484	0	1218.64	63	High	0	3.31e-05	46	High	0	2.264e-06
	FALSE	High	TGLDISDDAR		0.000566706	0	2	2	3	P40150; P11484	0	1062.51	58	High	0	0.0005149	38	High	0	0.001133
	FALSE	High	MVNQAEEFKAADEAFAK	1xOxidation [M1(100)]	7.70719e-08	0	2	2	3	P40150; P11484	1	1914.89	49	High	0	7.843e-08	13	High	0	0.002127
	FALSE	High	ARFEDLNAALFK		0.0185694	0.000317132	2	2	3	P40150; P11484	1	1394.74	28	High	0	0.01609	26	High	0.003902	0.05505
	FALSE	High	RFDDESVQK		0.0233549	0.000934923	2	2	2	P40150; P11484	1	1123.54	38	High	0.002672	0.05161	40	High	0.0008119	0.01718
	FALSE	High	RTLSSVTQTTVEVDSLFDGEDFESSLTR		0.0380072	0.0021701	2	2	1	P40150; P11484	1	3119.5	10	High	0.002611	0.03268
	FALSE	High	NTTVPTIK		0.0761633	0.00424822	2	2	1	P40150; P11484	0	873.504	6	High	0.002672	0.06531	13	Low	0.1401	0.7525
	FALSE	High	DLLLLDVAPLSLGVGMQGDMFGIVVPR	2xOxidation [M16(100); M20(100)]	0.0930431	0.00552058	1	1	1	P11484	0	2857.52	14	High	0.003767	0.07992
FALSE	High	Master Protein	P07259	Protein URA2 OS=Saccharomyces cerevisiae (strain ATCC 204508 / S288c) GN=URA2 PE=1 SV=5	0	271.767	44.9864	81	138	80	1	2214	244.9	5.83	853311	URA2; YJL130C	X	metabolic process;regulation of biological process	cytoplasm;mitochondrion	catalytic activity;metal ion binding;nucleotide binding	Pf00117, Pf00185, Pf00289, Pf00988, Pf02142, Pf02222, Pf02729, Pf02786, Pf02787, Pf07478, Pf07722, Pf08443, Pf13535, Pf15632	1112	810
	Checked	Confidence	Sequence	Modifications	Qvality PEP	Qvality q-value	# Protein Groups	# Proteins	# PSMs	Master Protein Accessions	# Missed Cleavages	Theo. MH+ [Da]	Ions Score A6 Mascot	Confidence A6 Mascot	Percolator q-Value A6 Mascot	Percolator PEP A6 Mascot	Ions Score B6 Mascot	Confidence B6 Mascot	Percolator q-Value B6 Mascot	Percolator PEP B6 Mascot
	FALSE	High	SIHITGVSNKEDLALIMTVK	1xOxidation [M17(100)]	1.57498e-05	0	1	1	2	P07259	1	2185.19	36	High	0	1.499e-05
	FALSE	High	DELVEELPR		0.0169817	0	1	1	2	P07259	0	1099.56	26	High	0.001092	0.02233	19	High	0	0.01244
	FALSE	High	SQAANSVDEALAAVK		1.67247e-07	0	1	1	2	P07259	0	1473.75	81	High	0	1.685e-07	24	High	0	0.006767
	FALSE	High	IVNVNPLVSSVK		0.000306919	0	1	1	2	P07259	0	1268.76	28	High	0	0.00028	33	High	0	0.009873
	FALSE	High	MLDQIGVDQPAWK	1xOxidation [M1(100)]	0.00031292	0	1	1	2	P07259	0	1516.75	27	High	0	0.0002855	22	High	0	0.0109
	FALSE	High	AAYALGGLGSGFANNEK		1.34285e-07	0	1	1	3	P07259	0	1639.81	63	High	0	1.363e-07	8	High	0.0008119	0.02283
	FALSE	High	TADLASVLLLTSLQNR		2.47967e-07	0	1	1	4	P07259	0	1714.97	98	High	0	2.489e-07	80	High	0	1.706e-06
	FALSE	High	HLGVVGECNIQYALNPVSK	1xCarbamidomethyl [C8(100)]	4.84049e-11	0	1	1	2	P07259	0	2098.07	73	High	0	5.423e-11	27	High	0	0.0003688
	FALSE	High	RLAVDYSVPLVTNVK		0.00238955	0	1	1	2	P07259	1	1673.96	18	High	0	0.002127	22	High	0	0.01297
	FALSE	High	DYCIIEVNAR	1xCarbamidomethyl [C3(100)]	0.0137505	0	1	1	2	P07259	0	1252.6	27	High	0	0.01197	17	High	0	0.01076
	FALSE	High	TLACYSDAIVMR	1xOxidation [M11(100)]; 1xCarbamidomethyl [C4(100)]	0.000254517	0	1	1	2	P07259	0	1415.67	20	High	0	0.0002329	25	High	0	0.0008215
	FALSE	High	LLIEAISR		0.00246787	0	1	1	2	P07259	0	914.567	24	High	0	0.002277	35	High	0	0.001747
	FALSE	High	TITLPGLINIATYVPNASHVIK		1.71287e-05	0	1	1	1	P07259	0	2335.34	26	High	0	1.626e-05
	FALSE	High	LTIDDIVLR		0.00022954	0	1	1	1	P07259	0	1057.63	39	High	0	0.0002105
	FALSE	High	VVGVNLIELATK		1.53483e-05	0	1	1	2	P07259	0	1255.76	61	High	0	2.329e-05	61	High	0	9.938e-06
	FALSE	High	ELVDLCNVAFSSSPQVLVEK	1xCarbamidomethyl [C6(100)]	0.004324	0	1	1	1	P07259	0	2234.14	9	High	0	0.00381
	FALSE	High	VTALFLPLR		1.80366e-05	0	1	1	2	P07259	0	1029.65	41	High	0	1.71e-05	41	High	0	0.0005024
	FALSE	High	ITAVAELLNQWPTEK		0.000714951	0	1	1	1	P07259	0	1712.92	13	High	0	0.0006489
	FALSE	High	VYFVPVTAEFVR		0.0135755	0	1	1	2	P07259	0	1426.77	9	High	0	0.01182	13	High	0.0004555	0.01407
	FALSE	High	ELVAPGAIQNLIR		0.00072893	0	1	1	2	P07259	0	1393.82	10	High	0	0.003345	43	High	0	0.0005033
	FALSE	High	AGLLGVESIELTPHIISK		0.0118663	0	1	1	1	P07259	0	1877.07	9	High	0	0.01033
	FALSE	High	NDLESYLNQAVEVSR		0.00766798	0	1	1	2	P07259	0	1736.84	8	High	0	0.007628	25	High	0	0.005514
	FALSE	High	VLDIYEIENSSGVVVSMGGQTSNNIAMTLHR	2xOxidation [M17(100); M27(100)]	0.0120967	0	1	1	1	P07259	0	3366.63	18	High	0	0.01056
	FALSE	High	SISGPVITDVASLK		3.03593e-06	0	1	1	2	P07259	0	1386.78	63	High	0	2.947e-06	37	High	0	0.0001175
	FALSE	High	FSITEEAIADNLDAAEDAIPEQPLEQK		0.0164477	0	1	1	1	P07259	0	2957.43	7	Medium	0.01198	0.1771	9	High	0	0.012
	FALSE	High	STCACFEPSLDYCVVK	3xCarbamidomethyl [C3(100); C5(100); C13(100)]	0.0019439	0	1	1	1	P07259	0	1935.83	19	High	0	0.001738
	FALSE	High	LAGADPVLGVEMASTGEVATFGHSK	1xOxidation [M12(100)]	4.84192e-08	0	1	1	3	P07259	0	2460.21	54	High	0	8.159e-07	48	High	0	2.862e-08
	FALSE	High	KAGLLGVESIELTPHIISK		0.00752149	0	1	1	1	P07259	1	2005.17	19	High	0	0.00662
	FALSE	High	VFAIANAFAK		0.0168735	0	1	1	2	P07259	0	1051.59	9	High	0.001092	0.02195	26	High	0	0.01236
	FALSE	High	DSLPLLLAAVEEGK		1.32303e-05	0	1	1	2	P07259	0	1454.81	21	High	0	0.003836	41	High	0	8.576e-06
	FALSE	High	LYFETINLER		0.00174199	0	1	1	1	P07259	0	1297.68	27	High	0	0.001561
	FALSE	High	AIMGLPLTPYPVEK	1xOxidation [M3(100)]	0.0164477	0	1	1	1	P07259	0	1544.84	15	High	0	0.01434	5	Medium	0.02019	0.2335
	FALSE	High	EIGFPVIVR		0.00377675	0	1	1	2	P07259	0	1029.61	32	High	0	0.003337	12	High	0	0.006199
	FALSE	High	ITGPYNIQFIAK		5.86523e-06	0	1	1	2	P07259	0	1364.76	43	High	0	5.659e-06	16	High	0.0008119	0.02539
	FALSE	High	MALLAMVMGVDM	4xOxidation [M1(100); M6(100); M8(100); M12(100)]	2.84612e-06	0	1	1	2	P07259	0	1345.59	26	High	0.002672	0.05934	59	High	0	1.794e-06
	FALSE	High	SVGEVMSIGR	1xOxidation [M6(100)]	0.000146082	0	1	1	2	P07259	0	1050.52	62	High	0	0.0002051	54	High	0	9.858e-05
	FALSE	High	EELPSLVLR		0.0019314	0	1	1	1	P07259	0	1055.61					30	High	0	0.001355
	FALSE	High	FNSPEEYAR		0.00289958	0	1	1	1	P07259	0	1112.5	38	High	0	0.00258
	FALSE	High	TCSSFIAAMER	1xOxidation [M9(100)]; 1xCarbamidomethyl [C2(100)]	0.000752839	0	1	1	2	P07259	0	1288.57	23	High	0	0.002116	42	High	0	0.0005202
	FALSE	High	EDLALIMTVK	1xOxidation [M7(100)]	0.00121372	0	1	1	1	P07259	0	1148.62					32	High	0	0.000849
	FALSE	High	VSTELSSSMK	1xOxidation [M9(100)]	4.22925e-05	0	1	1	1	P07259	0	1084.52	56	High	0	3.976e-05
	FALSE	High	VNEIKEEVDYDHR		3.66103e-06	0	1	1	5	P07259	1	1645.78	46	High	0	3.539e-06	19	High	0	3.089e-05
	FALSE	High	EKQELLSSVQK		0.00215525	0	1	1	3	P07259	1	1288.71	9	High	0.002672	0.05647	31	High	0.009015	0.1302
	FALSE	High	LKDTYIVDNK		0.000112835	0	1	1	4	P07259	1	1208.65	35	High	0	0.0001047	32	High	0	0.001205
	FALSE	High	KGETLQDTIR		0.00839005	0	1	1	3	P07259	1	1160.63	28	High	0	0.007355	31	High	0.007634	0.1228
	FALSE	High	LLMHYQVR	1xOxidation [M3(100)]	0.0118663	0	1	1	2	P07259	0	1075.57	10	High	0.003494	0.07567	14	High	0	0.008593
	FALSE	High	HIELQTGPDGK		0.000122714	0	1	1	2	P07259	0	1194.61	58	High	0	0.0001133	44	High	0	0.0002204
	FALSE	High	WLQNEGIPAVYGVDTR		0.000107849	0	1	1	1	P07259	0	1817.92					21	High	0	7.245e-05
	FALSE	High	EIEMDAVAR	1xOxidation [M4(100)]	0.00416003	0	1	1	2	P07259	0	1049.49	30	High	0	0.003687	28	High	0	0.003393
	FALSE	High	GHNIPCTSTISGR	1xCarbamidomethyl [C6(100)]	4.65931e-05	0	1	1	2	P07259	0	1399.67	12	High	0	0.01044	50	High	0	3.083e-05
	FALSE	High	ILGTSPDMIDSAENR	1xOxidation [M8(100)]	5.18814e-06	0	1	1	2	P07259	0	1634.77	23	High	0	0.0002325	61	High	0	3.305e-06
	FALSE	High	ATGYPLAYTAAK		0.00070124	0	2	2	2	P07259; P03965	0	1226.64	34	High	0	0.0006329	16	High	0	0.004556
	FALSE	High	LHDLVQFAEK		0.0159304	0	1	1	1	P07259	0	1199.64	17	High	0	0.01384	27	Medium	0.01698	0.2059
	FALSE	High	ELTSMDEAESFAEK	1xOxidation [M5(100)]	2.43211e-07	0	1	1	2	P07259	0	1602.68	58	High	0	2.444e-07	1	Medium	0.01795	0.2179
	FALSE	High	NILLSIGSYK		0.0185694	0.000317132	1	1	1	P07259	0	1107.64	15	High	0	0.01618
	FALSE	High	INLVSPPELR		0.0204331	0.000317132	1	1	2	P07259	0	1137.66	6	High	0.003767	0.07893	29	High	0.0004555	0.01503
	FALSE	High	QELLSSVQK		0.0189282	0.000317132	1	1	2	P07259	0	1031.57	28	High	0	0.01648	28	High	0.004215	0.05755
	FALSE	High	EGVLDLMK	1xOxidation [M7(100)]	0.0233549	0.000934923	1	1	2	P07259	0	920.476	17	High	0.001092	0.02026	14	High	0.005308	0.07264
	FALSE	High	ALKEEGIYTILINPNIATIQTSK		0.0219156	0.000934923	1	1	1	P07259	1	2530.41	12	High	0.0007561	0.01897
	FALSE	High	TIMVNYNPETVSTDYDEADR	1xOxidation [M3(100)]	0.0255268	0.00119713	1	1	1	P07259	0	2349.02					15	High	0.0008119	0.01882
	FALSE	High	YTQVLKPIAFPGGLLEDNVK		0.0256894	0.00119713	1	1	1	P07259	0	2202.22	9	High	0.001092	0.0223	4	Medium	0.01869	0.2213
	FALSE	High	SLLATGFK		0.0236537	0.00119713	1	1	1	P07259	0	836.488	4	Low	0.05219	0.4171	21	High	0.0008119	0.01741
	FALSE	High	QLGFDDR		0.0300979	0.00144378	1	1	2	P07259	0	850.405	19	High	0.001429	0.02593	18	High	0.001172	0.03107
	FALSE	High	LSNVLEAK		0.0306743	0.00144378	1	1	1	P07259	0	873.504	17	High	0.001429	0.02648
	FALSE	High	ILAIDVGMK	1xOxidation [M8(100)]	0.0332988	0.00144378	1	1	2	P07259	0	975.554	4	Low	0.1917	0.8345	16	High	0.004505	0.06226
	FALSE	High	DGTVLQGYSFGAEK		0.0359149	0.00173093	1	1	1	P07259	0	1471.71					20	High	0.001172	0.02669
	FALSE	High	TDVLYCTR	1xCarbamidomethyl [C6(100)]	0.0461582	0.0021701	1	1	2	P07259	0	1027.49	14	High	0.002941	0.07046	14	High	0.00152	0.03446
	FALSE	High	LGLNIPLNEVK		0.037063	0.0021701	1	1	1	P07259	0	1209.72	7	Medium	0.01837	0.2104	16	High	0.001172	0.02756
	FALSE	High	KNILLSIGSYK		0.0458707	0.0021701	1	1	2	P07259	1	1235.74	14	High	0.004285	0.08529	13	High	0.00152	0.03431
	FALSE	High	VSINEPK		0.0614305	0.0030844	1	1	1	P07259	0	786.436	29	High	0.002672	0.05275	14	Low	0.0527	0.4604
	FALSE	High	EEGIYTILINPNIATIQTSK		0.0752386	0.00424822	1	1	1	P07259	0	2218.2	7	High	0.002672	0.06462
	FALSE	High	TFEEAIQK		0.0844653	0.00467068	1	1	1	P07259	0	965.494					15	High	0.004817	0.06413
	FALSE	High	VLGTPIDTIITTEDR		0.0854957	0.00490749	1	1	2	P07259	0	1643.89	14	High	0.004561	0.08684	9	High	0.004817	0.0651
	FALSE	High	YGLFVR		0.095885	0.00552058	1	1	2	P07259	0	754.425	18	High	0.00986	0.1574	18	High	0.005308	0.07354
	FALSE	High	NITLDVSER		0.0994008	0.00574293	1	1	1	P07259	0	1046.55	11	High	0.004285	0.08548	12	Medium	0.01744	0.2122
	FALSE	High	SAFDVPEWVDPNVQNLVSK		0.10181	0.00621039	1	1	1	P07259	0	2144.07	3	Low	0.05258	0.4216	8	High	0.005741	0.0782
	FALSE	High	VVYNGETLVLSGELVSPGAK		0.102421	0.00667448	1	1	1	P07259	0	2032.1	6	High	0.00484	0.088
	FALSE	High	DEFEALGVK		0.106155	0.00711138	1	1	1	P07259	0	1007.5					17	High	0.005741	0.08161
	FALSE	High	LPDDYVAVK		0.131279	0.0080164	1	1	1	P07259	0	1019.54	5	High	0.006855	0.1128	8	Medium	0.01585	0.1905
	FALSE	High	CIVNPSPASITASAELQSTSAK	1xCarbamidomethyl [C1(100)]	0.139144	0.00863379	1	1	1	P07259	0	2232.12	8	Medium	0.02236	0.2347	5	High	0.00656	0.1081
	FALSE	High	DYPVVITK		0.148271	0.00940111	1	1	1	P07259	0	934.524	2	Medium	0.04448	0.3808	2	High	0.007044	0.1156
FALSE	High	Master Protein	P40150	Ribosome-associated molecular chaperone SSB2 OS=Saccharomyces cerevisiae (strain ATCC 204508 / S288c) GN=SSB2 PE=1 SV=2	0	220.741	65.7423	35	110	3	1	613	66.6	5.49	855512	SSB2; YNL209W	XIV	cell communication;cell organization and biogenesis;metabolic process;regulation of biological process;response to stimulus;transport	cytoplasm;membrane	catalytic activity;nucleotide binding;protein binding	Pf00012, Pf06723	1455	798
	Checked	Confidence	Sequence	Modifications	Qvality PEP	Qvality q-value	# Protein Groups	# Proteins	# PSMs	Master Protein Accessions	# Missed Cleavages	Theo. MH+ [Da]	Ions Score A6 Mascot	Confidence A6 Mascot	Percolator q-Value A6 Mascot	Percolator PEP A6 Mascot	Ions Score B6 Mascot	Confidence B6 Mascot	Percolator q-Value B6 Mascot	Percolator PEP B6 Mascot
	FALSE	High	NIPMMPAGEPVLEAIFEVDANGILK	2xOxidation [M4(100); M5(100)]	1.8503e-08	0	2	2	2	P40150; P11484	0	2700.36	54	High	0	1.925e-08
	FALSE	High	STLEPVEQVLK		2.27559e-05	0	2	2	2	P40150; P11484	0	1242.69	22	High	0	0.004078	41	High	0	1.484e-05
	FALSE	High	STSGNTHLGGQDFDTNLLEHFK		1.45059e-10	0	2	2	1	P40150; P11484	0	2418.13	59	High	0	1.602e-10
	FALSE	High	RTFTTVSDNQTTVQFPVYQGER		0.0117151	0	1	1	1	P40150	1	2574.26	12	High	0	0.01026
	FALSE	High	TLSSVTQTTVEVDSLFDGEDFESSLTR		1.74927e-10	0	2	2	1	P40150; P11484	0	2963.4	86	High	0	1.925e-10
	FALSE	High	IEAALSDALAALQIEDPSADELR		3.22385e-08	0	2	2	4	P40150; P11484	0	2411.23	67	High	0	3.324e-08	38	High	0	1.066e-06
	FALSE	High	SQIDEVVLVGGSTR		9.91099e-11	0	2	2	5	P40150; P11484	0	1459.78	92	High	0	1.102e-10	86	High	0	1.208e-07
	FALSE	High	DLLLLDVAPLSLGVGMQGDIFGIVVPR	1xOxidation [M16(100)]	0.000434927	0	1	1	1	P40150	0	2823.57	15	High	0	0.0003958
	FALSE	High	ENTLLGEFDLK		6.17612e-06	0	2	2	3	P40150; P11484	0	1278.66	60	High	0	5.949e-06	26	High	0	0.0003225
	FALSE	High	IEAALSDALAALQIEDPSADELRK		6.00514e-07	0	2	2	3	P40150; P11484	1	2539.32	61	High	0	5.946e-07	11	High	0.001172	0.02732
	FALSE	High	IINEPTAAAIAYGLGAGK		6.35009e-08	0	2	2	7	P40150; P11484	0	1729.95	47	High	0	6.799e-06	60	High	0	3.766e-08
	FALSE	High	VIDVDGNPVIEVQYLEETK		0.000147028	0	2	2	6	P40150; P11484	0	2160.11	37	High	0	0.0001357	16	High	0	0.0002495
	FALSE	High	QRLESYVASIEQTVTDPVLSSK		8.40086e-07	0	2	2	1	P40150; P11484	1	2450.28	48	High	0	8.286e-07
	FALSE	High	SINPDEAVAYGAAVQGAILTGQSTSDETK		1.66545e-06	0	2	2	7	P40150; P11484	0	2893.41	33	High	0	0.0002234	24	High	0	2.146e-05
	FALSE	High	LESYVASIEQTVTDPVLSSK		2.27048e-06	0	2	2	6	P40150; P11484	0	2166.12	69	High	0	2.218e-06	41	High	0	0.0002079
	FALSE	High	DAGAISGLNVLR		3.00961e-07	0	2	2	2	P40150; P11484	0	1185.66	59	High	0	2.301e-06	61	High	0	1.832e-07
	FALSE	High	SKIEAALSDALAALQIEDPSADELR		0.000212429	0	2	2	1	P40150; P11484	1	2626.36	13	High	0	0.000195
	FALSE	High	LLSDFFDGK		0.000262867	0	2	2	3	P40150; P11484	0	1041.53	37	High	0	0.0002411	43	High	0	0.00134
	FALSE	High	TFTTVSDNQTTVQFPVYQGER		3.30819e-08	0	1	1	4	P40150	0	2418.16	54	High	0	3.415e-08	16	High	0	0.001476
	FALSE	High	AVITVPAYFNDAQR		1.42319e-07	0	2	2	3	P40150; P11484	0	1564.81	66	High	0	1.442e-07	65	High	0	7.637e-05
	FALSE	High	FEDLNAALFK		8.88595e-05	0	2	2	7	P40150; P11484	0	1167.6	56	High	0	8.237e-05	38	High	0	0.0002128
	FALSE	High	TFSPQEISAMVLTK	1xOxidation [M10(100)]	2.19771e-09	0	2	2	9	P40150; P11484	0	1567.8	76	High	0	2.349e-09	70	High	0	1.008e-05
	FALSE	High	LSSEEIEKMVNQAEEFK	1xOxidation [M9(100)]	0.0014262	0	2	2	1	P40150; P11484	1	2026.96					26	High	0	0.0009957
	FALSE	High	FDDESVQK		0.00514533	0	2	2	2	P40150; P11484	0	967.437	26	High	0	0.01504	24	High	0	0.003683
	FALSE	High	LSSEEIEK		0.00351826	0	2	2	1	P40150; P11484	0	934.473	15	Medium	0.0429	0.3702	39	High	0	0.002504
	FALSE	High	FDDESVQKDMK	1xOxidation [M10(100)]	0.004324	0	2	2	3	P40150; P11484	1	1357.59	24	High	0	0.003831	14	High	0	0.003762
	FALSE	High	KTGLDISDDAR		0.000225137	0	2	2	3	P40150; P11484	1	1190.6	39	High	0.001092	0.02472	36	High	0.0008119	0.02082
	FALSE	High	MVNQAEEFK	1xOxidation [M1(100)]	0.000507808	0	2	2	3	P40150; P11484	0	1111.51	22	High	0	0.0025	56	High	0	0.0004561
	FALSE	High	SSNITISNAVGR		1.5413e-06	0	2	2	5	P40150; P11484	0	1218.64	63	High	0	3.31e-05	46	High	0	2.264e-06
	FALSE	High	TGLDISDDAR		0.000566706	0	2	2	3	P40150; P11484	0	1062.51	58	High	0	0.0005149	38	High	0	0.001133
	FALSE	High	MVNQAEEFKAADEAFAK	1xOxidation [M1(100)]	7.70719e-08	0	2	2	3	P40150; P11484	1	1914.89	49	High	0	7.843e-08	13	High	0	0.002127
	FALSE	High	ARFEDLNAALFK		0.0185694	0.000317132	2	2	3	P40150; P11484	1	1394.74	28	High	0	0.01609	26	High	0.003902	0.05505
	FALSE	High	RFDDESVQK		0.0233549	0.000934923	2	2	2	P40150; P11484	1	1123.54	38	High	0.002672	0.05161	40	High	0.0008119	0.01718
	FALSE	High	RTLSSVTQTTVEVDSLFDGEDFESSLTR		0.0380072	0.0021701	2	2	1	P40150; P11484	1	3119.5	10	High	0.002611	0.03268
	FALSE	High	NTTVPTIK		0.0761633	0.00424822	2	2	1	P40150; P11484	0	873.504	6	High	0.002672	0.06531	13	Low	0.1401	0.7525
FALSE	High	Master Protein	P19097	Fatty acid synthase subunit alpha OS=Saccharomyces cerevisiae (strain ATCC 204508 / S288c) GN=FAS2 PE=1 SV=2	0	252.169	43.5612	61	126	61	1	1887	206.8	5.44	855845	FAS2; YPL231W	XVI	metabolic process	cytoplasm;cytosol;mitochondrion	catalytic activity;metal ion binding;protein binding	Pf00106, Pf00109, Pf01648, Pf02801, Pf13561	898	791
	Checked	Confidence	Sequence	Modifications	Qvality PEP	Qvality q-value	# Protein Groups	# Proteins	# PSMs	Master Protein Accessions	# Missed Cleavages	Theo. MH+ [Da]	Ions Score A6 Mascot	Confidence A6 Mascot	Percolator q-Value A6 Mascot	Percolator PEP A6 Mascot	Ions Score B6 Mascot	Confidence B6 Mascot	Percolator q-Value B6 Mascot	Percolator PEP B6 Mascot
	FALSE	High	QDVEALIEFIYDTEK		0.00941859	0	1	1	1	P19097	0	1812.89	9	High	0	0.008234
	FALSE	High	EMAFNLLGLLTPEVVELCQK	1xOxidation [M2(100)]; 1xCarbamidomethyl [C18(100)]	1.53483e-05	0	1	1	3	P19097	0	2320.19	13	High	0	0.005211	25	High	0	9.961e-06
	FALSE	High	HQHGDKVDIFEIPETGEYSVK		0.00912092	0	1	1	1	P19097	1	2428.18	16	High	0	0.007968
	FALSE	High	SEGNPVIGVFQK		1.08062e-06	0	1	1	1	P19097	0	1274.67	69	High	0	1.063e-06
	FALSE	High	LVAGQIPTGWNAK		0.00177603	0	1	1	2	P19097	0	1354.75	38	High	0	0.001691	26	High	0	0.001245
	FALSE	High	VSISHDDLQAVAVAVSTK		5.8784e-05	0	1	1	2	P19097	0	1839.98	19	High	0	0.001826	16	High	0	3.899e-05
	FALSE	High	GTGLMSANNIIAEGIEK	1xOxidation [M5(100)]	8.06579e-05	0	1	1	2	P19097	0	1733.87	14	High	0.002672	0.05399	34	High	0	5.387e-05
	FALSE	High	ETIPFLHLR		0.00678598	0	1	1	2	P19097	0	1125.64	32	High	0	0.005958	19	High	0	0.01145
	FALSE	High	KAVSIETALEHK		0.010917	0	1	1	1	P19097	1	1325.74					25	High	0	0.007939
	FALSE	High	DSYINANTIETAK		8.64005e-06	0	1	1	2	P19097	0	1439.7	84	High	0	8.263e-06	52	High	0	0.0003916
	FALSE	High	LSQYVQEMALGGPITK	1xOxidation [M8(100)]	1.20598e-06	0	1	1	3	P19097	0	1750.9	16	High	0.002672	0.06379	66	High	0	7.494e-07
	FALSE	High	ANDKNESATINEMMK	2xOxidation [M13(100); M14(100)]	0.0105047	0	1	1	1	P19097	1	1727.76					15	High	0	0.007615
	FALSE	High	VVEIGPSPTLAGMAQR	1xOxidation [M13(100)]	0.000327385	0	1	1	2	P19097	0	1641.86	32	High	0	0.0002992	14	High	0	0.002614
	FALSE	High	GIETRPAQVILPMSPNHGTFGGDGMYSESK	2xOxidation [M13(100); M25(100)]	0.000129218	0	1	1	1	P19097	0	3208.5	15	High	0	0.0001196
	FALSE	High	QVTDYYQSIYAK		1.11607e-06	0	1	1	2	P19097	0	1478.72	63	High	0	1.097e-06	42	High	0	0.0001225
	FALSE	High	GSIGAEVLQGLLQGGAK		1.99545e-06	0	1	1	3	P19097	0	1597.89	68	High	0	1.953e-06	37	High	0	0.0001871
	FALSE	High	QDGVLLVALSNEPAAR		0.000987255	0	1	1	4	P19097	0	1652.9	21	High	0	0.003539	25	High	0	0.0006861
	FALSE	High	ILEQFEYVLYPSK		5.47542e-05	0	1	1	2	P19097	0	1628.86	41	High	0	5.309e-05	27	High	0	3.632e-05
	FALSE	High	EMIQEVIVEEDLEPFEASK	1xOxidation [M2(100)]	9.68297e-07	0	1	1	3	P19097	0	2251.07	47	High	0	9.562e-07	37	High	0	3.858e-05
	FALSE	High	MGVPIYGIVAMAATATDK	2xOxidation [M1(100); M11(100)]	1.4264e-06	0	1	1	5	P19097	0	1840.92	24	High	0	6.808e-05	26	High	0	8.905e-07
	FALSE	High	QLSSLFLDGLEK		0.0018822	0	1	1	2	P19097	0	1349.73	26	High	0	0.001679	16	High	0	0.009331
	FALSE	High	EHAPYTDELEEDVYLDPLAR		0.00752149	0	1	1	1	P19097	0	2375.1	24	High	0	0.006612
	FALSE	High	GSTLIVVPFNQGSK		0.0021414	0	1	1	2	P19097	0	1446.8	35	High	0	0.001912	7	High	0.005308	0.07212
	FALSE	High	AVSITSFGFGQK		0.00116762	0	1	1	2	P19097	0	1241.65	29	High	0	0.005137	32	High	0	0.0008147
	FALSE	High	EIDPSQTTQLAGMDVEDALDKDSTK	1xOxidation [M13(100)]	8.49331e-05	0	1	1	3	P19097	1	2723.26	19	High	0	0.008002	37	High	0	5.669e-05
	FALSE	High	ANIQLDFPELKPYK		2.62288e-05	0	1	1	3	P19097	0	1675.91	36	High	0	0.0003231	33	High	0	1.721e-05
	FALSE	High	WIETQDVFLK		0.0141071	0	1	1	2	P19097	0	1278.67	13	High	0	0.01226	8	High	0.005308	0.07381
	FALSE	High	QIAPAELEGLLDLER		3.95594e-06	0	1	1	2	P19097	0	1666.9	46	High	0	3.823e-06	54	High	0	9.742e-05
	FALSE	High	AFLDSMAQK	1xOxidation [M6(100)]	0.00657116	0	1	1	2	P19097	0	1026.49	21	High	0	0.005783	26	High	0.003902	0.05461
	FALSE	High	FMEYHISNTDETK	1xOxidation [M2(100)]	0.00311269	0	1	1	2	P19097	0	1630.71	13	High	0.002672	0.06258	17	High	0	0.002213
	FALSE	High	NVDREVVSEAINIMNR	1xOxidation [M14(100)]	5.08862e-06	0	1	1	1	P19097	1	1874.94					30	High	0	3.243e-06
	FALSE	High	ELVETSEVR		0.00742538	0	1	1	2	P19097	0	1061.55	17	High	0	0.006516	26	High	0	0.005997
	FALSE	High	AAEEAGVTDVK		6.09689e-06	0	1	1	2	P19097	0	1089.54	55	High	0	1.105e-05	54	High	0	3.905e-06
	FALSE	High	AISAQADKQDISSSTR		5.39305e-06	0	1	1	2	P19097	1	1677.84	41	High	0	5.186e-06	29	High	0	0.0005291
	FALSE	High	ELVETSEVRK		0.0150394	0	1	1	2	P19097	1	1189.64	12	High	0.007324	0.1206	25	High	0	0.01097
	FALSE	High	EIHNEAESQLR		9.35695e-05	0	1	1	5	P19097	0	1325.64	43	High	0	0.0008584	48	High	0	6.258e-05
	FALSE	High	NAPAVELHGNAK		0.000696728	0	1	1	4	P19097	0	1220.64	29	High	0	0.006465	30	High	0	0.01034
	FALSE	High	QQLQVLAR		0.011058	0	1	1	2	P19097	0	955.568	40	High	0	0.009654	19	High	0.00253	0.04978
	FALSE	High	EVASLPNK		0.016343	0	1	1	1	P19097	0	857.473	38	High	0	0.01424
	FALSE	High	EEPAKEEAPAPTPAASAPAPAAAAPAPVAAAAPAAAAAEIADEPVK		2.0123e-08	0	1	1	2	P19097	1	4197.14					42	High	0	1.174e-08
	FALSE	High	YVHVSEVGNCSGSGMGGVSALR	1xOxidation [M15(100)]; 1xCarbamidomethyl [C10(100)]	2.57685e-10	0	1	1	2	P19097	0	2239.02					72	High	0	1.395e-10
	FALSE	High	TLGEQLIENCK	1xCarbamidomethyl [C10(100)]	1.42961e-05	0	1	1	2	P19097	0	1304.65	50	High	0	1.361e-05	42	High	0	0.0003202
	FALSE	High	DKYVLITGAGK		0.0159304	0	1	1	4	P19097	1	1164.66	23	High	0.001092	0.02051	21	High	0.005741	0.08343
	FALSE	High	NKYESYDAALSLHR		5.88995e-07	0	1	1	2	P19097	1	1666.82	31	High	0	0.0009506	46	High	0	3.611e-07
	FALSE	High	ATSNTLEEFEHGR		0.000111388	0	1	1	2	P19097	0	1490.69	26	High	0	0.000103	9	High	0.001172	0.02854
	FALSE	High	AKYETSILEHSGIR		0.000195328	0	1	1	2	P19097	1	1603.84	5	Medium	0.0324	0.3068	23	High	0	0.0001326
	FALSE	High	EVVSEAINIMNR	1xOxidation [M10(100)]	3.76526e-05	0	1	1	4	P19097	0	1390.7	52	High	0	0.0001121	57	High	0	2.486e-05
	FALSE	High	YETSILEHSGIR		0.00184613	0	1	1	3	P19097	0	1404.71	34	High	0	0.001654	3	High	0.005741	0.08568
	FALSE	High	QVLDVDPVYKDVAKPTGPK		0.00271852	0	1	1	2	P19097	1	2069.13	7	High	0.002435	0.03176	19	High	0	0.001926
	FALSE	High	KLSQYVQEMALGGPITK	1xOxidation [M9(100)]	2.64504e-07	0	1	1	2	P19097	1	1879	49	High	0	2.646e-07	23	High	0	0.001897
	FALSE	High	AVSIETALEHK		2.20331e-05	0	1	1	3	P19097	0	1197.65	34	High	0	2.092e-05	25	High	0	0.008386
	FALSE	High	YVLITGAGK		0.00766798	0	1	1	2	P19097	0	921.54	22	High	0	0.006714	23	High	0.0008119	0.02345
	FALSE	High	SLDSIPMSK	1xOxidation [M7(100)]	0.0384879	0.0021701	1	1	1	P19097	0	993.492	37	High	0.002611	0.03314
	FALSE	High	YASPNLNMK	1xOxidation [M8(100)]	0.0363699	0.0021701	1	1	1	P19097	0	1053.5	16	High	0.002435	0.0314
	FALSE	High	SPVMADLNGGLQFVPELK	1xOxidation [M4(100)]	0.0497471	0.0024308	1	1	1	P19097	0	1930.99					14	High	0.00152	0.03734
	FALSE	High	LIEPELFNGYNPEKK		0.0503708	0.0024308	1	1	1	P19097	1	1790.93	13	High	0.002672	0.04334
	FALSE	High	TPVGACATSVESVDIGVETILSGK	1xCarbamidomethyl [C6(100)]	0.0588288	0.0030844	1	1	1	P19097	0	2390.21					6	High	0.00253	0.04429
	FALSE	High	NGNITYSEEPR		0.125275	0.00787408	1	1	1	P19097	0	1279.59	9	High	0.006855	0.1075
	FALSE	High	AAQQQWGNDFYK		0.136742	0.00821729	1	1	1	P19097	0	1455.67					5	High	0.006271	0.1061
	FALSE	High	GENYQLVK		0.138339	0.00863379	1	1	1	P19097	0	950.494	7	High	0.007324	0.1186	15	Medium	0.01137	0.1558
	FALSE	High	IMLTNILR	1xOxidation [M2(100)]	0.149127	0.00940111	1	1	1	P19097	0	989.581	13	Medium	0.01974	0.2168	17	High	0.007044	0.1163
FALSE	High	Master Protein	P07149	Fatty acid synthase subunit beta OS=Saccharomyces cerevisiae (strain ATCC 204508 / S288c) GN=FAS1 PE=1 SV=2	0	198.016	37.0551	54	94	54	1	2051	228.5	5.92	853653	FAS1; YKL182W	XI	metabolic process	cytoplasm;cytosol;mitochondrion	catalytic activity;protein binding	Pf00698, Pf01575, Pf03060, Pf08354, Pf13452	636	740
	Checked	Confidence	Sequence	Modifications	Qvality PEP	Qvality q-value	# Protein Groups	# Proteins	# PSMs	Master Protein Accessions	# Missed Cleavages	Theo. MH+ [Da]	Ions Score A6 Mascot	Confidence A6 Mascot	Percolator q-Value A6 Mascot	Percolator PEP A6 Mascot	Ions Score B6 Mascot	Confidence B6 Mascot	Percolator q-Value B6 Mascot	Percolator PEP B6 Mascot
	FALSE	High	EVYDFTHAVGNNCEDFVSRPDR	1xCarbamidomethyl [C13(100)]	1.18783e-07	0	1	1	3	P07149	0	2627.16	46	High	0	1.202e-07	1	High	0.0008119	0.02066
	FALSE	High	DLATMTYEEVAK	1xOxidation [M5(100)]	2.04765e-06	0	1	1	2	P07149	0	1386.65	27	High	0	0.007724	59	High	0	1.282e-06
	FALSE	High	ENYSAMIFETIVDGK	1xOxidation [M6(100)]	0.000181938	0	1	1	1	P07149	0	1732.81					34	High	0	0.0001227
	FALSE	High	HFASYANLPGTITHGMFSSASVR	1xOxidation [M16(100)]	0.00263226	0	1	1	1	P07149	0	2467.18	19	High	0	0.002349
	FALSE	High	AAQDVWNR		0.00395102	0	1	1	1	P07149	0	959.469					54	High	0	0.002814
	FALSE	High	GMTMQVAVPR	2xOxidation [M2(100); M4(100)]	0.000222249	0	1	1	1	P07149	0	1121.54					53	High	0	0.0001505
	FALSE	High	IVDVVGTLSR		0.00048225	0	1	1	2	P07149	0	1058.62	31	High	0	0.001004	42	High	0	0.0003317
	FALSE	High	GNYTDFENTFQK		6.46164e-06	0	1	1	2	P07149	0	1463.64	19	High	0	0.007056	57	High	0	4.135e-06
	FALSE	High	TFTGDFLR		0.0147535	0	1	1	2	P07149	0	956.484	22	High	0	0.01414	31	High	0	0.01079
	FALSE	High	KPTGGIVTVR		4.42477e-05	0	1	1	1	P07149	0	1027.63					50	High	0	2.915e-05
	FALSE	High	AIFPNTVDGDLLK		0.00131993	0	1	1	3	P07149	0	1402.76	32	High	0	0.001181	24	High	0.0008119	0.01771
	FALSE	High	TLSLIQSYSLLDKPDEAIEK		0.00581486	0	1	1	1	P07149	0	2263.21	10	High	0	0.00511
	FALSE	High	DIQIPVYDTFDGSDLR		9.91673e-05	0	1	1	2	P07149	0	1853.89	46	High	0	9.209e-05	10	High	0	0.00892
	FALSE	High	GYTCQFVDMVLPNTALK	1xOxidation [M9(100)]; 1xCarbamidomethyl [C4(100)]	0.000367726	0	1	1	3	P07149	0	1972.95	5	High	0	0.01541	26	High	0	0.0002509
	FALSE	High	VAASFSQEALQYVVER		1.57451e-08	0	1	1	4	P07149	0	1796.92	70	High	0	1.639e-08	21	High	0	0.002266
	FALSE	High	FSAETLSELIR		3.30916e-05	0	1	1	2	P07149	0	1265.67	46	High	0	0.0001175	45	High	0	2.171e-05
	FALSE	High	EFDETIFNLPK		0.00087332	0	1	1	2	P07149	0	1352.67	35	High	0	0.0007901	30	High	0	0.001796
	FALSE	High	GLLSATQFTQPALTLMEK	1xOxidation [M16(100)]	3.38811e-06	0	1	1	3	P07149	0	1965.04	46	High	0	1.419e-05	58	High	0	2.143e-06
	FALSE	High	EYFQDVYDLTGSEPIK		5.99337e-05	0	1	1	2	P07149	0	1903.9	20	High	0	0.008856	22	High	0	3.987e-05
	FALSE	High	YLGLKPGSIDAISQVINIAK		0.000674601	0	1	1	1	P07149	0	2100.21	25	High	0	0.0006123
	FALSE	High	MIPGAKPLQVGDVVSTTAVIESVVNQPTGK	1xOxidation [M1(100)]	2.93201e-10	0	1	1	2	P07149	0	3051.64	78	High	0	3.212e-10	40	High	0	5.859e-07
	FALSE	High	ILPEPTEGFAADDEPTTPAELVGK		0.00029147	0	1	1	2	P07149	0	2497.23	11	High	0	0.004264	34	High	0	0.0001984
	FALSE	High	FLGYVSSLVEPSK		0.00105307	0	1	1	2	P07149	0	1425.76	24	High	0.002672	0.04273	21	High	0	0.0007344
	FALSE	High	LLGFTPGELR		0.0083363	0	1	1	2	P07149	0	1102.63	28	High	0	0.008472	35	High	0	0.006026
	FALSE	High	VNLENPIPIAVLDSYTPSTNEPYAR		4.01636e-05	0	1	1	2	P07149	0	2773.4	30	High	0	3.769e-05	25	High	0	0.0004415
	FALSE	High	ALDTVTNVLNFIK		3.5677e-06	0	1	1	2	P07149	0	1447.82	16	High	0	0.01705	56	High	0	2.267e-06
	FALSE	High	TVVTLSEPVQGELKPTVILK		0.00200763	0	1	1	3	P07149	0	2151.26	20	High	0	0.001794	21	High	0	0.001752
	FALSE	High	TVEPVYQMHIK	1xOxidation [M8(100)]	0.00849857	0	1	1	2	P07149	0	1360.69	14	High	0.008138	0.145	11	High	0	0.006133
	FALSE	High	EINEHSTSYTFR		9.05973e-05	0	1	1	3	P07149	0	1483.68	18	High	0	0.0006912	43	High	0	6.044e-05
	FALSE	High	IPAVEYFGGESPVDVQSQVDSSSVSEDSAVFK		0.00138986	0	1	1	1	P07149	0	3359.58					21	High	0	0.0009708
	FALSE	High	NLVVSGPPQSLYGLNLTLR		0.00674246	0	1	1	1	P07149	0	2041.14					24	High	0	0.004859
	FALSE	High	LLHQYYGDDESK		3.85509e-06	0	1	1	2	P07149	0	1467.68	39	High	0	3.724e-06	10	High	0	0.006778
	FALSE	High	ENIIQMEMIENR	2xOxidation [M6(100); M8(100)]	0.00184613	0	1	1	2	P07149	0	1551.71	42	High	0	0.001654	41	High	0	0.001527
	FALSE	High	SNYGMIAINPGR	1xOxidation [M5(100)]	7.80958e-05	0	1	1	2	P07149	0	1308.64	45	High	0	7.252e-05	46	High	0	0.001264
	FALSE	High	LLQENDTTLVK		0.000632433	0	1	1	2	P07149	0	1273.7	24	High	0	0.0005726	30	High	0.002225	0.04153
	FALSE	High	NPNWLEEYHPK		0.00443687	0	1	1	2	P07149	0	1426.67	22	High	0	0.004947	22	High	0	0.003169
	FALSE	High	TCILHGPVAAQFTK	1xCarbamidomethyl [C2(100)]	8.09506e-12	0	1	1	3	P07149	0	1542.81	63	High	0	9.273e-12	32	High	0	2.113e-06
	FALSE	High	ATSSTDEESWFK		0.000901962	0	1	1	1	P07149	0	1387.6					22	High	0	0.0006244
	FALSE	High	VSGDLNPIHVSR		1.31452e-05	0	1	1	2	P07149	0	1293.69	34	High	0	4.058e-05	42	High	0	8.488e-06
	FALSE	High	ALAGSEINWR		0.000738401	0	1	1	2	P07149	0	1116.58	42	High	0	0.01241	29	High	0	0.00051
	FALSE	High	NANIFSSVK		0.00248383	0	1	1	1	P07149	0	979.521	32	High	0	0.002205	14	Medium	0.014	0.1792
	FALSE	High	LVPTLEAK		0.0209604	0.000317132	1	1	1	P07149	0	870.529	21	Low	0.06367	0.4926	18	High	0.0004555	0.01536
	FALSE	High	DSLWQSEHLEAVVDQDVQR		0.0277203	0.00119713	1	1	2	P07149	0	2254.07	11	High	0.001429	0.02697	4	High	0.0008119	0.02045
	FALSE	High	VFNAYPAAR		0.0341495	0.00144378	1	1	1	P07149	0	1008.53					34	High	0.0008119	0.02529
	FALSE	High	VIVAGTLDINPDDDYGFK		0.0352427	0.00144378	1	1	1	P07149	0	1951.96	4	High	0.00175	0.03045
	FALSE	High	LWIDEPFNLDFDPR		0.0479203	0.0021701	1	1	1	P07149	0	1776.86	6	High	0.002611	0.04116
	FALSE	High	AAFEDLK		0.0556381	0.00290066	1	1	1	P07149	0	793.409	16	Medium	0.02945	0.2879	21	High	0.002225	0.04187
	FALSE	High	YIPNLTAKPFQVTK		0.0707714	0.0038074	1	1	1	P07149	0	1619.92	5	High	0.002672	0.06091
	FALSE	High	MFVSNPIR	1xOxidation [M1(100)]	0.0766296	0.00424822	1	1	1	P07149	0	979.503	9	Medium	0.02254	0.239	9	High	0.004505	0.0582
	FALSE	High	VIDEPIK		0.103652	0.00667448	1	1	1	P07149	0	813.472					27	High	0.005741	0.07953
	FALSE	High	IFVETK		0.10679	0.00711138	1	1	1	P07149	0	736.424	31	High	0.00539	0.0917	12	Medium	0.04076	0.4042
	FALSE	High	SNSALFR		0.140766	0.00884811	1	1	1	P07149	0	794.416	26	High	0.007845	0.1213
	FALSE	High	DYIISR		0.144059	0.00904429	1	1	1	P07149	0	766.409	6	Medium	0.02847	0.2786	19	High	0.00681	0.1122
	FALSE	High	ETVEIGIVDYEAGASHGNPVVDFLK		0.146574	0.00923914	1	1	1	P07149	0	2659.32	2	High	0.00793	0.1261
FALSE	High	Master Protein	P22202	Heat shock protein SSA4 OS=Saccharomyces cerevisiae (strain ATCC 204508 / S288c) GN=SSA4 PE=1 SV=3	0	134.933	44.2368	25	75	10	1	642	69.6	5.14	856840	SSA4; YER103W	V	cell organization and biogenesis;metabolic process;response to stimulus;transport	cytoplasm;nucleus	catalytic activity;nucleotide binding;protein binding	Pf00012, Pf06723	907	655
	Checked	Confidence	Sequence	Modifications	Qvality PEP	Qvality q-value	# Protein Groups	# Proteins	# PSMs	Master Protein Accessions	# Missed Cleavages	Theo. MH+ [Da]	Ions Score A6 Mascot	Confidence A6 Mascot	Percolator q-Value A6 Mascot	Percolator PEP A6 Mascot	Ions Score B6 Mascot	Confidence B6 Mascot	Percolator q-Value B6 Mascot	Percolator PEP B6 Mascot
	FALSE	High	IINEPTAAAIAYGLDKK		1.40451e-10	0	4	4	7	P10591; P22202; P09435; P10592	1	1787.99	71	High	0	1.558e-10	69	High	0	2.135e-07
	FALSE	High	FELSGIPPAPR		1.13058e-06	0	4	4	12	P10591; P22202; P09435; P10592	0	1183.65	73	High	0	1.114e-06	60	High	0	3.06e-06
	FALSE	High	QATKDAGTIAGLNVLR		0.000108548	0	4	4	1	P10591; P16474; P22202; P10592	1	1627.91	12	High	0	0.0001004
	FALSE	High	TTPSYVAFTDTER		1.8749e-05	0	2	2	2	P22202; P09435	0	1487.7	54	High	0	1.779e-05	18	High	0	0.007432
	FALSE	High	GGKPVVQVEYKGETK		0.00139885	0	1	1	1	P22202	1	1618.88					12	High	0	0.0009758
	FALSE	High	FEELCADLFR	1xCarbamidomethyl [C5(100)]	5.25556e-06	0	4	4	4	P10591; P22202; P09435; P10592	0	1299.6	89	High	0	5.077e-06	54	High	0	0.0001379
	FALSE	High	AVGIDLGTTYSCVAHFANDR	1xCarbamidomethyl [C12(100)]	0.000370107	0	2	2	3	P10591; P22202	0	2167.02	22	High	0	0.0003373
	FALSE	High	KSEVFSTYADNQPGVLIQVFEGER		6.05585e-09	0	2	2	1	P22202; P10592	1	2713.35	39	High	0	6.392e-09
	FALSE	High	FYGAAGGAPGAGPVPGAGAGPTGAPDNGPTVEEVD		0.000222249	0	1	1	1	P22202	0	3080.42	5	Low	0.05079	0.4049	14	High	0	0.0001504
	FALSE	High	ARFEELCADLFR	1xCarbamidomethyl [C7(100)]	0.000114302	0	4	4	1	P10591; P22202; P09435; P10592	1	1526.74	37	High	0	0.0001056
	FALSE	High	NQLESYAFTLK		5.23348e-05	0	2	2	2	P22202; P09435	0	1313.67	24	High	0	0.004487	59	High	0	3.465e-05
	FALSE	High	SEVFSTYADNQPGVLIQVFEGER		9.88871e-12	0	2	2	4	P22202; P10592	0	2585.25	82	High	0	1.133e-11	11	High	0.005741	0.07868
	FALSE	High	IINEPTAAAIAYGLDK		1.13024e-09	0	4	4	7	P10591; P22202; P09435; P10592	0	1659.9	64	High	0	1.03e-06	74	High	0	2.179e-08
	FALSE	High	DAGTIAGLNVLR		1.33722e-06	0	4	4	11	P10591; P16474; P22202; P10592	0	1199.67	65	High	0	1.354e-06	74	High	0	8.314e-07
	FALSE	High	VEIIANDQGNR		0.00190665	0	2	2	2	P22202; P09435	0	1228.63	17	High	0.0007561	0.01951	30	High	0	0.001343
	FALSE	High	GGKPVVQVEYK		0.00669922	0	1	1	3	P22202	0	1203.67	23	High	0	0.01107	13	High	0.0004555	0.01371
	FALSE	High	NQAAMNPHNTVFDAK	1xOxidation [M5(100)]	9.60173e-05	0	1	1	1	P22202	0	1673.77	30	High	0	8.901e-05
	FALSE	High	KFDDPEVTNDAK		0.000829371	0	1	1	2	P22202	1	1378.65	12	Medium	0.01155	0.1711	47	High	0	0.001049
	FALSE	High	SQIDEIVLVGGSTR		0.0142889	0	2	2	2	P22202; P09435	0	1473.79					28	High	0	0.01039
	FALSE	High	ELEGVANPIMSK	1xOxidation [M10(100)]	0.0103707	0	1	1	2	P22202	0	1303.66	19	High	0	0.01307	17	High	0	0.007498
	FALSE	High	MKETAENFLGTEVK	1xOxidation [M1(100)]	0.00761884	0	1	1	1	P22202	1	1612.79	12	Medium	0.01132	0.1675	25	High	0	0.005496
	FALSE	High	TFTPEEISSMILTK	1xOxidation [M10(100)]	0.0185694	0.000317132	1	1	1	P22202	0	1612.81					10	High	0.0004555	0.01361
	FALSE	High	LVNFLAEEFK		0.0428199	0.0021701	1	1	2	P22202	0	1209.65	18	High	0.002672	0.06355	14	High	0.001172	0.03206
	FALSE	High	LVNFLAEEFKR		0.0433596	0.0021701	1	1	1	P22202	1	1365.75	13	High	0.002611	0.03734
	FALSE	High	DNNLLGK		0.0522873	0.00267617	5	5	1	P10591; P16474; P22202; P09435; P10592	0	773.415	20	High	0.002672	0.04495
FALSE	High	Master Protein	P16474	78 kDa glucose-regulated protein homolog OS=Saccharomyces cerevisiae (strain ATCC 204508 / S288c) GN=KAR2 PE=1 SV=1	0	165.415	41.4956	35	88	32	1	682	74.4	4.93	853418	KAR2; YJL034W	X	cell organization and biogenesis;metabolic process;response to stimulus;transport	endoplasmic reticulum;organelle lumen	catalytic activity;nucleotide binding;protein binding	Pf00012, Pf06723	1152	641
	Checked	Confidence	Sequence	Modifications	Qvality PEP	Qvality q-value	# Protein Groups	# Proteins	# PSMs	Master Protein Accessions	# Missed Cleavages	Theo. MH+ [Da]	Ions Score A6 Mascot	Confidence A6 Mascot	Percolator q-Value A6 Mascot	Percolator PEP A6 Mascot	Ions Score B6 Mascot	Confidence B6 Mascot	Percolator q-Value B6 Mascot	Percolator PEP B6 Mascot
	FALSE	High	ITPSYVAFTDDER		9.53994e-05	0	1	1	3	P16474	0	1513.72	67	High	0	8.866e-05	34	High	0	0.004533
	FALSE	High	SQIFSTAVDNQPTVMIK	1xOxidation [M15(100)]	1.23475e-07	0	1	1	5	P16474	0	1894.96	70	High	0	1.254e-07	73	High	0	1.37e-07
	FALSE	High	IEIDSFVDGIDLSETLTR		0.0018701	0	1	1	3	P16474	0	2023.02	23	High	0	0.001674
	FALSE	High	QATKDAGTIAGLNVLR		0.000108548	0	4	4	1	P10591; P16474; P22202; P10592	1	1627.91	12	High	0	0.0001004
	FALSE	High	NQVAANPQNTIFDIKR		6.6028e-05	0	1	1	3	P16474	1	1828.97	27	High	0	6.162e-05	24	High	0	0.001611
	FALSE	High	VQQLLESYFDGKK		2.2126e-06	0	1	1	2	P16474	1	1554.82	52	High	0	2.165e-06
	FALSE	High	VTHAVVTVPAYFNDAQR		2.66218e-07	0	1	1	2	P16474	0	1887.97	54	High	0	2.67e-07
	FALSE	High	AKFEELNLDLFK		0.00501449	0	1	1	1	P16474	1	1466.79	28	High	0	0.004434
	FALSE	High	FEELNLDLFK		0.00100008	0	1	1	1	P16474	0	1267.66	37	High	0	0.0009027
	FALSE	High	VFTPEEISGMILGK	1xOxidation [M10(100)]	1.14047e-05	0	1	1	5	P16474	0	1536.8	66	High	0	4.034e-05	21	High	0.001172	0.02777
	FALSE	High	DVDDIVLVGGSTR		2.56679e-06	0	1	1	3	P16474	0	1345.7	54	High	0	2.494e-06	35	High	0	6.161e-05
	FALSE	High	IVNEPTAAAIAYGLDK		1.5181e-07	0	1	1	2	P16474	0	1645.88	50	High	0	4.638e-06	79	High	0	9.141e-08
	FALSE	High	FELTGIPPAPR		0.00102623	0	1	1	5	P16474	0	1197.66	45	High	0	0.001068	36	High	0.0004555	0.01485
	FALSE	High	FEELNLDLFKK		0.00807266	0	1	1	1	P16474	1	1395.75	17	High	0	0.007068
	FALSE	High	VQQLLESYFDGK		0.000203043	0	1	1	1	P16474	0	1426.72	33	High	0	0.0001865	2	Medium	0.04195	0.4067
	FALSE	High	DAGTIAGLNVLR		1.33722e-06	0	4	4	11	P10591; P16474; P22202; P10592	0	1199.67	65	High	0	1.354e-06	74	High	0	8.314e-07
	FALSE	High	VAYPITSK		0.0107089	0	1	1	2	P16474	0	878.498	32	High	0	0.00936	29	High	0.005741	0.07864
	FALSE	High	SESITITNDK		0.000197867	0	1	1	2	P16474	0	1107.55	62	High	0	0.0001819	58	High	0	0.0006915
	FALSE	High	SESITITNDKGR		0.000144208	0	1	1	3	P16474	1	1320.68	23	High	0	0.0001336	15	High	0	0.009097
	FALSE	High	LENYAHSLK		0.00397656	0	1	1	3	P16474	0	1074.56	27	High	0.001092	0.02103	20	High	0.0008119	0.0199
	FALSE	High	VLQDSGLEKK		0.000867701	0	1	1	2	P16474	1	1116.63	49	High	0	0.0007824
	FALSE	High	VLQDSGLEK		0.00883261	0	1	1	3	P16474	0	988.531	23	High	0.001092	0.02059	41	High	0.0004555	0.01373
	FALSE	High	TEILANEQGNR		1.72009e-06	0	1	1	3	P16474	0	1244.62	40	High	0	0.0005728	56	High	0	1.075e-06
	FALSE	High	FASEDASIK		0.0118663	0	1	1	2	P16474	0	967.473	23	High	0	0.01344	20	High	0	0.008622
	FALSE	High	DGKPAVEVSVK		3.14258e-05	0	1	1	3	P16474	0	1128.63	64	High	0	2.96e-05	46	High	0	0.0006784
	FALSE	High	LTQEEIDR		0.00208685	0	1	1	2	P16474	0	1003.51	52	High	0	0.002317	44	High	0	0.001472
	FALSE	High	NKLENYAHSLK		1.93641e-05	0	1	1	2	P16474	1	1316.7	9	High	0	0.004147	26	High	0	1.265e-05
	FALSE	High	KDVDDIVLVGGSTR		0.000608408	0	1	1	1	P16474	1	1473.79	23	High	0	0.0005505
	FALSE	High	LTQEEIDRMVEEAEK	1xOxidation [M9(100)]	0.000181938	0	1	1	2	P16474	1	1835.87	39	High	0	0.0001675	7	High	0.00681	0.114
	FALSE	High	QIAEDYLGTK		0.000329506	0	1	1	2	P16474	0	1137.58	46	High	0	0.0003017	37	High	0	0.0005503
	FALSE	High	MVEEAEKFASEDASIK	1xOxidation [M1(100)]	1.78053e-05	0	1	1	2	P16474	1	1799.84	25	High	0	0.0009101	26	High	0	1.162e-05
	FALSE	High	KVFTPEEISGMILGK	1xOxidation [M11(100)]	0.0238045	0.00119713	1	1	2	P16474	1	1664.89	36	High	0.001092	0.02068	16	High	0.00253	0.04558
	FALSE	High	AKFEELNLDLFKK		0.0299081	0.00144378	1	1	1	P16474	2	1594.88	18	High	0.001429	0.02578
	FALSE	High	DNNLLGK		0.0522873	0.00267617	5	5	1	P10591; P16474; P22202; P09435; P10592	0	773.415	20	High	0.002672	0.04495
	FALSE	High	KSQIFSTAVDNQPTVMIK	1xOxidation [M16(100)]	0.0682126	0.00331503	1	1	1	P16474	1	2023.05	22	Low	0.05334	0.4295	29	High	0.002865	0.05172
FALSE	High	Master Protein	P09435	Heat shock protein SSA3 OS=Saccharomyces cerevisiae (strain ATCC 204508 / S288c) GN=SSA3 PE=1 SV=3	0	92.311	30.3544	17	58	5	1	649	70.5	5.17	852203	SSA3; YBL075C	II	cell organization and biogenesis;metabolic process;transport	cytoplasm;cytosol	catalytic activity;nucleotide binding;protein binding	Pf00012, Pf06723	714	592
	Checked	Confidence	Sequence	Modifications	Qvality PEP	Qvality q-value	# Protein Groups	# Proteins	# PSMs	Master Protein Accessions	# Missed Cleavages	Theo. MH+ [Da]	Ions Score A6 Mascot	Confidence A6 Mascot	Percolator q-Value A6 Mascot	Percolator PEP A6 Mascot	Ions Score B6 Mascot	Confidence B6 Mascot	Percolator q-Value B6 Mascot	Percolator PEP B6 Mascot
	FALSE	High	IINEPTAAAIAYGLDKK		1.40451e-10	0	4	4	7	P10591; P22202; P09435; P10592	1	1787.99	71	High	0	1.558e-10	69	High	0	2.135e-07
	FALSE	High	FELSGIPPAPR		1.13058e-06	0	4	4	12	P10591; P22202; P09435; P10592	0	1183.65	73	High	0	1.114e-06	60	High	0	3.06e-06
	FALSE	High	DGKPVVQVEYKGETK		0.000249635	0	1	1	1	P09435	1	1676.89					25	High	0	0.0001692
	FALSE	High	TTPSYVAFTDTER		1.8749e-05	0	2	2	2	P22202; P09435	0	1487.7	54	High	0	1.779e-05	18	High	0	0.007432
	FALSE	High	FEELCADLFR	1xCarbamidomethyl [C5(100)]	5.25556e-06	0	4	4	4	P10591; P22202; P09435; P10592	0	1299.6	89	High	0	5.077e-06	54	High	0	0.0001379
	FALSE	High	ARFEELCADLFR	1xCarbamidomethyl [C7(100)]	0.000114302	0	4	4	1	P10591; P22202; P09435; P10592	1	1526.74	37	High	0	0.0001056
	FALSE	High	NQLESYAFTLK		5.23348e-05	0	2	2	2	P22202; P09435	0	1313.67	24	High	0	0.004487	59	High	0	3.465e-05
	FALSE	High	AVGIDLGTTYSCVAHFSNDR	1xCarbamidomethyl [C12(100)]	1.13313e-05	0	2	2	3	P09435; P10592	0	2183.02	32	High	0	1.08e-05	1	High	0.001172	0.03033
	FALSE	High	IINEPTAAAIAYGLDK		1.13024e-09	0	4	4	7	P10591; P22202; P09435; P10592	0	1659.9	64	High	0	1.03e-06	74	High	0	2.179e-08
	FALSE	High	VEIIANDQGNR		0.00190665	0	2	2	2	P22202; P09435	0	1228.63	17	High	0.0007561	0.01951	30	High	0	0.001343
	FALSE	High	NQAAINPHNTVFDAK		0.000397344	0	1	1	2	P09435	0	1639.82	17	High	0	0.002038	22	High	0	0.0002721
	FALSE	High	ATAGDTHLGGEDFDNR		8.99888e-08	0	3	3	9	P10591; P09435; P10592	0	1675.73	49	High	0	9.164e-08	79	High	0	6.597e-08
	FALSE	High	SINPDEAVAYGAAVQAAILTGDQSTK		3.39573e-05	0	1	1	1	P09435	0	2590.3					30	High	0	2.226e-05
	FALSE	High	SQIDEIVLVGGSTR		0.0142889	0	2	2	2	P22202; P09435	0	1473.79					28	High	0	0.01039
	FALSE	High	NTINEASFK		0.00291834	0	1	1	1	P09435	0	1023.51					33	High	0	0.002065
	FALSE	High	DNNLLGK		0.0522873	0.00267617	5	5	1	P10591; P16474; P22202; P09435; P10592	0	773.415	20	High	0.002672	0.04495
	FALSE	High	DGKPVVQVEYK		0.0677947	0.00331503	1	1	1	P09435	0	1261.68					12	High	0.002865	0.05111
FALSE	High	Master Protein	P05030	Plasma membrane ATPase 1 OS=Saccharomyces cerevisiae (strain ATCC 204508 / S288c) GN=PMA1 PE=1 SV=2	0	122.427	36.9281	28	57	28	1	918	99.6	5.11	852876	PMA1; YGL008C	VII	cell organization and biogenesis;cellular homeostasis;metabolic process;transport	cytosol;membrane;mitochondrion	catalytic activity;metal ion binding;nucleotide binding;transporter activity	Pf00122, Pf00690, Pf00702, Pf08282, Pf12710	412	497
	Checked	Confidence	Sequence	Modifications	Qvality PEP	Qvality q-value	# Protein Groups	# Proteins	# PSMs	Master Protein Accessions	# Missed Cleavages	Theo. MH+ [Da]	Ions Score A6 Mascot	Confidence A6 Mascot	Percolator q-Value A6 Mascot	Percolator PEP A6 Mascot	Ions Score B6 Mascot	Confidence B6 Mascot	Percolator q-Value B6 Mascot	Percolator PEP B6 Mascot
	FALSE	High	GYLVAMTGDGVNDAPSLK	1xOxidation [M6(100)]	7.89337e-06	0	1	2	3	P05030	0	1823.88	22	High	0	0.0004995	55	High	0	5.072e-06
	FALSE	High	DGQLVEIPANEVVPGDILQLEDGTVIPTDGR		4.8747e-05	0	1	1	5	P05030	0	3259.67	18	High	0	0.004717	28	High	0	3.233e-05
	FALSE	High	VLEFHPFDPVSK		0.000285879	0	1	2	2	P05030	0	1414.74	13	High	0.001429	0.02634	27	High	0	0.0001948
	FALSE	High	GAPLFVLK		0.0102385	0	1	2	2	P05030	0	844.529	23	High	0	0.008974	16	High	0.001172	0.03123
	FALSE	High	YGLNQMADEK	1xOxidation [M6(100)]	8.22353e-05	0	1	1	1	P05030	0	1184.53					40	High	0	5.48e-05
	FALSE	High	QLGLGTNIYNAER		5.47542e-05	0	1	2	2	P05030	0	1448.75	25	High	0	0.002111	58	High	0	3.618e-05
	FALSE	High	TDTSSSSSSSSASSVSAHQPTQEKPAK		1.46042e-07	0	1	1	1	P05030	0	2679.23					32	High	0	8.771e-08
	FALSE	High	LSAIESLAGVEILCSDK	1xCarbamidomethyl [C14(100)]	2.8278e-06	0	1	2	4	P05030	0	1804.94	61	High	0	2.742e-06	57	High	0	1.007e-05
	FALSE	High	GEGFMVVTATGDNTFVGR	1xOxidation [M5(100)]	0.00108761	0	1	1	3	P05030	0	1873.87	20	High	0	0.008937	18	High	0	0.004006
	FALSE	High	KADTGIAVEGATDAAR		2.88875e-08	0	1	2	2	P05030	1	1545.79	64	High	0	2.975e-08	54	High	0	1.63e-07
	FALSE	High	VTAVVESPEGER		0.000282212	0	1	2	3	P05030	0	1272.64	45	High	0	0.0002591	55	High	0	0.0003422
	FALSE	High	SVEDFMAAMQR	2xOxidation [M6(100); M9(100)]	2.1793e-07	0	1	2	2	P05030	0	1316.56	61	High	0	2.197e-07	16	High	0	0.004556
	FALSE	High	TVEEDHPIPEDVHENYENK		7.2416e-07	0	1	2	2	P05030	0	2294.02	29	High	0	7.165e-07	37	High	0	2.663e-06
	FALSE	High	RGEGFMVVTATGDNTFVGR	1xOxidation [M6(100)]	0.00397656	0	1	1	1	P05030	1	2029.98					27	High	0	0.002825
	FALSE	High	IVTEDCFLQIDQSAITGESLAVDK	1xCarbamidomethyl [C6(100)]	0.00581486	0	1	1	1	P05030	0	2652.31					17	High	0	0.004154
	FALSE	High	HYGDQTFSSSTVK		4.44344e-06	0	1	1	3	P05030	0	1456.67	27	High	0	4.288e-06	21	High	0	0.004036
	FALSE	High	KVTAVVESPEGER		0.000150874	0	1	2	3	P05030	1	1400.74	15	High	0	0.01837	32	High	0	0.0001019
	FALSE	High	TLANTAVVIR		1.08306e-05	0	1	1	2	P05030	0	1057.64	40	High	0	9.54e-05	58	High	0	6.974e-06
	FALSE	High	MYSYVVYR	1xOxidation [M1(100)]	0.00719041	0	1	2	2	P05030	0	1096.51	24	High	0	0.006315	23	High	0.0008119	0.01675
	FALSE	High	GYLVAMTGDGVNDAPSLKK	1xOxidation [M6(100)]	1.21106e-07	0	1	2	2	P05030	1	1951.98	35	High	0	1.225e-07	16	High	0	0.003239
	FALSE	High	VVEILQNR		0.00966365	0	1	2	2	P05030	0	970.568	32	High	0	0.008458	18	High	0.006045	0.09748
	FALSE	High	MLTGDAVGIAK	1xOxidation [M1(100)]	0.000367726	0	1	2	2	P05030	0	1091.58	52	High	0	0.0003355	39	High	0	0.002707
	FALSE	High	YGLNQMADEKESLVVK	1xOxidation [M6(100)]	1.78053e-05	0	1	1	2	P05030	1	1839.92	35	High	0	1.692e-05	36	High	0	9.427e-05
	FALSE	High	ADTGIAVEGATDAAR		0.000931543	0	1	2	1	P05030	0	1417.69	25	High	0	0.000838
	FALSE	High	DDTAQTVSEAR		0.0422867	0.0021701	1	1	1	P05030	0	1192.54					29	High	0.001172	0.0315
	FALSE	High	HYGDQTFSSSTVKR		0.0506854	0.00267617	1	1	1	P05030	1	1612.77					11	High	0.001886	0.03804
	FALSE	High	LSLHEPYTVEGVSPDDLMLTACLAASR	1xOxidation [M18(100)]; 1xCarbamidomethyl [C22(100)]	0.129755	0.0080164	1	2	1	P05030	0	2961.43	4	High	0.006855	0.1112
	FALSE	High	GLDAIDK		0.130515	0.0080164	1	2	1	P05030	0	731.393	25	High	0.006855	0.1124
FALSE	High	Master Protein	P0CS91	Heat shock protein SSC1, mitochondrial OS=Saccharomyces cerevisiae GN=SSC1 PE=1 SV=1	0	146.046	46.2595	25	66	25	1	655	70.8	5.53				cell organization and biogenesis;metabolic process;transport	cytosol;membrane;mitochondrion;nucleus;organelle lumen	nucleotide binding;protein binding	Pf00012, Pf06723	783	474
	Checked	Confidence	Sequence	Modifications	Qvality PEP	Qvality q-value	# Protein Groups	# Proteins	# PSMs	Master Protein Accessions	# Missed Cleavages	Theo. MH+ [Da]	Ions Score A6 Mascot	Confidence A6 Mascot	Percolator q-Value A6 Mascot	Percolator PEP A6 Mascot	Ions Score B6 Mascot	Confidence B6 Mascot	Percolator q-Value B6 Mascot	Percolator PEP B6 Mascot
	FALSE	High	SQIFSTAAAGQTSVEIR		5.402e-11	0	1	2	6	P0CS91	0	1765.91	83	High	0	6.04e-11	27	High	0	0.0009304
	FALSE	High	ADQLANDTENSIKEFEGK		6.42006e-06	0	1	3	6	P0CS91	1	2008.95	58	High	0	6.195e-06	15	High	0.004505	0.05941
	FALSE	High	QAVVNPENTLFATK		7.44779e-06	0	1	2	1	P0CS91	0	1531.81	30	High	0	7.154e-06	2	Medium	0.01992	0.2298
	FALSE	High	ADQLANDTENSLKEFEGKVDK		0.0173102	0	1	2	1	P0CS91	2	2351.14	10	High	0	0.01502
	FALSE	High	NAVVTVPAYFNDSQR		0.000581529	0	1	2	3	P0CS91	0	1680.83	27	High	0	0.0005275	18	High	0	0.001774
	FALSE	High	VQGSVIGIDLGTTNSAVAIMEGK	1xOxidation [M20(100)]	4.46216e-07	0	1	2	4	P0CS91	0	2276.18	50	High	0	4.451e-07	7	High	0.0008119	0.02387
	FALSE	High	DSSITVAGSSGLSENEIEQMVNDAEK	1xOxidation [M20(100)]	0.00440838	0	1	2	2	P0CS91	0	2726.23	11	High	0	0.003908	5	High	0.00681	0.1109
	FALSE	High	DAGQIVGLNVLR		7.64263e-06	0	1	2	2	P0CS91	0	1254.72	59	High	0	7.319e-06	59	High	0	8.101e-06
	FALSE	High	LIGNFTLAGIPPAPK		4.22802e-08	0	1	3	5	P0CS91	0	1508.88	76	High	0	4.336e-08	71	High	0	7.621e-07
	FALSE	High	VVNEPTAAALAYGLEK		1.38338e-11	0	1	2	3	P0CS91	0	1645.88	80	High	0	1.577e-11	43	High	0	3.008e-06
	FALSE	High	AQFETLTAPLVK		0.000327385	0	1	2	3	P0CS91	0	1317.74	51	High	0	0.0002994	37	High	0	0.0006502
	FALSE	High	IELSSTVSTEINLPFITADASGPK		0.000413036	0	1	2	1	P0CS91	0	2490.3	25	High	0	0.000376
	FALSE	High	DAGLSTSDISEVLLVGGMSR	1xOxidation [M18(100)]	5.80131e-08	0	1	2	4	P0CS91	0	2023	28	High	0	1.888e-06	87	High	0	3.441e-08
	FALSE	High	GQTYSPAQIGGFVLNK		0.000275018	0	1	2	4	P0CS91	0	1679.88	26	High	0	0.0002514	26	High	0	0.001111
	FALSE	High	ETAEAYLGKPVK		2.29033e-05	0	1	2	3	P0CS91	0	1305.7	67	High	0	2.277e-05	63	High	0	1.493e-05
	FALSE	High	ADQLANDTENSIK		0.003194	0	1	3	4	P0CS91	0	1418.68	28	High	0	0.007405	21	High	0	0.002265
	FALSE	High	VQGGEEVNAEELK		7.92663e-07	0	1	2	2	P0CS91	0	1401.69	22	High	0	0.002278	50	High	0	4.906e-07
	FALSE	High	MKETAEAYLGKPVK	1xOxidation [M1(100)]	4.24584e-09	0	1	2	4	P0CS91	1	1580.84	63	High	0	4.13e-06	66	High	0	2.407e-09
	FALSE	High	FEDAEVQR		0.00424122	0	1	3	2	P0CS91	0	993.464	28	High	0	0.003742	26	High	0	0.006616
	FALSE	High	TTPSVVAFTK		0.00110174	0	1	3	2	P0CS91	0	1050.58	25	High	0	0.0009924	21	High	0.0004555	0.01524
	FALSE	High	TETGIDLENDR		0.000111388	0	1	2	2	P0CS91	0	1262.59	54	High	0	0.0001032	8	High	0.0008119	0.02519
	FALSE	High	FKTETGIDLENDR		2.98439e-05	0	1	2	3	P0CS91	1	1537.75	44	High	0	2.809e-05	35	High	0	0.000373
	FALSE	High	FKTETGIDLENDRMAIQR	1xOxidation [M14(100)]	0.0286122	0.00119713	1	2	1	P0CS91	2	2153.07	13	High	0.001092	0.02477
	FALSE	High	VQGGEEVNAEELKTK		0.0854957	0.00490749	1	2	1	P0CS91	1	1630.83	20	High	0.003222	0.0733
	FALSE	High	LFEQLYK		0.0947387	0.00552058	1	3	2	P0CS91	0	940.514	25	High	0.006124	0.1041	22	High	0.005308	0.07251
FALSE	High	Master Protein	P19882	Heat shock protein 60, mitochondrial OS=Saccharomyces cerevisiae (strain ATCC 204508 / S288c) GN=HSP60 PE=1 SV=1	0	147.25	59.0909	27	55	27	1	572	60.7	5.31	850963	HSP60; YLR259C	XII	cell organization and biogenesis;metabolic process;regulation of biological process;transport	cytoplasm;cytosol;membrane;mitochondrion;organelle lumen	catalytic activity;DNA binding;nucleotide binding;protein binding	Pf00118	711	448
	Checked	Confidence	Sequence	Modifications	Qvality PEP	Qvality q-value	# Protein Groups	# Proteins	# PSMs	Master Protein Accessions	# Missed Cleavages	Theo. MH+ [Da]	Ions Score A6 Mascot	Confidence A6 Mascot	Percolator q-Value A6 Mascot	Percolator PEP A6 Mascot	Ions Score B6 Mascot	Confidence B6 Mascot	Percolator q-Value B6 Mascot	Percolator PEP B6 Mascot
	FALSE	High	TLEDELEVTEGMR	1xOxidation [M12(100)]	0.000316987	0	1	1	2	P19882	0	1537.71	40	High	0	0.0002905	27	High	0	0.0003045
	FALSE	High	QIIENAGEEGSVIIGK		1.02392e-07	0	1	1	3	P19882	0	1656.88	82	High	0	1.043e-07	18	High	0	0.001112
	FALSE	High	TLEDELEVTEGMRFDR	1xOxidation [M12(100)]	0.0162388	0	1	1	1	P19882	1	1955.9	20	High	0	0.01408
	FALSE	High	LGVDIIR		0.0119426	0	1	1	2	P19882	0	785.488	44	High	0	0.01042	16	High	0.005741	0.08052
	FALSE	High	LLQEVASK		0.0105723	0	1	1	1	P19882	0	887.52					31	High	0	0.007642
	FALSE	High	SGLVDASGVASLLATTEVAIVDAPEPPAAAGAGGMPGGMPGMPGMM	5xOxidation [M35(100); M39(100); M42(100); M45(100); M46(100)]	0.00435194	0	1	1	1	P19882	0	4288.98	17	Medium	0.01993	0.2184	21	High	0	0.003103
	FALSE	High	LIDEYGDDFAK		4.68948e-05	0	1	1	2	P19882	0	1285.59	34	High	0	4.394e-05	24	High	0	0.005758
	FALSE	High	GFISPYFITDPK		0.000937575	0	1	1	2	P19882	0	1384.71	29	High	0	0.007291	16	High	0	0.0006529
	FALSE	High	KISSIQDILPALEISNQSR		0.0018822	0	1	1	1	P19882	1	2112.17	19	High	0	0.001687
	FALSE	High	GVETLAEAVAATLGPK		2.61033e-10	0	1	1	4	P19882	0	1526.84	82	High	0	4.529e-09	47	High	0	6.823e-07
	FALSE	High	VLDEVVVDNFDQK		1.93584e-08	0	1	1	3	P19882	0	1519.76	75	High	0	2.008e-08	50	High	0	1.207e-05
	FALSE	High	NVLIEQPFGPPK		2.56679e-06	0	1	1	2	P19882	0	1338.74	17	High	0.002611	0.03816	52	High	0	1.62e-06
	FALSE	High	AAVEEGILPGGGTALVK		7.69214e-06	0	1	1	3	P19882	0	1581.88	40	High	0	7.365e-06	20	High	0	0.000428
	FALSE	High	ISSIQDILPALEISNQSR		1.49863e-07	0	1	1	3	P19882	0	1984.07	38	High	0	1.677e-06	52	High	0	9.025e-08
	FALSE	High	VEFEKPLLLLSEK		0.0021692	0	1	1	1	P19882	0	1544.89	5	Medium	0.02809	0.2754	17	High	0	0.001526
	FALSE	High	NVAAGCNPMDLR	1xOxidation [M9(100)]; 1xCarbamidomethyl [C6(100)]	7.96231e-05	0	1	1	2	P19882	0	1333.6	37	High	0	0.003851	42	High	0	5.322e-05
	FALSE	High	YDDALNATR		0.000657407	0	1	1	2	P19882	0	1038.49	30	High	0	0.001756	32	High	0	0.0004547
	FALSE	High	SEYTDMLATGIIDPFK	1xOxidation [M6(100)]	9.64233e-06	0	1	1	1	P19882	0	1816.87					56	High	0	6.203e-06
	FALSE	High	KDRYDDALNATR		0.00256523	0	1	1	1	P19882	2	1437.71	28	High	0	0.002279	14	Medium	0.036	0.3659
	FALSE	High	VGGASEVEVGEKK		4.89527e-06	0	1	1	3	P19882	1	1288.67	40	High	0	4.719e-06	51	High	0	0.0003488
	FALSE	High	VGGASEVEVGEK		1.52495e-05	0	1	1	2	P19882	0	1160.58	32	High	0	0.0004287	57	High	0	9.866e-06
	FALSE	High	LSGGVAVIR		0.00440838	0	1	1	1	P19882	0	871.536	22	High	0	0.003889	8	Medium	0.01698	0.2051
	FALSE	High	EGVITIR		0.00331996	0	1	1	2	P19882	0	787.467	48	High	0	0.002953	32	High	0.001172	0.02759
	FALSE	High	TNEAAGDGTTSATVLGR		6.21428e-09	0	1	1	4	P19882	0	1620.78	76	High	0	6.562e-09	29	High	0	2.18e-05
	FALSE	High	VIEFLSANKK		0.000485373	0	1	1	3	P19882	1	1148.67	43	High	0	0.0004414	35	High	0	0.004619
	FALSE	High	GSIDITTTNSYEK		1.15529e-05	0	1	1	2	P19882	0	1428.69	29	High	0	6.167e-05	41	High	0	7.479e-06
	FALSE	High	EITTSEEIAQVATISANGDSHVGK		0.0690557	0.00356226	1	1	1	P19882	0	2457.21					11	High	0.003561	0.05241
FALSE	High	Master Protein	P25491	Mitochondrial protein import protein MAS5 OS=Saccharomyces cerevisiae (strain ATCC 204508 / S288c) GN=YDJ1 PE=1 SV=1	0	97.859	46.9438	20	53	20	1	409	44.6	6.3	855661	YDJ1; YNL064C	XIV	metabolic process;regulation of biological process;response to stimulus;transport	cytoplasm;cytosol	enzyme regulator activity;metal ion binding;nucleotide binding;protein binding	Pf00226, Pf00684, Pf01556	368	416
	Checked	Confidence	Sequence	Modifications	Qvality PEP	Qvality q-value	# Protein Groups	# Proteins	# PSMs	Master Protein Accessions	# Missed Cleavages	Theo. MH+ [Da]	Ions Score A6 Mascot	Confidence A6 Mascot	Percolator q-Value A6 Mascot	Percolator PEP A6 Mascot	Ions Score B6 Mascot	Confidence B6 Mascot	Percolator q-Value B6 Mascot	Percolator PEP B6 Mascot
	FALSE	High	EASAAYEILSDPEK		6.24232e-07	0	1	1	2	P25491	0	1522.73	60	High	0	6.182e-07	43	High	0	7.588e-05
	FALSE	High	VGIVPGEVIAPGMR	1xOxidation [M13(100)]	3.25937e-06	0	1	1	6	P25491	0	1410.78	25	High	0	0.004396	38	High	0	6.431e-05
	FALSE	High	HEISASLEELYK		0.00334143	0	1	1	3	P25491	0	1418.72	27	High	0	0.002967	11	High	0.005741	0.09549
	FALSE	High	FKEASAAYEILSDPEKR		6.99782e-05	0	1	1	3	P25491	2	1953.99	42	High	0	0.001135	40	High	0	4.653e-05
	FALSE	High	YGGYGNLIIK		0.000507808	0	1	1	2	P25491	0	1097.6	36	High	0	0.0004629	34	High	0	0.005816
	FALSE	High	YHPDKNPSEEAAEK		1.41127e-05	0	1	1	1	P25491	1	1614.74					34	High	0	9.132e-06
	FALSE	High	ATVDECVLADFDPAK	1xCarbamidomethyl [C6(100)]	3.94705e-07	0	1	1	2	P25491	0	1650.77	9	High	0.001429	0.02678	82	High	0	2.406e-07
	FALSE	High	GEADQAPDVIPGDVVFIVSERPHK		7.02529e-09	0	1	1	4	P25491	0	2575.32	40	High	0	7.365e-09	29	High	0	8.409e-08
	FALSE	High	FYDILGVPVTATDVEIKK		4.0503e-07	0	1	1	4	P25491	1	2008.1	37	High	0	7.362e-06	21	High	0	2.474e-07
	FALSE	High	FYDILGVPVTATDVEIK		0.00570364	0	1	1	2	P25491	0	1880.01	13	High	0	0.005487
	FALSE	High	EASAAYEILSDPEKR		4.21028e-07	0	1	1	3	P25491	1	1678.83	53	High	0	4.188e-07	51	High	0	1.839e-06
	FALSE	High	KILEVHVEPGMK	1xOxidation [M11(100)]	0.00178753	0	1	1	2	P25491	1	1395.77	11	High	0	0.003908	28	High	0	0.001252
	FALSE	High	ILEVHVEPGMK	1xOxidation [M10(100)]	0.00295621	0	1	1	2	P25491	0	1267.67	28	High	0	0.002624	24	High	0.0004555	0.01558
	FALSE	High	FPENHFTSEENLK		3.52985e-05	0	1	1	1	P25491	0	1591.74					18	High	0	2.328e-05
	FALSE	High	LEEILPPR		0.00307281	0	1	1	3	P25491	0	966.562	33	High	0	0.00273	35	High	0	0.00389
	FALSE	High	FQTECDVCHGTGDIIDPK	2xCarbamidomethyl [C5(100); C8(100)]	0.00577755	0	1	1	1	P25491	0	2091.91					9	High	0	0.004135
	FALSE	High	KLEEILPPR		0.000747995	0	1	1	7	P25491	1	1094.66	48	High	0	0.0006762	44	High	0.0008119	0.02184
	FALSE	High	QMGPMIQR	2xOxidation [M2(100); M5(100)]	0.0233549	0.000934923	1	1	2	P25491	0	992.465	27	High	0.0007561	0.02025	6	High	0.009015	0.1316
	FALSE	High	KATVDECVLADFDPAK	1xCarbamidomethyl [C7(100)]	0.0464475	0.0021701	1	1	1	P25491	1	1778.86					14	High	0.00152	0.03476
	FALSE	High	IVPAIPK		0.0458707	0.0021701	1	1	2	P25491	0	737.492	23	High	0.002611	0.0396	33	High	0.002225	0.04171
FALSE	High	Master Protein	Q00955	Acetyl-CoA carboxylase OS=Saccharomyces cerevisiae (strain ATCC 204508 / S288c) GN=ACC1 PE=1 SV=2	0	106.687	22.3018	36	61	36	1	2233	250.2	6.28	855750	ACC1; YNR016C	XIV	cell organization and biogenesis;metabolic process;transport	cytoplasm;cytosol;endoplasmic reticulum;membrane;mitochondrion	catalytic activity;metal ion binding;nucleotide binding	Pf00289, Pf00364, Pf01039, Pf02655, Pf02785, Pf02786, Pf08326, Pf13535, Pf15632	334	376
	Checked	Confidence	Sequence	Modifications	Qvality PEP	Qvality q-value	# Protein Groups	# Proteins	# PSMs	Master Protein Accessions	# Missed Cleavages	Theo. MH+ [Da]	Ions Score A6 Mascot	Confidence A6 Mascot	Percolator q-Value A6 Mascot	Percolator PEP A6 Mascot	Ions Score B6 Mascot	Confidence B6 Mascot	Percolator q-Value B6 Mascot	Percolator PEP B6 Mascot
	FALSE	High	TLYGMNPHSASEIDFEFK	1xOxidation [M5(100)]	0.00737778	0	1	1	1	Q00955	0	2101.95	10	High	0	0.006491
	FALSE	High	GYDNQVIMNASLQQLIEVLR	1xOxidation [M8(100)]	0.0158289	0	1	1	1	Q00955	0	2320.2	19	High	0	0.01376
	FALSE	High	IIIKDPQTGAPVPLR		1.56791e-07	0	1	1	2	Q00955	1	1617.97	24	High	0	0.0002808	55	High	0	9.403e-08
	FALSE	High	MTAEKPDPTLAVICGAATK	1xOxidation [M1(100)]; 1xCarbamidomethyl [C14(100)]	0.000219398	0	1	1	2	Q00955	0	1990	6	High	0.0007561	0.01887	17	High	0	0.0001488
	FALSE	High	LESFAQDLAK		0.000264569	0	1	1	1	Q00955	0	1121.58	40	High	0	0.0002419
	FALSE	High	QLSDGGLLIAIGGK		9.72651e-05	0	1	1	2	Q00955	0	1341.77	9	High	0.002611	0.03575	24	High	0	6.52e-05
	FALSE	High	DLLQTMFPVDFIHEGKR	1xOxidation [M6(100)]	0.00119045	0	1	1	1	Q00955	1	2062.04	23	High	0	0.001072
	FALSE	High	AIQVEGQPIILTGAPAINK		8.17061e-05	0	1	1	4	Q00955	0	1933.11	35	High	0	0.005534	35	High	0	5.442e-05
	FALSE	High	DLLQTMFPVDFIHEGK	1xOxidation [M6(100)]	0.00596652	0	1	1	1	Q00955	0	1905.94	17	High	0	0.00524
	FALSE	High	LGGIPLGVIGVETR		2.52323e-05	0	1	1	2	Q00955	0	1380.82	2	High	0.002435	0.03125	48	High	0	1.654e-05
	FALSE	High	TIIGSEDGLGVECLR	1xCarbamidomethyl [C13(100)]	0.000151851	0	1	1	2	Q00955	0	1618.81	53	High	0	0.0001405	30	High	0	0.004301
	FALSE	High	EILIQGALPSVK		0.00147296	0	1	1	2	Q00955	0	1267.76	33	High	0	0.001323	22	High	0.0004555	0.01466
	FALSE	High	ALINNVSGYVIK		0.00111605	0	1	1	2	Q00955	0	1290.74	23	High	0	0.01661	25	High	0	0.0007751
	FALSE	High	LQVEHPTTEMVSGVNLPAAQLQIAMGIPMHR	3xOxidation [M10(100); M25(100); M29(100)]	0.00266643	0	1	1	1	Q00955	0	3416.71	14	High	0	0.002374
	FALSE	High	AVSVSDLSYVANSQSSPLR		0.0102385	0	1	1	2	Q00955	0	1980	6	High	0.001429	0.02502	39	High	0	0.00739
	FALSE	High	LVGYVSAGTVEYLYSHDDGK		1.48273e-06	0	1	1	1	Q00955	0	2173.04	48	High	0	1.456e-06
	FALSE	High	LLGAVVEPLADIAHK		0.000289594	0	1	1	3	Q00955	0	1545.9	28	High	0	0.00052	23	High	0	0.0001973
	FALSE	High	ETESGFEYGLFDK		0.0023287	0	1	1	2	Q00955	0	1521.67	23	High	0	0.002079	36	High	0	0.01199
	FALSE	High	ISSTIVAQSAK		0.00687385	0	1	6	2	Q00955	0	1104.63	24	High	0	0.01593	30	High	0	0.004927
	FALSE	High	VPCIPWSGTGVDTVHVDEK	1xCarbamidomethyl [C3(100)]	5.82748e-06	0	1	1	1	Q00955	0	2096.01					43	High	0	3.716e-06
	FALSE	High	GCCTSPEDGLQK	2xCarbamidomethyl [C2(100); C3(100)]	0.000632433	0	1	1	2	Q00955	0	1351.56	17	High	0.006855	0.1072	39	High	0	0.0004364
	FALSE	High	AGVLEPQGMVGIK	1xOxidation [M9(100)]	0.00866399	0	1	1	2	Q00955	0	1314.71	22	High	0	0.007582	23	High	0	0.01114
	FALSE	High	IIEEAPVTIAK		0.00218324	0	1	1	2	Q00955	0	1183.69	28	High	0	0.006782	28	High	0	0.001534
	FALSE	High	QELINASIR		0.00270104	0	1	1	2	Q00955	0	1043.58	26	High	0	0.004868	38	High	0	0.001909
	FALSE	High	LDEQMEELVAR	1xOxidation [M5(100)]	2.2126e-06	0	1	1	4	Q00955	0	1348.64	47	High	0	2.153e-06	41	High	0	0.0002255
	FALSE	High	VIFIGPPGNAMR	1xOxidation [M11(100)]	0.0217766	0.000934923	1	1	1	Q00955	0	1287.69	13	Medium	0.02945	0.2892	20	High	0.0008119	0.01601
	FALSE	High	LNEEYLIK		0.0248868	0.00119713	1	1	2	Q00955	0	1021.56	35	High	0.005869	0.09797	31	High	0.0008119	0.01835
	FALSE	High	DMFNEVLK	1xOxidation [M2(100)]	0.0295321	0.00144378	1	1	1	Q00955	0	1011.48					17	High	0.0008119	0.02185
	FALSE	High	EPGANAIGMVAFK	1xOxidation [M9(100)]	0.0467385	0.0021701	1	1	2	Q00955	0	1320.66	20	High	0.002611	0.04107	17	High	0.00152	0.03504
	FALSE	High	TTVEYLIK		0.0464475	0.0021701	1	1	1	Q00955	0	966.551	15	High	0.002611	0.04	24	Medium	0.01535	0.1844
	FALSE	High	GSGLIAGATSR		0.0394673	0.0021701	1	1	2	Q00955	0	989.537	20	High	0.002611	0.03396	9	High	0.00681	0.1091
	FALSE	High	QPGSTIVAGDIMAIMTLDDPSK	2xOxidation [M12(100); M15(100)]	0.0752386	0.00424822	1	1	1	Q00955	0	2292.11	14	High	0.002672	0.06443
	FALSE	High	LSNFNIKPIFTDNR		0.0999981	0.00574293	1	1	1	Q00955	0	1678.89					6	High	0.005308	0.07677
	FALSE	High	AFLASEEAR		0.114	0.00724565	1	1	1	Q00955	0	993.5	11	Low	0.07099	0.5286	9	High	0.005741	0.08756
	FALSE	High	TGLVSVDDDIYQK		0.119518	0.00743851	1	1	1	Q00955	0	1452.72	7	Medium	0.02867	0.2806	15	High	0.005741	0.09226
	FALSE	High	SLVSTLENILK		0.157917	0.00981357	1	1	1	Q00955	0	1216.71	9	High	0.00793	0.1358
FALSE	High	Master Protein	P04051	DNA-directed RNA polymerase III subunit RPC1 OS=Saccharomyces cerevisiae (strain ATCC 204508 / S288c) GN=RPO31 PE=1 SV=1	0	74.967	26.0274	29	29	29	1	1460	162.2	8.24	854283	RPO31; YOR116C	XV	metabolic process	nucleus	catalytic activity;DNA binding;metal ion binding;protein binding	Pf00623, Pf04983, Pf04997, Pf04998, Pf05000		358
	Checked	Confidence	Sequence	Modifications	Qvality PEP	Qvality q-value	# Protein Groups	# Proteins	# PSMs	Master Protein Accessions	# Missed Cleavages	Theo. MH+ [Da]	Ions Score A6 Mascot	Confidence A6 Mascot	Percolator q-Value A6 Mascot	Percolator PEP A6 Mascot	Ions Score B6 Mascot	Confidence B6 Mascot	Percolator q-Value B6 Mascot	Percolator PEP B6 Mascot
	FALSE	High	TTDHLFDAAFYMK	1xOxidation [M12(100)]	1.42961e-05	0	1	1	1	P04051	0	1575.71					30	High	0	9.237e-06
	FALSE	High	IAINVFPEGYK		1.3842e-05	0	1	1	1	P04051	0	1250.68					51	High	0	8.972e-06
	FALSE	High	EVLAHNPELER		0.0165532	0	1	1	1	P04051	0	1306.67					23	High	0	0.0121
	FALSE	High	ELQGIDPDETVPDNVK		0.0015813	0	1	1	1	P04051	0	1768.86					38	High	0	0.001112
	FALSE	High	SLEDLSCQYDNTVR	1xCarbamidomethyl [C7(100)]	0.00796954	0	1	1	1	P04051	0	1699.76					2	High	0	0.005743
	FALSE	High	DAVEGVSECIILGQTMSIGTGSFK	1xOxidation [M16(100)]; 1xCarbamidomethyl [C9(100)]	0.0117904	0	1	1	1	P04051	0	2515.21					8	High	0	0.008539
	FALSE	High	VISTPIINAVLVNDNDER		0.00372838	0	1	1	1	P04051	0	1982.06					19	High	0	0.002657
	FALSE	High	GSTLNVSQMVAVVGQQIISGNR	1xOxidation [M9(100)]	2.14231e-06	0	1	1	1	P04051	0	2274.19					42	High	0	1.349e-06
	FALSE	High	SGEPIIAATQDFITGSYLISHK		9.47855e-05	0	1	1	1	P04051	0	2348.21					16	High	0	6.355e-05
	FALSE	High	DSVLQLASFEK		0.000432128	0	1	1	1	P04051	0	1236.65					47	High	0	0.000297
	FALSE	High	LEPGTAIGAIGAQSIGEPGTQMTLK	1xOxidation [M22(100)]	0.00661357	0	1	1	1	P04051	0	2456.27					13	High	0	0.004742
	FALSE	High	TVISPDPNLSIDEVAVPDR		4.58921e-06	0	1	1	1	P04051	0	2037.05					42	High	0	2.928e-06
	FALSE	High	GFSIGINDVTPADDLK		5.37039e-05	0	1	1	1	P04051	0	1661.84					57	High	0	3.563e-05
	FALSE	High	GELETQPGCNEEQTLEAK	1xCarbamidomethyl [C9(100)]	0.000125924	0	1	1	1	P04051	0	2032.91					48	High	0	8.486e-05
	FALSE	High	GSQILSGVMDK	1xOxidation [M9(100)]	0.00204686	0	1	1	1	P04051	0	1150.58					34	High	0	0.001445
	FALSE	High	NLQIGDVVER		0.00742538	0	1	1	1	P04051	0	1142.62					28	High	0	0.005358
	FALSE	High	DYGPQEAANAMNR	1xOxidation [M11(100)]	0.00408039	0	1	1	1	P04051	0	1452.62					23	High	0	0.002913
	FALSE	High	MKEVVVSETPK	1xOxidation [M1(100)]	0.0197922	0.000317132	1	1	1	P04051	1	1262.67					20	High	0.0004555	0.01448
	FALSE	High	EGLVDTAVK		0.0241089	0.00119713	1	1	1	P04051	0	931.509					22	High	0.0008119	0.01776
	FALSE	High	ELLVEGYGLR		0.0409818	0.0021701	1	1	1	P04051	0	1148.63					18	High	0.001172	0.0305
	FALSE	High	TSVSQLYR		0.050058	0.0024308	1	1	1	P04051	0	953.505					33	High	0.00152	0.03764
	FALSE	High	CDELITLFNK	1xCarbamidomethyl [C1(100)]	0.0649369	0.0030844	1	1	1	P04051	0	1252.62					18	High	0.00253	0.04906
	FALSE	High	GEVLGITR		0.061811	0.0030844	1	1	1	P04051	0	844.489					18	High	0.00253	0.04661
	FALSE	High	DNLSFIQVR		0.0790019	0.00443651	1	1	1	P04051	0	1091.58					21	High	0.004505	0.06
	FALSE	High	ALPDVVVK		0.0982158	0.00552058	1	1	1	P04051	0	840.519					8	High	0.005308	0.07496
	FALSE	High	IQASDVNIIGK		0.108714	0.00724565	1	1	1	P04051	0	1157.65					18	High	0.005741	0.08367
	FALSE	High	VLTYPEK		0.110014	0.00724565	1	1	1	P04051	0	849.472					3	High	0.005741	0.08474
	FALSE	High	DSFYDR		0.149986	0.00940111	1	1	1	P04051	0	802.337					15	High	0.007044	0.1168
	FALSE	High	DLFDLEKDR		0.157018	0.00981357	1	1	1	P04051	1	1150.57					15	High	0.007634	0.1226
FALSE	High	Master Protein	P04385	Galactokinase OS=Saccharomyces cerevisiae (strain ATCC 204508 / S288c) GN=GAL1 PE=1 SV=4	0	92.403	48.6742	21	46	21	1	528	57.9	6.73	852308	GAL1; YBR020W	II	cell communication;metabolic process;regulation of biological process;response to stimulus	cytoplasm	catalytic activity;nucleotide binding	Pf00288, Pf08544, Pf10509	481	325
	Checked	Confidence	Sequence	Modifications	Qvality PEP	Qvality q-value	# Protein Groups	# Proteins	# PSMs	Master Protein Accessions	# Missed Cleavages	Theo. MH+ [Da]	Ions Score A6 Mascot	Confidence A6 Mascot	Percolator q-Value A6 Mascot	Percolator PEP A6 Mascot	Ions Score B6 Mascot	Confidence B6 Mascot	Percolator q-Value B6 Mascot	Percolator PEP B6 Mascot
	FALSE	High	VVEVTTAANVLAATYGVVLLSGK		1.88225e-09	0	1	1	3	P04385	0	2275.29	65	High	0	2.016e-09	10	High	0	0.01165
	FALSE	High	QFGALMNESQASCDKLYECSCPEIDK	1xOxidation [M6(100)]; 3xCarbamidomethyl [C13(100); C19(100); C21(100)]	0.00317348	0	1	1	2	P04385	1	3096.31	24	High	0	0.01203	30	High	0	0.002256
	FALSE	High	ITDAELENAIIVSKPALGSCLYEL	1xCarbamidomethyl [C20(100)]	0.00266643	0	1	1	2	P04385	0	2619.36	15	High	0	0.002378	1	High	0.00152	0.03312
	FALSE	High	MLVLVEESLANK	1xOxidation [M1(100)]	0.0106404	0	1	1	1	P04385	0	1361.73	13	Low	0.1423	0.7373	33	High	0	0.007717
	FALSE	High	DFMNVYYAR	1xOxidation [M3(100)]	0.000382248	0	1	1	3	P04385	0	1194.52	51	High	0	0.0003492	39	High	0	0.003301
	FALSE	High	NPSITLINADPK		5.25556e-06	0	1	1	3	P04385	0	1282.7	59	High	0	5.083e-06	50	High	0	8.398e-06
	FALSE	High	FISAYDAKPDFVAR		5.96649e-07	0	1	1	3	P04385	0	1599.82	47	High	0	2.745e-06	6	High	0.001886	0.03938
	FALSE	High	QGFSVDDVAQSLNCSR	1xCarbamidomethyl [C14(100)]	8.20236e-14	0	1	1	2	P04385	0	1782.81	116	High	0	1.00023e-13	98	High	0	2.055e-10
	FALSE	High	ELPRPLAEK		0.004324	0	1	1	1	P04385	0	1052.61	23	High	0	0.003816
	FALSE	High	QFGALMNESQASCDK	1xOxidation [M6(100)]; 1xCarbamidomethyl [C13(100)]	2.43211e-07	0	1	1	3	P04385	0	1701.72	48	High	0	1.036e-05	75	High	0	1.475e-07
	FALSE	High	HVYSESLR		0.00786773	0	1	2	1	P04385	0	990.5	35	High	0	0.006923	11	Low	0.05815	0.4927
	FALSE	High	MLVLVEESLANKK	1xOxidation [M1(100)]	7.22739e-05	0	1	1	4	P04385	1	1489.83	32	High	0	0.00438	29	High	0	4.806e-05
	FALSE	High	FETAPTNYNLR		0.00211395	0	1	2	1	P04385	0	1325.65	13	Medium	0.02981	0.2969	45	High	0	0.001488
	FALSE	High	ICSIALSNGSYGSR	1xCarbamidomethyl [C2(100)]	0.0100432	0	1	1	2	P04385	0	1484.72	19	High	0	0.008777	5	High	0.009196	0.1424
	FALSE	High	SHSEEVIVPEFNSSAK		5.40517e-05	0	1	1	4	P04385	0	1759.85	26	High	0	5.059e-05	24	High	0	0.001105
	FALSE	High	EALANEFYK		0.00747328	0	1	1	2	P04385	0	1084.53	22	High	0	0.006569	15	High	0.0004555	0.01537
	FALSE	High	LYECSCPEIDK	2xCarbamidomethyl [C4(100); C6(100)]	0.000608408	0	1	1	2	P04385	0	1413.6	35	High	0	0.0005532	36	High	0	0.001078
	FALSE	High	VKEALANEFYK		1.21652e-05	0	1	1	2	P04385	1	1311.69	62	High	0	1.158e-05	24	High	0	0.00735
	FALSE	High	DYLTTSPVR		0.0189282	0.000317132	1	1	2	P04385	0	1051.54	29	High	0	0.01641	23	High	0.00253	0.04523
	FALSE	High	YHNISTPWNGDIESGIER		0.022624	0.000934923	1	1	2	P04385	0	2087.98	13	High	0.0007561	0.01956	10	High	0.005045	0.06945
	FALSE	High	LTGAGWGGCTVHLVPGGPNGNIEK	1xCarbamidomethyl [C9(100)]	0.0470313	0.0021701	1	1	1	P04385	0	2391.19	8	High	0.002611	0.04061
FALSE	High	Master Protein	P00830	ATP synthase subunit beta, mitochondrial OS=Saccharomyces cerevisiae (strain ATCC 204508 / S288c) GN=ATP2 PE=1 SV=2	0	86.113	53.816	20	36	20	1	511	54.8	5.71	853585	ATP2; YJR121W	X	metabolic process;transport	cytosol;membrane;mitochondrion	catalytic activity;nucleotide binding;protein binding;transporter activity	Pf00006, Pf00306, Pf02874	388	295
	Checked	Confidence	Sequence	Modifications	Qvality PEP	Qvality q-value	# Protein Groups	# Proteins	# PSMs	Master Protein Accessions	# Missed Cleavages	Theo. MH+ [Da]	Ions Score A6 Mascot	Confidence A6 Mascot	Percolator q-Value A6 Mascot	Percolator PEP A6 Mascot	Ions Score B6 Mascot	Confidence B6 Mascot	Percolator q-Value B6 Mascot	Percolator PEP B6 Mascot
	FALSE	High	SLQDIIAILGMDELSEQDK	1xOxidation [M11(100)]	0.000896159	0	1	1	1	P00830	0	2134.06	9	High	0	0.0008059
	FALSE	High	LVLEVAQHLGENTVR		3.69303e-05	0	1	1	2	P00830	0	1677.93	36	High	0	3.481e-05	11	High	0.005045	0.06659
	FALSE	High	FLSQPFAVAEVFTGIPGK		0.000392247	0	1	1	2	P00830	0	1908.03	21	High	0	0.0003577	13	High	0.001172	0.03009
	FALSE	High	IINVIGEPIDER		0.00033164	0	1	1	2	P00830	0	1367.75	43	High	0	0.0003033	45	High	0	0.006379
	FALSE	High	IINVIGEPIDERGPIK		0.00354101	0	1	1	1	P00830	1	1763.01	22	High	0	0.003137	10	Medium	0.0133	0.1655
	FALSE	High	KPIHADPPSFAEQSTSAEILETGIK		5.3463e-07	0	1	1	1	P00830	0	2666.37	44	High	0	5.321e-07
	FALSE	High	VLDTGGPISVPVGR		5.01204e-07	0	1	1	2	P00830	0	1366.77	48	High	0	0.0005027	65	High	0	3.065e-07
	FALSE	High	LLDAAVVGQEHYDVASK		4.44344e-06	0	1	1	2	P00830	0	1814.93	31	High	0	4.308e-06	50	High	0	5.117e-06
	FALSE	High	IGLFGGAGVGK		6.6028e-05	0	1	1	2	P00830	0	975.562	30	High	0	6.176e-05	26	High	0	0.001086
	FALSE	High	VALVFGQMNEPPGAR	1xOxidation [M8(100)]	1.80366e-05	0	1	1	2	P00830	0	1601.81	35	High	0	1.711e-05
	FALSE	High	IPSAVGYQPTLATDMGLLQER	1xOxidation [M15(100)]	2.28519e-06	0	1	1	3	P00830	0	2276.16	40	High	0	2.235e-06	22	High	0	0.003499
	FALSE	High	GISELGIYPAVDPLDSK		0.00012114	0	1	1	2	P00830	0	1773.93	16	High	0.001429	0.02617	25	High	0	8.117e-05
	FALSE	High	VVDLLAPYAR		0.000473001	0	1	1	2	P00830	0	1116.64	45	High	0	0.0004306	33	High	0	0.004607
	FALSE	High	TVFIQELINNIAK		1.3842e-05	0	1	1	2	P00830	0	1502.86	61	High	0	1.32e-05	43	High	0	0.0008883
	FALSE	High	VQETLQTYK		0.00170859	0	1	1	2	P00830	0	1109.58	31	High	0	0.001528	34	High	0	0.002879
	FALSE	High	FTQAGSEVSALLGR		0.000692246	0	1	1	1	P00830	0	1435.75					57	High	0	0.0004785
	FALSE	High	AHGGFSVFTGVGER		0.0142889	0	1	1	1	P00830	0	1420.7	22	High	0	0.01241
	FALSE	High	ETGVINLEGESK		5.46314e-06	0	1	1	2	P00830	0	1275.64	55	High	0	5.271e-06	18	High	0	0.0003254
	FALSE	High	TIAMDGTEGLVR	1xOxidation [M4(100)]	0.000135192	0	1	1	2	P00830	0	1278.64	36	High	0	0.001663	40	High	0	9.086e-05
	FALSE	High	EMKETGVINLEGESK	1xOxidation [M2(100)]	0.0227684	0.000934923	1	1	2	P00830	1	1679.82	13	High	0.0007561	0.01973	14	High	0.001886	0.03887
FALSE	High	Master Protein	P22137	Clathrin heavy chain OS=Saccharomyces cerevisiae (strain ATCC 204508 / S288c) GN=CHC1 PE=1 SV=1	0	97.43	27.7072	34	53	34	1	1653	187.1	5.24	852666	CHC1; YGL206C	VII	transport	cytosol;membrane	protein binding;structural molecule activity	Pf00637, Pf09268, Pf13838	223	293
	Checked	Confidence	Sequence	Modifications	Qvality PEP	Qvality q-value	# Protein Groups	# Proteins	# PSMs	Master Protein Accessions	# Missed Cleavages	Theo. MH+ [Da]	Ions Score A6 Mascot	Confidence A6 Mascot	Percolator q-Value A6 Mascot	Percolator PEP A6 Mascot	Ions Score B6 Mascot	Confidence B6 Mascot	Percolator q-Value B6 Mascot	Percolator PEP B6 Mascot
	FALSE	High	IPDAIESYIK		0.00243624	0	1	1	2	P22137	0	1148.62	28	High	0	0.002168	29	High	0	0.0113
	FALSE	High	LNVEQSLACLK	1xCarbamidomethyl [C9(100)]	0.000323186	0	1	1	2	P22137	0	1274.68	42	High	0	0.0002962	20	High	0	0.0002656
	FALSE	High	IIEIDHDASLPSQYQK		1.27276e-05	0	1	1	2	P22137	0	1856.94	16	High	0.001429	0.02627	35	High	0	8.259e-06
	FALSE	High	FIETYVQQVNPSK		2.50699e-05	0	1	1	2	P22137	0	1552.8	32	High	0	2.366e-05	39	High	0	0.0001014
	FALSE	High	FSDLIGPSTLIK		3.16294e-05	0	1	1	2	P22137	0	1290.73	31	High	0	2.989e-05	49	High	0	0.0001177
	FALSE	High	VISCLAELQQFEK	1xCarbamidomethyl [C4(100)]	0.000818734	0	1	1	2	P22137	0	1564.8	0	High	0	0.000738	0	High	0.0008119	0.01638
	FALSE	High	LELIELLEK		0.00737778	0	1	1	1	P22137	0	1099.66	31	High	0	0.006485
	FALSE	High	LASTLVYLGDYQAAVDTAR		0.0112729	0	1	1	1	P22137	0	2027.04	10	High	0	0.009827
	FALSE	High	ASEFAVSLLQNPETASQIDIEK		0.0145659	0	1	1	1	P22137	0	2390.21	0	Low	0.2515	0.9254	14	High	0	0.01065
	FALSE	High	SDNLPLIKPFLINVLPK		1.41127e-05	0	1	1	1	P22137	0	1921.15	34	High	0	1.346e-05
	FALSE	High	DANLEDQLPLVIVCDR	1xCarbamidomethyl [C14(100)]	0.00140791	0	1	1	3	P22137	0	1869.94	18	High	0	0.001262	22	High	0	0.001911
	FALSE	High	VLIEDIMSLDR	1xOxidation [M7(100)]	0.00195648	0	1	1	2	P22137	0	1319.69	36	High	0	0.001751	10	High	0.00152	0.03417
	FALSE	High	IYIDSNNSPEK		0.000616313	0	1	1	2	P22137	0	1279.62	21	High	0	0.001592	33	High	0	0.0004264
	FALSE	High	DGTNSVAIVDLAK		1.55477e-05	0	1	1	1	P22137	0	1302.69					37	High	0	1.009e-05
	FALSE	High	QFESLLLQNDYQNAAK		0.000160936	0	1	1	1	P22137	0	1881.93					27	High	0	0.0001084
	FALSE	High	VLNQENIHR		0.0120967	0	1	1	2	P22137	0	1122.6	32	High	0.002611	0.03408	21	High	0	0.008788
	FALSE	High	AEDPSNYENVIDIAEQAGK		0.000840146	0	1	1	2	P22137	0	2062.96					26	High	0	0.0005809
	FALSE	High	YEPDKTFEHLK		0.00476266	0	1	1	1	P22137	1	1406.7					10	High	0	0.00341
	FALSE	High	STTFESDHFVTVR		0.00248383	0	1	1	2	P22137	0	1525.73	6	High	0	0.01338	17	High	0	0.001754
	FALSE	High	ALENYTDIK		0.00752149	0	1	1	1	P22137	0	1066.54					28	High	0	0.005418
	FALSE	High	ENDQYDTLDVGHYCEK	1xCarbamidomethyl [C14(100)]	5.40517e-05	0	1	1	2	P22137	0	1985.82	17	High	0	7.687e-05	23	High	0	3.579e-05
	FALSE	High	VSNLEIYYK		0.00165436	0	1	1	2	P22137	0	1128.59	35	High	0	0.004628	35	High	0	0.00116
	FALSE	High	LCYSAVSNYSK	1xCarbamidomethyl [C2(100)]	0.00941859	0	1	1	2	P22137	0	1291.6	25	High	0.002611	0.03604	28	High	0	0.006791
	FALSE	High	LNKEETIELARPVLQQDR		0.000429348	0	1	1	1	P22137	1	2152.17	24	High	0	0.0003902
	FALSE	High	GGLPGADDLFQK		0.0186883	0.000317132	1	1	1	P22137	0	1217.62					26	High	0.0004555	0.01371
	FALSE	High	SFTLDEPVIFWR		0.0191712	0.000317132	1	1	1	P22137	0	1509.77	15	High	0	0.01669
	FALSE	High	DNNVYDPER		0.0238045	0.00119713	1	1	2	P22137	0	1121.49	24	High	0.001092	0.02067	32	High	0.0008119	0.02242
	FALSE	High	IGALLYR		0.0266859	0.00119713	1	1	1	P22137	0	805.493	21	High	0.001092	0.02303	14	Medium	0.03514	0.3564
	FALSE	High	IDGALILAYAELNK		0.0384879	0.0021701	1	1	1	P22137	0	1503.84	4	High	0.002611	0.03322
	FALSE	High	HANLNNTQIINFVANK		0.0363699	0.0021701	1	1	2	P22137	0	1810.96	6	High	0.002435	0.03138	28	High	0.001172	0.02754
	FALSE	High	IQLFSK		0.0556381	0.00290066	1	1	1	P22137	0	735.44	18	Low	0.06543	0.5017	36	High	0.002225	0.04173
	FALSE	High	ALQDAVDSYDKFDQLGLASR		0.0581049	0.0030844	1	1	1	P22137	1	2212.09					22	High	0.00253	0.04375
	FALSE	High	INTPELWSQIGTAQLDGLR		0.123813	0.00765386	1	1	1	P22137	0	2112.11	6	High	0.006389	0.1062
	FALSE	High	NMGGDSAIMHPSQMVISVR	3xOxidation [M2(100); M9(100); M14(100)]	0.128998	0.0080164	1	1	2	P22137	0	2077.95	6	High	0.006855	0.113	4	High	0.006271	0.09975
FALSE	High	Master Protein	P32589	Heat shock protein homolog SSE1 OS=Saccharomyces cerevisiae (strain ATCC 204508 / S288c) GN=SSE1 PE=1 SV=4	0	158.124	60.6061	32	73	28	1	693	77.3	5.22	855998	SSE1; YPL106C	XVI	metabolic process;regulation of biological process	cytoplasm	enzyme regulator activity;nucleotide binding;protein binding	Pf00012	805	282
	Checked	Confidence	Sequence	Modifications	Qvality PEP	Qvality q-value	# Protein Groups	# Proteins	# PSMs	Master Protein Accessions	# Missed Cleavages	Theo. MH+ [Da]	Ions Score A6 Mascot	Confidence A6 Mascot	Percolator q-Value A6 Mascot	Percolator PEP A6 Mascot	Ions Score B6 Mascot	Confidence B6 Mascot	Percolator q-Value B6 Mascot	Percolator PEP B6 Mascot
	FALSE	High	GIDIVVNEVSNR		5.9548e-05	0	1	1	3	P32589	0	1314.7	48	High	0	0.0001063	38	High	0	0.000119
	FALSE	High	IIGLDYHHPDFEQESK		9.43611e-07	0	1	1	7	P32589	0	1927.92	36	High	0	9.3e-07	16	High	0	1.483e-05
	FALSE	High	LEEEYAPFASDAEK		0.0158289	0	1	1	1	P32589	0	1598.72	17	High	0	0.0138
	FALSE	High	GAAFICAIHSPTLR	1xCarbamidomethyl [C6(100)]	7.18088e-05	0	2	2	1	P32590; P32589	0	1513.79	21	High	0	6.708e-05
	FALSE	High	IVNDVTAAGVSYGIFK		4.21028e-07	0	1	1	4	P32589	0	1653.88	68	High	0	4.206e-07	63	High	0	5.063e-07
	FALSE	High	DFDLAITEHFADEFK		0.000867701	0	1	1	2	P32589	0	1797.83	31	High	0	0.0007811
	FALSE	High	HVFSATQLAAMFIDK	1xOxidation [M11(100)]	3.93932e-05	0	1	1	3	P32589	0	1694.86	41	High	0	3.698e-05	25	High	0	0.003927
	FALSE	High	YEELASLGNIIR		3.91397e-05	0	2	2	4	P32590; P32589	0	1377.74	61	High	0	3.686e-05	34	High	0	0.0003793
	FALSE	High	DDLTIVAHTFGLDAK		0.000121924	0	1	1	2	P32589	0	1615.83	19	High	0	0.000113
	FALSE	High	VLSANTNAPFSVESVMNDVDVSSQLSR	1xOxidation [M16(100)]	2.77898e-08	0	1	1	4	P32589	0	2882.38	51	High	0	2.872e-08	14	High	0	5.429e-05
	FALSE	High	AEEWLYDEGFDSIK		0.000219398	0	1	1	3	P32589	0	1701.76	51	High	0	0.0002012	15	High	0	0.008673
	FALSE	High	NTLEEYIYTLR		0.00027149	0	1	1	2	P32589	0	1414.72	42	High	0	0.000248	45	High	0	0.0006273
	FALSE	High	EELEELVKPLLER		4.73977e-06	0	1	1	3	P32589	0	1596.88	42	High	0	4.574e-06	32	High	0	3.544e-05
	FALSE	High	QSISEAFGKPLSTTLNQDEAIAK		0.000752839	0	1	1	2	P32589	0	2448.26	20	High	0	0.0006825	12	High	0	0.001033
	FALSE	High	KDDLTIVAHTFGLDAK		8.2027e-09	0	1	1	2	P32589	1	1743.93	63	High	0	8.613e-09	53	High	0	7.614e-09
	FALSE	High	KNTLEEYIYTLR		0.00122157	0	1	1	2	P32589	1	1542.82	30	High	0	0.001098
	FALSE	High	LSAEEVDFVEIIGGTTR		1.94838e-08	0	1	1	3	P32589	0	1835.94	83	High	0	2.028e-08	28	High	0	0.002686
	FALSE	High	CDPSGLHTIEEAYTIEDIEVEEPIPLPEDAPEDAEQEFKK	1xCarbamidomethyl [C1(100)]	0.0141071	0	1	1	1	P32589	1	4583.12	12	High	0	0.0123
	FALSE	High	QVEDEDHMEVFPAGSSFPSTK	1xOxidation [M8(100)]	0.0058902	0	1	1	1	P32589	0	2353.03					8	High	0	0.00423
	FALSE	High	YNIADAAR		0.00596652	0	2	2	2	P32590; P32589	0	893.448	27	High	0	0.005255	28	High	0.001172	0.03065
	FALSE	High	TDLPEGEEKPR		4.90628e-05	0	1	1	4	P32589	0	1270.63	14	High	0.002611	0.03631	39	High	0	3.254e-05
	FALSE	High	LNELIEKENEMLAQDK	1xOxidation [M11(100)]	1.79557e-07	0	1	1	2	P32589	1	1932.96	49	High	0	1.804e-07	13	High	0.00656	0.108
	FALSE	High	KLNELIEKENEMLAQDK	1xOxidation [M12(100)]	1.29766e-05	0	1	1	2	P32589	2	2061.05	51	High	0	0.0003626
	FALSE	High	STPSVVGFGPK		0.00612211	0	1	1	2	P32589	0	1075.58	27	High	0	0.005402	26	High	0	0.01022
	FALSE	High	IAGLNPVR		0.00771744	0	2	2	2	P32590; P32589	0	839.51	27	High	0.001092	0.02429	43	High	0	0.005574
	FALSE	High	GKLEEEYAPFASDAEK		1.01306e-06	0	1	1	3	P32589	1	1783.84	45	High	0	9.967e-07	15	Medium	0.036	0.3616
	FALSE	High	ENEMLAQDKLVAETEDR	1xOxidation [M4(100)]	2.88959e-05	0	1	1	1	P32589	1	2006.93	36	High	0	2.731e-05
	FALSE	High	LVELDDK		0.0268556	0.00119713	1	1	1	P32589	0	831.446	25	High	0.001092	0.02322
	FALSE	High	LVELDDKK		0.0322644	0.00144378	1	1	1	P32589	1	959.541	22	High	0.00175	0.02789
	FALSE	High	CDPSGLHTIEEAYTIEDIEVEEPIPLPEDAPEDAEQEFK	1xCarbamidomethyl [C1(100)]	0.0513204	0.00267617	1	1	1	P32589	0	4455.02	11	High	0.002672	0.04426
	FALSE	High	LITLNR		0.0770987	0.00443651	1	1	1	P32589	0	729.462	26	High	0.002672	0.06624	18	Medium	0.01992	0.2302
	FALSE	High	TGDFSMAASYTDITQLPPNTPEQIANWEITGVQLPEGQDSVPVK	1xOxidation [M6(100)]	0.0924842	0.00552058	1	1	1	P32589	0	4761.29	16	High	0.003767	0.0795
FALSE	High	Master Protein	P19358	S-adenosylmethionine synthase 2 OS=Saccharomyces cerevisiae (strain ATCC 204508 / S288c) GN=SAM2 PE=1 SV=3	0	71.921	57.2917	18	40	10	1	384	42.2	5.38	852113	SAM2; YDR502C	IV	metabolic process	cytosol	catalytic activity;metal ion binding;nucleotide binding	Pf00438, Pf02772, Pf02773	246	280
	Checked	Confidence	Sequence	Modifications	Qvality PEP	Qvality q-value	# Protein Groups	# Proteins	# PSMs	Master Protein Accessions	# Missed Cleavages	Theo. MH+ [Da]	Ions Score A6 Mascot	Confidence A6 Mascot	Percolator q-Value A6 Mascot	Percolator PEP A6 Mascot	Ions Score B6 Mascot	Confidence B6 Mascot	Percolator q-Value B6 Mascot	Percolator PEP B6 Mascot
	FALSE	High	DGSLPWLRPDTK		0.00105307	0	1	1	2	P19358	0	1384.72	18	High	0	0.00095	27	High	0	0.0007341
	FALSE	High	FVIGGPQGDAGLTGR		2.18848e-08	0	2	2	2	P10659; P19358	0	1444.75	53	High	0	2.268e-08	43	High	0	0.0001203
	FALSE	High	IDTVVISAQHADEISTADLR		0.00102623	0	1	1	1	P19358	0	2154.1	13	High	0	0.0009264	0	Medium	0.01137	0.1587
	FALSE	High	IIVDAYGGASSVGGGAFSGK		6.50349e-06	0	2	2	6	P10659; P19358	0	1812.91	21	High	0	0.001329	34	High	0	4.151e-06
	FALSE	High	TGMIMVFGEITTK	2xOxidation [M3(100); M5(100)]	0.000249635	0	2	2	2	P10659; P19358	0	1459.72	14	High	0	0.0002297	35	High	0	0.001161
	FALSE	High	RIDTVVISAQHADEISTADLR		1.3842e-05	0	1	1	2	P19358	1	2310.2	16	High	0.008885	0.1536	31	High	0	8.965e-06
	FALSE	High	SDDEIIEIIKK		0.000367726	0	1	1	4	P19358	1	1302.72	33	High	0	0.0004362	34	High	0	0.001328
	FALSE	High	KIIVDAYGGASSVGGGAFSGK		0.00301395	0	2	2	1	P10659; P19358	1	1941.01	20	High	0	0.002674
	FALSE	High	ICDQVSDAILDACLEQDPFSK	2xCarbamidomethyl [C2(100); C13(100)]	4.368e-05	0	1	1	3	P19358	0	2424.11	40	High	0	4.103e-05	23	High	0	3.51e-05
	FALSE	High	SDDEIIEIIK		2.7798e-05	0	1	1	2	P19358	0	1174.62	47	High	0	2.624e-05	47	High	0	6.162e-05
	FALSE	High	TQVTVEYEDDNGR		6.51809e-05	0	1	1	2	P19358	0	1525.68	35	High	0	6.074e-05	34	High	0	0.002487
	FALSE	High	FVIGGPQGDAGLTGRK		0.00176461	0	2	2	2	P10659; P19358	1	1572.85	12	High	0.001429	0.02556	18	High	0	0.001236
	FALSE	High	LDYQQIVR		0.000907802	0	1	1	2	P19358	0	1034.56	43	High	0	0.0008184	41	High	0	0.004463
	FALSE	High	SLVAAGLCK	1xCarbamidomethyl [C8(100)]	0.0017991	0	2	2	2	P10659; P19358	0	918.508	43	High	0	0.002037	40	High	0	0.001265
	FALSE	High	NFDLRPGVLVK		0.0201743	0.000317132	2	2	2	P10659; P19358	0	1257.73	14	High	0.002611	0.03337	23	High	0.0004555	0.01477
	FALSE	High	TCNVLVAIEQQSPDIAQGLHYEK	1xCarbamidomethyl [C2(100)]	0.0320613	0.00144378	1	1	2	P19358	0	2613.3	18	High	0.00175	0.0277
	FALSE	High	SLEDLGAGDQGIMFGYATDETPEGLPLTILLAHK	1xOxidation [M13(100)]	0.0453008	0.0021701	1	1	1	P19358	0	3588.78	11	High	0.002611	0.03893
	FALSE	High	YFIQPSGR		0.121648	0.00743851	2	2	2	P10659; P19358	0	967.5	26	High	0.006124	0.1045	21	High	0.00681	0.1108
FALSE	High	Master Protein	P00359	Glyceraldehyde-3-phosphate dehydrogenase 3 OS=Saccharomyces cerevisiae (strain ATCC 204508 / S288c) GN=TDH3 PE=1 SV=3	0	86.105	45.1807	14	39	9	1	332	35.7	6.96	853106	TDH3; YGR192C	VII	cell death;metabolic process;transport	cytoplasm;cytosol;membrane;mitochondrion;nucleus	catalytic activity;nucleotide binding;RNA binding	Pf00044, Pf01113, Pf02800	382	276
	Checked	Confidence	Sequence	Modifications	Qvality PEP	Qvality q-value	# Protein Groups	# Proteins	# PSMs	Master Protein Accessions	# Missed Cleavages	Theo. MH+ [Da]	Ions Score A6 Mascot	Confidence A6 Mascot	Percolator q-Value A6 Mascot	Percolator PEP A6 Mascot	Ions Score B6 Mascot	Confidence B6 Mascot	Percolator q-Value B6 Mascot	Percolator PEP B6 Mascot
	FALSE	High	KVVITAPSSTAPMFVMGVNEEK	2xOxidation [M13(100); M16(100)]	1.81073e-09	0	1	2	2	P00359	1	2367.19	9	High	0.001092	0.02422	85	High	0	1.013e-09
	FALSE	High	VVITAPSSTAPMFVMGVNEEK	2xOxidation [M12(100); M15(100)]	0.000222249	0	1	2	1	P00359	0	2239.1					18	High	0	0.0001505
	FALSE	High	VPTVDVSVVDLTVK		0.000105781	0	2	3	4	P00360; P00359	0	1470.84	41	High	0	0.0008008	19	High	0.0008119	0.02284
	FALSE	High	VINDAFGIEEGLMTTVHSLTATQK	1xOxidation [M13(100)]	5.13309e-05	0	1	1	4	P00359	0	2591.3	19	High	0	0.005854	41	High	0	3.394e-05
	FALSE	High	VVITAPSSTAPMFVMGVNEEKYTSDLK	2xOxidation [M12(100); M15(100)]	0.000479147	0	1	2	2	P00359	1	2946.45	13	High	0.002672	0.06189	21	High	0	0.0003286
	FALSE	High	ETTYDEIK		0.0107778	0	1	2	2	P00359	0	998.468	32	High	0.002672	0.04679	31	High	0	0.007809
	FALSE	High	VVDLVEHVAK		1.11139e-05	0	1	2	4	P00359	0	1108.64	47	High	0	1.059e-05	51	High	0	7.475e-05
	FALSE	High	TASGNIIPSSTGAAK		3.14874e-07	0	2	3	4	P00360; P00359	0	1374.72	55	High	0	1.69e-05	63	High	0	1.917e-07
	FALSE	High	YAGEVSHDDKHIIVDGKK		3.51401e-07	0	1	1	4	P00359	2	2011.02	39	High	0	3.52e-07	21	High	0	2.479e-05
	FALSE	High	ETTYDEIKK		0.000604493	0	1	2	2	P00359	1	1126.56	61	High	0	0.0005474	14	Low	0.05024	0.4483
	FALSE	High	YAGEVSHDDKHIIVDGK		0.00263226	0	1	1	2	P00359	1	1882.93	27	High	0	0.00234
	FALSE	High	IVSNASCTTNCLAPLAK	2xCarbamidomethyl [C7(100); C11(100)]	7.77228e-10	0	2	3	5	P00360; P00359	0	1819.9	95	High	0	8.429e-10	19	High	0.001172	0.03125
	FALSE	High	LTGMAFR	1xOxidation [M4(100)]	0.0526135	0.00267617	2	3	2	P00360; P00359	0	811.413	29	High	0.007324	0.1196	26	High	0.001886	0.0395
	FALSE	High	VLPELQGK		0.0629661	0.0030844	2	3	1	P00360; P00359	0	883.525	13	High	0.002672	0.05403	8	Medium	0.036	0.3608
FALSE	High	Master Protein	P25694	Cell division control protein 48 OS=Saccharomyces cerevisiae (strain ATCC 204508 / S288c) GN=CDC48 PE=1 SV=3	0	102.31	40.5988	26	53	26	1	835	91.9	4.94	851431	CDC48; YDL126C	IV	cell communication;cell organization and biogenesis;metabolic process;regulation of biological process;response to stimulus;transport	cytoplasm;cytosol;endoplasmic reticulum;membrane;mitochondrion;nucleus	catalytic activity;enzyme regulator activity;nucleotide binding;protein binding;RNA binding	Pf00004, Pf00910, Pf01057, Pf01078, Pf02359, Pf02933, Pf05496, Pf06068, Pf07726, Pf07728, Pf13191, Pf13401	332	267
	Checked	Confidence	Sequence	Modifications	Qvality PEP	Qvality q-value	# Protein Groups	# Proteins	# PSMs	Master Protein Accessions	# Missed Cleavages	Theo. MH+ [Da]	Ions Score A6 Mascot	Confidence A6 Mascot	Percolator q-Value A6 Mascot	Percolator PEP A6 Mascot	Ions Score B6 Mascot	Confidence B6 Mascot	Percolator q-Value B6 Mascot	Percolator PEP B6 Mascot
[truncated: 5,427 more rows]

## Sheet: Legend
Table S2: mass spectrometry analyses of TAP-Sen1 NTD coimmunoprecipitates.The N-terminal domain of Sen1 (NTD) was overexpressed from the GAL1 promoter. Ctrl denotes the control strain harbouring an empty vector instead of a plasmid overexpressing the NTD. Scores correspond to Mascot scores.
