# Supplementary material for: An integrated model for termination of RNA polymerase III transcription
Source: Sci Adv. 2022 Jul 13;8(28):eabm9875. doi: 10.1126/sciadv.abm9875 (PMC9278858; doi:10.1126/sciadv.abm9875)
Supplement: Supplementary file 2 — Tables S1 to S5, S7 to S9 [file sciadv.abm9875_tables_s1_to_s5_s7_to_s9.zip › sciadv.abm9875_table_s3.xlsx]

## Sheet: Replicate 1
Checked	Protein FDR Confidence: Combined	Master	Accession	Description	Exp. q-value: Combined	Sum PEP Score	Coverage [%]	# Peptides	# PSMs	# Unique Peptides	# Protein Groups	# AAs	MW [kDa]	calc. pI	Score Mascot A4: Ctrl	Score Mascot B4: Sen1 wt	Score Mascot C4: Sen1-3	# Peptides (by Search Engine): A4 Mascot	# Peptides (by Search Engine): B4 Mascot	# Peptides (by Search Engine): C4 Mascot	Pfam IDs	Entrez Gene ID	Ensembl Gene ID	Gene Symbol	Found in Sample: [S1] F1: Sample	Found in Sample: [S2] F2: Sample	Found in Sample: [S3] F3: Sample
FALSE	High	Master Protein	Q00416	Helicase SEN1 OS=Saccharomyces cerevisiae (strain ATCC 204508 / S288c) GN=SEN1 PE=1 SV=2	0	1323.15	64	156	542	156	1	2231	252.3	8.59		8280	7299		144	138	Pf00580, Pf12726, Pf13086, Pf13087, Pf13245, Pf13604	851150	YLR430W	SEN1	Not Found	High	High
	Checked	Confidence	Annotated Sequence	Modifications	Modifications in Master Proteins	Qvality PEP	Qvality q-value	# Protein Groups	# Proteins	# PSMs	Master Protein Accessions	Positions in Master Proteins	# Missed Cleavages	Theo. MH+ [Da]	Found in Sample: [S1] F1: Sample	Found in Sample: [S2] F2: Sample	Found in Sample: [S3] F3: Sample	Confidence (by Search Engine): A4 Mascot	Confidence (by Search Engine): B4 Mascot	Confidence (by Search Engine): C4 Mascot	Percolator PEP (by Search Engine): A4 Mascot	Percolator PEP (by Search Engine): B4 Mascot	Percolator PEP (by Search Engine): C4 Mascot	Ions Score (by Search Engine): A4 Mascot	Positions in Protein	Peptide Group Modifications in Protein
	FALSE	High	[R].MHPSISKFPSSEFYQGR.[L]			0.000119785	0	1	1	3	Q00416	Q00416 [1657-1673]	1	1997.95	Not Found	High	High	n/a	High	High		0.004504	6.069e-06		[1657-1673]
	FALSE	High	[K].LYSGKPISEIPISTNVLENVTNK.[I]			8.314e-06	0	1	1	1	Q00416	Q00416 [569-591]	0	2516.36	Not Found	Not Found	High	n/a	n/a	High			1.117e-07		[569-591]
	FALSE	High	[K].LYSGKPISEIPISTNVLENVTNKIDLR.[S]			1.88507e-12	0	1	1	2	Q00416	Q00416 [569-595]	1	3013.66	Not Found	High	High	n/a	High	High		8.661e-12	2.768e-07		[569-595]
	FALSE	High	[-].MNSNNPDNNNSNNINNNNKDKDIAPNSDVQLATVYTK.[A]	1xAcetyl [N-Term]; 1xOxidation [M1]	Q00416 1xAcetyl [N-Term]	7.53532e-05	0	1	1	1	Q00416	Q00416 [1-37]	2	4162.9	Not Found	High	Not Found	n/a	High	n/a		8.368e-05			[1-37]	1xAcetyl [N-Term]
	FALSE	High	[-].MNSNNPDNNNSNNINNNNK.[D]	1xAcetyl [N-Term]	Q00416 1xAcetyl [N-Term]	0.000109512	0	1	1	1	Q00416	Q00416 [1-19]	0	2187.91	Not Found	High	Not Found	n/a	High	n/a		0.0001177			[1-19]	1xAcetyl [N-Term]
	FALSE	High	[K].MLQHFAIQR.[H]	1xOxidation [M1]		0.000261321	0	1	1	4	Q00416	Q00416 [131-139]	0	1159.6	Not Found	High	High	n/a	High	High		0.0002565	0.00742		[131-139]
	FALSE	High	[K].MLQHFAIQR.[H]			4.54884e-05	0	1	1	6	Q00416	Q00416 [131-139]	0	1143.61	Not Found	High	High	n/a	High	High		5.285e-05	0.01225		[131-139]
	FALSE	High	[K].LTEQQASEILQK.[A]			3.54949e-07	0	1	1	7	Q00416	Q00416 [897-908]	0	1387.74	Not Found	High	High	n/a	High	High		6.229e-06	1.008e-09		[897-908]
	FALSE	High	[K].ITSFGTFQSSANAK.[L]			1.84092e-09	0	1	1	5	Q00416	Q00416 [992-1005]	0	1458.72	Not Found	High	High	n/a	High	High		4.852e-09	8.934e-11		[992-1005]
	FALSE	High	[R].NYEIRTDPELER.[K]			0.000158915	0	1	1	2	Q00416	Q00416 [1469-1480]	1	1534.75	Not Found	High	Not Found	n/a	High	n/a		0.0001648			[1469-1480]
	FALSE	High	[K].NTKGGNVDVTLR.[I]			0.000143784	0	1	1	4	Q00416	Q00416 [1252-1263]	1	1273.69	Not Found	High	High	n/a	High	High		0.008751	7.979e-06		[1252-1263]
	FALSE	High	[K].NSSPYLLDVQYR.[M]			3.95832e-06	0	1	1	4	Q00416	Q00416 [1645-1656]	0	1454.73	Not Found	High	High	n/a	High	High		2.191e-05	2.666e-06		[1645-1656]
	FALSE	High	[K].NSSNTEQLLKK.[Q]			2.68444e-05	0	1	1	2	Q00416	Q00416 [1393-1403]	1	1261.67	Not Found	High	High	n/a	High	High		3.258e-05	0.003834		[1393-1403]
	FALSE	High	[K].NSSNTEQLLK.[K]			6.31608e-05	0	1	1	2	Q00416	Q00416 [1393-1402]	0	1133.58	Not Found	High	High	n/a	High	High		7.128e-05	4.87e-05		[1393-1402]
	FALSE	High	[R].NSEYPDDEPIGNYSDVKDFFNSPADYQK.[V]			2.39532e-11	0	1	1	4	Q00416	Q00416 [1128-1155]	1	3254.41	Not Found	High	High	n/a	High	High		8.967e-11	2.597e-13		[1128-1155]
	FALSE	High	[K].NASSSNVIKVPLEK.[N]			1.98855e-07	0	1	1	4	Q00416	Q00416 [1379-1392]	1	1485.83	Not Found	High	High	n/a	High	High		5.798e-06	4.246e-10		[1379-1392]
	FALSE	High	[R].NAQAHILAVSDIICSTLSGSAHDVLATMGIK.[F]			5.34129e-08	0	1	1	3	Q00416	Q00416 [1553-1583]	0	3136.61	Not Found	High	High	n/a	High	High		1.381e-05	5.986e-11		[1553-1583]
	FALSE	High	[K].NDEFETVLLTK.[T]			2.24051e-05	0	1	1	2	Q00416	Q00416 [496-506]	0	1308.67	Not Found	High	High	n/a	High	High		2.756e-05	8.08e-06		[496-506]
	FALSE	High	[K].NINGLLIVPSNTAVAEAHNALNQK.[F]			2.1916e-08	0	1	1	2	Q00416	Q00416 [613-636]	0	2501.35	Not Found	High	High	n/a	High	High		1.411e-07	1.581e-11		[613-636]
	FALSE	High	[K].IGIISPYREQMQK.[M]			4.53246e-05	0	1	1	4	Q00416	Q00416 [1746-1758]	1	1562.84	Not Found	High	High	n/a	High	High		5.256e-05	0.004551		[1746-1758]
	FALSE	High	[K].IEPFTFHSILDIIFNR.[D]			7.93045e-07	0	1	1	2	Q00416	Q00416 [378-393]	0	1962.05	Not Found	High	High	n/a	High	High		1.284e-06	6.799e-07		[378-393]
	FALSE	High	[R].LKDGPGMDILNKRPWHQLEPLAPYK.[F]			7.83637e-09	0	1	1	5	Q00416	Q00416 [1674-1698]	2	2916.56	Not Found	High	High	n/a	High	High		1.841e-08	9.777e-07		[1674-1698]
	FALSE	High	[K].LDSESGNPESPMSTEDISKLQLK.[I]			9.06851e-06	0	1	1	1	Q00416	Q00416 [1496-1518]	1	2505.2	Not Found	High	Not Found	n/a	High	n/a		1.204e-05			[1496-1518]
	FALSE	High	[K].LDSESGNPESPMSTEDISK.[L]			5.83453e-05	0	1	1	4	Q00416	Q00416 [1496-1514]	0	2022.88	Not Found	High	High	n/a	High	High		6.619e-05	0.001147		[1496-1514]
	FALSE	High	[R].LEGILAILNSNLTVNLK.[N]			5.62373e-06	0	1	1	4	Q00416	Q00416 [698-714]	0	1825.08	Not Found	High	High	n/a	High	High		7.763e-06	5.164e-05		[698-714]
	FALSE	High	[R].LNVDMNPLYEIILQWDYTR.[N]	1xOxidation [M5]		1.11809e-07	0	1	1	4	Q00416	Q00416 [1109-1127]	0	2412.19	Not Found	High	High	n/a	High	High		3.069e-06	1.797e-10		[1109-1127]
	FALSE	High	[R].LNVDMNPLYEIILQWDYTR.[N]			6.41767e-10	0	1	1	8	Q00416	Q00416 [1109-1127]	0	2396.2	Not Found	High	High	n/a	High	High		1.842e-09	1.26e-12		[1109-1127]
	FALSE	High	[K].LNTSQAEAIVNSVSKEGFSLIQGPPGTGK.[T]			8.37441e-06	0	1	1	4	Q00416	Q00416 [1335-1363]	1	2929.53	Not Found	High	High	n/a	High	High		1.117e-05	1.189e-07		[1335-1363]
	FALSE	High	[K].LNTSQAEAIVNSVSK.[E]			6.48777e-10	0	1	1	6	Q00416	Q00416 [1335-1349]	0	1560.82	Not Found	High	High	n/a	High	High		4.474e-08	8.291e-14		[1335-1349]
	FALSE	High	[K].IQDNPIVEHQTEVYFQLTGSVTDLLSWTLPFYHALSPSKR.[I]			5.93273e-08	0	1	1	2	Q00416	Q00416 [403-442]	1	4630.36	Not Found	High	High	n/a	High	High		1.183e-07	1.242e-05		[403-442]
	FALSE	High	[R].LIISTSDLAHEKHVK.[V]			0.000181333	0	1	1	1	Q00416	Q00416 [860-874]	1	1690.95	Not Found	High	Not Found	n/a	High	n/a		0.0001855			[860-874]
	FALSE	High	[R].LIISTSDLAHEK.[H]			4.30909e-05	0	1	1	3	Q00416	Q00416 [860-871]	0	1326.73	Not Found	High	High	n/a	High	High		5.596e-05	1.307e-06		[860-871]
	FALSE	High	[K].LLGELLQVLAEVPK.[G]			9.23313e-07	0	1	1	4	Q00416	Q00416 [61-74]	0	1521.93	Not Found	High	High	n/a	High	High		5.647e-05	4.209e-09		[61-74]
	FALSE	High	[R].ILTASDYGEPNQNGQNGANR.[T]			2.65531e-08	0	1	1	4	Q00416	Q00416 [2125-2144]	0	2118.98	Not Found	High	High	n/a	High	High		5.65e-08	3.208e-06		[2125-2144]
	FALSE	High	[R].LLPVFNLFDKDVFIEYFQVPK.[N]			9.58871e-05	0	1	1	4	Q00416	Q00416 [303-323]	1	2571.39	Not Found	High	High	n/a	High	High		0.000104	0.01283		[303-323]
	FALSE	High	[K].VIDLTDSVPASPSLSPSLSSTIASSSAESR.[A]			4.46549e-11	0	1	1	8	Q00416	Q00416 [939-968]	0	2961.49	Not Found	High	High	n/a	High	High		9.879e-08	1.693e-15		[939-968]
	FALSE	High	[K].VMQMTTIER.[E]			2.31462e-05	0	1	1	2	Q00416	Q00416 [1285-1293]	0	1108.55	Not Found	High	High	n/a	High	High		2.846e-05	2.203e-05		[1285-1293]
	FALSE	High	[K].VMKPLLLLESWQGLCSSR.[D]			8.18562e-05	0	1	1	1	Q00416	Q00416 [1156-1173]	0	2060.1	Not Found	Not Found	High	n/a	n/a	High			3.422e-06		[1156-1173]
	FALSE	High	[R].VLMDVVSAFVDPISGVFANFQTLK.[S]			4.33559e-12	0	1	1	6	Q00416	Q00416 [738-761]	0	2597.37	Not Found	High	High	n/a	High	High		8.659e-10	4.268e-16		[738-761]
	FALSE	High	[K].TSIWVLGHQR.[S]			2.91714e-05	0	1	1	5	Q00416	Q00416 [1823-1832]	0	1196.65	Not Found	High	High	n/a	High	High		0.0001325	7.295e-07		[1823-1832]
	FALSE	High	[R].VASHNQNFSASIYDDPQVSQAK.[Q]			9.29543e-08	0	1	1	6	Q00416	Q00416 [2079-2100]	0	2406.13	Not Found	High	High	n/a	High	High		1.788e-07	1.745e-10		[2079-2100]
	FALSE	High	[R].VAIELVDYLFRK.[F]			1.43618e-06	0	1	1	4	Q00416	Q00416 [1724-1735]	1	1465.84	Not Found	High	High	n/a	High	High		2.212e-06	8.917e-07		[1724-1735]
	FALSE	High	[R].VAIELVDYLFR.[K]			4.74382e-06	0	1	1	6	Q00416	Q00416 [1724-1734]	0	1337.75	Not Found	High	High	n/a	High	High		9.955e-05	6.871e-07		[1724-1734]
	FALSE	High	[K].VDDSLVEMMAK.[Y]	1xOxidation [M]		2.18588e-06	0	1	1	13	Q00416	Q00416 [875-885]	0	1253.58	Not Found	High	High	n/a	High	High		6.156e-06	1.248e-07		[875-885]
	FALSE	High	[K].VDDSLVEMMAK.[Y]			2.0396e-07	0	1	1	2	Q00416	Q00416 [875-885]	0	1237.58	Not Found	High	High	n/a	High	High		3.683e-07	2.272e-07		[875-885]
	FALSE	High	[K].YDYSELENFTKDTLDLSR.[S]			5.62373e-06	0	1	1	1	Q00416	Q00416 [794-811]	1	2209.03	Not Found	High	Not Found	n/a	High	n/a		7.762e-06			[794-811]
	FALSE	High	[K].YDYSELENFTK.[D]			1.99576e-07	0	1	1	2	Q00416	Q00416 [794-804]	0	1408.63	Not Found	High	High	n/a	High	High		3.601e-07	1.549e-07		[794-804]
	FALSE	High	[R].VVDEGEEADKAVKK.[K]			2.53358e-05	0	1	1	4	Q00416	Q00416 [1912-1925]	2	1516.79	Not Found	High	High	n/a	High	High		4.69e-05	5.922e-07		[1912-1925]
	FALSE	High	[R].VVDEGEEADKAVK.[K]			2.49677e-08	0	1	1	4	Q00416	Q00416 [1912-1924]	1	1388.69	Not Found	High	High	n/a	High	High		4.109e-07	1.921e-11		[1912-1924]
	FALSE	High	[K].WASKYDYSELENFTKDTLDLSR.[S]			1.74799e-11	0	1	1	3	Q00416	Q00416 [790-811]	2	2681.27	Not Found	High	High	n/a	High	High		6.7e-11	1.675e-14		[790-811]
	FALSE	High	[K].WASKYDYSELENFTK.[D]			8.90477e-07	0	1	1	2	Q00416	Q00416 [790-804]	1	1880.87	Not Found	High	High	n/a	High	High		6.611e-06	3.984e-09		[790-804]
	FALSE	High	[K].TMSYTNMEEIR.[V]			3.21611e-05	0	1	1	4	Q00416	Q00416 [1713-1723]	0	1374.6	Not Found	High	High	n/a	High	High		0.0001249	5.824e-06		[1713-1723]
	FALSE	High	[K].SIDFNTIDGFQGQEKEIILISCVR.[A]			3.11055e-10	0	1	1	2	Q00416	Q00416 [1774-1797]	1	2725.39	Not Found	High	Not Found	n/a	High	n/a		9.462e-10			[1774-1797]
	FALSE	High	[K].SGVYDKQGHQFKPQLVR.[V]			3.49844e-07	0	1	1	3	Q00416	Q00416 [1425-1441]	1	1987.05	Not Found	High	High	n/a	High	High		6.049e-07	1.74e-07		[1425-1441]
	FALSE	High	[K].RPWHQLEPLAPYKFFDIISGR.[Q]			1.56581e-07	0	1	1	5	Q00416	Q00416 [1686-1706]	1	2570.37	Not Found	High	High	n/a	High	High		2.882e-07	2.407e-06		[1686-1706]
	FALSE	High	[K].RPWHQLEPLAPYK.[F]			2.87831e-06	0	1	1	4	Q00416	Q00416 [1686-1698]	0	1634.88	Not Found	High	High	n/a	High	High		0.0003337	2.292e-08		[1686-1698]
	FALSE	High	[K].RPWHQLEPLAPYKFFDIISGRQEQNAK.[T]			3.1057e-06	0	1	1	1	Q00416	Q00416 [1686-1712]	2	3268.7	Not Found	High	Not Found	n/a	High	Medium		4.49e-06	0.2725		[1686-1712]
	FALSE	High	[K].RLNVDMNPLYEIILQWDYTR.[N]	1xOxidation [M6]		0.000150624	0	1	1	1	Q00416	Q00416 [1108-1127]	1	2568.29	Not Found	Not Found	High	n/a	n/a	High			8.579e-06		[1108-1127]
	FALSE	High	[K].RLNVDMNPLYEIILQWDYTR.[N]			2.81062e-10	0	1	1	5	Q00416	Q00416 [1108-1127]	1	2552.3	Not Found	High	High	n/a	High	High		7.374e-06	2.379e-14		[1108-1127]
	FALSE	High	[R].RVVDEGEEADKAVK.[K]			1.15569e-05	0	1	1	2	Q00416	Q00416 [1911-1924]	2	1544.79	Not Found	High	High	n/a	High	High		1.502e-05	0.00131		[1911-1924]
	FALSE	High	[K].QVIQDCGISESDLIVMAYLPDFRPDKR.[L]			2.88594e-08	0	1	1	6	Q00416	Q00416 [1204-1230]	1	3108.55	Not Found	High	High	n/a	High	High		6.091e-08	2.94e-10		[1204-1230]
	FALSE	High	[K].QVIQDCGISESDLIVMAYLPDFRPDK.[R]			3.92976e-06	0	1	1	1	Q00416	Q00416 [1204-1229]	0	2952.45	Not Found	Not Found	High	n/a	n/a	High			3.65e-08		[1204-1229]
	FALSE	High	[K].QTQVPAAITK.[H]			0.000190601	0	1	1	2	Q00416	Q00416 [2101-2110]	0	1056.6	Not Found	High	High	n/a	High	High		0.002416	1.228e-05		[2101-2110]
	FALSE	High	[R].SDVVNVAIKDLTLEELVDKR.[I]			6.28523e-15	0	1	1	6	Q00416	Q00416 [1445-1464]	2	2256.24	Not Found	High	High	n/a	High	High		4.572e-14	4.268e-16		[1445-1464]
	FALSE	High	[R].SDVVNVAIKDLTLEELVDK.[R]			1.73728e-09	0	1	1	2	Q00416	Q00416 [1445-1463]	1	2100.14	Not Found	High	High	n/a	High	High		4.6e-09	5.005e-13		[1445-1463]
	FALSE	High	[R].SDVVNVAIK.[D]			8.42463e-05	0	1	1	2	Q00416	Q00416 [1445-1453]	0	944.541	Not Found	High	High	n/a	High	High		0.0001132	3.568e-06		[1445-1453]
	FALSE	High	[R].SFHDGPLLAK.[Q]			0.000268806	0	1	1	2	Q00416	Q00416 [596-605]	0	1084.58	Not Found	High	High	n/a	High	High		0.0009358	2.074e-05		[596-605]
	FALSE	High	[K].TFPDVDSNKK.[A]			0.000228449	0	1	1	10	Q00416	Q00416 [1978-1987]	1	1150.57	Not Found	High	High	n/a	High	High		0.00243	0.0002457		[1978-1987]
	FALSE	High	[K].TFKFPLEPIFK.[M]			1.75838e-05	0	1	1	2	Q00416	Q00416 [331-341]	1	1366.78	Not Found	High	High	n/a	High	High		0.0002478	3.426e-07		[331-341]
	FALSE	High	[R].TAVSDFYDVYASVAK.[Q]			5.93588e-07	0	1	1	8	Q00416	Q00416 [1189-1203]	0	1635.79	Not Found	High	High	n/a	High	High		9.82e-07	0.0003134		[1189-1203]
	FALSE	High	[R].TISPPEISNNEDDDDEDDYTPSISDSSLMK.[S]	1xPhospho [T/S/Y]		9.19976e-07	0	1	1	2	Q00416	Q00416 [2040-2069]	0	3409.37	Not Found	Not Found	High	n/a	n/a	High			4.181e-09		[2040-2069]
	FALSE	High	[R].TISPPEISNNEDDDDEDDYTPSISDSSLMK.[S]			6.4015e-08	0	1	1	3	Q00416	Q00416 [2040-2069]	0	3329.4	Not Found	High	High	n/a	High	High		9.526e-07	7.842e-11		[2040-2069]
	FALSE	High	[K].TKTILGIIGYFLSTK.[N]			0.000104145	0	1	1	1	Q00416	Q00416 [1364-1378]	1	1654.98	Not Found	High	Not Found	n/a	High	n/a		0.0001123			[1364-1378]
	FALSE	High	[K].TILGIIGYFLSTK.[N]			1.11405e-07	0	1	1	13	Q00416	Q00416 [1366-1378]	0	1425.84	Not Found	High	High	n/a	High	High		7.284e-06	1.795e-10		[1366-1378]
	FALSE	High	[K].SSIFGGMSVPSAVVPK.[T]			9.644e-06	0	1	1	5	Q00416	Q00416 [1962-1977]	0	1562.82	Not Found	High	High	n/a	High	High		9.117e-05	1.395e-07		[1962-1977]
	FALSE	High	[K].SSIFGGMSVPSAVVPK.[T]	1xOxidation [M7]		2.63875e-06	0	1	1	8	Q00416	Q00416 [1962-1977]	0	1578.82	Not Found	High	High	n/a	High	High		0.0007338	2.016e-08		[1962-1977]
	FALSE	High	[K].SQNTEKEFLK.[F]			0.000110697	0	1	1	1	Q00416	Q00416 [762-771]	1	1223.63	Not Found	Not Found	High	n/a	n/a	High			5.374e-06		[762-771]
	FALSE	High	[K].SSVGFLKDFR.[R]			1.45685e-05	0	1	1	5	Q00416	Q00416 [1803-1812]	1	1155.62	Not Found	High	High	n/a	High	High		1.86e-05	5.883e-06		[1803-1812]
	FALSE	High	[K].SYIPQIEQVYQGTNPNIQEAK.[L]			4.55457e-08	0	1	1	5	Q00416	Q00416 [40-60]	0	2420.21	Not Found	High	High	n/a	High	High		0.001709	4.702e-11		[40-60]
	FALSE	High	[K].SYKLNTSQAEAIVNSVSK.[E]			1.08557e-08	0	1	1	4	Q00416	Q00416 [1332-1349]	1	1939.01	Not Found	High	High	n/a	High	High		2.484e-08	2.982e-09		[1332-1349]
	FALSE	High	[K].FFDIISGRQEQNAK.[T]			0.00013101	0	1	1	3	Q00416	Q00416 [1699-1712]	1	1652.84	Not Found	High	High	n/a	High	High		0.0006629	0.0001737		[1699-1712]
	FALSE	High	[R].ALLNNPLIQDIIIR.[S]			8.03755e-09	0	1	1	5	Q00416	Q00416 [511-524]	0	1605.97	Not Found	High	High	n/a	High	High		7.748e-07	2.242e-07		[511-524]
	FALSE	High	[R].DREDYKPFSIIVGNR.[T]			4.82884e-07	0	1	1	4	Q00416	Q00416 [1174-1188]	1	1808.93	Not Found	High	High	n/a	High	High		8.126e-07	1.772e-06		[1174-1188]
	FALSE	High	[K].ALTEEVATEAENYRK.[E]			1.25546e-07	0	1	1	5	Q00416	Q00416 [915-929]	1	1723.85	Not Found	High	High	n/a	High	High		0.0001596	2.143e-10		[915-929]
	FALSE	High	[K].ALSSSITGRPR.[V]			5.6279e-05	0	1	1	4	Q00416	Q00416 [976-986]	0	1144.64	Not Found	High	High	n/a	High	High		0.0006625	3.316e-06		[976-986]
	FALSE	High	[R].AKTSIWVLGHQR.[S]			2.77596e-06	0	1	1	2	Q00416	Q00416 [1821-1832]	1	1395.79	Not Found	High	High	n/a	High	High		4.054e-06	3.812e-05		[1821-1832]
	FALSE	High	[R].AVLTIKENER.[A]			0.000232533	0	1	1	4	Q00416	Q00416 [481-490]	1	1172.66	Not Found	High	High	n/a	High	High		0.002612	0.0002293		[481-490]
	FALSE	High	[K].DIAPNSDVQLATVYTK.[A]			2.24909e-07	0	1	1	2	Q00416	Q00416 [22-37]	0	1734.89	Not Found	High	High	n/a	High	High		4.025e-07	1.742e-09		[22-37]
	FALSE	High	[R].GKLDSESGNPESPMSTEDISKLQLK.[I]			2.90692e-08	0	1	1	4	Q00416	Q00416 [1494-1518]	2	2690.32	Not Found	High	High	n/a	High	High		6.137e-08	1.582e-08		[1494-1518]
	FALSE	High	[R].EYSTLEGLEYYDLVGQILQAKPSPPVNVDAAEIETVKK.[S]			1.13665e-10	0	1	1	7	Q00416	Q00416 [1294-1331]	1	4207.17	Not Found	High	High	n/a	High	High		8.877e-09	6.133e-15		[1294-1331]
	FALSE	High	[K].GKGIQTVDINGK.[V]			2.25829e-06	0	1	1	4	Q00416	Q00416 [1076-1087]	1	1229.68	Not Found	High	High	n/a	High	High		3.349e-06	3.441e-05		[1076-1087]
	FALSE	High	[R].GKLDSESGNPESPMSTEDISK.[L]			2.09955e-07	0	1	1	3	Q00416	Q00416 [1494-1514]	1	2208	Not Found	High	High	n/a	High	High		3.783e-07	5.988e-05		[1494-1514]
	FALSE	High	[R].EYSTLEGLEYYDLVGQILQAKPSPPVNVDAAEIETVK.[K]			6.86346e-13	0	1	1	4	Q00416	Q00416 [1294-1330]	0	4079.07	Not Found	High	High	n/a	High	High		3.422e-12	4.5e-12		[1294-1330]
	FALSE	High	[R].AMLYKNDEFETVLLTK.[T]	1xOxidation [M2]		1.14554e-09	0	1	1	4	Q00416	Q00416 [491-506]	1	1930.98	Not Found	High	High	n/a	High	High		3.136e-09	6.905e-08		[491-506]
	FALSE	High	[R].AMLYKNDEFETVLLTK.[T]			3.12695e-07	0	1	1	2	Q00416	Q00416 [491-506]	1	1914.99	Not Found	High	Not Found	n/a	High	n/a		5.455e-07			[491-506]
	FALSE	High	[R].GLSNKNDDSSSEESDNDIESAR.[E]			0.000121515	0	1	1	1	Q00416	Q00416 [1045-1066]	1	2369	Not Found	Not Found	High	n/a	n/a	High			6.203e-06		[1045-1066]
	FALSE	High	[K].FDNKIDFTGK.[I]			0.000313826	0	1	1	2	Q00416	Q00416 [1736-1745]	1	1184.59	Not Found	High	High	n/a	High	High		0.0008985	2.628e-05		[1736-1745]
	FALSE	High	[K].GIQTVDINGK.[V]			0.000158915	0	1	1	2	Q00416	Q00416 [1078-1087]	0	1044.57	Not Found	High	High	n/a	High	High		0.0001646	0.0004323		[1078-1087]
	FALSE	High	[K].DLTLEELVDKR.[I]			3.57135e-05	0	1	1	4	Q00416	Q00416 [1454-1464]	1	1330.72	Not Found	High	High	n/a	High	High		0.0003514	1.181e-06		[1454-1464]
	FALSE	High	[K].FADILPGQLSK.[I]			1.18969e-06	0	1	1	2	Q00416	Q00416 [648-658]	0	1188.66	Not Found	High	High	n/a	High	High		1.864e-06	9.364e-09		[648-658]
	FALSE	High	[K].EGFSLIQGPPGTGK.[T]			4.88159e-07	0	1	1	4	Q00416	Q00416 [1350-1363]	0	1387.72	Not Found	High	High	n/a	High	High		8.215e-07	1.808e-05		[1350-1363]
	FALSE	High	[R].KALSSSITGRPR.[V]			8.84164e-06	0	1	1	1	Q00416	Q00416 [975-986]	1	1272.74	Not Found	Not Found	High	n/a	Low	High		0.6129	1.228e-07		[975-986]
	FALSE	High	[R].AFLKDLYSR.[N]			0.000347383	0	1	1	2	Q00416	Q00416 [253-261]	1	1112.61	Not Found	High	High	n/a	High	High		0.0003304	0.0001041		[253-261]
	FALSE	High	[K].HVCFSDDVSFIPR.[N]			6.20328e-05	0	1	1	2	Q00416	Q00416 [2000-2012]	0	1521.72	Not Found	High	High	n/a	High	High		7.008e-05	0.0008269		[2000-2012]
	FALSE	High	[K].HVKVDDSLVEMMAK.[Y]			7.43263e-13	0	1	1	2	Q00416	Q00416 [872-885]	1	1601.8	Not Found	High	High	n/a	High	High		3.673e-12	3.643e-07		[872-885]
	FALSE	High	[K].FPSSEFYQGR.[L]			3.01358e-05	0	1	1	7	Q00416	Q00416 [1664-1673]	0	1217.56	Not Found	High	High	n/a	High	High		9.855e-05	7.643e-07		[1664-1673]
	FALSE	High	[K].FNVPVPSEQEDDYKLPMEYITQGPDEVKSNK.[D]			2.90692e-08	0	1	1	1	Q00416	Q00416 [1875-1905]	2	3596.71	Not Found	Not Found	High	n/a	n/a	High			2.415e-11		[1875-1905]
	FALSE	High	[K].FNVPVPSEQEDDYKLPMEYITQGPDEVK.[S]			5.84421e-09	0	1	1	3	Q00416	Q00416 [1875-1902]	1	3267.54	Not Found	High	High	n/a	High	High		1.402e-08	0.004818		[1875-1902]
	FALSE	High	[K].DFFNSPADYQK.[V]			3.59724e-05	0	1	1	2	Q00416	Q00416 [1145-1155]	0	1331.59	Not Found	High	High	n/a	High	High		0.0001795	9.956e-07		[1145-1155]
	FALSE	High	[R].KFNVPVPSEQEDDYKLPMEYITQGPDEVK.[S]			9.46527e-08	0	1	1	2	Q00416	Q00416 [1874-1902]	2	3395.64	Not Found	Not Found	High	n/a	n/a	High			1.403e-10		[1874-1902]
	FALSE	High	[R].KFDNKIDFTGK.[I]			2.09932e-05	0	1	1	3	Q00416	Q00416 [1735-1745]	2	1312.69	Not Found	High	High	n/a	High	High		2.602e-05	1.156e-06		[1735-1745]
	FALSE	High	[R].KRLNVDMNPLYEIILQWDYTR.[N]			1.09462e-06	0	1	1	5	Q00416	Q00416 [1107-1127]	2	2680.39	Not Found	High	High	n/a	High	High		1.724e-06	5.731e-07		[1107-1127]
	FALSE	High	[R].FSNKLTEQQASEILQK.[A]			2.17579e-08	0	1	1	1	Q00416	Q00416 [893-908]	1	1863.98	Not Found	High	Not Found	n/a	High	Medium		4.702e-08	0.4569		[893-908]
	FALSE	High	[K].DGPGMDILNK.[R]			1.34052e-05	0	1	1	2	Q00416	Q00416 [1676-1685]	0	1059.51	Not Found	High	High	n/a	High	High		1.722e-05	5.428e-07		[1676-1685]
	FALSE	High	[K].TMSYTNMEEIR.[V]	1xOxidation [M]		0.000584646	0.000110369	1	1	8	Q00416	Q00416 [1713-1723]	0	1390.6	Not Found	High	High	n/a	High	High		0.00211	0.0001337		[1713-1723]
	FALSE	High	[K].FFDIISGR.[Q]			0.000719317	0.000110369	1	1	5	Q00416	Q00416 [1699-1706]	0	954.504	Not Found	High	High	n/a	High	High		0.001497	9.546e-05		[1699-1706]
	FALSE	High	[K].DKDIAPNSDVQLATVYTK.[A]			0.000749766	0.000110369	1	1	1	Q00416	Q00416 [20-37]	1	1978.01	Not Found	High	Not Found	n/a	High	n/a		0.0006429			[20-37]
	FALSE	High	[R].MEKNSSPYLLDVQYR.[M]			0.00101985	0.000110369	1	1	2	Q00416	Q00416 [1642-1656]	1	1842.91	Not Found	Not Found	High	n/a	n/a	High			0.0001643		[1642-1656]
	FALSE	High	[K].TMSYTNMEEIRVAIELVDYLFR.[K]			0.000932161	0.000110369	1	1	2	Q00416	Q00416 [1713-1734]	1	2693.33	Not Found	High	High	n/a	High	High		0.0007779	0.02996		[1713-1734]
	FALSE	High	[K].FPLEPIFK.[M]			0.000538096	0.000110369	1	1	2	Q00416	Q00416 [334-341]	0	990.566	Not Found	High	High	n/a	High	High		0.002129	6.054e-05		[334-341]
	FALSE	High	[K].LWRDLIEDAKDR.[S]			0.000362254	0.000110369	1	1	2	Q00416	Q00416 [1839-1850]	2	1529.81	Not Found	High	High	n/a	High	High		0.0003419	0.0003383		[1839-1850]
	FALSE	High	[R].IIANYPSLK.[S]			0.000392488	0.000110369	1	1	2	Q00416	Q00416 [456-464]	0	1018.59	Not Found	High	High	n/a	High	High		0.0003668	0.0005711		[456-464]
	FALSE	High	[R].SLVDSFREFSDILHDQTK.[N]			0.000894279	0.000110369	1	1	1	Q00416	Q00416 [812-829]	1	2137.06	Not Found	High	Not Found	n/a	High	n/a		0.0007499			[812-829]
	FALSE	High	[R].ADYLQR.[K]			0.000432603	0.000110369	1	1	2	Q00416	Q00416 [969-974]	0	765.389	Not Found	High	High	n/a	High	High		0.0003998	0.006608		[969-974]
	FALSE	High	[R].GKLDSESGNPESPMSTEDISKLQLK.[I]	1xPhospho [S12(100)]	Q00416 1xPhospho [S1505(100)]	0.000699709	0.000110369	1	1	3	Q00416	Q00416 [1494-1518]	2	2770.29	Not Found	High	High	n/a	High	High		0.000606	0.000533		[1494-1518]	1xPhospho [S1505(100)]
	FALSE	High	[K].ALTEEVATEAENYR.[K]			0.00038841	0.000110369	1	1	2	Q00416	Q00416 [915-928]	0	1595.75	Not Found	High	High	n/a	High	High		0.0003634	0.0001124		[915-928]
	FALSE	High	[R].LSSDDFKK.[A]			0.00100933	0.000110369	1	1	1	Q00416	Q00416 [1231-1238]	1	939.478	Not Found	Not Found	High	n/a	Medium	High		0.151	0.000162		[1231-1238]
	FALSE	High	[R].SLSSVLKEK.[Q]			0.00146724	0.000201281	1	1	2	Q00416	Q00416 [2023-2031]	1	990.583	Not Found	High	High	n/a	High	High		0.001158	0.001295		[2023-2031]
	FALSE	High	[K].ATFEAIFK.[F]			0.0011551	0.000201281	1	1	2	Q00416	Q00416 [204-211]	0	926.498	Not Found	High	High	n/a	High	High		0.00348	0.0002		[204-211]
	FALSE	High	[K].GGNVDVTLR.[I]			0.00129493	0.000201281	1	1	3	Q00416	Q00416 [1255-1263]	0	930.5	Not Found	High	High	n/a	High	High		0.001038	0.001464		[1255-1263]
	FALSE	High	[K].YNQSLFVR.[M]			0.00190551	0.000201281	1	1	3	Q00416	Q00416 [1634-1641]	0	1026.54	Not Found	High	High	n/a	High	High		0.001468	0.0005409		[1634-1641]
	FALSE	High	[K].IGIISPYREQMQK.[M]	1xOxidation [M11]		0.00122511	0.000201281	1	1	2	Q00416	Q00416 [1746-1758]	1	1578.83	Not Found	High	High	n/a	High	High		0.001335	0.0002193		[1746-1758]
	FALSE	High	[R].LKDGPGMDILNK.[R]			0.00118342	0.000201281	1	1	7	Q00416	Q00416 [1674-1685]	1	1300.69	Not Found	High	High	n/a	High	High		0.0009584	0.09962		[1674-1685]
	FALSE	High	[K].SYKLNTSQAEAIVNSVSKEGFSLIQGPPGTGK.[T]			0.00219182	0.000286355	1	1	1	Q00416	Q00416 [1332-1363]	2	3307.72	Not Found	High	Not Found	n/a	High	Medium		0.001667	0.2374		[1332-1363]
	FALSE	High	[R].VVHPPSAPAFHTK.[S]			0.00198021	0.000286355	1	1	2	Q00416	Q00416 [1030-1042]	0	1387.75	Not Found	High	High	n/a	High	High		0.001519	0.000796		[1030-1042]
	FALSE	High	[R].TISPPEISNNEDDDDEDDYTPSISDSSLMK.[S]	1xOxidation [M29]		0.00196641	0.000286355	1	1	4	Q00416	Q00416 [2040-2069]	0	3345.4	Not Found	High	High	n/a	High	High		0.00196	0.0004559		[2040-2069]
	FALSE	High	[K].SIDFNTIDGFQGQEK.[E]			0.00195271	0.000286355	1	1	5	Q00416	Q00416 [1774-1788]	0	1698.8	Not Found	High	High	n/a	High	High		0.001499	0.004109		[1774-1788]
	FALSE	High	[K].IGIISPYR.[E]			0.00244375	0.000286355	1	1	2	Q00416	Q00416 [1746-1753]	0	918.541	Not Found	High	High	n/a	High	High		0.001849	0.001991		[1746-1753]
	FALSE	High	[K].TFPDVDSNK.[K]			0.00292435	0.000375356	1	1	2	Q00416	Q00416 [1978-1986]	0	1022.48	Not Found	High	High	n/a	High	High		0.0022	0.05174		[1978-1986]
	FALSE	High	[R].GKLDSESGNPESPMSTEDISK.[L]	1xPhospho [S12(100)]	Q00416 1xPhospho [S1505(100)]	0.00322798	0.000460491	1	1	1	Q00416	Q00416 [1494-1514]	1	2287.96	Not Found	High	Not Found	n/a	High	n/a		0.002429			[1494-1514]	1xPhospho [S1505(100)]
	FALSE	High	[R].NSEYPDDEPIGNYSDVK.[D]			0.0034399	0.000460491	1	1	2	Q00416	Q00416 [1128-1144]	0	1941.83	Not Found	High	High	n/a	High	High		0.1008	0.001069		[1128-1144]
	FALSE	High	[R].DLIEDAKDR.[S]			0.00393548	0.000626293	1	1	2	Q00416	Q00416 [1842-1850]	1	1074.54	Not Found	High	High	n/a	High	High		0.002969	0.001877		[1842-1850]
	FALSE	High	[R].NASSSPFIPK.[K]			0.00406342	0.000626293	1	1	3	Q00416	Q00416 [2216-2225]	0	1047.55	Not Found	High	High	n/a	High	High		0.003059	0.006196		[2216-2225]
	FALSE	High	[K].KSSIFGGMSVPSAVVPK.[T]			0.00387998	0.000626293	1	1	1	Q00416	Q00416 [1961-1977]	1	1690.92	Not Found	High	Not Found	n/a	High	n/a		0.00292			[1961-1977]
	FALSE	High	[K].FGSEFWSK.[I]			0.00493016	0.000784249	1	1	1	Q00416	Q00416 [370-377]	0	987.457	Not Found	High	Not Found	n/a	High	n/a		0.003741			[370-377]
	FALSE	High	[K].VMQMTTIER.[E]	1xOxidation [M2]		0.00589236	0.000837749	1	1	3	Q00416	Q00416 [1285-1293]	0	1124.54	Not Found	High	High	n/a	High	High		0.0386	0.00236		[1285-1293]
	FALSE	High	[R].LKDGPGMDILNK.[R]	1xOxidation [M7]		0.00736794	0.00091312	1	1	2	Q00416	Q00416 [1674-1685]	1	1316.69	Not Found	High	High	n/a	High	High		0.005754	0.02818		[1674-1685]
	FALSE	High	[K].SYHDKPLDFLLR.[G]			0.00701596	0.00091312	1	1	2	Q00416	Q00416 [350-361]	0	1503.8	Not Found	High	High	n/a	High	High		0.005463	0.01391		[350-361]
	FALSE	High	[K].IINELGR.[D]			0.00698968	0.00091312	1	1	3	Q00416	Q00416 [1525-1531]	0	814.478	Not Found	High	High	n/a	High	High		0.009788	0.003001		[1525-1531]
	FALSE	High	[R].RNASSSPFIPK.[K]			0.0077694	0.000973323	1	1	3	Q00416	Q00416 [2215-2225]	1	1203.65	Not Found	High	High	n/a	High	High		0.006088	0.007239		[2215-2225]
	FALSE	High	[R].EDYKPFSIIVGNR.[T]			0.00885076	0.000973323	1	1	2	Q00416	Q00416 [1176-1188]	0	1537.8	Not Found	High	High	n/a	High	High		0.02498	0.004147		[1176-1188]
	FALSE	High	[R].ELFAIAK.[A]			0.00982974	0.00126642	1	1	3	Q00416	Q00416 [1067-1073]	0	791.466	Not Found	High	High	n/a	High	High		0.01797	0.004773		[1067-1073]
	FALSE	High	[K].FLLLSTR.[L]			0.0106328	0.00126642	1	1	2	Q00416	Q00416 [637-643]	0	849.519	Not Found	High	High	n/a	High	High		0.008502	0.03783		[637-643]
	FALSE	High	[R].YFGGMINK.[S]	1xOxidation [M5]		0.011194	0.00134055	1	1	1	Q00416	Q00416 [1766-1773]	0	945.45	Not Found	Not Found	High	n/a	Low	High		0.6331	0.005673		[1766-1773]
	FALSE	High	[R].MNVALTR.[A]			0.0119785	0.00140906	1	1	2	Q00416	Q00416 [1814-1820]	0	804.44	Not Found	High	High	n/a	High	High		0.07326	0.006199		[1814-1820]
	FALSE	High	[R].MQLLNNR.[V]			0.016263	0.00166415	1	1	2	Q00416	Q00416 [1023-1029]	0	888.472	Not Found	High	High	n/a	High	High		0.07053	0.009126		[1023-1029]
	FALSE	High	[R].VEAVFPILR.[N]			0.0168135	0.00166415	1	1	2	Q00416	Q00416 [158-166]	0	1043.62	Not Found	High	High	n/a	High	High		0.014	0.009513		[158-166]
	FALSE	High	[R].YFGGMINK.[S]			0.0177526	0.00172565	1	1	4	Q00416	Q00416 [1766-1773]	0	929.455	Not Found	High	High	n/a	High	High		0.01446	0.01916		[1766-1773]
	FALSE	High	[K].EIILISCVR.[A]			0.0188288	0.00186928	1	1	2	Q00416	Q00416 [1789-1797]	0	1045.61	Not Found	High	High	n/a	High	High		0.02018	0.01088		[1789-1797]
	FALSE	High	[K].DTLDLSR.[S]			0.0193933	0.00200465	1	1	2	Q00416	Q00416 [805-811]	0	819.421	Not Found	High	High	n/a	High	High		0.01577	0.04055		[805-811]
	FALSE	High	[K].SSVGFLKDFRR.[M]			0.0224074	0.00227457	1	1	2	Q00416	Q00416 [1803-1813]	2	1311.72	Not Found	High	High	n/a	High	High		0.01816	0.01661		[1803-1813]
	FALSE	High	[K].MWYNHLSK.[S]			0.0231873	0.00248884	1	1	2	Q00416	Q00416 [342-349]	0	1078.51	Not Found	High	High	n/a	High	High		0.01875	0.03502		[342-349]
	FALSE	High	[K].QLLVSLK.[N]			0.0269592	0.00281028	1	1	1	Q00416	Q00416 [606-612]	0	800.524	Not Found	High	Not Found	n/a	High	Medium		0.02168	0.297		[606-612]
	FALSE	High	[R].MQLLNNR.[V]	1xOxidation [M1]		0.0307263	0.0028482	1	1	1	Q00416	Q00416 [1023-1029]	0	904.467	Not Found	Not Found	High	n/a	Medium	High		0.152	0.01952		[1023-1029]
	FALSE	High	[R].KVSMAFLR.[I]			0.0385022	0.00348453	1	1	2	Q00416	Q00416 [448-455]	1	951.544	Not Found	High	High	n/a	High	High		0.03028	0.1173		[448-455]
	FALSE	High	[R].GLTMFLNK.[F]			0.0406208	0.0035463	1	1	2	Q00416	Q00416 [362-369]	0	923.502	Not Found	High	High	n/a	High	High		0.04343	0.02704		[362-369]
	FALSE	High	[R].LMEKFADILPGQLSK.[I]			0.0446261	0.00413657	1	1	2	Q00416	Q00416 [644-658]	1	1689.92	Not Found	High	High	n/a	High	High		0.03473	0.07514		[644-658]
	FALSE	High	[R].LSSDDFK.[K]			0.0510649	0.00456681	1	1	2	Q00416	Q00416 [1231-1237]	0	811.383	Not Found	High	High	n/a	High	High		0.1048	0.03536		[1231-1237]
	FALSE	High	[R].DLIEDAK.[D]			0.0515266	0.00462247	1	1	1	Q00416	Q00416 [1842-1848]	0	803.415	Not Found	High	Not Found	n/a	High	n/a		0.03959			[1842-1848]
	FALSE	High	[R].NDEPEIKVTR.[S]			0.0566401	0.00505635	1	1	1	Q00416	Q00416 [2013-2022]	1	1200.62	Not Found	Not Found	High	n/a	Medium	High		0.4762	0.03986		[2013-2022]
	FALSE	High	[R].AVRVLMDVVSAFVDPISGVFANFQTLK.[S]			0.0703382	0.00635254	1	1	1	Q00416	Q00416 [735-761]	1	2923.58	Not Found	Not Found	High	n/a	n/a	High			0.05137		[735-761]
	FALSE	High	[K].FFYDTK.[H]			0.0780306	0.00694902	1	1	1	Q00416	Q00416 [212-217]	0	820.388	Not Found	High	Not Found	n/a	High	Medium		0.05858	0.1553		[212-217]
	FALSE	High	[R].MNVALTR.[A]	1xOxidation [M1]		0.0805342	0.0071236	1	1	1	Q00416	Q00416 [1814-1820]	0	820.435	Not Found	High	Not Found	n/a	High	Medium		0.06032	0.1896		[1814-1820]
	FALSE	High	[R].GKLDSESGNPESPMSTEDISKLQLK.[I]	1xOxidation [M14]		0.0846316	0.00734182	1	1	2	Q00416	Q00416 [1494-1518]	2	2706.31	Not Found	High	High	n/a	High	High		0.08397	0.06399		[1494-1518]
FALSE	High	Master Protein	P14126	60S ribosomal protein L3 OS=Saccharomyces cerevisiae (strain ATCC 204508 / S288c) GN=RPL3 PE=1 SV=4	0	297.809	60	32	228	32	1	387	43.7	10.29	951	3623	2706	18	29	29	Pf00297	854229	YOR063W	RPL3	High	High	High
	Checked	Confidence	Annotated Sequence	Modifications	Modifications in Master Proteins	Qvality PEP	Qvality q-value	# Protein Groups	# Proteins	# PSMs	Master Protein Accessions	Positions in Master Proteins	# Missed Cleavages	Theo. MH+ [Da]	Found in Sample: [S1] F1: Sample	Found in Sample: [S2] F2: Sample	Found in Sample: [S3] F3: Sample	Confidence (by Search Engine): A4 Mascot	Confidence (by Search Engine): B4 Mascot	Confidence (by Search Engine): C4 Mascot	Percolator PEP (by Search Engine): A4 Mascot	Percolator PEP (by Search Engine): B4 Mascot	Percolator PEP (by Search Engine): C4 Mascot	Ions Score (by Search Engine): A4 Mascot	Positions in Protein	Peptide Group Modifications in Protein
	FALSE	High	[K].KTITPMGGFVHYGEIKNDFIMVK.[G]			2.69257e-09	0	1	1	2	P14126	P14126 [303-325]	2	2625.36	Not Found	High	High	n/a	High	High		7.802e-05	6.937e-13		[303-325]
	FALSE	High	[R].VGKGDDEANGATSFDR.[T]			4.73446e-10	0	1	1	5	P14126	P14126 [285-300]	1	1638.74	High	High	High	High	High	High	2.535e-09	1.392e-09	1.776e-09	68	[285-300]
	FALSE	High	[K].TVAVDSVFEQNEMIDAIAVTKGHGFEGVTHR.[W]			6.18096e-05	0	1	1	3	P14126	P14126 [202-232]	1	3357.65	High	High	High	High	High	High	0.004266	0.002554	2.243e-06	19	[202-232]
	FALSE	High	[K].TVAVDSVFEQNEMIDAIAVTK.[G]			5.52915e-11	0	1	1	41	P14126	P14126 [202-222]	0	2280.14	High	High	High	High	High	High	4.763e-13	2.49e-08	1.535e-12	97	[202-222]
	FALSE	High	[K].YAQDGAGIERELAR.[I]			0.000211298	0	1	1	2	P14126	P14126 [137-150]	1	1548.78	Not Found	High	High	n/a	High	High		0.0002125	3.068e-05		[137-150]
	FALSE	High	[K].YAQDGAGIER.[E]			2.7632e-05	0	1	1	3	P14126	P14126 [137-146]	0	1079.51	Not Found	High	High	n/a	High	High		0.0006753	6.743e-07		[137-146]
	FALSE	High	[R].SKPVALTSFLGYK.[A]			2.51742e-06	0	1	1	5	P14126	P14126 [38-50]	0	1410.8	High	High	High	High	High	High	0.00846	3.706e-06	1.233e-07	28	[38-50]
	FALSE	High	[R].SLTTVWAEHLSDEVK.[R]			2.61425e-10	0	1	1	8	P14126	P14126 [101-115]	0	1714.86	High	High	High	High	High	High	3.096e-12	1.062e-05	1.057e-08	92	[101-115]
	FALSE	High	[R].SLTTVWAEHLSDEVKR.[R]			7.16578e-07	0	1	1	5	P14126	P14126 [101-116]	1	1870.97	High	High	High	High	High	High	2.739e-07	3.181e-06	2.887e-09	41	[101-116]
	FALSE	High	[R].SLTTVWAEHLSDEVKRR.[F]			8.06865e-05	0	1	1	4	P14126	P14126 [101-117]	2	2027.07	Not Found	High	High	n/a	High	High		0.0004017	3.344e-06		[101-117]
	FALSE	High	[K].TITPMGGFVHYGEIKNDFIMVK.[G]	1xOxidation [M5]		7.08789e-05	0	1	1	2	P14126	P14126 [304-325]	1	2513.26	Not Found	High	High	n/a	High	High		7.924e-05	0.01377		[304-325]
	FALSE	High	[K].TITPMGGFVHYGEIKNDFIMVK.[G]			2.15345e-07	0	1	1	6	P14126	P14126 [304-325]	1	2497.26	High	High	High	High	High	High	1.237e-08	3.872e-07	8.485e-09	34	[304-325]
	FALSE	High	[K].TITPMGGFVHYGEIK.[N]			2.24909e-07	0	1	1	5	P14126	P14126 [304-318]	0	1649.84	High	High	High	High	High	High	0.0003497	8.57e-06	5.118e-10	22	[304-318]
	FALSE	High	[R].EVVEAVTVVDTPPVVVVGVVGYVETPR.[G]			3.46371e-12	0	1	1	89	P14126	P14126 [71-97]	0	2808.54	High	High	High	High	High	High	1.369e-08	5.8e-10	3.212e-15	62	[71-97]
	FALSE	High	[K].GDDEANGATSFDR.[T]			7.11347e-05	0	1	1	3	P14126	P14126 [288-300]	0	1354.55	High	High	High	High	High	High	1.683e-05	7.928e-05	0.00128	62	[288-300]
	FALSE	High	[R].KALEEVSLK.[W]			0.000113512	0	1	1	3	P14126	P14126 [349-357]	1	1016.6	High	High	High	High	High	High	4.247e-05	0.0002002	5.596e-06	71	[349-357]
	FALSE	High	[R].EHFEKTVAVDSVFEQNEMIDAIAVTK.[G]			2.82544e-07	0	1	1	2	P14126	P14126 [197-222]	1	2950.45	Not Found	High	High	n/a	High	High		0.000543	7.173e-10		[197-222]
	FALSE	High	[K].AHLAEIQLNGGSISEKVDWAR.[E]			5.25293e-12	0	1	1	5	P14126	P14126 [176-196]	1	2294.19	High	High	High	High	High	High	0.0001091	1.088e-09	4.43e-16	38	[176-196]
	FALSE	High	[K].AHLAEIQLNGGSISEK.[V]			1.16353e-07	0	1	1	6	P14126	P14126 [176-191]	0	1666.88	High	High	High	High	High	High	4.772e-09	8.134e-07	4.01e-05	74	[176-191]
	FALSE	High	[R].VLVHTQIR.[K]			0.000582629	0.000110369	1	1	2	P14126	P14126 [160-167]	0	965.589	Not Found	High	High	n/a	High	High		0.002827	6.85e-05		[160-167]
	FALSE	High	[K].GHGFEGVTHR.[W]			0.000512658	0.000110369	1	1	1	P14126	P14126 [223-232]	0	1096.53	High	Not Found	Not Found	High	n/a	n/a	0.0001213			45	[223-232]
	FALSE	High	[K].KAHLAEIQLNGGSISEKVDWAR.[E]			0.00130394	0.000201281	1	1	2	P14126	P14126 [175-196]	2	2422.28	Not Found	High	High	n/a	High	High		0.001042	0.01098		[175-196]
	FALSE	High	[K].ALEEVSLK.[W]			0.00144699	0.000201281	1	1	2	P14126	P14126 [350-357]	0	888.504	Not Found	High	High	n/a	High	High		0.001145	0.001192		[350-357]
	FALSE	High	[K].AGMTTIVR.[D]			0.00130394	0.000201281	1	1	1	P14126	P14126 [51-58]	0	848.466	Not Found	Not Found	High	n/a	Medium	High		0.375	0.0002412		[51-58]
	FALSE	High	[K].AGMTTIVRDLDRPGSK.[F]			0.00239277	0.000286355	1	1	2	P14126	P14126 [51-66]	1	1716.91	High	Not Found	High	High	Medium	High	0.0007845	0.1304	0.009247	27	[51-66]
	FALSE	High	[K].TITPMGGFVHYGEIK.[N]	1xOxidation [M5]		0.00387998	0.000626293	1	1	1	P14126	P14126 [304-318]	0	1665.83	Not Found	High	Not Found	n/a	High	n/a		0.002924			[304-318]
	FALSE	High	[K].HAFMGTLK.[K]			0.0037052	0.000626293	1	1	2	P14126	P14126 [377-384]	0	904.471	Not Found	High	High	n/a	High	High		0.002791	0.001539		[377-384]
	FALSE	High	[K].VDWAREHFEK.[T]			0.00800981	0.000973323	1	1	2	P14126	P14126 [192-201]	1	1316.64	Not Found	High	High	n/a	High	High		0.006299	0.04604		[192-201]
	FALSE	High	[K].NDFIMVK.[G]			0.00905857	0.00104782	1	1	2	P14126	P14126 [319-325]	0	866.444	High	High	Not Found	High	High	Low	0.01734	0.007173	0.4883	40	[319-325]
	FALSE	High	[K].KAHLAEIQLNGGSISEK.[V]			0.0105909	0.00126642	1	1	3	P14126	P14126 [175-191]	1	1794.97	Not Found	High	High	n/a	High	High		0.05725	0.005271		[175-191]
	FALSE	High	[R].FQTPAEK.[H]			0.0159291	0.00166415	1	1	3	P14126	P14126 [370-376]	0	820.42	High	High	High	High	High	High	0.006481	0.02074	0.09477	35	[370-376]
	FALSE	High	[K].WIDTASKFGK.[G]			0.0192302	0.00193698	1	1	2	P14126	P14126 [358-367]	1	1152.6	Not Found	High	High	Medium	High	High	0.3057	0.01565	0.07395	11	[358-367]
	FALSE	High	[K].AGMTTIVR.[D]	1xOxidation [M3]		0.0238936	0.0025515	1	1	1	P14126	P14126 [51-58]	0	864.461	Not Found	High	Not Found	n/a	High	n/a		0.01935			[51-58]
	FALSE	High	[K].WIDTASK.[F]			0.037991	0.00342541	1	1	2	P14126	P14126 [358-364]	0	820.42	High	Not Found	High	High	Medium	High	0.03383	0.282	0.02497	38	[358-364]
	FALSE	High	[R].FYKNWYK.[S]			0.0534168	0.00474808	1	1	1	P14126	P14126 [118-124]	1	1048.53	Not Found	High	Not Found	n/a	High	Low		0.04092	0.8119		[118-124]
FALSE	High	Master Protein	P11484	Ribosome-associated molecular chaperone SSB1 OS=Saccharomyces cerevisiae (strain ATCC 204508 / S288c) GN=SSB1 PE=1 SV=3	0	556.358	72	46	176	2	1	613	66.6	5.44	1496	2679	3044	36	41	42	Pf00012, Pf06723	851369	YDL229W	SSB1	High	High	High
	Checked	Confidence	Annotated Sequence	Modifications	Modifications in Master Proteins	Qvality PEP	Qvality q-value	# Protein Groups	# Proteins	# PSMs	Master Protein Accessions	Positions in Master Proteins	# Missed Cleavages	Theo. MH+ [Da]	Found in Sample: [S1] F1: Sample	Found in Sample: [S2] F2: Sample	Found in Sample: [S3] F3: Sample	Confidence (by Search Engine): A4 Mascot	Confidence (by Search Engine): B4 Mascot	Confidence (by Search Engine): C4 Mascot	Percolator PEP (by Search Engine): A4 Mascot	Percolator PEP (by Search Engine): B4 Mascot	Percolator PEP (by Search Engine): C4 Mascot	Ions Score (by Search Engine): A4 Mascot	Positions in Protein	Peptide Group Modifications in Protein
	FALSE	High	[K].MVNQAEEFKAADEAFAK.[K]			3.96904e-08	0	2	2	3	P40150; P11484	P40150 [522-538]; P11484 [522-538]	1	1898.9	High	High	High	High	High	High	1.805e-06	1.344e-07	3.841e-11	37	[522-538]
	FALSE	High	[K].MVNQAEEFK.[A]			8.22289e-07	0	2	2	3	P40150; P11484	P40150 [522-530]; P11484 [522-530]	0	1095.51	High	High	High	High	High	High	5.005e-08	0.0002357	2.471e-05	80	[522-530]
	FALSE	High	[R].LSSEEIEKMVNQAEEFKAADEAFAK.[K]			5.41328e-10	0	2	2	4	P40150; P11484	P40150 [514-538]; P11484 [514-538]	2	2814.35	High	High	High	High	High	High	7.185e-07	4.504e-06	6.322e-14	34	[514-538]
	FALSE	High	[R].LSSEEIEKMVNQAEEFK.[A]			6.2153e-09	0	2	2	3	P40150; P11484	P40150 [514-530]; P11484 [514-530]	1	2010.97	High	High	High	High	High	High	0.002708	1.484e-08	3.185e-11	14	[514-530]
	FALSE	High	[R].LSSEEIEK.[M]			0.000105273	0	2	2	2	P40150; P11484	P40150 [514-521]; P11484 [514-521]	0	934.473	Not Found	High	High	n/a	High	High		0.001178	4.991e-06		[514-521]
	FALSE	High	[R].QRLESYVASIEQTVTDPVLSSK.[L]			3.39671e-08	0	2	2	4	P40150; P11484	P40150 [544-565]; P11484 [544-565]	1	2450.28	High	High	High	High	High	High	1.082e-09	4.475e-05	2.126e-07	72	[544-565]
	FALSE	High	[K].NIPMMPAGEPVLEAIFEVDANGILK.[V]	1xOxidation [M]		3.02797e-06	0	2	2	7	P40150; P11484	P40150 [467-491]; P11484 [467-491]	0	2684.37	Not Found	High	High	n/a	High	High		0.002568	2.476e-08		[467-491]
	FALSE	High	[K].NIPMMPAGEPVLEAIFEVDANGILK.[V]			5.39668e-09	0	2	2	5	P40150; P11484	P40150 [467-491]; P11484 [467-491]	0	2668.37	High	High	High	High	High	High	4.657e-10	4.115e-08	1.554e-10	62	[467-491]
	FALSE	High	[R].LESYVASIEQTVTDPVLSSK.[L]			1.29492e-10	0	2	2	4	P40150; P11484	P40150 [546-565]; P11484 [546-565]	0	2166.12	High	High	High	High	High	High	8.165e-05	5.604e-05	7.468e-15	30	[546-565]
	FALSE	High	[K].IEAALSDALAALQIEDPSADELR.[K]			0.000333099	0	2	2	4	P40150; P11484	P40150 [574-596]; P11484 [574-596]	0	2411.23	High	High	High	High	High	High	7.092e-05	0.003162	0.0001358	46	[574-596]
	FALSE	High	[K].IEAALSDALAALQIEDPSADELRK.[A]			9.14166e-12	0	2	2	2	P40150; P11484	P40150 [574-597]; P11484 [574-597]	1	2539.32	Not Found	High	High	n/a	High	High		2.001e-09	4.268e-16		[574-597]
	FALSE	High	[K].IEAALSDALAALQIEDPSADELRKAEVGLK.[R]			1.11059e-05	0	2	2	3	P40150; P11484	P40150 [574-603]; P11484 [574-603]	2	3136.67	High	High	High	High	High	High	0.001846	0.0009692	1.722e-07	24	[574-603]
	FALSE	High	[R].IINEPTAAAIAYGLGAGKSEK.[E]			4.71217e-12	0	2	2	3	P40150; P11484	P40150 [174-194]; P11484 [174-194]	1	2074.12	High	High	High	High	High	High	4.751e-10	1.033e-10	4.268e-16	84	[174-194]
	FALSE	High	[R].IINEPTAAAIAYGLGAGKSEKER.[H]			4.55208e-09	0	2	2	3	P40150; P11484	P40150 [174-196]; P11484 [174-196]	2	2359.26	High	High	High	High	High	High	1.556e-08	1.116e-08	5.176e-09	56	[174-196]
	FALSE	High	[R].IINEPTAAAIAYGLGAGK.[S]			8.31565e-13	0	2	2	5	P40150; P11484	P40150 [174-191]; P11484 [174-191]	0	1729.95	High	High	High	High	High	High	3.049e-15	1.83e-10	5.586e-10	122	[174-191]
	FALSE	High	[K].LLSDFFDGKQLEK.[S]			1.46169e-07	0	2	2	4	P40150; P11484	P40150 [352-364]; P11484 [352-364]	1	1539.81	High	High	High	High	High	High	0.001323	2.704e-07	6.166e-08	32	[352-364]
	FALSE	High	[K].VIDVDGNPVIEVQYLEETKTFSPQEISAMVLTK.[M]			2.50446e-09	0	2	2	4	P40150; P11484	P40150 [96-128]; P11484 [96-128]	1	3692.9	High	High	Not Found	High	High	n/a	4.764e-06	6.442e-09		28	[96-128]
	FALSE	High	[K].VIDVDGNPVIEVQYLEETK.[T]			1.37066e-12	0	2	2	6	P40150; P11484	P40150 [96-114]; P11484 [96-114]	0	2160.11	High	High	High	High	High	High	5.568e-15	2.617e-11	4.268e-16	115	[96-114]
	FALSE	High	[K].TWPFKVIDVDGNPVIEVQYLEETKTFSPQEISAMVLTK.[M]			1.44635e-05	0	2	2	1	P40150; P11484	P40150 [91-128]; P11484 [91-128]	2	4352.24	Not Found	Not Found	High	n/a	n/a	High			2.555e-07		[91-128]
	FALSE	High	[K].TWPFKVIDVDGNPVIEVQYLEETK.[T]			1.88431e-06	0	2	2	1	P40150; P11484	P40150 [91-114]; P11484 [91-114]	1	2819.45	Not Found	Not Found	High	n/a	n/a	High			1.219e-08		[91-114]
	FALSE	High	[R].VTPSFVAFTPEER.[L]			2.99398e-07	0	1	1	6	P11484	P11484 [39-51]	0	1479.75	High	High	High	High	High	High	1.486e-08	9.487e-05	5.525e-09	74	[39-51]
	FALSE	High	[K].SKIEAALSDALAALQIEDPSADELRK.[A]			3.84091e-15	0	2	2	5	P40150; P11484	P40150 [572-597]; P11484 [572-597]	2	2754.45	High	High	High	High	High	High	2.554e-07	6.869e-08	4.268e-16	42	[572-597]
	FALSE	High	[K].SKIEAALSDALAALQIEDPSADELR.[K]			2.69937e-11	0	2	2	5	P40150; P11484	P40150 [572-596]; P11484 [572-596]	1	2626.36	High	High	High	High	High	High	2.891e-05	6.533e-08	9.633e-16	57	[572-596]
	FALSE	High	[K].SINPDEAVAYGAAVQGAILTGQSTSDETK.[D]			0.000240063	0	2	2	2	P40150; P11484	P40150 [365-393]; P11484 [365-393]	0	2893.41	Not Found	High	High	n/a	High	High		0.01168	1.737e-05		[365-393]
	FALSE	High	[K].RTLSSVTQTTVEVDSLFDGEDFESSLTR.[A]			1.56658e-06	0	2	2	4	P40150; P11484	P40150 [275-302]; P11484 [275-302]	1	3119.5	High	High	High	High	High	High	1.091e-07	4.147e-05	0.0001735	59	[275-302]
	FALSE	High	[K].TFSPQEISAMVLTK.[M]			2.20976e-06	0	2	2	3	P40150; P11484	P40150 [115-128]; P11484 [115-128]	0	1551.81	High	Not Found	High	High	n/a	High	3.231e-07		1.55e-08	91	[115-128]
	FALSE	High	[K].TGLDISDDAR.[A]			1.03247e-07	0	2	2	3	P40150; P11484	P40150 [252-261]; P11484 [252-261]	0	1062.51	High	High	High	High	High	High	4.13e-09	6.426e-06	3.389e-05	81	[252-261]
	FALSE	High	[R].TLSSVTQTTVEVDSLFDGEDFESSLTR.[A]			2.27691e-11	0	2	2	12	P40150; P11484	P40150 [276-302]; P11484 [276-302]	0	2963.4	High	High	High	High	High	High	4.16e-06	8.543e-11	2.122e-15	45	[276-302]
	FALSE	High	[K].SQIDEVVLVGGSTR.[I]			3.69373e-07	0	2	2	5	P40150; P11484	P40150 [332-345]; P11484 [332-345]	0	1459.78	High	High	High	High	High	High	4.766e-06	6.497e-06	1.074e-09	47	[332-345]
	FALSE	High	[K].STLEPVEQVLKDAK.[I]			5.33152e-05	0	2	2	4	P40150; P11484	P40150 [315-328]; P11484 [315-328]	1	1556.85	High	High	High	High	High	High	7.623e-06	0.0001037	4.551e-05	39	[315-328]
	FALSE	High	[K].STSGNTHLGGQDFDTNLLEHFKAEFK.[K]			9.67817e-07	0	2	2	3	P40150; P11484	P40150 [224-249]; P11484 [224-249]	1	2893.38	High	High	High	High	High	High	0.0009342	1.542e-06	6.116e-07	8	[224-249]
	FALSE	High	[K].STSGNTHLGGQDFDTNLLEHFK.[A]			5.65991e-08	0	2	2	4	P40150; P11484	P40150 [224-245]; P11484 [224-245]	0	2418.13	Not Found	High	High	n/a	High	High		9.938e-07	6.53e-11		[224-245]
	FALSE	High	[R].FEDLNAALFK.[S]			1.93176e-05	0	2	2	3	P40150; P11484	P40150 [305-314]; P11484 [305-314]	0	1167.6	High	High	High	High	High	High	2.239e-06	5.773e-05	3.948e-07	66	[305-314]
	FALSE	High	[K].ENTLLGEFDLK.[N]			0.000111895	0	2	2	3	P40150; P11484	P40150 [456-466]; P11484 [456-466]	0	1278.66	High	High	High	High	High	High	6.404e-05	0.0004052	5.484e-06	41	[456-466]
	FALSE	High	[K].DLLLLDVAPLSLGVGMQGDMFGIVVPR.[N]			2.20148e-13	0	1	1	3	P11484	P11484 [394-420]	0	2825.53	High	High	High	High	High	High	0.0002747	1.054e-11	4.268e-16	43	[394-420]
	FALSE	High	[R].ARFEDLNAALFK.[S]			7.2456e-06	0	2	2	6	P40150; P11484	P40150 [303-314]; P11484 [303-314]	1	1394.74	High	High	High	High	High	High	5.58e-05	9.801e-06	1.008e-05	53	[303-314]
	FALSE	High	[R].HVLIFDLGGGTFDVSLLHIAGGVYTVK.[S]			2.3878e-18	0	2	2	10	P40150; P11484	P40150 [197-223]; P11484 [197-223]	0	2828.53	Not Found	High	High	Medium	High	High	0.1172	3.27704e-17	5.417e-14	7	[197-223]
	FALSE	High	[K].KKTGLDISDDAR.[A]			6.13656e-05	0	2	2	3	P40150; P11484	P40150 [250-261]; P11484 [250-261]	2	1318.7	High	High	High	High	High	High	0.0346	6.935e-05	2.3e-05	22	[250-261]
	FALSE	High	[K].DAGAISGLNVLR.[I]			1.26522e-06	0	2	2	3	P40150; P11484	P40150 [162-173]; P11484 [162-173]	0	1185.66	High	High	High	High	High	High	7.083e-07	1.062e-05	6.742e-09	82	[162-173]
	FALSE	High	[K].AVITVPAYFNDAQR.[Q]			7.51267e-06	0	2	2	5	P40150; P11484	P40150 [144-157]; P11484 [144-157]	0	1564.81	High	High	High	High	High	High	2.738e-05	0.0001845	9.612e-08	56	[144-157]
	FALSE	High	[K].LLSDFFDGK.[Q]			0.00162298	0.000201281	2	2	3	P40150; P11484	P40150 [352-360]; P11484 [352-360]	0	1041.53	High	High	High	High	High	High	0.005809	0.001266	0.0007602	43	[352-360]
	FALSE	High	[K].STLEPVEQVLK.[D]			0.00253119	0.000286355	2	2	2	P40150; P11484	P40150 [315-325]; P11484 [315-325]	0	1242.69	Not Found	High	High	n/a	High	High		0.001914	0.01165		[315-325]
	FALSE	High	[R].RFDDESVQK.[D]			0.00220724	0.000286355	2	2	1	P40150; P11484	P40150 [79-87]; P11484 [79-87]	1	1123.54	High	Not Found	Not Found	High	Medium	Medium	0.0007139	0.3322	0.2393	52	[79-87]
	FALSE	High	[R].RFDDESVQKDMK.[T]			0.00199411	0.000286355	2	2	2	P40150; P11484	P40150 [79-90]; P11484 [79-90]	2	1497.7	Not Found	High	High	Low	High	High	0.6641	0.00153	0.0005707	15	[79-90]
	FALSE	High	[K].KTGLDISDDAR.[A]			0.00561829	0.000837749	2	2	3	P40150; P11484	P40150 [251-261]; P11484 [251-261]	1	1190.6	High	High	High	High	High	High	0.001954	0.007122	0.01404	33	[251-261]
	FALSE	High	[K].SSNITISNAVGR.[L]			0.0776794	0.00694902	2	2	1	P40150; P11484	P40150 [502-513]; P11484 [502-513]	0	1218.64	High	Not Found	Not Found	High	n/a	n/a	0.04883			23	[502-513]
	FALSE	High	[R].FDDESVQK.[D]			0.0901486	0.00769503	2	2	1	P40150; P11484	P40150 [80-87]; P11484 [80-87]	0	967.437	Not Found	High	Not Found	n/a	High	Low		0.06761	0.9499		[80-87]
FALSE	High	Master Protein	P40150	Ribosome-associated molecular chaperone SSB2 OS=Saccharomyces cerevisiae (strain ATCC 204508 / S288c) GN=SSB2 PE=1 SV=2	0	557.572	73	46	175	2	1	613	66.6	5.49	1471	2597	3018	35	41	42	Pf00012, Pf06723	855512	YNL209W	SSB2	High	High	High
	Checked	Confidence	Annotated Sequence	Modifications	Modifications in Master Proteins	Qvality PEP	Qvality q-value	# Protein Groups	# Proteins	# PSMs	Master Protein Accessions	Positions in Master Proteins	# Missed Cleavages	Theo. MH+ [Da]	Found in Sample: [S1] F1: Sample	Found in Sample: [S2] F2: Sample	Found in Sample: [S3] F3: Sample	Confidence (by Search Engine): A4 Mascot	Confidence (by Search Engine): B4 Mascot	Confidence (by Search Engine): C4 Mascot	Percolator PEP (by Search Engine): A4 Mascot	Percolator PEP (by Search Engine): B4 Mascot	Percolator PEP (by Search Engine): C4 Mascot	Ions Score (by Search Engine): A4 Mascot	Positions in Protein	Peptide Group Modifications in Protein
	FALSE	High	[K].MVNQAEEFKAADEAFAK.[K]			3.96904e-08	0	2	2	3	P40150; P11484	P40150 [522-538]; P11484 [522-538]	1	1898.9	High	High	High	High	High	High	1.805e-06	1.344e-07	3.841e-11	37	[522-538]
	FALSE	High	[K].MVNQAEEFK.[A]			8.22289e-07	0	2	2	3	P40150; P11484	P40150 [522-530]; P11484 [522-530]	0	1095.51	High	High	High	High	High	High	5.005e-08	0.0002357	2.471e-05	80	[522-530]
	FALSE	High	[R].LSSEEIEKMVNQAEEFKAADEAFAK.[K]			5.41328e-10	0	2	2	4	P40150; P11484	P40150 [514-538]; P11484 [514-538]	2	2814.35	High	High	High	High	High	High	7.185e-07	4.504e-06	6.322e-14	34	[514-538]
	FALSE	High	[R].LSSEEIEKMVNQAEEFK.[A]			6.2153e-09	0	2	2	3	P40150; P11484	P40150 [514-530]; P11484 [514-530]	1	2010.97	High	High	High	High	High	High	0.002708	1.484e-08	3.185e-11	14	[514-530]
	FALSE	High	[R].LSSEEIEK.[M]			0.000105273	0	2	2	2	P40150; P11484	P40150 [514-521]; P11484 [514-521]	0	934.473	Not Found	High	High	n/a	High	High		0.001178	4.991e-06		[514-521]
	FALSE	High	[R].QRLESYVASIEQTVTDPVLSSK.[L]			3.39671e-08	0	2	2	4	P40150; P11484	P40150 [544-565]; P11484 [544-565]	1	2450.28	High	High	High	High	High	High	1.082e-09	4.475e-05	2.126e-07	72	[544-565]
	FALSE	High	[K].NIPMMPAGEPVLEAIFEVDANGILK.[V]	1xOxidation [M]		3.02797e-06	0	2	2	7	P40150; P11484	P40150 [467-491]; P11484 [467-491]	0	2684.37	Not Found	High	High	n/a	High	High		0.002568	2.476e-08		[467-491]
	FALSE	High	[K].NIPMMPAGEPVLEAIFEVDANGILK.[V]			5.39668e-09	0	2	2	5	P40150; P11484	P40150 [467-491]; P11484 [467-491]	0	2668.37	High	High	High	High	High	High	4.657e-10	4.115e-08	1.554e-10	62	[467-491]
	FALSE	High	[R].LESYVASIEQTVTDPVLSSK.[L]			1.29492e-10	0	2	2	4	P40150; P11484	P40150 [546-565]; P11484 [546-565]	0	2166.12	High	High	High	High	High	High	8.165e-05	5.604e-05	7.468e-15	30	[546-565]
	FALSE	High	[K].IEAALSDALAALQIEDPSADELR.[K]			0.000333099	0	2	2	4	P40150; P11484	P40150 [574-596]; P11484 [574-596]	0	2411.23	High	High	High	High	High	High	7.092e-05	0.003162	0.0001358	46	[574-596]
	FALSE	High	[K].IEAALSDALAALQIEDPSADELRK.[A]			9.14166e-12	0	2	2	2	P40150; P11484	P40150 [574-597]; P11484 [574-597]	1	2539.32	Not Found	High	High	n/a	High	High		2.001e-09	4.268e-16		[574-597]
	FALSE	High	[K].IEAALSDALAALQIEDPSADELRKAEVGLK.[R]			1.11059e-05	0	2	2	3	P40150; P11484	P40150 [574-603]; P11484 [574-603]	2	3136.67	High	High	High	High	High	High	0.001846	0.0009692	1.722e-07	24	[574-603]
	FALSE	High	[R].IINEPTAAAIAYGLGAGKSEK.[E]			4.71217e-12	0	2	2	3	P40150; P11484	P40150 [174-194]; P11484 [174-194]	1	2074.12	High	High	High	High	High	High	4.751e-10	1.033e-10	4.268e-16	84	[174-194]
	FALSE	High	[R].IINEPTAAAIAYGLGAGKSEKER.[H]			4.55208e-09	0	2	2	3	P40150; P11484	P40150 [174-196]; P11484 [174-196]	2	2359.26	High	High	High	High	High	High	1.556e-08	1.116e-08	5.176e-09	56	[174-196]
	FALSE	High	[R].IINEPTAAAIAYGLGAGK.[S]			8.31565e-13	0	2	2	5	P40150; P11484	P40150 [174-191]; P11484 [174-191]	0	1729.95	High	High	High	High	High	High	3.049e-15	1.83e-10	5.586e-10	122	[174-191]
	FALSE	High	[K].LLSDFFDGKQLEK.[S]			1.46169e-07	0	2	2	4	P40150; P11484	P40150 [352-364]; P11484 [352-364]	1	1539.81	High	High	High	High	High	High	0.001323	2.704e-07	6.166e-08	32	[352-364]
	FALSE	High	[K].VIDVDGNPVIEVQYLEETKTFSPQEISAMVLTK.[M]			2.50446e-09	0	2	2	4	P40150; P11484	P40150 [96-128]; P11484 [96-128]	1	3692.9	High	High	Not Found	High	High	n/a	4.764e-06	6.442e-09		28	[96-128]
	FALSE	High	[K].VIDVDGNPVIEVQYLEETK.[T]			1.37066e-12	0	2	2	6	P40150; P11484	P40150 [96-114]; P11484 [96-114]	0	2160.11	High	High	High	High	High	High	5.568e-15	2.617e-11	4.268e-16	115	[96-114]
	FALSE	High	[K].TWPFKVIDVDGNPVIEVQYLEETKTFSPQEISAMVLTK.[M]			1.44635e-05	0	2	2	1	P40150; P11484	P40150 [91-128]; P11484 [91-128]	2	4352.24	Not Found	Not Found	High	n/a	n/a	High			2.555e-07		[91-128]
	FALSE	High	[K].TWPFKVIDVDGNPVIEVQYLEETK.[T]			1.88431e-06	0	2	2	1	P40150; P11484	P40150 [91-114]; P11484 [91-114]	1	2819.45	Not Found	Not Found	High	n/a	n/a	High			1.219e-08		[91-114]
	FALSE	High	[K].SKIEAALSDALAALQIEDPSADELRK.[A]			3.84091e-15	0	2	2	5	P40150; P11484	P40150 [572-597]; P11484 [572-597]	2	2754.45	High	High	High	High	High	High	2.554e-07	6.869e-08	4.268e-16	42	[572-597]
	FALSE	High	[K].SKIEAALSDALAALQIEDPSADELR.[K]			2.69937e-11	0	2	2	5	P40150; P11484	P40150 [572-596]; P11484 [572-596]	1	2626.36	High	High	High	High	High	High	2.891e-05	6.533e-08	9.633e-16	57	[572-596]
	FALSE	High	[K].SINPDEAVAYGAAVQGAILTGQSTSDETK.[D]			0.000240063	0	2	2	2	P40150; P11484	P40150 [365-393]; P11484 [365-393]	0	2893.41	Not Found	High	High	n/a	High	High		0.01168	1.737e-05		[365-393]
	FALSE	High	[K].RTLSSVTQTTVEVDSLFDGEDFESSLTR.[A]			1.56658e-06	0	2	2	4	P40150; P11484	P40150 [275-302]; P11484 [275-302]	1	3119.5	High	High	High	High	High	High	1.091e-07	4.147e-05	0.0001735	59	[275-302]
	FALSE	High	[K].TFSPQEISAMVLTK.[M]			2.20976e-06	0	2	2	3	P40150; P11484	P40150 [115-128]; P11484 [115-128]	0	1551.81	High	Not Found	High	High	n/a	High	3.231e-07		1.55e-08	91	[115-128]
	FALSE	High	[K].TGLDISDDAR.[A]			1.03247e-07	0	2	2	3	P40150; P11484	P40150 [252-261]; P11484 [252-261]	0	1062.51	High	High	High	High	High	High	4.13e-09	6.426e-06	3.389e-05	81	[252-261]
	FALSE	High	[R].TFTTVSDNQTTVQFPVYQGER.[V]			6.32886e-09	0	1	1	6	P40150	P40150 [431-451]	0	2418.16	High	High	High	High	High	High	1.434e-10	0.0003549	1.666e-08	81	[431-451]
	FALSE	High	[R].TLSSVTQTTVEVDSLFDGEDFESSLTR.[A]			2.27691e-11	0	2	2	12	P40150; P11484	P40150 [276-302]; P11484 [276-302]	0	2963.4	High	High	High	High	High	High	4.16e-06	8.543e-11	2.122e-15	45	[276-302]
	FALSE	High	[K].SQIDEVVLVGGSTR.[I]			3.69373e-07	0	2	2	5	P40150; P11484	P40150 [332-345]; P11484 [332-345]	0	1459.78	High	High	High	High	High	High	4.766e-06	6.497e-06	1.074e-09	47	[332-345]
	FALSE	High	[K].STLEPVEQVLKDAK.[I]			5.33152e-05	0	2	2	4	P40150; P11484	P40150 [315-328]; P11484 [315-328]	1	1556.85	High	High	High	High	High	High	7.623e-06	0.0001037	4.551e-05	39	[315-328]
	FALSE	High	[K].STSGNTHLGGQDFDTNLLEHFKAEFK.[K]			9.67817e-07	0	2	2	3	P40150; P11484	P40150 [224-249]; P11484 [224-249]	1	2893.38	High	High	High	High	High	High	0.0009342	1.542e-06	6.116e-07	8	[224-249]
	FALSE	High	[K].STSGNTHLGGQDFDTNLLEHFK.[A]			5.65991e-08	0	2	2	4	P40150; P11484	P40150 [224-245]; P11484 [224-245]	0	2418.13	Not Found	High	High	n/a	High	High		9.938e-07	6.53e-11		[224-245]
	FALSE	High	[R].FEDLNAALFK.[S]			1.93176e-05	0	2	2	3	P40150; P11484	P40150 [305-314]; P11484 [305-314]	0	1167.6	High	High	High	High	High	High	2.239e-06	5.773e-05	3.948e-07	66	[305-314]
	FALSE	High	[K].ENTLLGEFDLK.[N]			0.000111895	0	2	2	3	P40150; P11484	P40150 [456-466]; P11484 [456-466]	0	1278.66	High	High	High	High	High	High	6.404e-05	0.0004052	5.484e-06	41	[456-466]
	FALSE	High	[R].ARFEDLNAALFK.[S]			7.2456e-06	0	2	2	6	P40150; P11484	P40150 [303-314]; P11484 [303-314]	1	1394.74	High	High	High	High	High	High	5.58e-05	9.801e-06	1.008e-05	53	[303-314]
	FALSE	High	[K].DLLLLDVAPLSLGVGMQGDIFGIVVPR.[N]			1.09899e-12	0	1	1	2	P40150	P40150 [394-420]	0	2807.57	Not Found	High	High	n/a	High	High		1.105e-10	4.268e-16		[394-420]
	FALSE	High	[R].HVLIFDLGGGTFDVSLLHIAGGVYTVK.[S]			2.3878e-18	0	2	2	10	P40150; P11484	P40150 [197-223]; P11484 [197-223]	0	2828.53	Not Found	High	High	Medium	High	High	0.1172	3.27704e-17	5.417e-14	7	[197-223]
	FALSE	High	[K].KKTGLDISDDAR.[A]			6.13656e-05	0	2	2	3	P40150; P11484	P40150 [250-261]; P11484 [250-261]	2	1318.7	High	High	High	High	High	High	0.0346	6.935e-05	2.3e-05	22	[250-261]
	FALSE	High	[K].DAGAISGLNVLR.[I]			1.26522e-06	0	2	2	3	P40150; P11484	P40150 [162-173]; P11484 [162-173]	0	1185.66	High	High	High	High	High	High	7.083e-07	1.062e-05	6.742e-09	82	[162-173]
	FALSE	High	[K].AVITVPAYFNDAQR.[Q]			7.51267e-06	0	2	2	5	P40150; P11484	P40150 [144-157]; P11484 [144-157]	0	1564.81	High	High	High	High	High	High	2.738e-05	0.0001845	9.612e-08	56	[144-157]
	FALSE	High	[K].LLSDFFDGK.[Q]			0.00162298	0.000201281	2	2	3	P40150; P11484	P40150 [352-360]; P11484 [352-360]	0	1041.53	High	High	High	High	High	High	0.005809	0.001266	0.0007602	43	[352-360]
	FALSE	High	[K].STLEPVEQVLK.[D]			0.00253119	0.000286355	2	2	2	P40150; P11484	P40150 [315-325]; P11484 [315-325]	0	1242.69	Not Found	High	High	n/a	High	High		0.001914	0.01165		[315-325]
	FALSE	High	[R].RFDDESVQK.[D]			0.00220724	0.000286355	2	2	1	P40150; P11484	P40150 [79-87]; P11484 [79-87]	1	1123.54	High	Not Found	Not Found	High	Medium	Medium	0.0007139	0.3322	0.2393	52	[79-87]
	FALSE	High	[R].RFDDESVQKDMK.[T]			0.00199411	0.000286355	2	2	2	P40150; P11484	P40150 [79-90]; P11484 [79-90]	2	1497.7	Not Found	High	High	Low	High	High	0.6641	0.00153	0.0005707	15	[79-90]
	FALSE	High	[K].KTGLDISDDAR.[A]			0.00561829	0.000837749	2	2	3	P40150; P11484	P40150 [251-261]; P11484 [251-261]	1	1190.6	High	High	High	High	High	High	0.001954	0.007122	0.01404	33	[251-261]
	FALSE	High	[K].SSNITISNAVGR.[L]			0.0776794	0.00694902	2	2	1	P40150; P11484	P40150 [502-513]; P11484 [502-513]	0	1218.64	High	Not Found	Not Found	High	n/a	n/a	0.04883			23	[502-513]
	FALSE	High	[R].FDDESVQK.[D]			0.0901486	0.00769503	2	2	1	P40150; P11484	P40150 [80-87]; P11484 [80-87]	0	967.437	Not Found	High	Not Found	n/a	High	Low		0.06761	0.9499		[80-87]
FALSE	High	Master Protein	P04050	DNA-directed RNA polymerase II subunit RPB1 OS=Saccharomyces cerevisiae (strain ATCC 204508 / S288c) GN=RPO21 PE=1 SV=2	0	514.6	49	73	151	72	1	1733	191.5	5.63	113	2313	2494	6	56	68	Pf00623, Pf04983, Pf04990, Pf04992, Pf04997, Pf04998, Pf05000	851415	YDL140C	RPO21	High	High	High
	Checked	Confidence	Annotated Sequence	Modifications	Modifications in Master Proteins	Qvality PEP	Qvality q-value	# Protein Groups	# Proteins	# PSMs	Master Protein Accessions	Positions in Master Proteins	# Missed Cleavages	Theo. MH+ [Da]	Found in Sample: [S1] F1: Sample	Found in Sample: [S2] F2: Sample	Found in Sample: [S3] F3: Sample	Confidence (by Search Engine): A4 Mascot	Confidence (by Search Engine): B4 Mascot	Confidence (by Search Engine): C4 Mascot	Percolator PEP (by Search Engine): A4 Mascot	Percolator PEP (by Search Engine): B4 Mascot	Percolator PEP (by Search Engine): C4 Mascot	Ions Score (by Search Engine): A4 Mascot	Positions in Protein	Peptide Group Modifications in Protein
	FALSE	High	[R].IYTNSFIDIMEVLGIEAGR.[A]			5.43591e-09	0	1	1	2	P04050	P04050 [1327-1345]	0	2141.09	Not Found	High	Not Found	Low	High	Medium	0.5133	1.315e-08	0.1756	3	[1327-1345]
	FALSE	High	[K].QAFDWVLSNIEAQFLR.[S]			1.76475e-05	0	1	1	4	P04050	P04050 [1040-1055]	0	1936.99	High	High	High	High	High	High	0.0004285	2.216e-05	0.0006844	26	[1040-1055]
	FALSE	High	[R].NSLGNVIQFIYGEDGMDAAHIEKQSLDTIGGSDAAFEKR.[Y]			4.46794e-10	0	1	1	1	P04050	P04050 [858-896]	2	4197.02	Not Found	Not Found	High	n/a	n/a	High			4.748e-14		[858-896]
	FALSE	High	[R].NSLGNVIQFIYGEDGMDAAHIEK.[Q]			3.16912e-09	0	1	1	2	P04050	P04050 [858-880]	0	2521.2	Not Found	Not Found	High	n/a	n/a	High			8.847e-13		[858-880]
	FALSE	High	[K].QSLDTIGGSDAAFEKR.[Y]			3.4053e-10	0	1	1	2	P04050	P04050 [881-896]	1	1694.83	Not Found	High	High	n/a	High	High		1.027e-09	3.984e-13		[881-896]
	FALSE	High	[K].QSLDTIGGSDAAFEK.[R]			7.06431e-06	0	1	1	1	P04050	P04050 [881-895]	0	1538.73	Not Found	Not Found	High	n/a	n/a	High			8.782e-08		[881-895]
	FALSE	High	[K].QILSVAIPNGIHLQR.[F]			7.73196e-07	0	1	1	2	P04050	P04050 [576-590]	0	1658.97	Not Found	High	High	n/a	High	High		0.006557	3.235e-09		[576-590]
	FALSE	High	[K].NDLFVIWSEDNDEKLIIR.[C]			8.20508e-11	0	1	1	2	P04050	P04050 [1222-1239]	1	2219.13	Not Found	High	High	n/a	High	High		3.891e-08	3.778e-15		[1222-1239]
	FALSE	High	[K].IENTMLENITLR.[G]			9.20075e-06	0	1	1	2	P04050	P04050 [1263-1274]	0	1446.76	Not Found	High	High	n/a	High	High		1.218e-05	4.908e-07		[1263-1274]
	FALSE	High	[R].IAFGFVDR.[T]			9.97522e-05	0	1	1	2	P04050	P04050 [775-782]	0	924.494	Not Found	High	High	n/a	High	High		0.0005335	4.595e-06		[775-782]
	FALSE	High	[R].LAEVNLKDLNNVK.[Q]			0.000154439	0	1	1	2	P04050	P04050 [732-744]	1	1469.83	Not Found	High	High	n/a	High	High		0.0001601	0.0001139		[732-744]
	FALSE	High	[R].KVPSPTGEYVKEPEWVLETDGVNLSEVMTVPGIDPTR.[I]			1.72063e-05	0	1	1	3	P04050	P04050 [1290-1326]	2	4069.05	High	High	High	High	High	High	1.954e-06	3.75e-05	5.648e-07	45	[1290-1326]
	FALSE	High	[R].LNLSVTSPYNADFDGDEMNLHVPQSEETR.[A]			1.39954e-07	0	1	1	1	P04050	P04050 [470-498]	0	3278.49	Not Found	High	Not Found	n/a	High	n/a		2.606e-07			[470-498]
	FALSE	High	[K].IRFPETMDETQTR.[A]			6.00072e-07	0	1	1	2	P04050	P04050 [35-47]	1	1623.78	Not Found	High	High	n/a	High	High		9.937e-07	1.604e-06		[35-47]
	FALSE	High	[K].LQVLLDEEYKQLVK.[D]			6.45308e-06	0	1	1	2	P04050	P04050 [925-938]	1	1717.97	Not Found	High	High	n/a	High	High		8.796e-06	2.429e-05		[925-938]
	FALSE	High	[K].LQVLLDEEYK.[Q]			3.78382e-05	0	1	1	2	P04050	P04050 [925-934]	0	1249.67	Not Found	High	High	n/a	High	High		0.000167	1.077e-06		[925-934]
	FALSE	High	[K].LLLDEHNELMR.[Q]			3.28957e-07	0	1	1	4	P04050	P04050 [113-123]	0	1382.71	Not Found	High	High	n/a	High	High		5.705e-07	4.904e-08		[113-123]
	FALSE	High	[R].IIQNAQQTFHIDHTKPSDLTIKDIVLGVKDLQENLLVLR.[G]			0.000157222	0	1	1	2	P04050	P04050 [963-1001]	2	4466.48	Not Found	High	High	n/a	High	High		0.0002367	9.165e-06		[963-1001]
	FALSE	High	[K].VLDVTKEAQANLLTAK.[H]			2.28894e-08	0	1	1	2	P04050	P04050 [690-705]	1	1713.97	Not Found	High	High	n/a	High	High		9.133e-06	1.688e-11		[690-705]
	FALSE	High	[M].VGQQYSSAPLR.[T]			7.83967e-05	0	1	1	3	P04050	P04050 [2-12]	0	1205.63	High	High	High	High	High	High	0.001102	8.674e-05	0.008004	29	[2-12]
	FALSE	High	[R].VLSTEEILNIFK.[H]			4.10426e-06	0	1	1	2	P04050	P04050 [201-212]	0	1405.79	Not Found	High	High	n/a	High	High		4.486e-05	3.903e-08		[201-212]
	FALSE	High	[K].TPSLTVYLEPGHAADQEQAK.[L]			4.10863e-11	0	1	1	2	P04050	P04050 [1113-1132]	0	2155.07	Not Found	High	High	n/a	High	High		1.471e-10	0.0332		[1113-1132]
	FALSE	High	[R].VDLLNTDHTLDPSLLESGSEILGDLKLQVLLDEEYKQLVK.[D]			0.000152793	0	1	1	1	P04050	P04050 [899-938]	2	4493.39	Not Found	Not Found	High	n/a	n/a	High			8.757e-06		[899-938]
	FALSE	High	[R].VDLLNTDHTLDPSLLESGSEILGDLK.[L]			1.37941e-07	0	1	1	2	P04050	P04050 [899-924]	0	2794.44	Not Found	High	High	n/a	High	High		9.612e-05	2.464e-10		[899-924]
	FALSE	High	[R].TVISGDPNLELDQVGVPK.[S]			2.84444e-08	0	1	1	2	P04050	P04050 [351-368]	0	1881	Not Found	Not Found	High	n/a	n/a	High			2.331e-11		[351-368]
	FALSE	High	[R].TVKEVQFGLFSPEEVR.[A]			4.95281e-07	0	1	1	2	P04050	P04050 [13-28]	1	1864.98	Not Found	High	High	n/a	High	High		8.318e-07	1.813e-08		[13-28]
	FALSE	High	[K].TVGSSNGGLIHVVTR.[E]			1.58291e-07	0	1	1	2	P04050	P04050 [621-635]	0	1496.82	Not Found	High	High	n/a	High	High		2.911e-07	9.366e-10		[621-635]
	FALSE	High	[R].YRVDLLNTDHTLDPSLLESGSEILGDLK.[L]			4.42452e-08	0	1	1	4	P04050	P04050 [897-924]	1	3113.6	Not Found	High	High	n/a	High	High		9.029e-08	1.527e-05		[897-924]
	FALSE	High	[K].VPSPTGEYVKEPEWVLETDGVNLSEVMTVPGIDPTR.[I]			1.42714e-11	0	1	1	2	P04050	P04050 [1291-1326]	1	3940.95	Not Found	Not Found	High	n/a	n/a	High			4.739e-16		[1291-1326]
	FALSE	High	[K].VVNFWLLHNGFSTGIGDTIADGPTMR.[E]			2.11018e-11	0	1	1	2	P04050	P04050 [652-677]	0	2818.4	Not Found	High	High	n/a	High	High		7.969e-11	2.809e-08		[652-677]
	FALSE	High	[K].SLDAETEAEEDHMLK.[K]			0.000258567	0	1	1	2	P04050	P04050 [1247-1261]	0	1717.76	Not Found	High	Not Found	n/a	High	n/a		0.0002545			[1247-1261]
	FALSE	High	[K].QTFKNDLFVIWSEDNDEKLIIR.[C]			8.77787e-06	0	1	1	1	P04050	P04050 [1218-1239]	2	2723.4	Not Found	Not Found	High	n/a	n/a	High			1.213e-07		[1218-1239]
	FALSE	High	[K].TAETGYIQR.[R]			4.15629e-05	0	1	1	2	P04050	P04050 [831-839]	0	1038.52	Not Found	High	High	n/a	High	High		4.867e-05	9.872e-06		[831-839]
	FALSE	High	[K].TLTYPEVVTPYNIDR.[L]			6.68934e-07	0	1	1	3	P04050	P04050 [373-387]	0	1780.91	Not Found	High	High	n/a	High	High		1.098e-06	1.096e-05		[373-387]
	FALSE	High	[R].SVVHPGEMVGVLAAQSIGEPATQMTLNTFHFAGVASK.[K]			2.85754e-06	0	1	1	1	P04050	P04050 [1056-1092]	0	3781.9	Not Found	Not Found	High	n/a	n/a	High			2.271e-08		[1056-1092]
	FALSE	High	[K].SVTIASEIYYDPDPR.[S]			5.80998e-06	0	1	1	2	P04050	P04050 [1145-1159]	0	1725.83	Not Found	High	High	n/a	High	High		7.989e-06	2.004e-05		[1145-1159]
	FALSE	High	[R].STVIPEDEEIIQLHFSLLDEEAEQSFDQQSPWLLR.[L]			0.000232533	0	1	1	2	P04050	P04050 [1160-1194]	0	4142.02	Not Found	High	High	n/a	High	High		0.0002314	0.008631		[1160-1194]
	FALSE	High	[K].ALEDIMVHYDNTTR.[N]			9.26663e-07	0	1	1	4	P04050	P04050 [844-857]	0	1677.79	High	High	High	High	High	High	7.143e-06	1.481e-06	2.462e-08	37	[844-857]
	FALSE	High	[K].DNGMLIIDGQIIFGVVEKK.[T]			3.95832e-06	0	1	1	2	P04050	P04050 [602-620]	1	2089.14	Not Found	High	High	n/a	High	High		5.626e-06	0.0001666		[602-620]
	FALSE	High	[K].DLQENLLVLR.[G]			1.88431e-06	0	1	1	3	P04050	P04050 [992-1001]	0	1212.69	High	High	High	High	High	High	0.01646	2.843e-06	2.611e-05	24	[992-1001]
	FALSE	High	[K].EVYNVIASDGSYVNYR.[H]			5.78424e-08	0	1	1	4	P04050	P04050 [1351-1366]	0	1848.88	Not Found	High	High	n/a	High	High		1.155e-07	1.425e-10		[1351-1366]
	FALSE	High	[R].GLTPQEFFFHAMGGR.[E]			3.24226e-07	0	1	1	3	P04050	P04050 [807-821]	0	1694.81	Not Found	High	High	n/a	High	High		6.501e-07	8.799e-10		[807-821]
	FALSE	High	[R].FDEGTTLLSPK.[D]			2.5612e-05	0	1	1	1	P04050	P04050 [591-601]	0	1207.62	Not Found	Not Found	High	n/a	n/a	High			5.99e-07		[591-601]
	FALSE	High	[K].DIVLGVKDLQENLLVLR.[G]			1.84381e-06	0	1	1	2	P04050	P04050 [985-1001]	1	1937.14	Not Found	High	High	n/a	High	High		2.387e-05	1.182e-08		[985-1001]
	FALSE	High	[K].EVQFGLFSPEEVR.[A]			2.6967e-06	0	1	1	5	P04050	P04050 [16-28]	0	1536.77	High	High	High	High	High	High	0.0001283	3.946e-06	5.337e-07	31	[16-28]
	FALSE	High	[R].EVFVDGEANWPLPVNIR.[R]			1.35809e-09	0	1	1	2	P04050	P04050 [945-961]	0	1955	Not Found	High	High	n/a	High	High		2.303e-07	2.495e-13		[945-961]
	FALSE	High	[K].FLREVFVDGEANWPLPVNIR.[R]			5.70408e-07	0	1	1	2	P04050	P04050 [942-961]	1	2371.26	Not Found	High	High	n/a	High	High		3.702e-05	2.046e-09		[942-961]
	FALSE	High	[R].EGLIDTAVK.[T]			0.000270709	0	2	2	2	P10964; P04050	P10964 [1004-1012]; P04050 [822-830]	0	945.525	Not Found	High	High	Medium	High	High	0.2623	0.003061	2.086e-05	9	[822-830]
	FALSE	High	[R].AGDIQLQYGWK.[V]			2.38434e-06	0	1	1	2	P04050	P04050 [421-431]	0	1278.65	Not Found	High	High	n/a	High	High		7.726e-06	1.734e-08		[421-431]
	FALSE	High	[R].HIMDNDPVLFNR.[Q]			3.1132e-05	0	1	1	4	P04050	P04050 [435-446]	0	1470.72	Not Found	High	High	n/a	High	High		3.73e-05	1.219e-05		[435-446]
	FALSE	High	[R].TLPHFSKDDYSPESK.[G]			0.000742035	0.000110369	1	1	3	P04050	P04050 [783-797]	1	1750.83	Not Found	High	High	n/a	High	High		0.0006382	0.006529		[783-797]
	FALSE	High	[K].IGGLNDPR.[L]			0.0007602	0.000110369	1	1	2	P04050	P04050 [50-57]	0	841.453	Not Found	High	High	n/a	High	High		0.009487	0.0001038		[50-57]
	FALSE	High	[R].HMALLVDVMTTQGGLTSVTR.[H]			0.000797879	0.000110369	1	1	1	P04050	P04050 [1367-1386]	0	2130.1	Not Found	High	Not Found	n/a	High	n/a		0.0006789			[1367-1386]
	FALSE	High	[K].EAQANLLTAK.[H]			0.000664374	0.000110369	1	1	2	P04050	P04050 [696-705]	0	1058.58	Not Found	High	High	n/a	High	High		0.0005796	9.4e-05		[696-705]
	FALSE	High	[K].KIENTMLENITLR.[G]			0.000530704	0.000110369	1	1	3	P04050	P04050 [1262-1274]	1	1574.86	Not Found	High	High	n/a	High	High		0.001173	5.944e-05		[1262-1274]
	FALSE	High	[R].EVFVDGEANWPLPVNIRR.[I]			0.000447876	0.000110369	1	1	1	P04050	P04050 [945-962]	1	2111.1	Not Found	Not Found	High	n/a	n/a	High			4.561e-05		[945-962]
	FALSE	High	[K].GFVENSYLR.[G]			0.000528871	0.000110369	1	1	1	P04050	P04050 [798-806]	0	1084.54	Not Found	Not Found	High	n/a	n/a	High			5.891e-05		[798-806]
	FALSE	High	[R].ESFEDNVVR.[F]			0.000417839	0.000110369	1	1	2	P04050	P04050 [712-720]	0	1094.51	Not Found	High	High	Medium	High	High	0.1251	0.02194	4.09e-05	14	[712-720]
	FALSE	High	[R].LAEVNLK.[D]			0.00113136	0.000201281	1	1	2	P04050	P04050 [732-738]	0	786.472	Not Found	High	High	n/a	High	High		0.0009191	0.0002136		[732-738]
	FALSE	High	[R].GVSENVILGQMAPIGTGAFDVMIDEESLVK.[Y]			0.00161172	0.000201281	1	1	2	P04050	P04050 [1423-1452]	0	3119.56	Not Found	High	High	n/a	High	High		0.001258	0.03053		[1423-1452]
	FALSE	High	[R].VKVIPYSTFR.[L]			0.00211635	0.000286355	1	1	2	P04050	P04050 [460-469]	1	1209.7	Not Found	High	High	n/a	High	High		0.001615	0.08571		[460-469]
	FALSE	High	[R].YRVDLLNTDHTLDPSLLESGSEILGDLKLQVLLDEEYK.[Q]			0.00254906	0.000286355	1	1	1	P04050	P04050 [897-934]	2	4344.25	Not Found	Not Found	High	n/a	n/a	High			0.0006762		[897-934]
	FALSE	High	[R].GEDDLTFK.[L]			0.00216131	0.000286355	1	1	2	P04050	P04050 [258-265]	0	924.431	Not Found	High	High	n/a	High	High		0.01156	0.0005265		[258-265]
	FALSE	High	[R].GKNEIIQNAQR.[D]			0.00333222	0.000460491	1	1	2	P04050	P04050 [1002-1012]	1	1270.69	Not Found	High	High	n/a	High	High		0.002502	0.01415		[1002-1012]
	FALSE	High	[K].SLDAETEAEEDHMLKK.[I]			0.00413639	0.000626293	1	1	1	P04050	P04050 [1247-1262]	1	1845.85	Not Found	Not Found	High	n/a	n/a	High			0.00141		[1247-1262]
	FALSE	High	[K].NDLFVIWSEDNDEK.[L]			0.00367905	0.000626293	1	1	1	P04050	P04050 [1222-1235]	0	1723.78	Not Found	Not Found	High	n/a	n/a	High			0.00118		[1222-1235]
	FALSE	High	[R].EITETIAEAK.[K]			0.00810211	0.000973323	1	1	1	P04050	P04050 [678-687]	0	1104.58	Not Found	High	Not Found	n/a	High	Medium		0.00636	0.1729		[678-687]
	FALSE	High	[K].TLTYPEVVTPYNIDRLTQLVR.[N]			0.00912903	0.00104782	1	1	1	P04050	P04050 [373-393]	1	2491.36	Not Found	Not Found	High	n/a	n/a	High			0.00433		[373-393]
	FALSE	High	[K].EILNVAK.[N]			0.00975323	0.00126642	1	1	2	P04050	P04050 [1103-1109]	0	786.472	Not Found	High	High	n/a	High	High		0.007777	0.02007		[1103-1109]
	FALSE	High	[K].RAGDIQLQYGWK.[V]			0.026042	0.00275214	1	1	2	P04050	P04050 [420-431]	1	1434.75	Not Found	High	High	n/a	High	High		0.02098	0.03065		[420-431]
	FALSE	High	[K].LFGNIQK.[V]			0.0303248	0.0028482	1	1	2	P04050	P04050 [645-651]	0	819.472	Not Found	High	High	n/a	High	High		0.02444	0.01926		[645-651]
	FALSE	High	[K].TAETGYIQRR.[L]			0.0517591	0.00462247	1	1	1	P04050	P04050 [831-840]	1	1194.62	Not Found	Not Found	High	n/a	n/a	High			0.03597		[831-840]
	FALSE	High	[K].VIPYSTFR.[L]			0.0634024	0.00548204	1	1	1	P04050	P04050 [462-469]	0	982.536	Not Found	Not Found	High	n/a	Medium	High		0.2378	0.04563		[462-469]
FALSE	High	Master Protein	P10664	60S ribosomal protein L4-A OS=Saccharomyces cerevisiae (strain ATCC 204508 / S288c) GN=RPL4A PE=1 SV=4	0	315.18	69	21	142	2	1	362	39.1	10.64	942	2291	1666	17	20	21	Pf00573, Pf14374	852319	YBR031W	RPL4A	High	High	High
	Checked	Confidence	Annotated Sequence	Modifications	Modifications in Master Proteins	Qvality PEP	Qvality q-value	# Protein Groups	# Proteins	# PSMs	Master Protein Accessions	Positions in Master Proteins	# Missed Cleavages	Theo. MH+ [Da]	Found in Sample: [S1] F1: Sample	Found in Sample: [S2] F2: Sample	Found in Sample: [S3] F3: Sample	Confidence (by Search Engine): A4 Mascot	Confidence (by Search Engine): B4 Mascot	Confidence (by Search Engine): C4 Mascot	Percolator PEP (by Search Engine): A4 Mascot	Percolator PEP (by Search Engine): B4 Mascot	Percolator PEP (by Search Engine): C4 Mascot	Ions Score (by Search Engine): A4 Mascot	Positions in Protein	Peptide Group Modifications in Protein
	FALSE	High	[R].NVPGVETANVASLNLLQLAPGAHLGR.[F]			5.60058e-14	0	2	2	8	P10664; P49626	P10664 [221-246]; P49626 [221-246]	0	2611.43	High	High	High	High	High	High	1.187e-16	1.159e-12	8.989e-10	89	[221-246]
	FALSE	High	[K].LDQVWGSETVASSK.[V]			1.4884e-07	0	2	2	5	P10664; P49626	P10664 [258-271]; P49626 [258-271]	0	1506.74	High	High	High	High	High	High	0.0007908	2.756e-07	2.744e-08	37	[258-271]
	FALSE	High	[K].IPEIPLVVSTDLESIQK.[T]			4.15579e-10	0	2	2	8	P10664; P49626	P10664 [145-161]; P49626 [145-161]	0	1881.06	High	High	High	High	High	High	1.986e-09	1.634e-09	4.247e-14	104	[145-161]
	FALSE	High	[R].IINSSEIQSAIRPAGQATQKR.[T]			7.7334e-06	0	2	2	7	P10664; P49626	P10664 [289-309]; P49626 [289-309]	1	2268.24	High	High	High	High	High	High	8.433e-07	0.0004226	1.001e-07	60	[289-309]
	FALSE	High	[R].IINSSEIQSAIRPAGQATQK.[R]			5.77789e-10	0	2	2	4	P10664; P49626	P10664 [289-308]; P49626 [289-308]	0	2112.14	High	High	High	High	High	High	3.877e-07	1.673e-09	8.215e-12	49	[289-308]
	FALSE	High	[K].VGYTLPSHIISTSDVTR.[I]			3.29972e-08	0	2	2	8	P10664; P49626	P10664 [272-288]; P49626 [272-288]	0	1845.97	High	High	High	High	High	High	2.876e-05	6.904e-08	0.0001479	39	[272-288]
	FALSE	High	[R].VEKIPEIPLVVSTDLESIQK.[T]			8.89039e-10	0	2	2	3	P10664; P49626	P10664 [142-161]; P49626 [142-161]	1	2237.26	Not Found	High	High	n/a	High	High		4.756e-06	1.314e-07		[142-161]
	FALSE	High	[R].YATASAIAATAVASLVLAR.[G]			9.35274e-10	0	2	2	24	P10664; P49626	P10664 [120-138]; P49626 [120-138]	0	1820.03	High	High	High	High	High	High	2.79e-09	6.674e-08	7.357e-12	83	[120-138]
	FALSE	High	[K].RYATASAIAATAVASLVLAR.[G]			7.33783e-10	0	2	2	3	P10664; P49626	P10664 [119-138]; P49626 [119-138]	1	1976.13	High	High	High	High	High	High	0.01314	2.084e-09	6.253e-12	21	[119-138]
	FALSE	High	[R].RGPLVVYAEDNGIVK.[A]			2.63758e-07	0	2	2	5	P10664; P49626	P10664 [203-217]; P49626 [203-217]	1	1629.9	High	High	High	High	High	High	6.151e-08	5.985e-05	6.482e-10	68	[203-217]
	FALSE	High	[K].TGTKPAAVFTETLKHD.[-]			4.894e-09	0	1	1	5	P10664	P10664 [347-362]	1	1715.9	High	High	High	High	High	High	2.27e-09	3.608e-08	1.689e-12	56	[347-362]
	FALSE	High	[K].TGTKPAAVFTETLK.[H]			4.80189e-05	0	1	1	3	P10664	P10664 [347-360]	0	1463.81	High	High	High	High	High	High	6.712e-06	0.003751	0.05338	48	[347-360]
	FALSE	High	[M].SRPQVTVHSLTGEATANALPLPAVFSAPIRPDIVHTVFTSVNK.[N]	1xAcetyl [N-Term]	P10664 1xAcetyl [N-Term]; P49626 1xAcetyl [N-Term]	5.29984e-09	0	2	2	9	P10664; P49626	P10664 [2-44]; P49626 [2-44]	0	4580.46	Not Found	High	High	n/a	High	High		1.284e-08	4.956e-12		[2-44]	1xAcetyl [N-Term]
	FALSE	High	[R].FVIWTEAAFTKLDQVWGSETVASSK.[V]			4.55606e-14	0	2	2	14	P10664; P49626	P10664 [247-271]; P49626 [247-271]	1	2800.42	High	High	High	High	High	High	8.389e-12	2.828e-13	5.109e-14	76	[247-271]
	FALSE	High	[R].FVIWTEAAFTK.[L]			2.03318e-06	0	2	2	10	P10664; P49626	P10664 [247-257]; P49626 [247-257]	0	1312.69	High	High	High	High	High	High	8.378e-06	8.614e-06	1.367e-08	65	[247-257]
	FALSE	High	[R].GPLVVYAEDNGIVK.[A]			1.1805e-07	0	2	2	5	P10664; P49626	P10664 [204-217]; P49626 [204-217]	0	1473.79	High	High	High	High	High	High	8.995e-08	2.229e-07	8.769e-06	70	[204-217]
	FALSE	High	[K].AVGAHSDLLK.[V]			2.27315e-05	0	2	2	3	P10664; P49626	P10664 [171-180]; P49626 [171-180]	0	1010.56	High	High	High	High	High	High	7.281e-06	0.0001498	5.022e-07	68	[171-180]
	FALSE	High	[R].GHRVEKIPEIPLVVSTDLESIQK.[T]			2.12016e-09	0	2	2	7	P10664; P49626	P10664 [139-161]; P49626 [139-161]	2	2587.45	High	High	High	High	High	High	8.745e-07	0.0002662	7.174e-08	39	[139-161]
	FALSE	High	[K].AGHQTSAESWGTGR.[A]			7.40317e-07	0	2	2	5	P10664; P49626	P10664 [56-69]; P49626 [56-69]	0	1444.66	High	High	High	High	High	High	2.009e-06	5.508e-06	3.025e-09	55	[56-69]
	FALSE	High	[R].MFAPTKTWR.[K]			0.00067595	0.000110369	2	2	1	P10664; P49626	P10664 [99-107]; P49626 [99-107]	1	1137.59	Not Found	Not Found	High	n/a	n/a	High			8.647e-05		[99-107]
	FALSE	High	[M].SRPQVTVHSLTGEATANALPLPAVFSAPIRPDIVHTVFTSVNK.[N]			0.00281315	0.000375356	2	2	1	P10664; P49626	P10664 [2-44]; P49626 [2-44]	0	4538.45	Not Found	High	Not Found	n/a	High	n/a		0.002121			[2-44]
	FALSE	High	[R].SGQGAFGNMCR.[G]			0.00345208	0.000460491	2	2	2	P10664; P49626	P10664 [85-95]; P49626 [85-95]	0	1127.47	Not Found	High	High	n/a	High	High		0.002598	0.002571		[85-95]
	FALSE	High	[R].SGQGAFGNMCR.[G]	1xOxidation [M9]		0.0113282	0.00134055	2	2	2	P10664; P49626	P10664 [85-95]; P49626 [85-95]	0	1143.47	Not Found	High	High	n/a	High	High		0.009095	0.05864		[85-95]
FALSE	High	Master Protein	P49626	60S ribosomal protein L4-B OS=Saccharomyces cerevisiae (strain ATCC 204508 / S288c) GN=RPL4B PE=1 SV=2	0	303.108	69	21	140	2	1	362	39	10.64	876	2232	1599	16	20	21	Pf00573, Pf14374	851575	YDR012W	RPL4B	High	High	High
	Checked	Confidence	Annotated Sequence	Modifications	Modifications in Master Proteins	Qvality PEP	Qvality q-value	# Protein Groups	# Proteins	# PSMs	Master Protein Accessions	Positions in Master Proteins	# Missed Cleavages	Theo. MH+ [Da]	Found in Sample: [S1] F1: Sample	Found in Sample: [S2] F2: Sample	Found in Sample: [S3] F3: Sample	Confidence (by Search Engine): A4 Mascot	Confidence (by Search Engine): B4 Mascot	Confidence (by Search Engine): C4 Mascot	Percolator PEP (by Search Engine): A4 Mascot	Percolator PEP (by Search Engine): B4 Mascot	Percolator PEP (by Search Engine): C4 Mascot	Ions Score (by Search Engine): A4 Mascot	Positions in Protein	Peptide Group Modifications in Protein
	FALSE	High	[R].NVPGVETANVASLNLLQLAPGAHLGR.[F]			5.60058e-14	0	2	2	8	P10664; P49626	P10664 [221-246]; P49626 [221-246]	0	2611.43	High	High	High	High	High	High	1.187e-16	1.159e-12	8.989e-10	89	[221-246]
	FALSE	High	[K].LDQVWGSETVASSK.[V]			1.4884e-07	0	2	2	5	P10664; P49626	P10664 [258-271]; P49626 [258-271]	0	1506.74	High	High	High	High	High	High	0.0007908	2.756e-07	2.744e-08	37	[258-271]
	FALSE	High	[K].IPEIPLVVSTDLESIQK.[T]			4.15579e-10	0	2	2	8	P10664; P49626	P10664 [145-161]; P49626 [145-161]	0	1881.06	High	High	High	High	High	High	1.986e-09	1.634e-09	4.247e-14	104	[145-161]
	FALSE	High	[R].IINSSEIQSAIRPAGQATQKR.[T]			7.7334e-06	0	2	2	7	P10664; P49626	P10664 [289-309]; P49626 [289-309]	1	2268.24	High	High	High	High	High	High	8.433e-07	0.0004226	1.001e-07	60	[289-309]
	FALSE	High	[R].IINSSEIQSAIRPAGQATQK.[R]			5.77789e-10	0	2	2	4	P10664; P49626	P10664 [289-308]; P49626 [289-308]	0	2112.14	High	High	High	High	High	High	3.877e-07	1.673e-09	8.215e-12	49	[289-308]
	FALSE	High	[K].VGYTLPSHIISTSDVTR.[I]			3.29972e-08	0	2	2	8	P10664; P49626	P10664 [272-288]; P49626 [272-288]	0	1845.97	High	High	High	High	High	High	2.876e-05	6.904e-08	0.0001479	39	[272-288]
	FALSE	High	[R].VEKIPEIPLVVSTDLESIQK.[T]			8.89039e-10	0	2	2	3	P10664; P49626	P10664 [142-161]; P49626 [142-161]	1	2237.26	Not Found	High	High	n/a	High	High		4.756e-06	1.314e-07		[142-161]
	FALSE	High	[R].YATASAIAATAVASLVLAR.[G]			9.35274e-10	0	2	2	24	P10664; P49626	P10664 [120-138]; P49626 [120-138]	0	1820.03	High	High	High	High	High	High	2.79e-09	6.674e-08	7.357e-12	83	[120-138]
	FALSE	High	[K].RYATASAIAATAVASLVLAR.[G]			7.33783e-10	0	2	2	3	P10664; P49626	P10664 [119-138]; P49626 [119-138]	1	1976.13	High	High	High	High	High	High	0.01314	2.084e-09	6.253e-12	21	[119-138]
	FALSE	High	[R].RGPLVVYAEDNGIVK.[A]			2.63758e-07	0	2	2	5	P10664; P49626	P10664 [203-217]; P49626 [203-217]	1	1629.9	High	High	High	High	High	High	6.151e-08	5.985e-05	6.482e-10	68	[203-217]
	FALSE	High	[K].TGTKPAAVFAETLKHD.[-]			0.000242625	0	1	1	3	P49626	P49626 [347-362]	1	1685.89	High	High	High	High	High	High	0.08004	0.0002404	0.0002168	20	[347-362]
	FALSE	High	[M].SRPQVTVHSLTGEATANALPLPAVFSAPIRPDIVHTVFTSVNK.[N]	1xAcetyl [N-Term]	P10664 1xAcetyl [N-Term]; P49626 1xAcetyl [N-Term]	5.29984e-09	0	2	2	9	P10664; P49626	P10664 [2-44]; P49626 [2-44]	0	4580.46	Not Found	High	High	n/a	High	High		1.284e-08	4.956e-12		[2-44]	1xAcetyl [N-Term]
	FALSE	High	[R].FVIWTEAAFTKLDQVWGSETVASSK.[V]			4.55606e-14	0	2	2	14	P10664; P49626	P10664 [247-271]; P49626 [247-271]	1	2800.42	High	High	High	High	High	High	8.389e-12	2.828e-13	5.109e-14	76	[247-271]
	FALSE	High	[R].FVIWTEAAFTK.[L]			2.03318e-06	0	2	2	10	P10664; P49626	P10664 [247-257]; P49626 [247-257]	0	1312.69	High	High	High	High	High	High	8.378e-06	8.614e-06	1.367e-08	65	[247-257]
	FALSE	High	[R].GPLVVYAEDNGIVK.[A]			1.1805e-07	0	2	2	5	P10664; P49626	P10664 [204-217]; P49626 [204-217]	0	1473.79	High	High	High	High	High	High	8.995e-08	2.229e-07	8.769e-06	70	[204-217]
	FALSE	High	[K].AVGAHSDLLK.[V]			2.27315e-05	0	2	2	3	P10664; P49626	P10664 [171-180]; P49626 [171-180]	0	1010.56	High	High	High	High	High	High	7.281e-06	0.0001498	5.022e-07	68	[171-180]
	FALSE	High	[R].GHRVEKIPEIPLVVSTDLESIQK.[T]			2.12016e-09	0	2	2	7	P10664; P49626	P10664 [139-161]; P49626 [139-161]	2	2587.45	High	High	High	High	High	High	8.745e-07	0.0002662	7.174e-08	39	[139-161]
	FALSE	High	[K].AGHQTSAESWGTGR.[A]			7.40317e-07	0	2	2	5	P10664; P49626	P10664 [56-69]; P49626 [56-69]	0	1444.66	High	High	High	High	High	High	2.009e-06	5.508e-06	3.025e-09	55	[56-69]
	FALSE	High	[R].MFAPTKTWR.[K]			0.00067595	0.000110369	2	2	1	P10664; P49626	P10664 [99-107]; P49626 [99-107]	1	1137.59	Not Found	Not Found	High	n/a	n/a	High			8.647e-05		[99-107]
	FALSE	High	[K].TGTKPAAVFAETLK.[H]			0.000392488	0.000110369	1	1	3	P49626	P49626 [347-360]	0	1433.8	Not Found	High	High	Medium	High	High	0.1368	0.0003665	0.01185	15	[347-360]
	FALSE	High	[M].SRPQVTVHSLTGEATANALPLPAVFSAPIRPDIVHTVFTSVNK.[N]			0.00281315	0.000375356	2	2	1	P10664; P49626	P10664 [2-44]; P49626 [2-44]	0	4538.45	Not Found	High	Not Found	n/a	High	n/a		0.002121			[2-44]
	FALSE	High	[R].SGQGAFGNMCR.[G]			0.00345208	0.000460491	2	2	2	P10664; P49626	P10664 [85-95]; P49626 [85-95]	0	1127.47	Not Found	High	High	n/a	High	High		0.002598	0.002571		[85-95]
	FALSE	High	[R].SGQGAFGNMCR.[G]	1xOxidation [M9]		0.0113282	0.00134055	2	2	2	P10664; P49626	P10664 [85-95]; P49626 [85-95]	0	1143.47	Not Found	High	High	n/a	High	High		0.009095	0.05864		[85-95]
FALSE	High	Master Protein	P04051	DNA-directed RNA polymerase III subunit RPC1 OS=Saccharomyces cerevisiae (strain ATCC 204508 / S288c) GN=RPO31 PE=1 SV=1	0	289.777	47	55	80	55	1	1460	162.2	8.24	25	2216	59	1	54	9	Pf00623, Pf04983, Pf04997, Pf04998, Pf05000	854283	YOR116C	RPO31	High	High	High
	Checked	Confidence	Annotated Sequence	Modifications	Modifications in Master Proteins	Qvality PEP	Qvality q-value	# Protein Groups	# Proteins	# PSMs	Master Protein Accessions	Positions in Master Proteins	# Missed Cleavages	Theo. MH+ [Da]	Found in Sample: [S1] F1: Sample	Found in Sample: [S2] F2: Sample	Found in Sample: [S3] F3: Sample	Confidence (by Search Engine): A4 Mascot	Confidence (by Search Engine): B4 Mascot	Confidence (by Search Engine): C4 Mascot	Percolator PEP (by Search Engine): A4 Mascot	Percolator PEP (by Search Engine): B4 Mascot	Percolator PEP (by Search Engine): C4 Mascot	Ions Score (by Search Engine): A4 Mascot	Positions in Protein	Peptide Group Modifications in Protein
	FALSE	High	[K].LTEIVWTSSLIK.[A]			7.11564e-06	0	1	1	1	P04051	P04051 [289-300]	0	1389.8	Not Found	High	Not Found	n/a	High	n/a		9.636e-06			[289-300]
	FALSE	High	[R].NSFFSGLSPPEFLFHAISGR.[E]			1.69901e-10	0	1	1	4	P04051	P04051 [850-869]	0	2210.1	Not Found	High	High	n/a	High	High		5.432e-10	0.01147		[850-869]
	FALSE	High	[R].LEPGTAIGAIGAQSIGEPGTQMTLK.[T]			3.49656e-08	0	1	1	1	P04051	P04051 [1083-1107]	0	2440.28	Not Found	High	Not Found	n/a	High	n/a		7.26e-08			[1083-1107]
	FALSE	High	[R].IKGLEFSALSAADIVAQSEVEVSTR.[D]			3.18409e-07	0	1	1	1	P04051	P04051 [13-37]	1	2620.38	Not Found	High	Not Found	n/a	High	n/a		5.533e-07			[13-37]
	FALSE	High	[R].IAINVFPEGYK.[A]			1.58326e-05	0	1	1	1	P04051	P04051 [1230-1240]	0	1250.68	Not Found	High	Not Found	n/a	High	n/a		2.009e-05			[1230-1240]
	FALSE	High	[R].IDLGTIDKLQLELTIEDIAVAITR.[A]			1.16409e-05	0	1	1	3	P04051	P04051 [1188-1211]	1	2653.5	Not Found	High	Not Found	n/a	High	n/a		1.513e-05			[1188-1211]
	FALSE	High	[K].IQASDVNIIGKDR.[I]			2.47225e-06	0	1	1	1	P04051	P04051 [1217-1229]	1	1428.78	Not Found	High	Not Found	n/a	High	n/a		3.641e-06			[1217-1229]
	FALSE	High	[K].LQELIVNGPNVHPGANYLLK.[R]			3.4571e-05	0	1	1	1	P04051	P04051 [416-435]	0	2189.21	Not Found	High	Not Found	n/a	High	n/a		4.1e-05			[416-435]
	FALSE	High	[K].VISTPIINAVLVNDNDER.[A]			5.16719e-09	0	1	1	2	P04051	P04051 [1135-1152]	0	1982.06	Not Found	High	Not Found	n/a	High	n/a		1.253e-08			[1135-1152]
	FALSE	High	[K].TTDHLFDAAFYMK.[K]			1.18909e-07	0	1	1	2	P04051	P04051 [1392-1404]	0	1559.72	Not Found	High	Not Found	n/a	High	n/a		0.000162			[1392-1404]
	FALSE	High	[R].TTTNHVLEVFSVLGIEAAR.[Y]			8.31271e-07	0	1	1	1	P04051	P04051 [1314-1332]	0	2057.1	Not Found	High	Not Found	n/a	High	n/a		1.34e-06			[1314-1332]
	FALSE	High	[R].TSANGIVQFTYGGDGLDPLEMEGNAQPVNFNR.[S]			3.13578e-05	0	1	1	1	P04051	P04051 [906-937]	0	3411.59	Not Found	High	Not Found	n/a	High	n/a		3.759e-05			[906-937]
	FALSE	High	[R].TVISPDPNLSIDEVAVPDRVAK.[V]			1.94581e-07	0	1	1	1	P04051	P04051 [379-400]	1	2335.25	Not Found	High	Not Found	n/a	High	n/a		3.527e-07			[379-400]
	FALSE	High	[R].TVISPDPNLSIDEVAVPDR.[V]			3.43193e-09	0	1	1	3	P04051	P04051 [379-397]	0	2037.05	Not Found	High	High	n/a	High	High		8.593e-09	0.008085		[379-397]
	FALSE	High	[K].SGEPIIAATQDFITGSYLISHK.[D]			9.64319e-07	0	1	1	1	P04051	P04051 [546-567]	0	2348.21	Not Found	High	Not Found	n/a	High	n/a		1.533e-06			[546-567]
	FALSE	High	[K].SLPNEMSQNDGFVIIR.[G]			7.4801e-08	0	1	1	2	P04051	P04051 [640-655]	0	1819.9	Not Found	High	Not Found	n/a	High	n/a		1.461e-07			[640-655]
	FALSE	High	[K].QVFSLLIKPNHNSPVVINLDAK.[N]			2.82667e-06	0	1	1	1	P04051	P04051 [608-629]	0	2446.38	Not Found	High	Not Found	n/a	High	n/a		4.128e-06			[608-629]
	FALSE	High	[K].SADCELLGIDATVPSGRPETYIWR.[Y]			1.64753e-05	0	1	1	1	P04051	P04051 [236-259]	0	2649.3	Not Found	High	Not Found	n/a	High	n/a		2.084e-05			[236-259]
	FALSE	High	[K].TAETGYMSR.[R]			7.14144e-06	0	1	1	1	P04051	P04051 [879-887]	0	1015.45	Not Found	High	Not Found	n/a	High	n/a		9.651e-06			[879-887]
	FALSE	High	[K].TLLSDVAFYVQDVYKDNLSFIQVR.[I]			4.46303e-12	0	1	1	2	P04051	P04051 [1164-1187]	1	2833.48	Not Found	High	Not Found	n/a	High	n/a		1.913e-11			[1164-1187]
	FALSE	High	[R].SWDHAYNITFNNQDKGLLPYAIMETANEILGPLEER.[L]			5.87676e-05	0	1	1	1	P04051	P04051 [938-973]	1	4163.02	Not Found	High	Not Found	n/a	High	n/a		6.667e-05			[938-973]
	FALSE	High	[K].GSTLNVSQMVAVVGQQIISGNR.[V]			1.04811e-05	0	1	1	1	P04051	P04051 [801-822]	0	2258.19	Not Found	High	Not Found	n/a	High	n/a		1.373e-05			[801-822]
	FALSE	High	[K].GSTLNVSQMVAVVGQQIISGNRVPDGFQDR.[S]			8.28396e-06	0	1	1	1	P04051	P04051 [801-830]	1	3172.62	Not Found	High	Not Found	n/a	High	n/a		1.109e-05			[801-830]
	FALSE	High	[K].GLEFSALSAADIVAQSEVEVSTR.[D]			1.79484e-09	0	1	1	1	P04051	P04051 [15-37]	0	2379.2	Not Found	High	Not Found	n/a	High	n/a		4.739e-09			[15-37]
	FALSE	High	[R].GFSIGINDVTPADDLK.[Q]			3.13316e-10	0	1	1	1	P04051	P04051 [709-724]	0	1661.84	Not Found	High	Not Found	n/a	High	n/a		9.52e-10			[709-724]
	FALSE	High	[R].GFSIGINDVTPADDLKQK.[K]			3.12695e-07	0	1	1	1	P04051	P04051 [709-726]	1	1917.99	Not Found	High	Not Found	n/a	High	n/a		5.454e-07			[709-726]
	FALSE	High	[R].GMLGLLEPPAKELQGIDPDETVPDNVK.[T]			7.26884e-05	0	1	1	3	P04051	P04051 [1027-1053]	1	2875.48	Not Found	High	High	n/a	High	High		8.086e-05	0.03486		[1027-1053]
	FALSE	High	[K].GLLPYAIMETANEILGPLEER.[L]			2.03112e-08	0	1	1	4	P04051	P04051 [953-973]	0	2329.21	Not Found	High	High	n/a	High	High		4.419e-08	0.003749		[953-973]
	FALSE	High	[K].FLEIALFK.[Y]			2.50625e-05	0	1	1	1	P04051	P04051 [1070-1077]	0	980.582	Not Found	High	Not Found	n/a	High	n/a		3.054e-05			[1070-1077]
	FALSE	High	[R].HKLQELIVNGPNVHPGANYLLK.[R]			0.000196802	0	1	1	1	P04051	P04051 [414-435]	1	2454.36	Not Found	High	Not Found	n/a	High	n/a		0.0001995			[414-435]
	FALSE	High	[R].HIQLLGDVMTYKGEVLGITR.[F]			9.92152e-08	0	1	1	2	P04051	P04051 [1354-1373]	1	2243.22	Not Found	High	Not Found	n/a	High	n/a		1.9e-07			[1354-1373]
	FALSE	High	[R].HLEDGDVVLFNR.[Q]			0.000215082	0	1	1	3	P04051	P04051 [465-476]	0	1413.71	Not Found	High	High	n/a	High	High		0.0002541	0.008407		[465-476]
	FALSE	High	[K].GEVLGITR.[F]			0.0009683	0.000110369	1	1	1	P04051	P04051 [1366-1373]	0	844.489	Not Found	High	Not Found	n/a	High	n/a		0.0008029			[1366-1373]
	FALSE	High	[K].SAPEKDIWVGEWK.[E]			0.000885052	0.000110369	1	1	1	P04051	P04051 [190-202]	1	1544.77	Not Found	High	Not Found	n/a	High	n/a		0.0007428			[190-202]
	FALSE	High	[K].LKIQASDVNIIGK.[D]			0.00038706	0.000110369	1	1	1	P04051	P04051 [1215-1227]	1	1398.83	Not Found	High	Not Found	n/a	High	n/a		0.0003627			[1215-1227]
	FALSE	High	[K].LQELIVNGPNVHPGANYLLKR.[N]			0.000995462	0.000110369	1	1	1	P04051	P04051 [416-436]	1	2345.31	Not Found	High	Not Found	n/a	High	n/a		0.0008215			[416-436]
	FALSE	High	[K].NLQIGDVVERHLEDGDVVLFNR.[Q]			0.00157292	0.000201281	1	1	1	P04051	P04051 [455-476]	1	2537.31	Not Found	High	Not Found	n/a	High	n/a		0.001231			[455-476]
	FALSE	High	[R].DLFDLEKDR.[A]			0.00163433	0.000201281	1	1	2	P04051	P04051 [38-46]	1	1150.57	Not Found	High	High	n/a	High	High		0.001274	0.0005993		[38-46]
	FALSE	High	[K].TLLSDVAFYVQDVYK.[D]			0.00172806	0.000201281	1	1	2	P04051	P04051 [1164-1178]	0	1760.91	Not Found	High	Not Found	n/a	High	n/a		0.001342			[1164-1178]
	FALSE	High	[K].VLTYPEK.[V]			0.00186598	0.000201281	1	1	1	P04051	P04051 [401-407]	0	849.472	Not Found	High	Not Found	n/a	High	n/a		0.00144			[401-407]
	FALSE	High	[R].GSQILSGVMDK.[S]			0.00120408	0.000201281	1	1	2	P04051	P04051 [656-666]	0	1134.58	Not Found	High	High	n/a	High	High		0.0009708	0.03712		[656-666]
	FALSE	High	[K].LALPVFHIGYFK.[A]			0.00108161	0.000201281	1	1	1	P04051	P04051 [86-97]	0	1404.8	Not Found	High	Not Found	n/a	High	n/a		0.000884			[86-97]
	FALSE	High	[R].DSVLQLASFEK.[T]			0.00325085	0.000460491	1	1	1	P04051	P04051 [1381-1391]	0	1236.65	Not Found	High	Not Found	n/a	High	n/a		0.002446			[1381-1391]
	FALSE	High	[K].EVVVSETPKR.[I]			0.00351364	0.000552124	1	1	1	P04051	P04051 [3-12]	1	1143.64	Not Found	High	Not Found	n/a	High	n/a		0.002636			[3-12]
	FALSE	High	[R].HIQLLGDVMTYK.[G]			0.00431723	0.00070187	1	1	1	P04051	P04051 [1354-1365]	0	1417.75	Not Found	High	Not Found	n/a	High	n/a		0.003265			[1354-1365]
	FALSE	High	[K].NLQIGDVVER.[H]			0.00670777	0.000837749	1	1	3	P04051	P04051 [455-464]	0	1142.62	High	High	High	High	High	High	0.005363	0.006528	0.002833	25	[455-464]
	FALSE	High	[K].AEYVDQYDAERDFYHSLR.[E]			0.00810211	0.000973323	1	1	1	P04051	P04051 [992-1009]	1	2277.02	Not Found	High	Not Found	n/a	High	n/a		0.006367			[992-1009]
	FALSE	High	[K].TAETGYMSR.[R]	1xOxidation [M7]		0.00945377	0.00120473	1	1	1	P04051	P04051 [879-887]	0	1031.45	Not Found	High	Not Found	n/a	High	n/a		0.007521			[879-887]
	FALSE	High	[K].SISTSAKEPSENDVFYR.[M]			0.0138522	0.00153807	1	1	1	P04051	P04051 [1243-1259]	1	1929.92	Not Found	High	Not Found	n/a	High	n/a		0.01122			[1243-1259]
	FALSE	High	[K].ELQGIDPDETVPDNVK.[T]			0.0139087	0.00153807	1	1	1	P04051	P04051 [1038-1053]	0	1768.86	Not Found	High	Not Found	n/a	High	n/a		0.01127			[1038-1053]
	FALSE	High	[R].EGLVDTAVK.[T]			0.0146682	0.00160855	1	1	1	P04051	P04051 [870-878]	0	931.509	Not Found	Not Found	High	n/a	Medium	High		0.265	0.008001		[870-878]
	FALSE	High	[R].LSILSHYAK.[I]			0.0264963	0.00281028	1	1	1	P04051	P04051 [483-491]	0	1031.59	Not Found	High	Not Found	n/a	High	n/a		0.02135			[483-491]
	FALSE	High	[K].HSVFYTILR.[D]			0.0274309	0.00281028	1	1	1	P04051	P04051 [675-683]	0	1135.63	Not Found	High	Not Found	n/a	High	n/a		0.02208			[675-683]
	FALSE	High	[K].ATALANLR.[K]			0.0301923	0.0028482	1	1	1	P04051	P04051 [1016-1023]	0	829.489	Not Found	High	Not Found	n/a	High	n/a		0.02419			[1016-1023]
	FALSE	High	[K].GLPDISR.[A]			0.0328217	0.00297703	1	1	1	P04051	P04051 [1274-1280]	0	757.42	Not Found	High	Not Found	n/a	High	n/a		0.02613			[1274-1280]
	FALSE	High	[R].EDLNKAEYVDQYDAERDFYHSLR.[E]			0.0587209	0.00524673	1	1	1	P04051	P04051 [987-1009]	2	2876.31	Not Found	High	Not Found	n/a	High	n/a		0.04469			[987-1009]
FALSE	High	Master Protein	P26321	60S ribosomal protein L5 OS=Saccharomyces cerevisiae (strain ATCC 204508 / S288c) GN=RPL5 PE=1 SV=4	0	358.714	65	26	156	26	1	297	33.7	6.83	982	2181	1534	21	22	20	Pf00861, Pf14204, Pf14821	855972	YPL131W	RPL5	High	High	High
	Checked	Confidence	Annotated Sequence	Modifications	Modifications in Master Proteins	Qvality PEP	Qvality q-value	# Protein Groups	# Proteins	# PSMs	Master Protein Accessions	Positions in Master Proteins	# Missed Cleavages	Theo. MH+ [Da]	Found in Sample: [S1] F1: Sample	Found in Sample: [S2] F2: Sample	Found in Sample: [S3] F3: Sample	Confidence (by Search Engine): A4 Mascot	Confidence (by Search Engine): B4 Mascot	Confidence (by Search Engine): C4 Mascot	Percolator PEP (by Search Engine): A4 Mascot	Percolator PEP (by Search Engine): B4 Mascot	Percolator PEP (by Search Engine): C4 Mascot	Ions Score (by Search Engine): A4 Mascot	Positions in Protein	Peptide Group Modifications in Protein
	FALSE	High	[K].LGLDETYKGVEEVEGEYELTEAVEDGPRPFKVFLDIGLQR.[T]			1.96383e-10	0	1	1	12	P26321	P26321 [113-152]	2	4540.28	High	High	High	High	High	High	1.481e-09	6.192e-10	7.344e-13	39	[113-152]
	FALSE	High	[K].LGLDETYKGVEEVEGEYELTEAVEDGPRPFK.[V]			2.58094e-17	0	1	1	14	P26321	P26321 [113-143]	1	3498.68	High	High	High	High	High	High	1.082e-19	1.268e-13	4.26842e-16	64	[113-143]
	FALSE	High	[K].LGLDETYK.[G]			0.000226033	0	1	1	2	P26321	P26321 [113-120]	0	938.483	Not Found	High	High	Medium	High	High	0.1892	0.0002253	0.0008113	15	[113-120]
	FALSE	High	[K].VFLDIGLQR.[T]			0.000237527	0	1	1	8	P26321	P26321 [144-152]	0	1060.61	High	High	High	High	High	High	0.001719	0.0004629	1.711e-05	37	[144-152]
	FALSE	High	[R].VFGALKGASDGGLYVPHSENRFPGWDFETEEIDPELLR.[S]			1.24054e-09	0	1	1	4	P26321	P26321 [159-196]	2	4248.07	High	High	Not Found	High	High	n/a	3.303e-05	3.371e-09		19	[159-196]
	FALSE	High	[R].VFGALKGASDGGLYVPHSENR.[F]			0.0003486	0	1	1	4	P26321	P26321 [159-179]	1	2174.1	High	High	High	High	High	High	0.0001165	0.0008995	0.003855	18	[159-179]
	FALSE	High	[R].YGITHGLTNWAAAYATGLLIARR.[T]			4.35601e-05	0	1	1	3	P26321	P26321 [86-108]	1	2489.34	High	High	High	High	High	High	0.002702	5.082e-05	4.51e-05	28	[86-108]
	FALSE	High	[R].YGITHGLTNWAAAYATGLLIAR.[R]			5.9048e-10	0	1	1	9	P26321	P26321 [86-107]	0	2333.24	High	High	High	High	High	High	8.257e-12	1.125e-08	1.144e-11	73	[86-107]
	FALSE	High	[R].SYIFGGHVSQYMEELADDDEERFSELFK.[G]	1xOxidation [M12]		1.83325e-10	0	1	1	4	P26321	P26321 [197-224]	1	3357.49	High	High	High	High	High	High	1.067e-06	2.475e-06	1.253e-14	33	[197-224]
	FALSE	High	[R].SYIFGGHVSQYMEELADDDEERFSELFK.[G]			4.21779e-16	0	1	1	15	P26321	P26321 [197-224]	1	3341.49	High	High	High	High	High	High	1.946e-10	3.35e-11	8.588e-15	62	[197-224]
	FALSE	High	[R].SYIFGGHVSQYMEELADDDEER.[F]			8.95501e-10	0	1	1	2	P26321	P26321 [197-218]	0	2590.1	High	High	Not Found	High	High	n/a	6.906e-10	2.498e-09		66	[197-218]
	FALSE	High	[K].FTKEQYAAESK.[K]			2.87527e-05	0	1	1	6	P26321	P26321 [260-270]	1	1301.64	High	High	High	High	High	High	0.0001791	8.784e-05	1.96e-06	54	[260-270]
	FALSE	High	[K].GVEEVEGEYELTEAVEDGPRPFK.[V]			9.99363e-08	0	1	1	4	P26321	P26321 [121-143]	0	2579.21	High	High	High	High	High	High	3.961e-09	1.313e-06	9.88e-10	64	[121-143]
	FALSE	High	[K].GVEEVEGEYELTEAVEDGPRPFKVFLDIGLQR.[T]			3.20857e-06	0	1	1	1	P26321	P26321 [121-152]	1	3620.81	Not Found	Not Found	High	n/a	n/a	High			2.694e-08		[121-152]
	FALSE	High	[K].GASDGGLYVPHSENRFPGWDFETEEIDPELLR.[S]			1.27099e-11	0	1	1	11	P26321	P26321 [165-196]	1	3632.69	High	High	High	High	High	High	2.013e-07	4.998e-11	2.459e-12	27	[165-196]
	FALSE	High	[K].GASDGGLYVPHSENR.[F]			6.37836e-08	0	1	1	4	P26321	P26321 [165-179]	0	1558.72	High	High	High	High	High	High	9.506e-09	1.264e-07	4.121e-09	53	[165-179]
	FALSE	High	[R].FPGWDFETEEIDPELLR.[S]			1.51311e-10	0	1	1	18	P26321	P26321 [180-196]	0	2092.99	High	High	High	High	High	High	1.699e-08	4.874e-10	2.135e-14	86	[180-196]
	FALSE	High	[R].ADPAFKPTEK.[K]			0.000347383	0	1	1	2	P26321	P26321 [249-258]	0	1103.57	High	Not Found	High	High	n/a	High	0.0001692		3.067e-05	36	[249-258]
	FALSE	High	[R].FSELFKGYLADDIDADSLEDIYTSAHEAIR.[A]			3.39993e-06	0	1	1	3	P26321	P26321 [219-248]	1	3404.62	High	High	High	High	High	High	0.002034	4.893e-06	0.04776	19	[219-248]
	FALSE	High	[K].GYLADDIDADSLEDIYTSAHEAIR.[A]	1xPhospho [S11(100)]	P26321 1xPhospho [S235(100)]	2.51629e-07	0	1	1	1	P26321	P26321 [225-248]	0	2733.19	Not Found	High	Not Found	n/a	High	n/a		4.456e-07			[225-248]	1xPhospho [S235(100)]
	FALSE	High	[K].GYLADDIDADSLEDIYTSAHEAIRADPAFKPTEK.[K]			3.19295e-05	0	1	1	3	P26321	P26321 [225-258]	1	3737.78	High	Not Found	High	High	n/a	High	4.349e-05		8.347e-07	4	[225-258]
	FALSE	High	[K].GYLADDIDADSLEDIYTSAHEAIR.[A]			1.17356e-16	0	1	1	15	P26321	P26321 [225-248]	0	2653.23	High	High	High	High	High	High	7.08027e-20	2.37e-14	4.268e-16	169	[225-248]
	FALSE	High	[K].KFTKEQYAAESK.[K]			0.00114317	0.000201281	1	1	2	P26321	P26321 [259-270]	2	1429.73	Not Found	High	High	n/a	High	High		0.0009278	0.005626		[259-270]
	FALSE	High	[R].TLQKLGLDETYKGVEEVEGEYELTEAVEDGPRPFK.[V]			0.00192559	0.000286355	1	1	2	P26321	P26321 [109-143]	2	3968.97	High	High	Not Found	High	High	n/a	0.005977	0.001481		11	[109-143]
	FALSE	High	[R].FSELFK.[G]			0.0192302	0.00193698	1	1	3	P26321	P26321 [219-224]	0	770.408	High	High	Not Found	High	High	Medium	0.05208	0.02679	0.1589	43	[219-224]
	FALSE	High	[K].IAALAGQQ.[-]			0.0312705	0.0028482	1	1	2	P26321	P26321 [290-297]	0	771.436	Not Found	High	High	Medium	High	High	0.4166	0.1282	0.01992	30	[290-297]
	FALSE	High	[R].FQTPFR.[R]			0.0490389	0.00450521	1	1	1	P26321	P26321 [16-21]	0	795.415	Not Found	High	Not Found	Low	High	Low	0.8336	0.03781	0.5911	14	[16-21]
	FALSE	High	[K].FTKEQYAAESKK.[Y]			0.0556278	0.00493268	1	1	1	P26321	P26321 [260-271]	2	1429.73	High	Not Found	Not Found	High	n/a	n/a	0.03242			14	[260-271]
FALSE	High	Master Protein	P10964	DNA-directed RNA polymerase I subunit RPA190 OS=Saccharomyces cerevisiae (strain ATCC 204508 / S288c) GN=RPA190 PE=1 SV=2	0	429.01	53	63	147	61	1	1664	186.3	7.08	492	2041	1812	18	55	47	Pf00623, Pf04983, Pf04997, Pf04998, Pf05000	854519	YOR341W	RPA190	High	High	High
	Checked	Confidence	Annotated Sequence	Modifications	Modifications in Master Proteins	Qvality PEP	Qvality q-value	# Protein Groups	# Proteins	# PSMs	Master Protein Accessions	Positions in Master Proteins	# Missed Cleavages	Theo. MH+ [Da]	Found in Sample: [S1] F1: Sample	Found in Sample: [S2] F2: Sample	Found in Sample: [S3] F3: Sample	Confidence (by Search Engine): A4 Mascot	Confidence (by Search Engine): B4 Mascot	Confidence (by Search Engine): C4 Mascot	Percolator PEP (by Search Engine): A4 Mascot	Percolator PEP (by Search Engine): B4 Mascot	Percolator PEP (by Search Engine): C4 Mascot	Ions Score (by Search Engine): A4 Mascot	Positions in Protein	Peptide Group Modifications in Protein
	FALSE	High	[-].MDISKPVGSEITSVDFGILTAK.[E]	1xAcetyl [N-Term]	P10964 1xAcetyl [N-Term]	9.56342e-09	0	1	1	2	P10964	P10964 [1-22]	0	2350.22	Not Found	High	High	n/a	High	High		2.21e-08	5.357e-09		[1-22]	1xAcetyl [N-Term]
	FALSE	High	[K].IVTLPPTIFKPYPLWTGK.[Q]			7.98948e-06	0	1	1	1	P10964	P10964 [712-729]	0	2071.2	Not Found	High	Not Found	n/a	High	n/a		1.07e-05			[712-729]
	FALSE	High	[K].LTYPEPVTAYNIAELR.[Q]			5.82309e-09	0	1	1	6	P10964	P10964 [505-520]	0	1849.97	High	High	High	High	High	High	2.886e-05	1.397e-08	3.006e-11	42	[505-520]
	FALSE	High	[K].QAVSYDEPDEDEIETMR.[E]			6.53852e-09	0	1	1	2	P10964	P10964 [1380-1396]	0	2026.85	Not Found	High	High	n/a	High	High		1.556e-08	5.643e-07		[1380-1396]
	FALSE	High	[R].QAVINGPDKWPGATQIQNEDGSLVSLIGMSVEQR.[K]			4.55457e-08	0	1	1	5	P10964	P10964 [521-554]	1	3637.83	High	High	High	High	High	High	4.681e-09	2.453e-07	3.292e-06	86	[521-554]
	FALSE	High	[R].NTIVNEINNVFSR.[Y]			8.67056e-05	0	1	1	4	P10964	P10964 [1560-1572]	0	1519.79	Not Found	High	High	n/a	High	High		0.0001531	3.735e-06		[1560-1572]
	FALSE	High	[R].QGMETSTSSFMK.[M]			1.14738e-06	0	1	1	2	P10964	P10964 [1601-1612]	0	1333.58	Not Found	High	High	n/a	High	High		1.801e-06	1.853e-07		[1601-1612]
	FALSE	High	[K].QIITTVLLNVTPPDMPGINLISK.[N]			6.24816e-05	0	1	1	5	P10964	P10964 [730-752]	0	2477.4	Not Found	High	High	n/a	High	High		0.0005754	0.00753		[730-752]
	FALSE	High	[K].QLEGVHVSYDNSIR.[D]			0.000102292	0	1	1	3	P10964	P10964 [1026-1039]	0	1616.8	High	High	High	High	High	High	0.002223	0.0001106	0.0001096	10	[1026-1039]
	FALSE	High	[K].LGEEVHENSQNQLLSK.[V]			7.27187e-06	0	1	1	2	P10964	P10964 [373-388]	0	1824.91	Not Found	High	High	n/a	High	High		9.834e-06	3.744e-07		[373-388]
	FALSE	High	[K].KYNPSALIEHLDVESALK.[Y]			8.96484e-08	0	1	1	3	P10964	P10964 [1079-1096]	1	2027.08	High	High	Not Found	High	High	n/a	0.0003277	1.725e-07		26	[1079-1096]
	FALSE	High	[K].LNNVGTGSFDVLAK.[V]			1.04807e-06	0	1	1	2	P10964	P10964 [1646-1659]	0	1434.76	High	High	Not Found	High	High	n/a	6.723e-08	7.377e-06		69	[1646-1659]
	FALSE	High	[R].LMNAFVTIQNDVNAFIDSTKAQGR.[T]			1.89029e-05	0	1	1	2	P10964	P10964 [423-446]	1	2653.34	High	High	Not Found	High	High	n/a	0.0001858	2.359e-05		26	[423-446]
	FALSE	High	[R].LMNAFVTIQNDVNAFIDSTK.[A]	1xOxidation [M2]		0.0003486	0	1	1	2	P10964	P10964 [423-442]	0	2257.12	Not Found	High	High	n/a	High	High		0.0003307	0.08166		[423-442]
	FALSE	High	[R].LQTDVANSSSNSK.[R]			0.00015334	0	1	1	3	P10964	P10964 [1351-1363]	0	1350.65	High	High	High	High	High	High	0.0135	0.1151	8.818e-06	17	[1351-1363]
	FALSE	High	[K].VNAITSQVVSK.[C]			1.41553e-06	0	1	1	3	P10964	P10964 [900-910]	0	1145.65	High	High	High	High	High	High	0.06537	2.183e-06	2.287e-08	6	[900-910]
	FALSE	High	[R].VLVTEGVNFQAMWDQEAFIDVDGITSNDVAAVLK.[T]			1.69035e-06	0	1	1	2	P10964	P10964 [1518-1551]	0	3694.83	Not Found	High	High	n/a	High	High		0.112	1.038e-08		[1518-1551]
	FALSE	High	[K].VLLSEVIDKVIVTETTGTSNTAGGNAAR.[S]			3.90981e-09	0	1	1	3	P10964	P10964 [1261-1288]	1	2816.5	Not Found	High	High	n/a	High	High		0.001419	1.21e-12		[1261-1288]
	FALSE	High	[R].TTGPDIGVAVPR.[L]			2.99236e-08	0	1	1	3	P10964	P10964 [1339-1350]	0	1182.65	High	High	High	High	High	High	9.28e-10	9.862e-07	1.111e-07	98	[1339-1350]
	FALSE	High	[K].YLGSVSENFQDKLESFLDKNSK.[L]			2.95678e-10	0	1	1	3	P10964	P10964 [1132-1153]	2	2548.26	Not Found	High	High	n/a	High	High		9.024e-10	9.522e-12		[1132-1153]
	FALSE	High	[K].YLGSVSENFQDKLESFLDK.[N]			7.33783e-10	0	1	1	2	P10964	P10964 [1132-1150]	1	2219.09	Not Found	High	High	n/a	High	High		0.0009617	9.948e-14		[1132-1150]
	FALSE	High	[K].YNPSALIEHLDVESALK.[Y]			5.34129e-08	0	1	1	3	P10964	P10964 [1080-1096]	0	1898.99	High	High	High	High	High	High	3.792e-07	1.074e-07	1.874e-09	50	[1080-1096]
	FALSE	High	[K].SGILDAVTSSK.[V]			8.52611e-07	0	1	1	1	P10964	P10964 [889-899]	0	1077.58	Not Found	Not Found	High	n/a	n/a	High			3.728e-09		[889-899]
	FALSE	High	[K].SIVEANNNMNK.[V]			7.26884e-05	0	1	1	1	P10964	P10964 [1431-1441]	0	1233.59	Not Found	Not Found	High	n/a	n/a	High			2.866e-06		[1431-1441]
	FALSE	High	[R].SLINPGEAVGIIASQSVGEPSTQMTLNTFHFAGHGAANVTLGIPR.[L]			2.63758e-07	0	1	1	3	P10964	P10964 [1177-1221]	0	4560.33	Not Found	High	Not Found	n/a	High	n/a		4.66e-07			[1177-1221]
	FALSE	High	[R].RVPVMVSGK.[T]			1.72747e-06	0	1	1	1	P10964	P10964 [956-964]	1	972.566	Not Found	High	Not Found	Medium	High	Low	0.3588	2.627e-06	0.7324	25	[956-964]
	FALSE	High	[K].TGSTYILSTEVK.[N]			1.93969e-06	0	1	1	2	P10964	P10964 [310-321]	0	1298.68	Not Found	High	High	n/a	High	High		2.914e-06	4.457e-07		[310-321]
	FALSE	High	[K].TLPSFKPYETDAMAGGYVK.[G]			8.106e-06	0	1	1	1	P10964	P10964 [965-983]	0	2075.02	High	Not Found	Not Found	High	n/a	n/a	7.87e-07			39	[965-983]
	FALSE	High	[R].SVISPDPNIETNEIGVPPVFAVK.[L]			1.18539e-06	0	1	1	5	P10964	P10964 [482-504]	0	2422.29	High	High	High	High	High	High	1.166e-05	5.785e-06	6.093e-09	39	[482-504]
	FALSE	High	[K].ALANQLLTPSSNVSTHTLNK.[K]			3.41984e-05	0	1	1	2	P10964	P10964 [556-575]	0	2109.13	Not Found	High	High	n/a	High	High		4.067e-05	2.514e-06		[556-575]
	FALSE	High	[R].FFDNNEYSEEYDVSKEELQNVISNQFIHLLEAAIVK.[E]			7.2456e-06	0	1	1	3	P10964	P10964 [1296-1331]	1	4275.08	Not Found	High	High	n/a	High	High		9.801e-06	0.002373		[1296-1331]
	FALSE	High	[R].DLNDDLSK.[L]			0.000281413	0	1	1	3	P10964	P10964 [398-405]	0	919.437	High	High	High	High	High	High	0.02351	0.00106	2.217e-05	31	[398-405]
	FALSE	High	[R].GLIQDHISAGVWLTSK.[D]			2.6459e-05	0	1	1	1	P10964	P10964 [668-683]	0	1724.93	Not Found	Not Found	High	n/a	n/a	High			6.293e-07		[668-683]
	FALSE	High	[K].DISSTLLNELK.[S]			5.35079e-05	0	1	1	2	P10964	P10964 [172-182]	0	1232.67	High	High	Not Found	High	High	n/a	7.67e-06	0.0006942		55	[172-182]
	FALSE	High	[K].KLDGSNEASANDEESFDVGR.[N]			1.45713e-06	0	1	1	2	P10964	P10964 [283-302]	1	2139.94	Not Found	High	High	n/a	High	High		2.245e-06	0.003192		[283-302]
	FALSE	High	[R].DADGTLVQFMYGGDAIDITK.[E]			6.18943e-10	0	1	1	3	P10964	P10964 [1040-1059]	0	2130.01	Not Found	High	High	n/a	High	High		1.781e-09	2.479e-06		[1040-1059]
	FALSE	High	[R].AEALNLANTDSQYLTPTSGSPVR.[G]			5.78424e-08	0	1	1	4	P10964	P10964 [645-667]	0	2405.19	Not Found	High	High	n/a	High	High		1.57e-07	6.728e-11		[645-667]
	FALSE	High	[R].EGLIDTAVK.[T]			0.000270709	0	2	2	2	P10964; P04050	P10964 [1004-1012]; P04050 [822-830]	0	945.525	Not Found	High	High	Medium	High	High	0.2623	0.003061	2.086e-05	9	[1004-1012]
	FALSE	High	[K].ADSFFMDVLVVPPTR.[F]			1.55451e-07	0	1	1	4	P10964	P10964 [352-366]	0	1693.86	Not Found	High	High	n/a	High	High		2.865e-07	6.433e-08		[352-366]
	FALSE	High	[R].HLDLIADMMTR.[Q]			2.09174e-05	0	1	1	3	P10964	P10964 [1581-1591]	0	1315.65	Not Found	High	High	n/a	High	High		2.588e-05	1.921e-05		[1581-1591]
	FALSE	High	[K].AVLDNEREQLDSPSAR.[I]			0.000729326	0.000110369	1	1	2	P10964	P10964 [1625-1640]	1	1799.89	High	High	Not Found	High	High	n/a	0.001178	0.0006286		17	[1625-1640]
	FALSE	High	[R].KALANQLLTPSSNVSTHTLNK.[K]			0.000881998	0.000110369	1	1	1	P10964	P10964 [555-575]	1	2237.22	Not Found	High	Not Found	n/a	High	n/a		0.0007401			[555-575]
	FALSE	High	[K].QITNPTVLDNLGHPVSGGLYDLALGAFLR.[N]			0.000493507	0.000110369	1	1	3	P10964	P10964 [31-59]	0	3051.63	High	High	High	High	High	High	0.0008027	0.0004475	5.891e-05	14	[31-59]
	FALSE	High	[R].QGTYLAFNR.[Q]			0.00166885	0.000201281	1	1	1	P10964	P10964 [1592-1600]	0	1069.54	Not Found	High	Not Found	n/a	High	n/a		0.001298			[1592-1600]
	FALSE	High	[R].DNNKSGILDAVTSSK.[V]			0.00118342	0.000201281	1	1	2	P10964	P10964 [885-899]	1	1548.79	Not Found	High	High	n/a	High	High		0.0009576	0.0003054		[885-899]
	FALSE	High	[K].VIVTETTGTSNTAGGNAAR.[S]			0.00152974	0.000201281	1	1	1	P10964	P10964 [1270-1288]	0	1819.91	Not Found	High	Not Found	n/a	High	n/a		0.001201			[1270-1288]
	FALSE	High	[K].GSLENEVLFK.[D]			0.0011043	0.000201281	1	1	1	P10964	P10964 [763-772]	0	1135.6	Not Found	High	Not Found	n/a	High	n/a		0.0008998			[763-772]
	FALSE	High	[K].YGIVHSLHEVYGPEVAAK.[V]			0.00167468	0.000201281	1	1	1	P10964	P10964 [791-808]	0	1969.02	Not Found	High	Not Found	n/a	High	Medium		0.001304	0.3433		[791-808]
	FALSE	High	[K].IFETALNEK.[Q]			0.00104124	0.000201281	1	1	2	P10964	P10964 [251-259]	0	1064.56	Not Found	High	High	n/a	High	High		0.0008547	0.002533		[251-259]
	FALSE	High	[K].LLMVNIVEEICR.[K]			0.00138313	0.000201281	1	1	2	P10964	P10964 [1483-1494]	0	1431.77	Not Found	High	High	n/a	High	High		0.0011	0.0005849		[1483-1494]
	FALSE	High	[R].YAISVSFR.[H]			0.00194589	0.000286355	1	1	2	P10964	P10964 [1573-1580]	0	942.504	Not Found	High	High	n/a	High	High		0.001497	0.0009193		[1573-1580]
	FALSE	High	[K].VLTTSLLIRDLNDDLSK.[L]			0.0019391	0.000286355	1	1	1	P10964	P10964 [389-405]	1	1916.07	Not Found	High	Not Found	n/a	High	n/a		0.001488			[389-405]
	FALSE	High	[R].SEYVDMAIAK.[A]			0.00287326	0.000375356	1	1	1	P10964	P10964 [186-195]	0	1126.54	Not Found	Not Found	High	n/a	n/a	High			0.0008142		[186-195]
	FALSE	High	[K].VLTTSLLIR.[D]			0.00390763	0.000626293	1	1	3	P10964	P10964 [389-397]	0	1015.65	High	High	High	High	High	High	0.07762	0.002941	0.002304	21	[389-397]
	FALSE	High	[K].NILDTVFR.[K]			0.00455521	0.00070187	1	1	2	P10964	P10964 [322-329]	0	977.541	Not Found	High	High	n/a	High	High		0.003448	0.01355		[322-329]
	FALSE	High	[R].LMNAFVTIQNDVNAFIDSTK.[A]			0.00709548	0.00091312	1	1	2	P10964	P10964 [423-442]	0	2241.12	Not Found	Not Found	High	n/a	n/a	High			0.003069		[423-442]
	FALSE	High	[K].RSEYVDMAIAK.[A]			0.0106328	0.00126642	1	1	3	P10964	P10964 [185-195]	1	1282.65	Not Found	High	High	n/a	High	High		0.008504	0.08263		[185-195]
	FALSE	High	[R].DLNDDLSKLQK.[D]			0.0128771	0.00153807	1	1	2	P10964	P10964 [398-408]	1	1288.67	Not Found	High	High	n/a	High	High		0.01041	0.1324		[398-408]
	FALSE	High	[R].EIVMTASAAIK.[T]			0.0140226	0.00153807	1	1	2	P10964	P10964 [1224-1234]	0	1133.62	Not Found	High	High	n/a	High	High		0.01136	0.01177		[1224-1234]
	FALSE	High	[K].QLEGVHVSYDNSIRDADGTLVQFMYGGDAIDITK.[E]			0.0194754	0.00200465	1	1	1	P10964	P10964 [1026-1059]	1	3727.79	Not Found	Not Found	High	n/a	n/a	High			0.01136		[1026-1059]
	FALSE	High	[R].EAAAEVTNLDKDTPADDPELLK.[R]			0.033554	0.00304198	1	1	1	P10964	P10964 [856-877]	1	2355.16	Not Found	High	Not Found	n/a	High	n/a		0.02667			[856-877]
	FALSE	High	[K].TYGVEAAR.[N]			0.037487	0.00342541	1	1	1	P10964	P10964 [1552-1559]	0	866.437	Not Found	Not Found	High	n/a	n/a	High			0.02466		[1552-1559]
	FALSE	High	[RK].IQELLR.[DA]			0.0563853	0.00505635	2	2	6	P10964; P25847	P10964 [879-884]; P25847 [937-942]	0	771.472	High	High	High	High	High	High	0.03361	0.04547	0.03961	30	[879-884]
	FALSE	High	[K].KLDGSNEASANDEESFDVGRNPTTRPK.[T]			0.0808984	0.0071236	1	1	1	P10964	P10964 [283-309]	2	2934.38	Not Found	Not Found	High	n/a	Medium	High		0.405	0.06063		[283-309]
FALSE	High	Master Protein	A6ZPE5	Nucleolar protein 58 OS=Saccharomyces cerevisiae (strain YJM789) GN=NOP58 PE=3 SV=1	0	251.586	56	27	105	27	1	511	56.9	8.94	887	1796	922	19	26	23	Pf01798, Pf08060, Pf08156		SCY_5360		High	High	High
	Checked	Confidence	Annotated Sequence	Modifications	Modifications in Master Proteins	Qvality PEP	Qvality q-value	# Protein Groups	# Proteins	# PSMs	Master Protein Accessions	Positions in Master Proteins	# Missed Cleavages	Theo. MH+ [Da]	Found in Sample: [S1] F1: Sample	Found in Sample: [S2] F2: Sample	Found in Sample: [S3] F3: Sample	Confidence (by Search Engine): A4 Mascot	Confidence (by Search Engine): B4 Mascot	Confidence (by Search Engine): C4 Mascot	Percolator PEP (by Search Engine): A4 Mascot	Percolator PEP (by Search Engine): B4 Mascot	Percolator PEP (by Search Engine): C4 Mascot	Ions Score (by Search Engine): A4 Mascot	Positions in Protein	Peptide Group Modifications in Protein
	FALSE	High	[R].MKAIAPNLTQLVGELVGAR.[L]			7.51118e-07	0	1	2	3	A6ZPE5	A6ZPE5 [280-298]	1	1981.13	High	High	High	High	High	High	1.302e-07	1.505e-06	3.096e-09	69	[280-298]
	FALSE	High	[K].MSLGLAHSIGR.[H]			4.61499e-05	0	1	2	5	A6ZPE5	A6ZPE5 [139-149]	0	1141.61	High	High	High	High	High	High	6.242e-05	5.343e-05	1.854e-05	40	[139-149]
	FALSE	High	[K].LGLNFNVVSDAVTLDIYR.[A]			4.94745e-09	0	1	2	10	A6ZPE5	A6ZPE5 [101-118]	0	2009.07	High	High	High	High	High	High	1.014e-05	1.265e-08	4.38e-09	56	[101-118]
	FALSE	High	[R].LIAHSGSLISLAK.[S]			6.47648e-06	0	1	2	6	A6ZPE5	A6ZPE5 [299-311]	0	1309.78	High	High	High	High	High	High	6.013e-07	0.0005664	6.029e-06	47	[299-311]
	FALSE	High	[R].VKTAAEVSMGTEITQTDLDNINALAEQIVEFAAYREQLSNYLSAR.[M]			6.88657e-05	0	1	2	1	A6ZPE5	A6ZPE5 [235-279]	2	4973.48	Not Found	Not Found	High	n/a	n/a	High			2.643e-06		[235-279]
	FALSE	High	[R].VKTAAEVSMGTEITQTDLDNINALAEQIVEFAAYR.[E]			1.46169e-07	0	1	2	5	A6ZPE5	A6ZPE5 [235-269]	1	3811.91	Not Found	High	High	n/a	High	High		2.723e-06	2.689e-10		[235-269]
	FALSE	High	[R].YDALAEDRDDSGDIGLESR.[A]			4.05622e-08	0	1	2	4	A6ZPE5	A6ZPE5 [373-391]	1	2096.94	High	High	High	High	High	High	3.127e-08	4.115e-07	3.974e-11	51	[373-391]
	FALSE	High	[K].YGLLYHASLVGQATGK.[N]			1.26709e-10	0	1	2	4	A6ZPE5	A6ZPE5 [339-354]	0	1677.9	High	High	High	High	High	High	8.388e-08	4.139e-10	3.305e-05	66	[339-354]
	FALSE	High	[R].SKASETDLSEILPEEIEER.[V]			7.73196e-07	0	1	2	2	A6ZPE5	A6ZPE5 [216-234]	1	2175.07	Not Found	High	High	n/a	High	High		1.254e-06	0.03113		[216-234]
	FALSE	High	[K].TAAEVSMGTEITQTDLDNINALAEQIVEFAAYR.[E]	1xOxidation [M7]		1.618e-05	0	1	2	2	A6ZPE5	A6ZPE5 [237-269]	0	3600.74	Not Found	High	High	n/a	High	High		2.047e-05	0.04976		[237-269]
	FALSE	High	[K].TAAEVSMGTEITQTDLDNINALAEQIVEFAAYR.[E]			5.39371e-10	0	1	2	9	A6ZPE5	A6ZPE5 [237-269]	0	3584.74	Not Found	High	High	n/a	High	High		8.619e-07	6.286e-14		[237-269]
	FALSE	High	[K].SSSLIQDLDSSDKVLKEFK.[I]			4.77667e-07	0	1	2	2	A6ZPE5	A6ZPE5 [25-43]	2	2139.12	High	High	Not Found	High	High	n/a	1.482e-06	8.044e-07		37	[25-43]
	FALSE	High	[K].SSSLIQDLDSSDKVLK.[E]			2.85476e-08	0	1	2	4	A6ZPE5	A6ZPE5 [25-40]	1	1734.91	Not Found	High	High	n/a	High	High		6.732e-05	6.927e-09		[25-40]
	FALSE	High	[K].SSSLIQDLDSSDK.[V]			1.80986e-07	0	1	2	3	A6ZPE5	A6ZPE5 [25-37]	0	1394.66	High	High	High	High	High	High	0.0135	3.586e-06	3.699e-10	21	[25-37]
	FALSE	High	[K].SPASTIQILGAEK.[A]			6.86107e-07	0	1	2	3	A6ZPE5	A6ZPE5 [312-324]	0	1314.73	High	High	High	High	High	High	4.04e-08	0.09404	2.741e-07	74	[312-324]
	FALSE	High	[K].STLIVSETK.[L]			0.000208318	0	1	2	3	A6ZPE5	A6ZPE5 [85-93]	0	977.551	High	High	High	High	High	High	0.003881	0.0002099	0.001287	44	[85-93]
	FALSE	High	[K].AIAPNLTQLVGELVGAR.[L]			2.25725e-07	0	1	2	4	A6ZPE5	A6ZPE5 [282-298]	0	1721.99	High	High	High	High	High	High	1.058e-08	8.523e-06	0.01596	71	[282-298]
	FALSE	High	[R].AIKEYLPELLPGMSDNDLSK.[M]			2.03222e-07	0	1	2	1	A6ZPE5	A6ZPE5 [119-138]	1	2233.14	Not Found	High	Not Found	n/a	High	n/a		3.666e-07			[119-138]
	FALSE	High	[K].ASETDLSEILPEEIEERVK.[T]			0.000135785	0	1	2	3	A6ZPE5	A6ZPE5 [218-236]	1	2187.1	High	High	High	High	High	High	2.364e-05	0.002902	0.0003534	29	[218-236]
	FALSE	High	[K].ASETDLSEILPEEIEER.[V]			1.47071e-09	0	1	2	4	A6ZPE5	A6ZPE5 [218-234]	0	1959.94	High	High	High	High	High	High	2.47e-11	1.075e-08	7.023e-07	88	[218-234]
	FALSE	High	[K].EYLPELLPGMSDNDLSK.[M]			3.4872e-06	0	1	2	6	A6ZPE5	A6ZPE5 [122-138]	0	1920.93	High	High	High	High	High	High	0.0004058	5.008e-06	9.162e-05	29	[122-138]
	FALSE	High	[K].FNSAANALEEANSIIEGK.[V]			8.26018e-12	0	1	2	5	A6ZPE5	A6ZPE5 [50-67]	0	1877.92	High	High	High	High	High	High	6.563e-10	4.347e-10	4.268e-16	132	[50-67]
	FALSE	High	[M].AYVLTETSAGYALLK.[A]	1xAcetyl [N-Term]	A6ZPE5 1xAcetyl [N-Term]	1.88135e-09	0	1	2	5	A6ZPE5	A6ZPE5 [2-16]	0	1641.87	High	High	High	High	High	High	3.322e-11	6.59e-07	7.389e-08	95	[2-16]	1xAcetyl [N-Term]
	FALSE	High	[K].AAVSLRYDALAEDRDDSGDIGLESR.[A]			0.000126401	0	1	2	2	A6ZPE5	A6ZPE5 [367-391]	2	2694.3	Not Found	High	High	n/a	High	High		0.0001339	0.0001506		[367-391]
	FALSE	High	[K].IVTDSVAYAR.[I]			0.00044478	0.000110369	1	2	3	A6ZPE5	A6ZPE5 [198-207]	0	1094.58	High	High	High	High	High	High	0.0001766	0.0007665	4.515e-05	64	[198-207]
	FALSE	High	[R].EQLSNYLSAR.[M]			0.00199411	0.000286355	1	2	2	A6ZPE5	A6ZPE5 [270-279]	0	1180.6	High	High	Not Found	High	High	n/a	0.0006373	0.01675		38	[270-279]
	FALSE	High	[R].IILTMGIR.[S]			0.00404899	0.000626293	1	2	3	A6ZPE5	A6ZPE5 [208-215]	0	916.565	High	High	High	High	High	High	0.02444	0.00305	0.01661	48	[208-215]
	FALSE	High	[K].LLEEIKK.[D]			0.0192302	0.00193698	1	2	1	A6ZPE5	A6ZPE5 [75-81]	1	872.545	Not Found	High	Not Found	Low	High	Low	0.447	0.01562	0.7019	24	[75-81]
FALSE	High	Master Protein	P35169	Serine/threonine-protein kinase TOR1 OS=Saccharomyces cerevisiae (strain ATCC 204508 / S288c) GN=TOR1 PE=1 SV=3	0	312.046	38	67	124	62	1	2470	281	7.23	542	1786	1018	19	59	35	Pf00454, Pf02259, Pf02260, Pf08771, Pf11865, Pf13513	853529	YJR066W	TOR1	High	High	High
	Checked	Confidence	Annotated Sequence	Modifications	Modifications in Master Proteins	Qvality PEP	Qvality q-value	# Protein Groups	# Proteins	# PSMs	Master Protein Accessions	Positions in Master Proteins	# Missed Cleavages	Theo. MH+ [Da]	Found in Sample: [S1] F1: Sample	Found in Sample: [S2] F2: Sample	Found in Sample: [S3] F3: Sample	Confidence (by Search Engine): A4 Mascot	Confidence (by Search Engine): B4 Mascot	Confidence (by Search Engine): C4 Mascot	Percolator PEP (by Search Engine): A4 Mascot	Percolator PEP (by Search Engine): B4 Mascot	Percolator PEP (by Search Engine): C4 Mascot	Ions Score (by Search Engine): A4 Mascot	Positions in Protein	Peptide Group Modifications in Protein
	FALSE	High	[K].IYLKDLFPLIIK.[T]			7.01172e-05	0	1	1	3	P35169	P35169 [788-799]	1	1475.92	High	High	High	High	High	High	0.001267	7.833e-05	0.006965	34	[788-799]
	FALSE	High	[K].IVQMAEFTSGNLQR.[S]			5.93755e-06	0	1	1	3	P35169	P35169 [1079-1092]	0	1593.81	High	High	Not Found	High	High	n/a	5.421e-07	0.0001649		60	[1079-1092]
	FALSE	High	[R].NTNPDAILGSYLLATHFDKNWYK.[A]			3.80025e-08	0	1	1	1	P35169	P35169 [1728-1750]	1	2681.34	Not Found	High	Not Found	n/a	High	n/a		7.853e-08			[1728-1750]
	FALSE	High	[R].QIPQLQTLDLQHVSPQLLATHDLELAVPGTYFPGKPTIR.[I]			0.000122829	0	1	1	1	P35169	P35169 [2051-2089]	0	4335.35	Not Found	High	Not Found	n/a	High	n/a		0.0001303			[2051-2089]
	FALSE	High	[K].LLAITIADPLQDIR.[L]			9.45187e-05	0	1	1	1	P35169	P35169 [636-649]	0	1551.91	Not Found	High	Not Found	n/a	High	n/a		0.0001027			[636-649]
	FALSE	High	[R].IHSPVLVNQAELVSHELIR.[V]			4.82884e-07	0	1	1	1	P35169	P35169 [1937-1955]	0	2154.2	Not Found	High	Not Found	n/a	High	n/a		8.13e-07			[1937-1955]
	FALSE	High	[R].IHQPDPTVSNSLLSLLSDLGK.[A]			6.75514e-09	0	1	1	2	P35169	P35169 [1883-1903]	0	2234.2	Not Found	High	High	n/a	High	High		1.601e-08	2.293e-10		[1883-1903]
	FALSE	High	[K].LPINQSVLK.[S]			0.000189249	0	1	1	1	P35169	P35169 [1211-1219]	0	1011.62	Not Found	High	Not Found	n/a	High	n/a		0.0001924			[1211-1219]
	FALSE	High	[K].ILEANTTDYKPAEQMEAADAGVAK.[L]			8.07671e-06	0	1	1	2	P35169	P35169 [1187-1210]	0	2536.22	Not Found	High	High	n/a	High	High		1.821e-05	1.07e-07		[1187-1210]
	FALSE	High	[R].ILNNDVLPTK.[I]			1.32621e-06	0	1	1	2	P35169	P35169 [1177-1186]	0	1126.65	Not Found	High	High	n/a	High	High		2.056e-06	3.1e-06		[1177-1186]
	FALSE	High	[R].VAVLWHELWYEGLEDASR.[Q]			8.49087e-08	0	1	1	2	P35169	P35169 [1956-1973]	0	2173.07	Not Found	High	High	n/a	High	High		1.829e-07	1.191e-10		[1956-1973]
	FALSE	High	[K].SGLLGWVPNSDTFHVLIR.[E]			1.4184e-09	0	2	2	3	P35169; P32600	P35169 [2171-2188]; P32600 [2175-2192]	0	2011.08	High	High	High	High	High	High	2.364e-11	5.061e-09	3.952e-13	91	[2171-2188]
	FALSE	High	[K].SKDINNLNQAWDIYYNVFR.[K]			2.80628e-06	0	1	1	2	P35169	P35169 [2028-2046]	1	2373.16	Not Found	High	High	n/a	High	High		7.549e-06	2.206e-08		[2028-2046]
	FALSE	High	[R].SLHALGEWEQLSQLAAR.[K]			5.65991e-08	0	1	1	3	P35169	P35169 [1431-1447]	0	1908.99	High	High	High	High	High	High	3.109e-08	1.151e-06	6.507e-11	85	[1431-1447]
	FALSE	High	[K].TGESNDDNNDIKIIIQAFR.[M]			1.67036e-08	0	1	1	2	P35169	P35169 [552-570]	1	2163.07	Not Found	High	High	n/a	High	High		3.685e-08	0.06236		[552-570]
	FALSE	High	[R].TIGELSVVGGEDMK.[I]			1.60634e-05	0	1	1	3	P35169	P35169 [774-787]	0	1434.71	High	High	High	High	High	High	0.002764	2.035e-05	0.0001514	14	[774-787]
	FALSE	High	[K].ALNMLLEGGNDPSLPNTFK.[A]			0.00020465	0	1	1	1	P35169	P35169 [1623-1641]	0	2031.02	Not Found	High	Not Found	n/a	High	n/a		0.0002064			[1623-1641]
	FALSE	High	[K].FEPLFSVISSK.[Q]			0.000271665	0	1	1	3	P35169	P35169 [2093-2103]	0	1253.68	High	High	High	High	High	High	0.0003772	0.0006285	2.108e-05	45	[2093-2103]
	FALSE	High	[K].DINNLNQAWDIYYNVFR.[K]			4.96813e-08	0	1	1	4	P35169	P35169 [2030-2046]	0	2158.04	Not Found	High	High	n/a	High	High		1.006e-07	8.377e-08		[2030-2046]
	FALSE	High	[K].DINNLNQAWDIYYNVFRK.[I]			2.242e-06	0	1	1	1	P35169	P35169 [2030-2047]	1	2286.13	Not Found	High	Not Found	n/a	High	n/a		3.334e-06			[2030-2047]
	FALSE	High	[R].DLNDAYEWLNNYKK.[S]			1.39495e-05	0	1	1	2	P35169	P35169 [2014-2027]	1	1785.84	High	High	Not Found	High	High	n/a	0.0001177	1.789e-05		36	[2014-2027]
	FALSE	High	[R].DLLVTEISALINESYNR.[A]			1.42511e-07	0	1	1	6	P35169	P35169 [1517-1533]	0	1950.02	High	High	High	High	High	High	0.0001007	2.642e-07	3.412e-07	36	[1517-1533]
	FALSE	High	[R].FDGVVIGSNGDVNFKPILEK.[I]			6.9376e-06	0	1	1	3	P35169	P35169 [57-76]	0	2148.13	High	High	High	High	High	High	2.451e-05	9.4e-06	1.048e-05	27	[57-76]
	FALSE	High	[K].KIPLNIEHWVMLQMAPDYENLTLLQK.[I]			4.53246e-05	0	1	1	1	P35169	P35169 [2195-2220]	1	3137.65	Not Found	High	Not Found	n/a	High	n/a		5.27e-05			[2195-2220]
	FALSE	High	[K].AANNDMDMDRNVPLAPNLNVNMNMK.[M]			4.66523e-05	0	1	1	1	P35169	P35169 [16-40]	1	2802.28	Not Found	High	Not Found	n/a	High	n/a		5.406e-05			[16-40]
	FALSE	High	[R].KGAITVEEAANMEAEQQNETK.[N]			0.000222061	0	1	1	3	P35169	P35169 [2394-2414]	1	2291.08	High	High	High	High	High	High	4.31e-05	0.002957	0.008153	66	[2394-2414]
	FALSE	High	[R].FNELDVPEQVDKLIQQATSIER.[L]			4.80189e-05	0	1	1	2	P35169	P35169 [2437-2458]	1	2572.33	Not Found	High	High	n/a	High	High		0.0001088	1.542e-06		[2437-2458]
	FALSE	High	[R].FNELDVPEQVDK.[L]			0.000336616	0	1	1	3	P35169	P35169 [2437-2448]	0	1432.7	High	High	High	High	High	High	0.02079	0.0003214	0.02052	17	[2437-2448]
	FALSE	High	[K].FIKEPENSTIESLISINNQLNQTDAAIGILK.[H]			1.4391e-09	0	1	1	4	P35169	P35169 [1353-1383]	1	3413.82	High	High	High	High	High	High	0.00561	6.682e-06	2.714e-13	20	[1353-1383]
	FALSE	High	[R].HLDIQQYPAIPLSPK.[S]			2.41671e-08	0	2	2	3	P35169; P32600	P35169 [2156-2170]; P32600 [2160-2174]	0	1719.94	High	High	High	High	High	High	0.0003646	5.182e-08	0.003388	51	[2156-2170]
	FALSE	High	[K].FQDTSSTVASTALR.[T]			7.37793e-06	0	1	1	6	P35169	P35169 [760-773]	0	1483.74	High	High	High	High	High	High	7.027e-07	1.182e-05	2.671e-06	59	[760-773]
	FALSE	High	[K].AGDTSVSVTLGK.[M]			8.04753e-06	0	1	1	3	P35169	P35169 [1417-1428]	0	1134.6	High	High	High	High	High	High	5.121e-06	3.755e-05	1.067e-07	58	[1417-1428]
	FALSE	High	[K].LTEQTGIPLPLINPSELLR.[K]			0.000885052	0.000110369	1	1	3	P35169	P35169 [2375-2393]	0	2104.2	Not Found	High	High	Medium	High	High	0.1794	0.0007433	0.0002174	9	[2375-2393]
	FALSE	High	[K].MFSTLEPLHK.[H]			0.000447876	0.000110369	1	1	1	P35169	P35169 [1984-1993]	0	1202.62	Not Found	High	Not Found	Low	High	n/a	0.5244	0.0004115		10	[1984-1993]
	FALSE	High	[R].ELTSDYKEER.[K]			0.000457292	0.000110369	1	1	3	P35169	P35169 [80-89]	1	1269.6	High	High	High	High	High	High	0.002386	0.0004187	0.0003064	17	[80-89]
	FALSE	High	[R].LAHDLGLDPNNMIAQSVK.[L]			0.000367346	0.000110369	1	1	1	P35169	P35169 [1674-1691]	0	1936	High	Not Found	Not Found	High	n/a	n/a	8.016e-05			34	[1674-1691]
	FALSE	High	[R].QTVTLIGILGAIDPYR.[Q]			0.000825935	0.000110369	1	1	1	P35169	P35169 [856-871]	0	1729.98	Not Found	High	Not Found	n/a	High	Medium		0.0006991	0.3291		[856-871]
	FALSE	High	[K].LSSASTAPYVEEYTK.[L]			0.000925738	0.000110369	1	1	1	P35169	P35169 [1692-1706]	0	1645.8	Not Found	Not Found	High	n/a	n/a	High			0.0001415		[1692-1706]
	FALSE	High	[K].QDLQIWIK.[F]			0.00149296	0.000201281	1	1	1	P35169	P35169 [1599-1606]	0	1043.59	Not Found	High	Not Found	n/a	High	n/a		0.001175			[1599-1606]
	FALSE	High	[R].DLNDAYEWLNNYK.[K]			0.00134527	0.000201281	1	1	1	P35169	P35169 [2014-2026]	0	1657.75	Not Found	High	Not Found	n/a	High	n/a		0.001071			[2014-2026]
	FALSE	High	[K].AALSIIEK.[IM]			0.00141715	0.000201281	2	2	2	P35169; P32600	P35169 [1927-1934]; P32600 [1930-1937]	0	844.514	Not Found	High	High	Low	High	High	0.6329	0.001123	0.006228	6	[1927-1934]
	FALSE	High	[R].WEDALHAYNER.[E]			0.00111968	0.000201281	1	1	2	P35169	P35169 [1404-1414]	0	1403.63	High	High	Not Found	High	High	Medium	0.004267	0.0009122	0.1422	20	[1404-1414]
	FALSE	High	[K].LLAITIADPLQDIRLEVLK.[N]			0.00140735	0.000201281	1	1	1	P35169	P35169 [636-654]	1	2134.28	Not Found	High	Not Found	n/a	High	n/a		0.001115			[636-654]
	FALSE	High	[K].ETWFEKLER.[W]			0.00242663	0.000286355	1	1	2	P35169	P35169 [1395-1403]	1	1237.62	Not Found	High	High	Medium	High	High	0.2129	0.001836	0.002612	2	[1395-1403]
	FALSE	High	[R].FSLVEFVR.[I]			0.0031381	0.000460491	1	1	2	P35169	P35169 [579-586]	0	996.551	High	Not Found	High	High	n/a	High	0.01009		0.0009302	35	[579-586]
	FALSE	High	[K].HLGNEPQTLSEVSFQK.[S]			0.00422578	0.000626293	1	1	1	P35169	P35169 [1994-2009]	0	1813.91	Not Found	High	Not Found	n/a	High	n/a		0.003196			[1994-2009]
	FALSE	High	[R].IDGSILGSGSLTINGNRYPLELIQR.[H]			0.00479009	0.00070187	1	1	1	P35169	P35169 [1792-1816]	1	2686.45	Not Found	High	Not Found	n/a	High	n/a		0.003641			[1792-1816]
	FALSE	High	[R].TQIITEFEEIIK.[Y]			0.00485958	0.00070187	1	1	2	P35169	P35169 [1541-1552]	0	1463.8	Not Found	High	High	Low	High	High	0.6623	0.04864	0.001786	3	[1541-1552]
	FALSE	High	[K].DVDLFEMSSR.[I]			0.00427124	0.00070187	1	1	1	P35169	P35169 [1104-1113]	0	1198.54	Not Found	High	Not Found	n/a	High	n/a		0.003231			[1104-1113]
	FALSE	High	[K].QILDYIEHDLQTK.[F]			0.00549661	0.000837749	1	1	1	P35169	P35169 [429-441]	0	1615.83	Not Found	Not Found	High	n/a	n/a	High			0.002131		[429-441]
	FALSE	High	[R].LLFTALHDESFNIQSVAMELVGR.[L]			0.00593584	0.000837749	1	1	1	P35169	P35169 [672-694]	0	2590.33	Not Found	High	Not Found	n/a	High	n/a		0.004562			[672-694]
	FALSE	High	[K].AANNDMDMDR.[N]			0.00712221	0.00091312	1	1	1	P35169	P35169 [16-25]	0	1152.44	Not Found	High	Not Found	n/a	High	n/a		0.005554			[16-25]
	FALSE	High	[R].SSETWLERR.[T]			0.0154107	0.00166415	2	2	1	P35169; P32600	P35169 [2246-2254]; P32600 [2250-2258]	1	1163.58	Not Found	High	Not Found	n/a	High	n/a		0.01252			[2246-2254]
	FALSE	High	[R].NVPLAPNLNVNMNMK.[M]			0.0161285	0.00166415	1	1	2	P35169	P35169 [26-40]	0	1668.86	Not Found	High	High	Medium	High	High	0.1656	0.02716	0.009027	17	[26-40]
	FALSE	High	[K].ILEANTTDYKPAEQMEAADAGVAKLPINQSVLK.[S]			0.0170252	0.00172565	1	1	1	P35169	P35169 [1187-1219]	1	3528.83	Not Found	Not Found	High	n/a	n/a	High			0.009647		[1187-1219]
	FALSE	High	[R].SAIITIGK.[L]			0.0189083	0.00193698	1	1	1	P35169	P35169 [1093-1100]	0	802.503	Not Found	Not Found	High	n/a	n/a	High			0.01097		[1093-1100]
	FALSE	High	[K].NVDLWQR.[V]			0.0259297	0.00275214	1	1	2	P35169	P35169 [1580-1586]	0	930.479	Not Found	High	High	n/a	High	High		0.02092	0.07073		[1580-1586]
	FALSE	High	[K].LIQQATSIER.[L]			0.0275503	0.00281028	1	1	1	P35169	P35169 [2449-2458]	0	1158.65	Not Found	High	Not Found	n/a	High	Medium		0.02213	0.4395		[2449-2458]
	FALSE	High	[R].ITDKLTGNDIK.[R]			0.0269592	0.00281028	1	1	1	P35169	P35169 [2425-2435]	1	1217.67	Not Found	High	Not Found	n/a	High	n/a		0.02168			[2425-2435]
	FALSE	High	[R].SLAVMSMTGYILGLGDRHPSNLMLDR.[I]			0.0318252	0.00291371	2	2	1	P35169; P32600	P35169 [2260-2285]; P32600 [2264-2289]	1	2847.43	Not Found	High	Not Found	n/a	High	n/a		0.02537			[2260-2285]
	FALSE	High	[K].DVAKPYIEPLLNVLLPK.[F]			0.0358578	0.00342541	1	1	1	P35169	P35169 [743-759]	0	1922.14	Not Found	High	Not Found	n/a	High	n/a		0.02842			[743-759]
	FALSE	High	[K].TFQDQSNSFKR.[E]			0.0490389	0.00450521	1	1	1	P35169	P35169 [800-810]	1	1357.65	Not Found	Not Found	High	n/a	Medium	High		0.5508	0.03362		[800-810]
	FALSE	High	[R].AYSVIVR.[T]			0.0503802	0.00450521	1	1	1	P35169	P35169 [1534-1540]	0	807.472	Not Found	High	Not Found	Low	High	Medium	0.6728	0.03881	0.355	1	[1534-1540]
	FALSE	High	[K].GHEDIRQDSLVMQLFGLVNTLLK.[N]			0.0663298	0.00591622	1	1	1	P35169	P35169 [2125-2147]	1	2626.4	Not Found	High	Not Found	Low	High	n/a	0.8193	0.0501		7	[2125-2147]
	FALSE	High	[K].ALGQLAASSGYVIDPLLDYPELLGILVNILK.[T]			0.0729241	0.00658797	1	1	1	P35169	P35169 [816-846]	0	3268.84	Not Found	Not Found	High	n/a	n/a	High			0.05362		[816-846]
	FALSE	High	[R].IATQPNWR.[N]			0.0732539	0.00658797	1	1	1	P35169	P35169 [1720-1727]	0	985.521	Not Found	High	Not Found	Medium	High	n/a	0.363	0.05501		18	[1720-1727]
	FALSE	High	[K].GAITVEEAANMEAEQQNETK.[N]			0.107447	0.00887794	1	1	1	P35169	P35169 [2395-2414]	0	2162.99	Not Found	High	Not Found	n/a	High	n/a		0.08171			[2395-2414]
FALSE	High	Master Protein	P05750	40S ribosomal protein S3 OS=Saccharomyces cerevisiae (strain ATCC 204508 / S288c) GN=RPS3 PE=1 SV=5	0	239.558	70	25	95	25	1	240	26.5	9.41	675	1698	1201	17	23	20	Pf00189, Pf07650	855543	YNL178W	RPS3	High	High	High
	Checked	Confidence	Annotated Sequence	Modifications	Modifications in Master Proteins	Qvality PEP	Qvality q-value	# Protein Groups	# Proteins	# PSMs	Master Protein Accessions	Positions in Master Proteins	# Missed Cleavages	Theo. MH+ [Da]	Found in Sample: [S1] F1: Sample	Found in Sample: [S2] F2: Sample	Found in Sample: [S3] F3: Sample	Confidence (by Search Engine): A4 Mascot	Confidence (by Search Engine): B4 Mascot	Confidence (by Search Engine): C4 Mascot	Percolator PEP (by Search Engine): A4 Mascot	Percolator PEP (by Search Engine): B4 Mascot	Percolator PEP (by Search Engine): C4 Mascot	Ions Score (by Search Engine): A4 Mascot	Positions in Protein	Peptide Group Modifications in Protein
	FALSE	High	[K].LVADGVFYAELNEFFTRELAEEGYSGVEVR.[V]			2.23606e-11	0	1	1	4	P05750	P05750 [11-40]	1	3409.66	High	High	High	High	High	High	0.00898	8.424e-11	0.004652	19	[11-40]
	FALSE	High	[K].LVADGVFYAELNEFFTR.[E]			7.62764e-12	0	1	1	12	P05750	P05750 [11-27]	0	1990.99	High	High	High	High	High	High	1.465e-12	3.134e-11	1.05e-11	108	[11-27]
	FALSE	High	[R].INELTLLVQKR.[F]			1.47839e-06	0	1	1	4	P05750	P05750 [66-76]	1	1326.81	High	High	High	High	High	High	0.0002989	2.725e-05	0.0007146	51	[66-76]
	FALSE	High	[R].INELTLLVQK.[R]			6.08994e-06	0	1	1	3	P05750	P05750 [66-75]	0	1170.71	High	High	High	High	High	High	5.588e-07	0.0003299	3.078e-07	68	[66-75]
	FALSE	High	[R].TQDVLGENGR.[R]			0.000141742	0	1	1	3	P05750	P05750 [55-64]	0	1088.53	High	High	High	High	High	High	0.0007464	0.0001482	8.364e-05	38	[55-64]
	FALSE	High	[K].YAPGTIVLYAER.[V]			9.20075e-06	0	1	1	7	P05750	P05750 [79-90]	0	1352.72	High	High	High	High	High	High	5.373e-06	0.0006429	1.301e-07	59	[79-90]
	FALSE	High	[R].VTPTKTEVIIR.[A]			1.66551e-05	0	1	1	3	P05750	P05750 [41-51]	1	1256.76	Not Found	High	High	n/a	High	High		0.0001226	3.158e-07		[41-51]
	FALSE	High	[K].RKLVADGVFYAELNEFFTR.[E]			1.96701e-05	0	1	1	2	P05750	P05750 [9-27]	2	2275.19	High	High	Not Found	High	High	n/a	0.04692	2.449e-05		16	[9-27]
	FALSE	High	[K].ALPDAVTIIEPKEEEPILAPSVK.[D]			4.86394e-07	0	1	1	7	P05750	P05750 [201-223]	1	2459.36	High	High	High	High	High	High	7.239e-07	8.17e-07	2.479e-08	39	[201-223]
	FALSE	High	[K].ALPDAVTIIEPK.[E]			1.1391e-06	0	1	1	3	P05750	P05750 [201-212]	0	1266.73	High	High	High	High	High	High	2.557e-05	1.786e-06	7.96e-05	55	[201-212]
	FALSE	High	[K].FADGFLIHSGQPVNDFIDTATR.[H]			5.07612e-15	0	1	1	7	P05750	P05750 [152-173]	0	2421.18	High	High	High	High	High	High	4.637e-13	2.427e-12	1.867e-15	86	[152-173]
	FALSE	High	[R].GLSAVAQAESMK.[F]			1.63566e-05	0	1	1	1	P05750	P05750 [95-106]	0	1191.6	High	Not Found	Not Found	High	n/a	n/a	1.838e-06			72	[95-106]
	FALSE	High	[R].GLSAVAQAESMK.[F]	1xOxidation [M11]		1.24694e-05	0	1	1	2	P05750	P05750 [95-106]	0	1207.6	Not Found	High	High	n/a	High	High		1.614e-05	0.0003813		[95-106]
	FALSE	High	[R].GLSAVAQAESMKFK.[L]			0.000157785	0	1	1	4	P05750	P05750 [95-108]	1	1466.77	High	High	High	High	High	High	0.001155	0.0007224	9.182e-06	16	[95-108]
	FALSE	High	[R].ELAEEGYSGVEVR.[V]			1.90985e-08	0	1	1	7	P05750	P05750 [28-40]	0	1437.69	High	High	High	High	High	High	0.0001796	6.335e-08	1.29e-11	49	[28-40]
	FALSE	High	[R].FKYAPGTIVLYAER.[V]			1.5156e-07	0	1	1	4	P05750	P05750 [77-90]	1	1627.88	High	High	High	High	High	High	2.297e-05	0.0002606	2.837e-10	45	[77-90]
	FALSE	High	[K].DYRPAEETEAQAEPVEA.[-]			1.90402e-05	0	1	1	1	P05750	P05750 [224-240]	0	1904.85	Not Found	High	Not Found	n/a	High	n/a		2.379e-05			[224-240]
	FALSE	High	[R].KLVADGVFYAELNEFFTRELAEEGYSGVEVR.[V]			4.01019e-09	0	1	1	1	P05750	P05750 [10-40]	2	3537.75	Not Found	Not Found	High	n/a	n/a	High			1.255e-12		[10-40]
	FALSE	High	[R].KLVADGVFYAELNEFFTR.[E]			5.0589e-08	0	1	1	5	P05750	P05750 [10-27]	1	2119.09	High	High	High	High	High	High	7.26e-06	1.143e-06	1.392e-07	69	[10-27]
	FALSE	High	[K].EEEPILAPSVK.[D]			0.000754965	0.000110369	1	1	2	P05750	P05750 [213-223]	0	1211.65	High	High	Not Found	High	High	n/a	0.0003381	0.0006471		52	[213-223]
	FALSE	High	[K].LLNGLAIR.[R]			0.000460473	0.000110369	1	1	5	P05750	P05750 [109-116]	0	869.557	High	High	High	High	High	High	0.003678	0.003905	4.766e-05	40	[109-116]
	FALSE	High	[R].TQDVLGENGRR.[I]			0.00413639	0.000626293	1	1	3	P05750	P05750 [55-65]	1	1244.63	Not Found	High	High	Low	High	High	0.8647	0.005119	0.07104	14	[55-65]
	FALSE	High	[R].RINELTLLVQK.[R]			0.00518612	0.000837749	1	1	1	P05750	P05750 [65-75]	1	1326.81	Not Found	High	Not Found	Low	High	Low	0.7676	0.003957	0.6578	20	[65-75]
	FALSE	High	[R].FKYAPGTIVLYAERVQDR.[G]			0.00731252	0.00091312	1	1	1	P05750	P05750 [77-94]	2	2126.14	Not Found	Not Found	High	n/a	n/a	High			0.003203		[77-94]
	FALSE	High	[K].FKLLNGLAIR.[R]			0.0121719	0.00148557	1	1	1	P05750	P05750 [107-116]	1	1144.72	Not Found	High	Not Found	n/a	High	Low		0.009795	0.5413		[107-116]
	FALSE	High	[R].RINELTLLVQKR.[F]			0.0136285	0.00153807	1	1	2	P05750	P05750 [65-76]	2	1482.91	Not Found	High	High	Medium	High	High	0.1513	0.01104	0.01058	20	[65-76]
FALSE	High	Master Protein	Q12460	Nucleolar protein 56 OS=Saccharomyces cerevisiae (strain ATCC 204508 / S288c) GN=NOP56 PE=1 SV=1	0	313.518	70	33	109	33	1	504	56.8	8.9	982	1634	1211	23	31	23	Pf01798, Pf08060, Pf08156	850894	YLR197W	NOP56	High	High	High
	Checked	Confidence	Annotated Sequence	Modifications	Modifications in Master Proteins	Qvality PEP	Qvality q-value	# Protein Groups	# Proteins	# PSMs	Master Protein Accessions	Positions in Master Proteins	# Missed Cleavages	Theo. MH+ [Da]	Found in Sample: [S1] F1: Sample	Found in Sample: [S2] F2: Sample	Found in Sample: [S3] F3: Sample	Confidence (by Search Engine): A4 Mascot	Confidence (by Search Engine): B4 Mascot	Confidence (by Search Engine): C4 Mascot	Percolator PEP (by Search Engine): A4 Mascot	Percolator PEP (by Search Engine): B4 Mascot	Percolator PEP (by Search Engine): C4 Mascot	Ions Score (by Search Engine): A4 Mascot	Positions in Protein	Peptide Group Modifications in Protein
	FALSE	High	[K].MHTVAPNLSELIGEVIGAR.[L]			2.92805e-08	0	1	1	5	Q12460	Q12460 [296-314]	0	2007.07	High	High	High	High	High	High	2.951e-08	2.191e-06	2.443e-11	58	[296-314]
	FALSE	High	[K].MHTVAPNLSELIGEVIGAR.[L]	1xOxidation [M1]		1.32075e-07	0	1	1	2	Q12460	Q12460 [296-314]	0	2023.06	High	High	Not Found	High	High	n/a	0.02846	2.466e-07		10	[296-314]
	FALSE	High	[K].QAASTVQILGAEK.[A]			1.34903e-08	0	1	1	3	Q12460	Q12460 [328-340]	0	1315.72	Not Found	High	High	n/a	High	High		3.03e-08	2.973e-05		[328-340]
	FALSE	High	[K].NELAIQEAMELYNKDKPAAEVEETKEK.[E]			3.04643e-05	0	1	1	3	Q12460	Q12460 [424-450]	2	3120.54	Not Found	High	High	n/a	High	High		3.655e-05	0.01153		[424-450]
	FALSE	High	[K].NELAIQEAMELYNK.[D]			5.05613e-09	0	1	1	4	Q12460	Q12460 [424-437]	0	1665.82	High	High	High	High	High	High	0.0001461	4.155e-08	1.777e-12	40	[424-437]
	FALSE	High	[K].NDNHIIQAIALLDQLDKDINTFAMR.[V]	1xOxidation [M24]		9.29543e-08	0	1	1	1	Q12460	Q12460 [170-194]	1	2898.48	Not Found	High	Not Found	n/a	High	n/a		1.789e-07			[170-194]
	FALSE	High	[K].NDNHIIQAIALLDQLDKDINTFAMR.[V]			7.93761e-12	0	1	1	6	Q12460	Q12460 [170-194]	1	2882.48	High	High	High	High	High	High	4.608e-14	1.239e-06	2.164e-14	83	[170-194]
	FALSE	High	[K].NLGPSIKEEFPYVDCISNELAQDLIR.[G]			0.000230074	0	1	1	1	Q12460	Q12460 [104-129]	1	2963.48	Not Found	High	Not Found	n/a	High	n/a		0.0002295			[104-129]
	FALSE	High	[K].NITLAISDKNLGPSIKEEFPYVDCISNELAQDLIR.[G]			8.52167e-08	0	1	1	1	Q12460	Q12460 [95-129]	2	3919.02	Not Found	High	Not Found	n/a	High	n/a		1.646e-07			[95-129]
	FALSE	High	[R].LKEVQEQINDFGAFTK.[L]			2.74476e-07	0	1	1	5	Q12460	Q12460 [31-46]	1	1866.96	High	High	High	High	High	High	4.337e-07	4.838e-07	2.355e-09	56	[31-46]
	FALSE	High	[R].LEFYNTGKPTLKNELAIQEAMELYNK.[D]			3.9514e-05	0	1	1	3	Q12460	Q12460 [412-437]	1	3057.56	High	High	High	High	High	High	0.0001633	4.635e-05	0.0001082	32	[412-437]
	FALSE	High	[R].LEFYNTGKPTLK.[N]			0.00014276	0	1	1	3	Q12460	Q12460 [412-423]	0	1410.76	High	High	High	High	High	High	2.518e-05	0.00922	0.005225	29	[412-423]
	FALSE	High	[R].IDNYSEEPSNVFGSVLKK.[Q]			6.94606e-11	0	1	1	4	Q12460	Q12460 [389-406]	1	2026.01	High	High	High	High	High	High	6.347e-13	2.39e-08	2.946e-15	91	[389-406]
	FALSE	High	[R].IDNYSEEPSNVFGSVLK.[K]			4.98342e-09	0	1	1	5	Q12460	Q12460 [389-405]	0	1897.92	High	High	High	High	High	High	4.873e-07	1.211e-08	6.441e-11	75	[389-405]
	FALSE	High	[K].LIELVSFAPFK.[G]			4.82884e-07	0	1	1	3	Q12460	Q12460 [47-57]	0	1263.73	High	High	High	High	High	High	0.001086	1.028e-05	1.6e-09	43	[47-57]
	FALSE	High	[K].LIELVSFAPFKGAAEALENANDISEGLVSESLK.[A]			7.79518e-12	0	1	1	7	Q12460	Q12460 [47-79]	1	3461.81	High	High	High	High	High	High	4.514e-14	0.001489	2.596e-06	103	[47-79]
	FALSE	High	[R].LISHAGSLTNLSK.[Q]			9.16751e-06	0	1	1	4	Q12460	Q12460 [315-327]	0	1340.75	Not Found	High	High	n/a	High	High		1.214e-05	6.661e-05		[315-327]
	FALSE	High	[R].VKEWYGWHFPELAK.[L]			5.25515e-05	0	1	1	2	Q12460	Q12460 [195-208]	1	1789.91	Not Found	High	Not Found	n/a	High	n/a		6.019e-05			[195-208]
	FALSE	High	[K].YGLIYHSGFISK.[A]			0.00016587	0	1	1	1	Q12460	Q12460 [355-366]	0	1384.73	High	Not Found	Not Found	High	n/a	n/a	3.024e-05			38	[355-366]
	FALSE	High	[K].FSVQKNDNHIIQAIALLDQLDKDINTFAMR.[V]			1.04428e-06	0	1	1	4	Q12460	Q12460 [165-194]	2	3471.81	High	High	High	High	High	High	0.006334	1.735e-05	5.053e-09	23	[165-194]
	FALSE	High	[R].AQLGLGHAYSR.[A]			7.16734e-06	0	1	1	6	Q12460	Q12460 [150-160]	0	1172.62	High	High	High	High	High	High	2.403e-05	0.0004499	1.903e-05	50	[150-160]
	FALSE	High	[M].APIEYLLFEEPTGYAVFK.[V]			1.16225e-09	0	1	1	6	Q12460	Q12460 [2-19]	0	2087.07	High	High	High	High	High	High	2.316e-06	3.177e-09	9.163e-12	62	[2-19]
	FALSE	High	[K].ASLNDDSLHDLAALLNEDSGIAQR.[V]			1.52026e-08	0	1	1	4	Q12460	Q12460 [227-250]	0	2538.24	High	High	High	High	High	High	1.052e-07	3.384e-08	1.914e-10	65	[227-250]
	FALSE	High	[K].GAAEALENANDISEGLVSESLK.[A]			1.22337e-08	0	1	1	4	Q12460	Q12460 [58-79]	0	2217.09	High	High	High	High	High	High	6.162e-08	3.598e-07	6.63e-12	68	[58-79]
	FALSE	High	[K].EVQEQINDFGAFTK.[L]			4.47525e-07	0	1	1	2	Q12460	Q12460 [33-46]	0	1625.78	High	High	Not Found	High	High	n/a	0.0006588	7.586e-07		25	[33-46]
	FALSE	High	[K].DKASLNDDSLHDLAALLNEDSGIAQR.[V]			3.3632e-06	0	1	1	3	Q12460	Q12460 [225-250]	1	2781.36	High	High	High	High	High	High	0.005788	1.663e-05	2.897e-08	36	[225-250]
	FALSE	High	[K].LQQDDIGSR.[L]			0.00156201	0.000201281	1	1	2	Q12460	Q12460 [22-30]	0	1031.51	High	High	Not Found	High	High	n/a	0.0004772	0.002283		54	[22-30]
	FALSE	High	[R].VASLADYR.[R]			0.00208692	0.000286355	1	1	1	Q12460	Q12460 [278-285]	0	894.468	Not Found	High	Not Found	n/a	High	n/a		0.001598			[278-285]
	FALSE	High	[K].LVPDNYTFAK.[L]			0.00320527	0.000460491	1	1	3	Q12460	Q12460 [209-218]	0	1167.6	High	High	High	High	High	High	0.001078	0.008951	0.006181	46	[209-218]
	FALSE	High	[K].AILDLNLPK.[A]			0.00685992	0.00091312	1	1	3	Q12460	Q12460 [80-88]	0	996.609	High	High	High	High	High	High	0.005827	0.02929	0.002928	49	[80-88]
	FALSE	High	[K].VKLQQDDIGSR.[L]			0.00864826	0.000973323	1	1	2	Q12460	Q12460 [20-30]	1	1258.67	Not Found	High	High	n/a	High	High		0.006835	0.01782		[20-30]
	FALSE	High	[K].KKNITLAISDK.[N]			0.00971523	0.00126642	1	1	1	Q12460	Q12460 [93-103]	2	1230.74	Not Found	High	Not Found	n/a	High	n/a		0.007723			[93-103]
	FALSE	High	[K].NITLAISDK.[N]			0.0135732	0.00153807	1	1	3	Q12460	Q12460 [95-103]	0	974.552	High	High	High	High	High	High	0.005337	0.01224	0.00904	23	[95-103]
	FALSE	High	[K].GLQSGDLER.[A]			0.0182053	0.00172565	1	1	1	Q12460	Q12460 [141-149]	0	974.49	High	Not Found	Not Found	High	n/a	n/a	0.007662			43	[141-149]
	FALSE	High	[K].LVLFIKDKASLNDDSLHDLAALLNEDSGIAQR.[V]			0.057671	0.00518692	1	1	1	Q12460	Q12460 [219-250]	2	3494.85	Not Found	High	Not Found	n/a	High	n/a		0.04397			[219-250]
FALSE	High	Master Protein	P05030	Plasma membrane ATPase 1 OS=Saccharomyces cerevisiae (strain ATCC 204508 / S288c) GN=PMA1 PE=1 SV=2	0	376.958	40	35	164	35	1	918	99.6	5.11	1381	1592	1880	26	31	32	Pf00122, Pf00690, Pf00702, Pf08282, Pf12710	852876	YGL008C	PMA1	High	High	High
	Checked	Confidence	Annotated Sequence	Modifications	Modifications in Master Proteins	Qvality PEP	Qvality q-value	# Protein Groups	# Proteins	# PSMs	Master Protein Accessions	Positions in Master Proteins	# Missed Cleavages	Theo. MH+ [Da]	Found in Sample: [S1] F1: Sample	Found in Sample: [S2] F2: Sample	Found in Sample: [S3] F3: Sample	Confidence (by Search Engine): A4 Mascot	Confidence (by Search Engine): B4 Mascot	Confidence (by Search Engine): C4 Mascot	Percolator PEP (by Search Engine): A4 Mascot	Percolator PEP (by Search Engine): B4 Mascot	Percolator PEP (by Search Engine): C4 Mascot	Ions Score (by Search Engine): A4 Mascot	Positions in Protein	Peptide Group Modifications in Protein
	FALSE	High	[K].MLTGDAVGIAK.[E]	1xOxidation [M1]		0.000104895	0	1	2	2	P05030	P05030 [556-566]	0	1091.58	Not Found	Not Found	High	n/a	n/a	High			4.97e-06		[556-566]
	FALSE	High	[K].MLTGDAVGIAK.[E]			5.56734e-05	0	1	2	2	P05030	P05030 [556-566]	0	1075.58	Not Found	High	High	Low	High	High	0.9419	6.345e-05	3.004e-06	3	[556-566]
	FALSE	High	[R].IVTEDCFLQIDQSAITGESLAVDKHYGDQTFSSSTVK.[R]			1.82002e-10	0	1	1	2	P05030	P05030 [216-252]	1	4032.94	Not Found	High	High	n/a	High	High		1.208e-09	1.243e-14		[216-252]
	FALSE	High	[R].QLGLGTNIYNAER.[L]			8.83592e-08	0	1	2	4	P05030	P05030 [571-583]	0	1448.75	High	High	High	High	High	High	1.517e-06	3.344e-06	1.265e-10	79	[571-583]
	FALSE	High	[K].NKLSLHEPYTVEGVSPDDLMLTACLAASR.[K]			2.34898e-07	0	1	2	3	P05030	P05030 [386-414]	1	3130.55	High	High	High	High	High	High	0.001497	0.07668	5.439e-10	32	[386-414]
	FALSE	High	[R].LGLGGGGDMPGSELADFVENADGFAEVFPQHK.[Y]	1xOxidation [M9]		1.0736e-15	0	1	2	15	P05030	P05030 [584-615]	0	3277.51	High	High	High	High	High	High	1.017e-18	1.036e-11	2.778e-11	105	[584-615]
	FALSE	High	[R].LGLGGGGDMPGSELADFVENADGFAEVFPQHK.[Y]			2.92739e-15	0	1	2	10	P05030	P05030 [584-615]	0	3261.52	High	High	High	High	High	High	3.398e-18	8.144e-12	4.268e-16	95	[584-615]
	FALSE	High	[K].KVTAVVESPEGER.[I]			1.54367e-05	0	1	2	6	P05030	P05030 [457-469]	1	1400.74	High	High	High	High	High	High	1.436e-05	1.963e-05	5.352e-07	44	[457-469]
	FALSE	High	[K].LSAIESLAGVEILCSDKTGTLTK.[N]			2.41912e-06	0	1	2	1	P05030	P05030 [363-385]	1	2349.26	Not Found	Not Found	High	n/a	n/a	High			1.773e-08		[363-385]
	FALSE	High	[K].TVEEDHPIPEDVHENYENK.[V]			9.19499e-08	0	1	2	5	P05030	P05030 [483-501]	0	2294.02	High	High	High	High	High	High	3.59e-09	0.001369	0.0001212	42	[483-501]
	FALSE	High	[K].TVEEDHPIPEDVHENYENKVAELASR.[G]			3.60127e-07	0	1	2	4	P05030	P05030 [483-508]	1	3020.42	Not Found	High	High	n/a	High	High		6.21e-07	1.087e-05		[483-508]
	FALSE	High	[K].YKVLEFHPFDPVSK.[K]			1.18106e-05	0	1	2	2	P05030	P05030 [443-456]	1	1705.89	High	High	Not Found	High	High	n/a	0.008422	1.532e-05		16	[443-456]
	FALSE	High	[K].YRVVEILQNR.[G]			0.00031163	0	1	2	4	P05030	P05030 [616-625]	1	1289.73	High	High	High	High	High	High	8.321e-05	0.002395	2.593e-05	37	[616-625]
	FALSE	High	[K].VTAVVESPEGER.[I]			1.72686e-05	0	1	2	3	P05030	P05030 [458-469]	0	1272.64	High	High	High	High	High	High	7.144e-05	2.174e-05	0.0003416	37	[458-469]
	FALSE	High	[R].VVEILQNR.[G]			0.000103029	0	1	2	6	P05030	P05030 [618-625]	0	970.568	High	High	High	High	High	High	1.693e-05	0.01444	0.0008959	62	[618-625]
	FALSE	High	[R].SAADIVFLAPGLSAIIDALKTSR.[Q]			0.000187906	0	1	2	3	P05030	P05030 [660-682]	1	2329.31	High	High	High	High	High	High	0.007573	0.0001911	5.304e-05	10	[660-682]
	FALSE	High	[R].SAADIVFLAPGLSAIIDALK.[T]			7.08993e-06	0	1	2	8	P05030	P05030 [660-679]	0	1985.13	High	High	High	High	High	High	0.01268	0.0001591	8.815e-08	12	[660-679]
	FALSE	High	[K].RGEGFMVVTATGDNTFVGR.[A]			1.24054e-09	0	1	1	4	P05030	P05030 [253-271]	1	2013.98	High	High	High	High	High	High	7.607e-07	3.381e-09	2.14e-12	82	[253-271]
	FALSE	High	[K].TLANTAVVIRDGQLVEIPANEVVPGDILQLEDGTVIPTDGR.[I]			1.99358e-09	0	1	1	7	P05030	P05030 [175-215]	1	4298.29	High	High	High	High	High	High	3.495e-05	5.22e-09	2.629e-06	36	[175-215]
	FALSE	High	[R].SVEDFMAAMQR.[V]	1xOxidation [M]		1.25146e-05	0	1	2	5	P05030	P05030 [899-909]	0	1300.57	High	High	High	High	High	High	0.0002432	5.965e-05	2.061e-07	36	[899-909]
	FALSE	High	[R].SVEDFMAAMQR.[V]			9.0031e-06	0	1	2	6	P05030	P05030 [899-909]	0	1284.57	High	High	High	High	High	High	2.066e-06	0.001545	1.262e-07	62	[899-909]
	FALSE	High	[K].GLDAIDKAFLK.[S]			5.15574e-06	0	1	2	6	P05030	P05030 [418-428]	1	1190.68	High	High	High	High	High	High	1.331e-06	7.158e-06	1.81e-06	73	[418-428]
	FALSE	High	[R].GEGFMVVTATGDNTFVGR.[A]			3.75713e-09	0	1	1	6	P05030	P05030 [254-271]	0	1857.88	High	High	High	High	High	High	2.251e-10	7.682e-08	1.14e-12	90	[254-271]
	FALSE	High	[K].KADTGIAVEGATDAAR.[S]			4.45179e-10	0	1	2	2	P05030	P05030 [644-659]	1	1545.79	Not Found	High	Not Found	Low	High	n/a	0.4847	1.317e-09		8	[644-659]
	FALSE	High	[K].ADTGIAVEGATDAAR.[S]			1.6595e-05	0	1	2	5	P05030	P05030 [645-659]	0	1417.69	High	High	High	High	High	High	1.867e-06	0.0004114	4.505e-05	49	[645-659]
	FALSE	High	[K].KGLDAIDKAFLK.[S]			0.000320502	0	1	2	3	P05030	P05030 [417-428]	2	1318.77	High	High	High	High	High	High	6.78e-05	0.004741	0.02004	39	[417-428]
	FALSE	High	[R].GYLVAMTGDGVNDAPSLKK.[A]			1.88032e-10	0	1	2	6	P05030	P05030 [626-644]	1	1935.98	High	High	High	High	High	High	2.083e-12	1.721e-08	8.433e-12	88	[626-644]
	FALSE	High	[R].GYLVAMTGDGVNDAPSLK.[K]			1.7123e-09	0	1	2	7	P05030	P05030 [626-643]	0	1807.89	High	High	High	High	High	High	3.125e-11	2.051e-07	3.53e-13	97	[626-643]
	FALSE	High	[R].DGQLVEIPANEVVPGDILQLEDGTVIPTDGR.[I]			7.45698e-07	0	1	1	3	P05030	P05030 [185-215]	0	3259.67	High	High	High	High	High	High	4.45e-08	5.101e-06	2.079e-08	50	[185-215]
	FALSE	High	[K].GAPLFVLK.[T]			0.000716836	0.000110369	1	2	3	P05030	P05030 [475-482]	0	844.529	High	High	High	High	High	High	0.01283	0.003777	9.498e-05	32	[475-482]
	FALSE	High	[K].VLEFHPFDPVSK.[K]			0.000609399	0.000110369	1	2	3	P05030	P05030 [445-456]	0	1414.74	High	High	High	High	High	High	0.0001506	0.001065	0.002162	36	[445-456]
	FALSE	High	[K].TLANTAVVIR.[D]			0.00190551	0.000201281	1	1	3	P05030	P05030 [175-184]	0	1057.64	High	High	High	High	High	High	0.001358	0.001465	0.0008667	39	[175-184]
	FALSE	High	[K].RGEGFMVVTATGDNTFVGR.[A]	1xOxidation [M6]		0.0012639	0.000201281	1	1	2	P05030	P05030 [253-271]	1	2029.98	Not Found	High	High	n/a	High	High		0.001015	0.009255		[253-271]
	FALSE	High	[K].VTAVVESPEGERIVCVK.[G]			0.0015784	0.000201281	1	2	1	P05030	P05030 [458-474]	1	1814.97	Not Found	Not Found	High	n/a	n/a	High			0.0003247		[458-474]
	FALSE	High	[K].KVTAVVESPEGERIVCVK.[G]			0.00130394	0.000201281	1	2	2	P05030	P05030 [457-474]	2	1943.06	Not Found	High	Not Found	n/a	High	n/a		0.001043			[457-474]
	FALSE	High	[R].GYLVAMTGDGVNDAPSLK.[K]	1xOxidation [M6]		0.00212378	0.000286355	1	2	1	P05030	P05030 [626-643]	0	1823.88	Not Found	Not Found	High	Medium	n/a	High	0.4078		0.0005128	10	[626-643]
	FALSE	High	[K].LSLHEPYTVEGVSPDDLMLTACLAASR.[K]	1xPhospho [S/T/Y]		0.00209424	0.000286355	1	2	2	P05030	P05030 [388-414]	0	2968.38	Not Found	Not Found	High	n/a	n/a	High			0.0005023		[388-414]
	FALSE	High	[K].HYGDQTFSSSTVK.[R]			0.00629688	0.000837749	1	1	3	P05030	P05030 [240-252]	0	1456.67	High	High	High	High	High	High	0.004329	0.004867	0.01029	21	[240-252]
	FALSE	High	[K].VLEFHPFDPVSKK.[V]			0.00819561	0.000973323	1	2	3	P05030	P05030 [445-457]	1	1542.83	High	High	High	High	High	High	0.002955	0.00958	0.009006	19	[445-457]
	FALSE	High	[R].MYSYVVYR.[I]			0.108902	0.00891315	1	2	1	P05030	P05030 [688-695]	0	1080.52	Not Found	Not Found	High	n/a	n/a	High			0.08627		[688-695]
FALSE	High	Master Protein	P0CX35	40S ribosomal protein S4-A OS=Saccharomyces cerevisiae (strain ATCC 204508 / S288c) GN=RPS4A PE=1 SV=1	0	256.061	61	28	124	28	1	261	29.4	10.08	861	1568	1300	21	24	27	Pf00900, Pf01479, Pf08071	856610; 853610	YJR145C; YHR203C	RPS4B; RPS4A	High	High	High
	Checked	Confidence	Annotated Sequence	Modifications	Modifications in Master Proteins	Qvality PEP	Qvality q-value	# Protein Groups	# Proteins	# PSMs	Master Protein Accessions	Positions in Master Proteins	# Missed Cleavages	Theo. MH+ [Da]	Found in Sample: [S1] F1: Sample	Found in Sample: [S2] F2: Sample	Found in Sample: [S3] F3: Sample	Confidence (by Search Engine): A4 Mascot	Confidence (by Search Engine): B4 Mascot	Confidence (by Search Engine): C4 Mascot	Percolator PEP (by Search Engine): A4 Mascot	Percolator PEP (by Search Engine): B4 Mascot	Percolator PEP (by Search Engine): C4 Mascot	Ions Score (by Search Engine): A4 Mascot	Positions in Protein	Peptide Group Modifications in Protein
	FALSE	High	[R].ITDEEASYKLGK.[V]			1.84962e-07	0	1	1	4	P0CX35	P0CX35 [114-125]	1	1353.69	High	High	High	High	High	High	2.109e-06	3.36e-07	0.0001465	47	[114-125]
	FALSE	High	[K].ITDFIKFDAGK.[L]			1.74634e-06	0	1	1	8	P0CX35	P0CX35 [169-179]	1	1254.67	High	High	High	High	High	High	8.462e-07	2.646e-06	7.549e-08	63	[169-179]
	FALSE	High	[K].ITDFIKFDAGKLVYVTGGR.[N]			5.56934e-11	0	1	1	6	P0CX35	P0CX35 [169-187]	2	2100.15	High	High	High	High	High	High	1.469e-07	1.945e-10	1.259e-06	49	[169-187]
	FALSE	High	[K].IDLASGKITDFIK.[F]			9.06851e-06	0	1	1	3	P0CX35	P0CX35 [162-174]	1	1420.8	High	High	High	High	High	High	0.009034	0.0004344	1.273e-07	13	[162-174]
	FALSE	High	[R].LNNVFVIGEQGKPYISLPK.[G]			1.09803e-07	0	1	1	10	P0CX35	P0CX35 [222-240]	0	2116.18	High	High	High	High	High	High	4.783e-05	2.08e-07	3.894e-07	34	[222-240]
	FALSE	High	[K].LRESLPLIVFLR.[N]			9.19499e-08	0	1	1	4	P0CX35	P0CX35 [38-49]	1	1455.9	High	High	High	High	High	High	0.002408	1.767e-07	7.057e-08	32	[38-49]
	FALSE	High	[K].VNDTVKIDLASGK.[I]			1.83627e-07	0	1	1	3	P0CX35	P0CX35 [156-168]	1	1359.75	Not Found	High	High	n/a	High	High		3.336e-07	0.06509		[156-168]
	FALSE	High	[R].YPDPNIKVNDTVKIDLASGK.[I]			0.000183281	0	1	1	2	P0CX35	P0CX35 [149-168]	2	2187.17	High	Not Found	High	High	n/a	High	6.182e-05		1.156e-05	19	[149-168]
	FALSE	High	[R].YPDPNIKVNDTVK.[I]			1.30227e-05	0	1	1	3	P0CX35	P0CX35 [149-161]	1	1502.78	High	High	High	High	High	High	0.01025	0.0003046	2.189e-07	13	[149-161]
	FALSE	High	[K].VRTDTTYPAGFMDVITLDATNENFR.[L]			3.1594e-08	0	1	1	7	P0CX35	P0CX35 [76-100]	1	2847.36	High	High	High	High	High	High	9.911e-10	1.865e-06	1.024e-09	82	[76-100]
	FALSE	High	[K].VRTDTTYPAGFMDVITLDATNENFRLVYDVK.[G]			3.13578e-05	0	1	1	3	P0CX35	P0CX35 [76-106]	2	3564.77	High	High	High	High	High	High	0.0004277	3.751e-05	2.417e-05	23	[76-106]
	FALSE	High	[K].VRTDTTYPAGFMDVITLDATNENFR.[L]	1xOxidation [M12]		2.7334e-05	0	1	1	1	P0CX35	P0CX35 [76-100]	1	2863.36	Not Found	Not Found	High	n/a	n/a	High			6.608e-07		[76-100]
	FALSE	High	[R].TDTTYPAGFMDVITLDATNENFR.[L]			5.53523e-09	0	1	1	13	P0CX35	P0CX35 [78-100]	0	2592.19	High	High	High	High	High	High	2.858e-09	1.334e-08	6.41e-11	74	[78-100]
	FALSE	High	[R].TIRYPDPNIKVNDTVK.[I]			7.13913e-05	0	1	1	3	P0CX35	P0CX35 [146-161]	2	1873.02	High	High	High	High	High	High	5.292e-05	7.972e-05	0.05433	26	[146-161]
	FALSE	High	[R].TIRYPDPNIK.[V]			0.00011893	0	1	1	7	P0CX35	P0CX35 [146-155]	1	1216.67	High	High	High	High	High	High	0.001625	0.01369	6.005e-06	21	[146-155]
	FALSE	High	[K].ERHDGGFDLVHIKDSLDNTFVTR.[L]			1.47152e-08	0	1	1	6	P0CX35	P0CX35 [199-221]	2	2671.32	High	High	High	High	High	High	3.862e-08	1.252e-06	0.002232	54	[199-221]
	FALSE	High	[R].ESLPLIVFLR.[N]			6.15872e-05	0	1	1	3	P0CX35	P0CX35 [40-49]	0	1186.72	High	High	High	High	High	High	1.795e-05	6.956e-05	1.989e-05	61	[40-49]
	FALSE	High	[K].GVPYVVTHDGR.[T]			1.13497e-05	0	1	1	9	P0CX35	P0CX35 [135-145]	0	1199.62	High	High	High	High	High	High	1.702e-06	4.159e-05	7.527e-07	32	[135-145]
	FALSE	High	[K].DSLDNTFVTR.[L]			8.09774e-05	0	1	1	3	P0CX35	P0CX35 [212-221]	0	1167.56	High	High	High	High	High	High	1.263e-05	0.000147	9.221e-06	56	[212-221]
	FALSE	High	[K].FDAGKLVYVTGGR.[N]			8.93816e-06	0	1	1	3	P0CX35	P0CX35 [175-187]	1	1382.74	High	High	High	High	High	High	8.855e-07	6.111e-05	3.981e-07	55	[175-187]
	FALSE	High	[K].KGVPYVVTHDGR.[T]			2.0396e-07	0	1	1	2	P0CX35	P0CX35 [134-145]	1	1327.71	Not Found	High	High	n/a	High	High		1.52e-05	4.419e-10		[134-145]
	FALSE	High	[R].HDGGFDLVHIKDSLDNTFVTR.[L]			6.61573e-14	0	1	1	9	P0CX35	P0CX35 [201-221]	1	2386.18	High	High	High	High	High	High	1.218e-07	1.09e-11	4.268e-16	72	[201-221]
	FALSE	High	[R].TDTTYPAGFMDVITLDATNENFRLVYDVK.[G]			0.000792384	0.000110369	1	1	1	P0CX35	P0CX35 [78-106]	1	3309.6	Not Found	High	Not Found	n/a	High	Medium		0.0006741	0.1527		[78-106]
	FALSE	High	[R].ITDEEASYK.[L]			0.000971654	0.000110369	1	1	3	P0CX35	P0CX35 [114-122]	0	1055.49	High	High	High	High	High	High	0.000273	0.0008061	0.0002282	60	[114-122]
	FALSE	High	[K].LVYVTGGR.[N]			0.00172806	0.000201281	1	1	3	P0CX35	P0CX35 [180-187]	0	864.494	High	High	High	High	High	High	0.003869	0.001344	0.008278	55	[180-187]
	FALSE	High	[K].LSIAEER.[D]			0.00389378	0.000626293	1	1	1	P0CX35	P0CX35 [246-252]	0	817.441	Not Found	Not Found	High	n/a	Medium	High		0.2176	0.001283		[246-252]
	FALSE	High	[K].ERHDGGFDLVHIK.[D]			0.00360173	0.000626293	1	1	2	P0CX35	P0CX35 [199-211]	1	1522.78	Not Found	High	High	n/a	High	High		0.02784	0.001145		[199-211]
	FALSE	High	[R].HDGGFDLVHIK.[D]			0.00413639	0.000626293	1	1	1	P0CX35	P0CX35 [201-211]	0	1237.63	Not Found	Not Found	High	n/a	n/a	High			0.00141		[201-211]
	FALSE	High	[K].LSIAEERDR.[R]			0.094732	0.00810609	1	1	1	P0CX35	P0CX35 [246-254]	1	1088.57	Not Found	Not Found	High	Medium	n/a	High	0.1776		0.07306	26	[246-254]
FALSE	High	Master Protein	P17076	60S ribosomal protein L8-A OS=Saccharomyces cerevisiae (strain ATCC 204508 / S288c) GN=RPL8A PE=1 SV=4	0	234.782	72	27	117	5	1	256	28.1	10.04	676	1566	1341	16	24	23	Pf01248	856352	YHL033C	RPL8A	High	High	High
	Checked	Confidence	Annotated Sequence	Modifications	Modifications in Master Proteins	Qvality PEP	Qvality q-value	# Protein Groups	# Proteins	# PSMs	Master Protein Accessions	Positions in Master Proteins	# Missed Cleavages	Theo. MH+ [Da]	Found in Sample: [S1] F1: Sample	Found in Sample: [S2] F2: Sample	Found in Sample: [S3] F3: Sample	Confidence (by Search Engine): A4 Mascot	Confidence (by Search Engine): B4 Mascot	Confidence (by Search Engine): C4 Mascot	Percolator PEP (by Search Engine): A4 Mascot	Percolator PEP (by Search Engine): B4 Mascot	Percolator PEP (by Search Engine): C4 Mascot	Ions Score (by Search Engine): A4 Mascot	Positions in Protein	Peptide Group Modifications in Protein
	FALSE	High	[K].MGVPYAIVK.[G]			0.000154439	0	1	1	2	P17076	P17076 [173-181]	0	977.549	Not Found	High	High	n/a	High	High		0.0003307	8.901e-06		[173-181]
	FALSE	High	[R].LTKEAAAVAEGK.[S]			8.21513e-05	0	1	1	3	P17076	P17076 [109-120]	1	1187.66	High	High	High	High	High	High	1.289e-05	0.0003218	5.077e-06	52	[109-120]
	FALSE	High	[K].LVLIANDVDPIELVVFLPALCKK.[M]			0.000130075	0	2	2	2	P29453; P17076	P29453 [150-172]; P17076 [150-172]	1	2522.47	Not Found	High	Not Found	n/a	High	n/a		0.0001373			[150-172]
	FALSE	High	[K].LVLIANDVDPIELVVFLPALCK.[K]			2.98108e-05	0	2	2	4	P29453; P17076	P29453 [150-171]; P17076 [150-171]	0	2394.37	Not Found	High	High	n/a	High	High		3.59e-05	3.611e-05		[150-171]
	FALSE	High	[K].LVSTIDANFADK.[Y]			2.9277e-05	0	2	2	2	P29453; P17076	P29453 [214-225]; P17076 [214-225]	0	1293.67	Not Found	High	High	n/a	High	High		3.524e-05	0.001308		[214-225]
	FALSE	High	[K].LVSTIDANFADKYDEVKK.[H]			5.92623e-10	0	2	2	8	P29453; P17076	P29453 [214-231]; P17076 [214-231]	2	2056.06	High	High	High	High	High	High	8.283e-12	2.259e-09	8.31e-12	82	[214-231]
	FALSE	High	[K].LVSTIDANFADKYDEVK.[K]			1.54804e-08	0	2	2	8	P29453; P17076	P29453 [214-230]; P17076 [214-230]	1	1927.96	High	High	High	High	High	High	4.198e-10	9.584e-06	2.28e-11	71	[214-230]
	FALSE	High	[K].QDASPKPYAVK.[Y]			5.4632e-06	0	2	2	3	P29453; P17076	P29453 [123-133]; P17076 [123-133]	0	1203.64	High	Not Found	High	High	n/a	High	0.0001038		5.984e-08	31	[123-133]
	FALSE	High	[R].NTAAETFKLFNK.[Y]			1.94673e-06	0	2	2	3	P29453; P17076	P29453 [85-96]; P17076 [85-96]	1	1383.73	Not Found	High	High	n/a	High	High		2.925e-06	2.177e-08		[85-96]
	FALSE	High	[K].NFGIGQAVQPK.[R]			2.53358e-05	0	2	2	6	P29453; P17076	P29453 [33-43]; P17076 [33-43]	0	1158.63	High	High	High	High	High	High	0.000165	0.000449	5.901e-07	45	[33-43]
	FALSE	High	[R].LKVPPTIAQFQYTLDR.[N]			2.44177e-09	0	2	2	15	P29453; P17076	P29453 [69-84]; P17076 [69-84]	1	1890.05	High	High	High	High	High	High	2.352e-07	6.299e-09	2.127e-12	61	[69-84]
	FALSE	High	[R].LKVPPTIAQFQYTLDRNTAAETFK.[L]			5.64245e-07	0	2	2	5	P29453; P17076	P29453 [69-92]; P17076 [69-92]	2	2752.47	High	High	High	High	High	High	5.858e-07	1.328e-06	2.015e-09	47	[69-92]
	FALSE	High	[R].LGTLVNQK.[T]			0.000246955	0	2	2	3	P29453; P17076	P29453 [186-193]; P17076 [186-193]	0	872.52	High	High	High	High	High	High	4.917e-05	0.00435	0.007303	56	[186-193]
	FALSE	High	[K].TSAVAALTEVRAEDEAALAK.[L]			7.26253e-09	0	2	2	13	P29453; P17076	P29453 [194-213]; P17076 [194-213]	1	2016.06	High	High	High	High	High	High	8.866e-08	6.531e-08	3.044e-12	53	[194-213]
	FALSE	High	[K].TSAVAALTEVR.[A]			1.82975e-05	0	2	2	2	P29453; P17076	P29453 [194-204]; P17076 [194-204]	0	1117.62	Not Found	High	High	n/a	High	High		2.293e-05	0.0002661		[194-204]
	FALSE	High	[K].YGLNHVVALIENKK.[A]			4.2402e-06	0	1	1	4	P17076	P17076 [134-147]	1	1597.91	Not Found	High	High	n/a	High	High		0.0003051	4.088e-08		[134-147]
	FALSE	High	[K].YGLNHVVALIENK.[K]			5.11135e-09	0	1	1	5	P17076	P17076 [134-146]	0	1469.81	High	High	High	High	High	High	3.226e-06	1.374e-07	5.019e-07	49	[134-146]
	FALSE	High	[R].YVKWPEYVR.[LV]			5.05069e-05	0	2	2	6	P29453; P17076	P29453 [49-57]; P17076 [49-57]	1	1239.65	High	High	High	High	High	High	7.145e-06	0.001749	0.0001394	40	[49-57]
	FALSE	High	[K].VPPTIAQFQYTLDRNTAAETFK.[L]			2.94026e-07	0	2	2	3	P29453; P17076	P29453 [71-92]; P17076 [71-92]	1	2511.29	High	High	High	High	High	High	1.532e-06	5.146e-07	6.465e-09	37	[71-92]
	FALSE	High	[K].VPPTIAQFQYTLDR.[N]			2.08326e-08	0	2	2	7	P29453; P17076	P29453 [71-84]; P17076 [71-84]	0	1648.87	High	High	High	High	High	High	0.0007636	8.686e-08	8.449e-09	47	[71-84]
	FALSE	High	[K].HWGGGILGNK.[A]			1.18106e-05	0	2	2	3	P29453; P17076	P29453 [232-241]; P17076 [232-241]	0	1038.55	High	High	High	High	High	High	2.377e-05	1.536e-05	8.651e-07	60	[232-241]
	FALSE	High	[K].KVAPAPFGAK.[S]			0.00189224	0.000201281	2	2	1	P29453; P17076	P29453 [6-15]; P17076 [6-15]	1	985.583	Not Found	High	Not Found	Low	High	n/a	0.4983	0.001455		13	[6-15]
	FALSE	High	[K].KHWGGGILGNK.[A]			0.00584924	0.000837749	2	2	1	P29453; P17076	P29453 [231-241]; P17076 [231-241]	1	1166.64	Not Found	Not Found	High	n/a	Medium	High		0.471	0.002341		[231-241]
	FALSE	High	[K].SKQDASPKPYAVK.[Y]			0.00838627	0.000973323	2	2	1	P29453; P17076	P29453 [121-133]; P17076 [121-133]	1	1418.76	High	Not Found	Not Found	High	n/a	n/a	0.003036			20	[121-133]
	FALSE	High	[K].MGVPYAIVK.[G]	1xOxidation [M1]		0.0123193	0.00153807	1	1	1	P17076	P17076 [173-181]	0	993.544	Not Found	High	Not Found	n/a	High	Low		0.009945	0.6781		[173-181]
	FALSE	High	[K].VAPAPFGAK.[S]			0.0257068	0.00275214	2	2	3	P29453; P17076	P29453 [7-15]; P17076 [7-15]	0	857.488	High	High	High	High	High	High	0.02883	0.03107	0.01585	33	[7-15]
	FALSE	High	[K].KMGVPYAIVK.[G]			0.0307263	0.0028482	1	1	2	P17076	P17076 [172-181]	1	1105.64	Not Found	High	High	n/a	High	High		0.02451	0.09595		[172-181]
	FALSE	High	[K].WPEYVR.[LV]			0.0318252	0.00291371	2	2	1	P29453; P17076	P29453 [52-57]; P17076 [52-57]	0	849.425	Not Found	High	Not Found	Low	High	Medium	0.9839	0.02536	0.1993	15	[52-57]
FALSE	High	Master Protein	P29453	60S ribosomal protein L8-B OS=Saccharomyces cerevisiae (strain ATCC 204508 / S288c) GN=RPL8B PE=1 SV=3	0	247.063	72	27	119	5	1	256	28.1	10.02	739	1536	1412	18	23	23	Pf01248	850682	YLL045C	RPL8B	High	High	High
	Checked	Confidence	Annotated Sequence	Modifications	Modifications in Master Proteins	Qvality PEP	Qvality q-value	# Protein Groups	# Proteins	# PSMs	Master Protein Accessions	Positions in Master Proteins	# Missed Cleavages	Theo. MH+ [Da]	Found in Sample: [S1] F1: Sample	Found in Sample: [S2] F2: Sample	Found in Sample: [S3] F3: Sample	Confidence (by Search Engine): A4 Mascot	Confidence (by Search Engine): B4 Mascot	Confidence (by Search Engine): C4 Mascot	Percolator PEP (by Search Engine): A4 Mascot	Percolator PEP (by Search Engine): B4 Mascot	Percolator PEP (by Search Engine): C4 Mascot	Ions Score (by Search Engine): A4 Mascot	Positions in Protein	Peptide Group Modifications in Protein
	FALSE	High	[R].LTKEAAAIAEGK.[S]			3.98005e-05	0	1	1	2	P29453	P29453 [109-120]	1	1201.68	High	Not Found	High	High	n/a	High	5.367e-06		0.001218	57	[109-120]
	FALSE	High	[K].LVLIANDVDPIELVVFLPALCKK.[M]			0.000130075	0	2	2	2	P29453; P17076	P29453 [150-172]; P17076 [150-172]	1	2522.47	Not Found	High	Not Found	n/a	High	n/a		0.0001373			[150-172]
	FALSE	High	[K].LVLIANDVDPIELVVFLPALCK.[K]			2.98108e-05	0	2	2	4	P29453; P17076	P29453 [150-171]; P17076 [150-171]	0	2394.37	Not Found	High	High	n/a	High	High		3.59e-05	3.611e-05		[150-171]
	FALSE	High	[K].LVSTIDANFADK.[Y]			2.9277e-05	0	2	2	2	P29453; P17076	P29453 [214-225]; P17076 [214-225]	0	1293.67	Not Found	High	High	n/a	High	High		3.524e-05	0.001308		[214-225]
	FALSE	High	[K].LVSTIDANFADKYDEVKK.[H]			5.92623e-10	0	2	2	8	P29453; P17076	P29453 [214-231]; P17076 [214-231]	2	2056.06	High	High	High	High	High	High	8.283e-12	2.259e-09	8.31e-12	82	[214-231]
	FALSE	High	[K].LVSTIDANFADKYDEVK.[K]			1.54804e-08	0	2	2	8	P29453; P17076	P29453 [214-230]; P17076 [214-230]	1	1927.96	High	High	High	High	High	High	4.198e-10	9.584e-06	2.28e-11	71	[214-230]
	FALSE	High	[K].QDASPKPYAVK.[Y]			5.4632e-06	0	2	2	3	P29453; P17076	P29453 [123-133]; P17076 [123-133]	0	1203.64	High	Not Found	High	High	n/a	High	0.0001038		5.984e-08	31	[123-133]
	FALSE	High	[R].NTAAETFKLFNK.[Y]			1.94673e-06	0	2	2	3	P29453; P17076	P29453 [85-96]; P17076 [85-96]	1	1383.73	Not Found	High	High	n/a	High	High		2.925e-06	2.177e-08		[85-96]
	FALSE	High	[K].NFGIGQAVQPK.[R]			2.53358e-05	0	2	2	6	P29453; P17076	P29453 [33-43]; P17076 [33-43]	0	1158.63	High	High	High	High	High	High	0.000165	0.000449	5.901e-07	45	[33-43]
	FALSE	High	[R].LKVPPTIAQFQYTLDR.[N]			2.44177e-09	0	2	2	15	P29453; P17076	P29453 [69-84]; P17076 [69-84]	1	1890.05	High	High	High	High	High	High	2.352e-07	6.299e-09	2.127e-12	61	[69-84]
	FALSE	High	[R].LKVPPTIAQFQYTLDRNTAAETFK.[L]			5.64245e-07	0	2	2	5	P29453; P17076	P29453 [69-92]; P17076 [69-92]	2	2752.47	High	High	High	High	High	High	5.858e-07	1.328e-06	2.015e-09	47	[69-92]
	FALSE	High	[R].LGTLVNQK.[T]			0.000246955	0	2	2	3	P29453; P17076	P29453 [186-193]; P17076 [186-193]	0	872.52	High	High	High	High	High	High	4.917e-05	0.00435	0.007303	56	[186-193]
	FALSE	High	[K].TSAVAALTEVRAEDEAALAK.[L]			7.26253e-09	0	2	2	13	P29453; P17076	P29453 [194-213]; P17076 [194-213]	1	2016.06	High	High	High	High	High	High	8.866e-08	6.531e-08	3.044e-12	53	[194-213]
	FALSE	High	[K].TSAVAALTEVR.[A]			1.82975e-05	0	2	2	2	P29453; P17076	P29453 [194-204]; P17076 [194-204]	0	1117.62	Not Found	High	High	n/a	High	High		2.293e-05	0.0002661		[194-204]
	FALSE	High	[K].YGLNHVVSLIENKK.[A]			6.34833e-10	0	1	1	5	P29453	P29453 [134-147]	1	1613.9	High	High	High	High	High	High	0.000332	1.823e-09	5.02e-09	29	[134-147]
	FALSE	High	[K].YGLNHVVSLIENK.[K]			3.44438e-09	0	1	1	6	P29453	P29453 [134-146]	0	1485.81	High	High	High	High	High	High	0.001301	1.306e-06	4.365e-08	40	[134-146]
	FALSE	High	[R].YVKWPEYVR.[LV]			5.05069e-05	0	2	2	6	P29453; P17076	P29453 [49-57]; P17076 [49-57]	1	1239.65	High	High	High	High	High	High	7.145e-06	0.001749	0.0001394	40	[49-57]
	FALSE	High	[K].VPPTIAQFQYTLDRNTAAETFK.[L]			2.94026e-07	0	2	2	3	P29453; P17076	P29453 [71-92]; P17076 [71-92]	1	2511.29	High	High	High	High	High	High	1.532e-06	5.146e-07	6.465e-09	37	[71-92]
	FALSE	High	[K].VPPTIAQFQYTLDR.[N]			2.08326e-08	0	2	2	7	P29453; P17076	P29453 [71-84]; P17076 [71-84]	0	1648.87	High	High	High	High	High	High	0.0007636	8.686e-08	8.449e-09	47	[71-84]
	FALSE	High	[K].HWGGGILGNK.[A]			1.18106e-05	0	2	2	3	P29453; P17076	P29453 [232-241]; P17076 [232-241]	0	1038.55	High	High	High	High	High	High	2.377e-05	1.536e-05	8.651e-07	60	[232-241]
	FALSE	High	[K].KMGVPYAIIK.[G]			0.000267859	0	1	1	2	P29453	P29453 [172-181]	1	1119.66	Not Found	High	High	Medium	High	High	0.1905	0.004212	2.055e-05	20	[172-181]
	FALSE	High	[K].MGVPYAIIK.[G]			0.000633006	0.000110369	1	1	2	P29453	P29453 [173-181]	0	991.564	High	Not Found	High	High	Medium	High	0.001342	0.2877	7.795e-05	56	[173-181]
	FALSE	High	[K].KVAPAPFGAK.[S]			0.00189224	0.000201281	2	2	1	P29453; P17076	P29453 [6-15]; P17076 [6-15]	1	985.583	Not Found	High	Not Found	Low	High	n/a	0.4983	0.001455		13	[6-15]
	FALSE	High	[K].MGVPYAIIK.[G]	1xOxidation [M1]		0.00365309	0.000626293	1	1	2	P29453	P29453 [173-181]	0	1007.56	Not Found	High	High	Low	High	High	1	0.004386	0.00117	5	[173-181]
	FALSE	High	[K].KHWGGGILGNK.[A]			0.00584924	0.000837749	2	2	1	P29453; P17076	P29453 [231-241]; P17076 [231-241]	1	1166.64	Not Found	Not Found	High	n/a	Medium	High		0.471	0.002341		[231-241]
	FALSE	High	[K].SKQDASPKPYAVK.[Y]			0.00838627	0.000973323	2	2	1	P29453; P17076	P29453 [121-133]; P17076 [121-133]	1	1418.76	High	Not Found	Not Found	High	n/a	n/a	0.003036			20	[121-133]
	FALSE	High	[K].VAPAPFGAK.[S]			0.0257068	0.00275214	2	2	3	P29453; P17076	P29453 [7-15]; P17076 [7-15]	0	857.488	High	High	High	High	High	High	0.02883	0.03107	0.01585	33	[7-15]
	FALSE	High	[K].WPEYVR.[LV]			0.0318252	0.00291371	2	2	1	P29453; P17076	P29453 [52-57]; P17076 [52-57]	0	849.425	Not Found	High	Not Found	Low	High	Medium	0.9839	0.02536	0.1993	15	[52-57]
FALSE	High	Master Protein	B3LLJ2	40S ribosomal protein S1-B OS=Saccharomyces cerevisiae (strain RM11-1a) GN=RPS1B PE=3 SV=1	0	229.848	69	26	127	5	1	255	28.8	10.02	728	1508	1008	18	24	22	Pf01015		SCRG_01835		High	High	High
	Checked	Confidence	Annotated Sequence	Modifications	Modifications in Master Proteins	Qvality PEP	Qvality q-value	# Protein Groups	# Proteins	# PSMs	Master Protein Accessions	Positions in Master Proteins	# Missed Cleavages	Theo. MH+ [Da]	Found in Sample: [S1] F1: Sample	Found in Sample: [S2] F2: Sample	Found in Sample: [S3] F3: Sample	Confidence (by Search Engine): A4 Mascot	Confidence (by Search Engine): B4 Mascot	Confidence (by Search Engine): C4 Mascot	Percolator PEP (by Search Engine): A4 Mascot	Percolator PEP (by Search Engine): B4 Mascot	Percolator PEP (by Search Engine): C4 Mascot	Ions Score (by Search Engine): A4 Mascot	Positions in Protein	Peptide Group Modifications in Protein
	FALSE	High	[K].NLLTNFHGMDFTTDKLR.[S]	1xOxidation [M9]		7.26651e-08	0	2	3	4	B3RHV0; B3LLJ2	B3RHV0 [95-111]; B3LLJ2 [95-111]	1	2039	High	High	High	High	High	High	0.0001433	1.422e-07	2.965e-05	28	[95-111]
	FALSE	High	[K].NLLTNFHGMDFTTDKLR.[S]			3.04704e-08	0	2	3	5	B3RHV0; B3LLJ2	B3RHV0 [95-111]; B3LLJ2 [95-111]	1	2023.01	High	High	High	High	High	High	0.006641	6.165e-07	1.738e-10	16	[95-111]
	FALSE	High	[K].NLLTNFHGMDFTTDK.[L]			3.99789e-08	0	2	3	2	B3RHV0; B3LLJ2	B3RHV0 [95-109]; B3LLJ2 [95-109]	0	1753.82	Not Found	High	Not Found	n/a	High	n/a		8.23e-08			[95-109]
	FALSE	High	[R].KVISEILTR.[E]			3.23943e-05	0	1	2	3	B3LLJ2	B3LLJ2 [166-174]	1	1058.66	High	High	High	High	High	High	0.0002245	3.875e-05	3.445e-05	59	[166-174]
	FALSE	High	[R].KWQTLIEANVTVK.[T]			3.81125e-05	0	2	3	2	B3RHV0; B3LLJ2	B3RHV0 [116-128]; B3LLJ2 [116-128]	1	1529.87	Not Found	High	High	n/a	High	High		4.497e-05	0.0003801		[116-128]
	FALSE	High	[K].LRVDEVQGK.[N]			0.000224436	0	2	3	3	B3RHV0; B3LLJ2	B3RHV0 [86-94]; B3LLJ2 [86-94]	1	1043.58	High	High	High	High	High	High	0.001783	0.0002242	0.001342	38	[86-94]
	FALSE	High	[K].LIPEVINKEIENATKDIFPLQNIHVR.[K]			2.65531e-08	0	2	3	11	B3RHV0; B3LLJ2	B3RHV0 [188-213]; B3LLJ2 [188-213]	2	3043.69	High	High	High	High	High	High	8.048e-10	3.269e-07	6.849e-07	36	[188-213]
	FALSE	High	[K].LIPEVINKEIENATK.[D]			5.50122e-07	0	2	3	4	B3RHV0; B3LLJ2	B3RHV0 [188-202]; B3LLJ2 [188-202]	1	1710.96	High	High	High	High	High	High	0.0001527	9.164e-07	7.726e-08	22	[188-202]
	FALSE	High	[K].TSDDYVLR.[I]			0.000111494	0	2	3	1	B3RHV0; B3LLJ2	B3RHV0 [129-136]; B3LLJ2 [129-136]	0	968.468	High	Not Found	Not Found	High	Medium	n/a	1.861e-05	0.5661		65	[129-136]
	FALSE	High	[R].VVEVCLADLQGSEDHSFRK.[IV]			8.13404e-07	0	2	3	4	B3RHV0; B3LLJ2	B3RHV0 [65-83]; B3LLJ2 [65-83]	1	2132.04	Not Found	High	High	n/a	High	High		1.312e-06	8.269e-08		[65-83]
	FALSE	High	[R].VVEVCLADLQGSEDHSFR.[K]			2.27816e-10	0	2	3	1	B3RHV0; B3LLJ2	B3RHV0 [65-82]; B3LLJ2 [65-82]	0	2003.95	Not Found	High	Not Found	n/a	High	n/a		7.1e-10			[65-82]
	FALSE	High	[K].WQTLIEANVTVK.[T]			0.000304062	0	2	3	5	B3RHV0; B3LLJ2	B3RHV0 [117-128]; B3LLJ2 [117-128]	0	1401.77	High	High	High	High	High	High	0.005932	0.0002936	0.001636	21	[117-128]
	FALSE	High	[K].FDVGALMALHGEGSGEEK.[G]			9.94114e-11	0	2	2	23	B3RHV0; B3LLJ2	B3RHV0 [223-240]; B3LLJ2 [223-240]	0	1846.86	High	High	High	High	High	High	1.613e-08	1.75e-08	3.824e-12	92	[223-240]
	FALSE	High	[K].FDVGALMALHGEGSGEEK.[G]	1xOxidation [M7]		4.14531e-08	0	2	2	4	B3RHV0; B3LLJ2	B3RHV0 [223-240]; B3LLJ2 [223-240]	0	1862.86	High	High	High	High	High	High	2.665e-05	2.487e-06	4.093e-11	35	[223-240]
	FALSE	High	[K].FDVGALMALHGEGSGEEKGK.[K]			3.50539e-10	0	2	2	6	B3RHV0; B3LLJ2	B3RHV0 [223-242]; B3LLJ2 [223-242]	1	2031.98	High	High	High	High	High	High	4.41e-12	2.308e-09	3.091e-11	60	[223-242]
	FALSE	High	[K].FDVGALMALHGEGSGEEKGKK.[V]			0.000216614	0	2	2	2	B3RHV0; B3LLJ2	B3RHV0 [223-243]; B3LLJ2 [223-243]	2	2160.08	High	High	Not Found	High	High	n/a	4.185e-05	0.0003883		24	[223-243]
	FALSE	High	[K].EWFDIKAPSTFENR.[N]			5.74722e-06	0	2	3	4	B3RHV0; B3LLJ2	B3RHV0 [28-41]; B3LLJ2 [28-41]	1	1739.84	Not Found	High	High	n/a	High	High		7.922e-06	4.008e-06		[28-41]
	FALSE	High	[K].DIFPLQNIHVR.[K]			3.25116e-05	0	2	3	8	B3RHV0; B3LLJ2	B3RHV0 [203-213]; B3LLJ2 [203-213]	0	1351.75	High	High	High	High	High	High	8.801e-05	0.0009617	8.467e-06	43	[203-213]
	FALSE	High	[R].EVQNSTLAQLTSK.[L]			4.00004e-07	0	1	2	5	B3LLJ2	B3LLJ2 [175-187]	0	1418.75	High	High	High	High	High	High	1.343e-06	6.836e-07	3.48e-09	87	[175-187]
	FALSE	High	[K].EIENATKDIFPLQNIHVR.[K]			2.61736e-05	0	2	3	4	B3RHV0; B3LLJ2	B3RHV0 [196-213]; B3LLJ2 [196-213]	1	2137.14	High	High	High	High	High	High	4.249e-06	3.186e-05	8.839e-07	34	[196-213]
	FALSE	High	[R].KEWFDIKAPSTFENR.[N]			3.3754e-06	0	2	3	6	B3RHV0; B3LLJ2	B3RHV0 [27-41]; B3LLJ2 [27-41]	2	1867.93	High	High	High	High	High	High	2.739e-07	0.0005319	1.23e-06	59	[27-41]
	FALSE	High	[R].IFAIAFTR.[K]			0.000633006	0.000110369	2	3	3	B3RHV0; B3LLJ2	B3RHV0 [137-144]; B3LLJ2 [137-144]	0	938.546	High	High	High	High	High	High	0.001498	0.0005557	0.0002373	52	[137-144]
	FALSE	High	[K].VISEILTR.[E]			0.0031492	0.000460491	1	2	3	B3LLJ2	B3LLJ2 [167-174]	0	930.562	High	High	High	High	High	High	0.04928	0.002363	0.01749	26	[167-174]
	FALSE	High	[K].VSGFKDEVLETV.[-]			0.00572198	0.000837749	1	2	4	B3LLJ2	B3LLJ2 [244-255]	1	1322.68	Not Found	High	High	Medium	High	High	0.1183	0.03639	0.002268	26	[244-255]
	FALSE	High	[RK].VVDPFTR.[K]			0.00553684	0.000837749	2	3	3	B3RHV0; B3LLJ2	B3RHV0 [20-26]; B3LLJ2 [20-26]	0	833.452	High	High	High	High	High	High	0.08072	0.006036	0.002159	38	[20-26]
	FALSE	High	[K].LIPEVINK.[E]			0.00753707	0.000973323	2	3	2	B3RHV0; B3LLJ2	B3RHV0 [188-195]; B3LLJ2 [188-195]	0	925.572	Not Found	High	High	Medium	High	High	0.2297	0.005886	0.01678	28	[188-195]
	FALSE	High	[R].KEWFDIK.[A]			0.0400799	0.0035463	2	3	2	B3RHV0; B3LLJ2	B3RHV0 [27-33]; B3LLJ2 [27-33]	1	965.509	High	Not Found	High	High	Medium	High	0.0214	0.1995	0.09878	41	[27-33]
	FALSE	High	[K].KVSGFKDEVLETV.[-]			0.0579317	0.00518692	1	2	3	B3LLJ2	B3LLJ2 [243-255]	2	1450.78	Not Found	High	High	n/a	High	High		0.08877	0.04091		[243-255]
FALSE	High	Master Protein	P22138	DNA-directed RNA polymerase I subunit RPA135 OS=Saccharomyces cerevisiae (strain ATCC 204508 / S288c) GN=RPA135 PE=1 SV=1	0	293.965	47	40	99	40	1	1203	135.7	7.65	400	1505	1060	16	32	29	Pf00562, Pf04560, Pf04561, Pf04563, Pf04565, Pf04567, Pf06883	856119	YPR010C	RPA135	High	High	High
	Checked	Confidence	Annotated Sequence	Modifications	Modifications in Master Proteins	Qvality PEP	Qvality q-value	# Protein Groups	# Proteins	# PSMs	Master Protein Accessions	Positions in Master Proteins	# Missed Cleavages	Theo. MH+ [Da]	Found in Sample: [S1] F1: Sample	Found in Sample: [S2] F2: Sample	Found in Sample: [S3] F3: Sample	Confidence (by Search Engine): A4 Mascot	Confidence (by Search Engine): B4 Mascot	Confidence (by Search Engine): C4 Mascot	Percolator PEP (by Search Engine): A4 Mascot	Percolator PEP (by Search Engine): B4 Mascot	Percolator PEP (by Search Engine): C4 Mascot	Ions Score (by Search Engine): A4 Mascot	Positions in Protein	Peptide Group Modifications in Protein
	FALSE	High	[K].MQYFLSTGNLVSQSGLDLQQVSGYTVVAEK.[I]			7.53694e-14	0	1	1	1	P22138	P22138 [461-490]	0	3262.63	Not Found	High	Not Found	n/a	High	n/a		4.49e-13			[461-490]
	FALSE	High	[R].MTIGMFVESLAGK.[A]			7.06274e-07	0	1	1	2	P22138	P22138 [958-970]	0	1383.7	High	High	Not Found	High	High	n/a	0.02293	1.154e-06		20	[958-970]
	FALSE	High	[K].LSVSVEQVSIAKPMSNDGVSSAVER.[K]			1.80788e-09	0	1	1	2	P22138	P22138 [95-119]	0	2589.32	High	Not Found	High	High	n/a	High	9.442e-10		3.819e-13	54	[95-119]
	FALSE	High	[R].ISTQQSDVSR.[I]			0.000212804	0	1	1	3	P22138	P22138 [551-560]	0	1120.56	High	High	High	High	High	High	4.087e-05	0.005186	0.0003861	60	[551-560]
	FALSE	High	[K].IFIDDSQIWEDGQGNKFVGGNETTTVAIPFVLK.[Y]			0.000275524	0	1	1	1	P22138	P22138 [1151-1183]	1	3638.84	Not Found	Not Found	High	n/a	n/a	High			2.144e-05		[1151-1183]
	FALSE	High	[K].LKWSVNNGEENLFEVR.[D]			8.48545e-05	0	1	1	2	P22138	P22138 [141-156]	1	1933.98	Not Found	High	High	Medium	High	High	0.1191	0.004092	3.606e-06	8	[141-156]
	FALSE	High	[R].KWPTIDMPFSETGIQPDIIINPHAFPSR.[M]			1.45035e-08	0	1	1	3	P22138	P22138 [930-957]	1	3207.63	High	High	High	High	High	High	4.6e-07	9.388e-07	8.565e-12	45	[930-957]
	FALSE	High	[R].LQTGQTPIVK.[A]			8.51603e-05	0	1	1	3	P22138	P22138 [744-753]	0	1084.64	High	High	High	High	High	High	0.001289	9.35e-05	0.0001294	46	[744-753]
	FALSE	High	[K].VIFDGKPLNSEDEISNSGYLGNK.[L]			2.36605e-07	0	1	1	2	P22138	P22138 [72-94]	0	2496.23	Not Found	High	High	n/a	High	High		4.213e-07	2.108e-06		[72-94]
	FALSE	High	[R].VGEMERDALIGHGTSFLLQDR.[L]			1.19773e-07	0	1	1	4	P22138	P22138 [1071-1091]	1	2344.17	High	High	High	High	High	High	0.0001933	2.254e-07	6.576e-06	27	[1071-1091]
	FALSE	High	[R].TPQIGDKFSSR.[H]			4.92472e-05	0	1	1	2	P22138	P22138 [910-920]	1	1235.64	Not Found	Not Found	High	n/a	n/a	High			1.595e-06		[910-920]
	FALSE	High	[K].TPGLPIDLEIGYVPPSTR.[G]			1.43989e-08	0	1	1	7	P22138	P22138 [617-634]	0	1925.04	Not Found	High	High	n/a	High	High		3.22e-08	4.057e-09		[617-634]
	FALSE	High	[R].TQVLQYLGDKFR.[V]			0.000104145	0	1	1	4	P22138	P22138 [324-335]	1	1467.8	High	High	High	High	High	High	1.714e-05	0.0009535	0.000547	35	[324-335]
	FALSE	High	[K].TYHSSEPAYIEEVNLIGDESNKFQELQTVSIK.[Y]			3.51113e-07	0	1	1	3	P22138	P22138 [873-904]	1	3668.8	High	Not Found	High	High	n/a	High	1.801e-08		8.293e-09	45	[873-904]
	FALSE	High	[K].YLDSELSAMGIR.[L]			3.84177e-08	0	1	1	4	P22138	P22138 [1184-1195]	0	1354.67	High	High	High	High	High	High	0.0008927	8.68e-06	3.659e-11	45	[1184-1195]
	FALSE	High	[R].VVFQASPDQSDLEVGQEVLDR.[I]			2.55162e-08	0	1	1	2	P22138	P22138 [336-356]	0	2331.15	Not Found	High	High	n/a	High	High		5.442e-08	0.0002039		[336-356]
	FALSE	High	[K].WPTIDMPFSETGIQPDIIINPHAFPSR.[M]			7.62077e-07	0	1	1	2	P22138	P22138 [931-957]	0	3079.53	Not Found	High	High	n/a	High	High		1.235e-06	7.828e-09		[931-957]
	FALSE	High	[K].WSVNNGEENLFEVR.[D]			7.2456e-06	0	1	1	1	P22138	P22138 [143-156]	0	1692.8	Not Found	High	Not Found	n/a	High	n/a		9.784e-06			[143-156]
	FALSE	High	[K].SEDGEKIFIDDSQIWEDGQGNKFVGGNETTTVAIPFVLK.[Y]			9.18996e-09	0	1	1	6	P22138	P22138 [1145-1183]	2	4284.1	High	High	High	High	High	High	2.24e-10	8.843e-06	1.182e-07	62	[1145-1183]
	FALSE	High	[K].SEDGEKIFIDDSQIWEDGQGNK.[F]			0.000145856	0	1	1	1	P22138	P22138 [1145-1166]	1	2510.13	Not Found	Not Found	High	Medium	n/a	High	0.1567		8.191e-06	8	[1145-1166]
	FALSE	High	[K].SAFPLLQEAVQPHIGSFNALTEGPDGGLLNLGVKDIGEK.[V]			3.27474e-05	0	1	1	1	P22138	P22138 [33-71]	1	4032.11	Not Found	High	Not Found	n/a	High	n/a		3.911e-05			[33-71]
	FALSE	High	[K].SAFPLLQEAVQPHIGSFNALTEGPDGGLLNLGVK.[D]			5.84421e-09	0	1	1	4	P22138	P22138 [33-66]	0	3489.84	High	High	High	High	High	High	5.962e-10	3.491e-05	8.641e-08	71	[33-66]
	FALSE	High	[K].TEKVDLALNR.[N]			0.000199621	0	1	1	2	P22138	P22138 [806-815]	1	1158.65	High	High	Not Found	High	High	Medium	0.08762	0.0002017	0.4086	16	[806-815]
	FALSE	High	[R].SVRPDQTSQTNVLHYLNDGQVTFR.[F]			1.08557e-08	0	1	1	2	P22138	P22138 [238-261]	0	2775.38	Not Found	High	Not Found	n/a	High	n/a		2.482e-08			[238-261]
	FALSE	High	[R].STGPVNSLTMQPVK.[G]			5.21038e-07	0	1	1	2	P22138	P22138 [1048-1061]	0	1458.76	Not Found	High	High	n/a	High	High		8.699e-07	6.348e-05		[1048-1061]
	FALSE	High	[R].GQYPGLYLFGGHSR.[M]			1.2977e-06	0	1	1	3	P22138	P22138 [635-648]	0	1551.77	Not Found	High	High	n/a	High	High		5.392e-05	1.84e-08		[635-648]
	FALSE	High	[R].GASYSHYGIQIR.[S]			4.96039e-05	0	1	1	5	P22138	P22138 [226-237]	0	1351.68	High	High	High	High	High	High	3.455e-05	0.000118	0.001072	25	[226-237]
	FALSE	High	[R].DALIGHGTSFLLQDR.[L]			1.73195e-08	0	1	1	3	P22138	P22138 [1077-1091]	0	1642.85	Not Found	High	High	Medium	High	High	0.1798	5.424e-06	1.115e-11	3	[1077-1091]
	FALSE	High	[K].AGALHGIAQDSTPWIFNEDDTPADYFGEQLAK.[A]			2.94609e-10	0	1	1	3	P22138	P22138 [971-1002]	0	3477.62	Not Found	High	High	n/a	High	High		8.998e-10	6.158e-14		[971-1002]
	FALSE	High	[R].GFGYGTMYK.[T]			0.000391124	0.000110369	1	1	2	P22138	P22138 [797-805]	0	1023.46	Not Found	High	High	n/a	High	High		0.0003659	0.007356		[797-805]
	FALSE	High	[K].MSPYELVQHKEESDEIGGYFIVNGIEK.[L]			0.000555105	0.000110369	1	1	2	P22138	P22138 [175-201]	1	3111.5	High	Not Found	High	High	n/a	High	0.07536		6.359e-05	16	[175-201]
	FALSE	High	[K].AGYNYHGNEPMYSGATGEELR.[A]			0.0010521	0.000201281	1	1	3	P22138	P22138 [1003-1023]	0	2316	Not Found	High	High	n/a	High	High		0.0008643	0.009643		[1003-1023]
	FALSE	High	[K].IKTYHSSEPAYIEEVNLIGDESNKFQELQTVSIK.[Y]			0.00104124	0.000201281	1	1	3	P22138	P22138 [871-904]	2	3909.98	High	High	Not Found	High	High	n/a	0.01649	0.0008555		20	[871-904]
	FALSE	High	[K].FQELQTVSIK.[Y]			0.00108161	0.000201281	1	1	1	P22138	P22138 [895-904]	0	1192.66	Not Found	High	Not Found	n/a	High	n/a		0.0008853			[895-904]
	FALSE	High	[K].DSFLTDRLELLLR.[G]			0.00477288	0.00070187	1	1	1	P22138	P22138 [299-311]	1	1590.88	Not Found	Not Found	High	n/a	n/a	High			0.001736		[299-311]
	FALSE	High	[K].VDLALNR.[N]			0.00717601	0.00091312	1	1	3	P22138	P22138 [809-815]	0	800.462	High	High	High	High	High	High	0.007347	0.01067	0.003121	37	[809-815]
	FALSE	High	[R].GMAINFK.[D]			0.0193933	0.00200465	1	1	1	P22138	P22138 [435-441]	0	780.407	Not Found	Not Found	High	n/a	Low	High		0.6307	0.01133		[435-441]
	FALSE	High	[K].EKIDEYLQNIIAQVR.[M]			0.020061	0.00207607	1	1	1	P22138	P22138 [415-429]	1	1831.99	Not Found	High	Not Found	n/a	High	Medium		0.0163	0.4529		[415-429]
	FALSE	High	[R].LELLLR.[G]			0.0223119	0.00227457	1	1	1	P22138	P22138 [306-311]	0	756.498	Not Found	High	Not Found	n/a	High	Medium		0.0181	0.2909		[306-311]
	FALSE	High	[K].FVGGNETTTVAIPFVLK.[Y]			0.0314082	0.0028482	1	1	1	P22138	P22138 [1167-1183]	0	1792.98	Not Found	High	Not Found	n/a	High	n/a		0.02512			[1167-1183]
FALSE	High	Master Protein	P08518	DNA-directed RNA polymerase II subunit RPB2 OS=Saccharomyces cerevisiae (strain ATCC 204508 / S288c) GN=RPB2 PE=1 SV=2	0	308.593	43	48	108	48	1	1224	138.7	6.52	34	1482	1684	2	40	40	Pf00562, Pf04560, Pf04561, Pf04563, Pf04565, Pf04566, Pf04567	854322	YOR151C	RPB2	High	High	High
	Checked	Confidence	Annotated Sequence	Modifications	Modifications in Master Proteins	Qvality PEP	Qvality q-value	# Protein Groups	# Proteins	# PSMs	Master Protein Accessions	Positions in Master Proteins	# Missed Cleavages	Theo. MH+ [Da]	Found in Sample: [S1] F1: Sample	Found in Sample: [S2] F2: Sample	Found in Sample: [S3] F3: Sample	Confidence (by Search Engine): A4 Mascot	Confidence (by Search Engine): B4 Mascot	Confidence (by Search Engine): C4 Mascot	Percolator PEP (by Search Engine): A4 Mascot	Percolator PEP (by Search Engine): B4 Mascot	Percolator PEP (by Search Engine): C4 Mascot	Ions Score (by Search Engine): A4 Mascot	Positions in Protein	Peptide Group Modifications in Protein
	FALSE	High	[R].MDTMANILYYPQKPLGTTR.[A]			5.13545e-07	0	1	1	2	P08518	P08518 [789-807]	0	2213.11	Not Found	High	High	n/a	High	High		7.055e-06	1.756e-09		[789-807]
	FALSE	High	[K].IYVTKPMVNESDGVTHALYPQEAR.[L]			2.541e-09	0	1	1	2	P08518	P08518 [95-118]	0	2718.36	Not Found	High	High	n/a	High	High		6.525e-09	7.764e-11		[95-118]
	FALSE	High	[K].QDIPIVIIFR.[A]			0.000263173	0	1	1	2	P08518	P08518 [278-287]	0	1213.73	Not Found	High	High	n/a	High	High		0.0006654	2.006e-05		[278-287]
	FALSE	High	[R].NLTYSSGLFVDVK.[K]			1.10201e-07	0	1	1	2	P08518	P08518 [121-133]	0	1442.75	Not Found	High	High	n/a	High	High		2.09e-07	1.155e-09		[121-133]
	FALSE	High	[K].LMAQIFFGPTYYQR.[L]			1.72063e-05	0	1	1	4	P08518	P08518 [1081-1094]	0	1734.87	Not Found	High	High	n/a	High	High		2.165e-05	4.952e-07		[1081-1094]
	FALSE	High	[K].LLFQELMAMNITPR.[L]			9.98268e-10	0	1	1	5	P08518	P08518 [1202-1215]	0	1676.89	Not Found	High	High	n/a	High	High		2.761e-09	6.889e-13		[1202-1215]
	FALSE	High	[R].TVEEAHDFNMK.[L]			4.38758e-05	0	1	1	2	P08518	P08518 [435-445]	0	1320.59	Not Found	Not Found	High	n/a	n/a	High			1.343e-06		[435-445]
	FALSE	High	[K].VAALSGNEGDASPFTDITVEGISK.[L]			2.46438e-12	0	1	1	4	P08518	P08518 [1034-1057]	0	2378.17	Not Found	High	High	n/a	High	High		9.826e-10	4.268e-16		[1034-1057]
	FALSE	High	[K].YGMSITETFEKPQR.[T]			5.95426e-08	0	1	1	4	P08518	P08518 [866-879]	0	1686.82	Not Found	High	High	n/a	High	High		1.184e-07	1.637e-09		[866-879]
	FALSE	High	[K].YELIAEESEDDSESGK.[V]			0.000236687	0	1	1	2	P08518	P08518 [149-164]	0	1800.77	Not Found	High	High	n/a	High	High		0.0002352	0.008375		[149-164]
	FALSE	High	[K].YELIAEESEDDSESGKVFIGR.[L]			3.83966e-09	0	1	1	5	P08518	P08518 [149-169]	1	2373.11	Not Found	High	High	n/a	High	High		3.349e-07	1.173e-12		[149-169]
	FALSE	High	[R].VSGEDVIIGK.[T]			0.000276497	0	1	1	2	P08518	P08518 [905-914]	0	1016.56	Not Found	High	High	n/a	High	High		0.0002697	9.408e-05		[905-914]
	FALSE	High	[K].YALATGNWGEQKK.[A]			2.71371e-05	0	1	1	2	P08518	P08518 [459-471]	1	1465.74	Not Found	High	High	n/a	High	High		3.292e-05	1.562e-06		[459-471]
	FALSE	High	[K].YALATGNWGEQK.[K]			7.70546e-06	0	1	1	2	P08518	P08518 [459-470]	0	1337.65	Not Found	High	High	n/a	High	High		7.574e-05	9.958e-08		[459-470]
	FALSE	High	[R].VYRPLFIVEDDESLGHKELK.[V]			1.93176e-07	0	1	1	4	P08518	P08518 [633-652]	1	2387.26	Not Found	High	High	Low	High	High	0.6948	2.941e-05	4.072e-10	7	[633-652]
	FALSE	High	[R].REDMPFTAEGIVPDLIINPHAIPSR.[M]			1.8059e-11	0	1	1	2	P08518	P08518 [996-1020]	1	2788.45	Not Found	High	High	n/a	High	High		6.914e-11	1.234e-14		[996-1020]
	FALSE	High	[R].SAGNIVQVFKK.[A]			3.57135e-05	0	1	1	2	P08518	P08518 [218-228]	1	1190.69	Not Found	High	Not Found	n/a	High	n/a		6.547e-05			[218-228]
	FALSE	High	[R].SAGNIVQVFK.[K]			4.97832e-05	0	1	1	2	P08518	P08518 [218-227]	0	1062.59	Not Found	High	High	n/a	High	High		0.001257	1.622e-06		[218-227]
	FALSE	High	[R].STENGIVDQVLVTTNQDGLK.[F]			1.58369e-06	0	1	1	4	P08518	P08518 [943-962]	0	2131.09	High	High	High	High	High	High	0.0002374	0.0001858	9.415e-09	32	[943-962]
	FALSE	High	[K].ATLPYIKQDIPIVIIFR.[A]			8.93816e-06	0	1	1	2	P08518	P08518 [271-287]	1	2000.19	Not Found	High	High	n/a	High	High		1.189e-05	7.449e-06		[271-287]
	FALSE	High	[R].ETALDFIGR.[R]			0.000245214	0	1	1	2	P08518	P08518 [328-336]	0	1021.53	Not Found	High	High	n/a	High	High		0.0004754	1.797e-05		[328-336]
	FALSE	High	[K].AFFLGYMINR.[L]			0.000249589	0	1	1	2	P08518	P08518 [375-384]	0	1231.63	Not Found	High	High	n/a	High	High		0.0002461	0.006268		[375-384]
	FALSE	High	[K].KLMAQIFFGPTYYQR.[L]			0.000115982	0	1	1	2	P08518	P08518 [1080-1094]	1	1862.96	Not Found	High	High	n/a	High	High		0.0001238	1.315e-05		[1080-1094]
	FALSE	High	[K].AAPSPISHVAEIR.[S]			7.13988e-07	0	1	1	5	P08518	P08518 [229-241]	0	1347.74	High	High	High	High	High	High	0.002458	1.163e-06	1.459e-08	16	[229-241]
	FALSE	High	[K].EFLPHITQLEGFESR.[K]			3.02669e-07	0	1	1	2	P08518	P08518 [359-373]	0	1802.91	Not Found	High	High	n/a	High	High		5.295e-07	9.509e-09		[359-373]
	FALSE	High	[K].HGTYDKLDDDGLIAPGVR.[V]			6.86181e-05	0	1	1	1	P08518	P08518 [887-904]	1	1941.97	Not Found	Not Found	High	n/a	n/a	High			2.631e-06		[887-904]
	FALSE	High	[R].EDMPFTAEGIVPDLIINPHAIPSR.[M]			5.39371e-10	0	1	1	2	P08518	P08518 [997-1020]	0	2632.34	Not Found	High	High	n/a	High	High		9.446e-09	6.267e-14		[997-1020]
	FALSE	High	[R].TYEAIDVPGRELK.[Y]			0.000806194	0.000110369	1	1	2	P08518	P08518 [136-148]	1	1490.78	Not Found	High	High	n/a	High	High		0.0006843	0.0002472		[136-148]
	FALSE	High	[K].YELIAEESEDDSESGKVFIGRLPIMLR.[S]			0.000397989	0.000110369	1	1	1	P08518	P08518 [149-175]	2	3096.56	Not Found	Not Found	High	n/a	n/a	High			3.792e-05		[149-175]
	FALSE	High	[R].AGVSQVLNR.[Y]			0.000441705	0.000110369	1	1	1	P08518	P08518 [477-485]	0	943.532	Not Found	Not Found	High	n/a	n/a	High			4.465e-05		[477-485]
	FALSE	High	[R].ALGIIPDGEILEHICYDVNDWQMLEMLKPCVEDGFVIQDR.[E]			0.000486719	0.000110369	1	1	1	P08518	P08518 [288-327]	0	4617.22	Not Found	Not Found	High	n/a	n/a	High			5.192e-05		[288-327]
	FALSE	High	[R].MDTMANILYYPQKPLGTTR.[A]	1xOxidation [M]		0.00133597	0.000201281	1	1	2	P08518	P08518 [789-807]	0	2229.1	Not Found	Not Found	High	n/a	n/a	High			0.0002512		[789-807]
	FALSE	High	[K].GTIGITYRREDMPFTAEGIVPDLIINPHAIPSR.[M]			0.00231834	0.000286355	1	1	1	P08518	P08518 [988-1020]	2	3649.92	Not Found	High	Not Found	n/a	High	n/a		0.001761			[988-1020]
	FALSE	High	[K].YYDEDPYGFEDESAPITAEDSWAVISAFFR.[E]			0.0020579	0.000286355	1	1	1	P08518	P08518 [10-39]	0	3490.53	Not Found	Not Found	High	n/a	n/a	High			0.0004876		[10-39]
	FALSE	High	[R].KGDINPEVSMIR.[D]			0.00301865	0.000375356	1	1	4	P08518	P08518 [606-617]	1	1358.71	Not Found	High	High	n/a	High	High		0.03417	0.0008752		[606-617]
	FALSE	High	[K].QAMGVFLTNYNVR.[M]			0.00288341	0.000375356	1	1	4	P08518	P08518 [776-788]	0	1512.76	Not Found	High	High	n/a	High	High		0.004914	0.0008178		[776-788]
	FALSE	High	[K].LMAQIFFGPTYYQR.[L]	1xOxidation [M2]		0.00292435	0.000375356	1	1	1	P08518	P08518 [1081-1094]	0	1750.86	Not Found	Not Found	High	n/a	n/a	High			0.0008333		[1081-1094]
	FALSE	High	[R].KYEISFGK.[I]			0.00367905	0.000626293	1	1	2	P08518	P08518 [87-94]	1	971.52	Not Found	High	High	n/a	High	High		0.002765	0.003354		[87-94]
	FALSE	High	[R].ETALDFIGRR.[G]			0.00485958	0.00070187	1	1	2	P08518	P08518 [328-337]	1	1177.63	Not Found	High	High	n/a	High	High		0.003845	0.001781		[328-337]
	FALSE	High	[R].LMEASDAFR.[V]			0.00518612	0.000837749	1	1	1	P08518	P08518 [1151-1159]	0	1039.49	Not Found	High	Not Found	n/a	High	n/a		0.003949			[1151-1159]
	FALSE	High	[R].TYEAIDVPGR.[E]			0.00934412	0.00120473	1	1	1	P08518	P08518 [136-145]	0	1120.56	Not Found	High	Not Found	n/a	High	n/a		0.007434			[136-145]
	FALSE	High	[R].VFVNGVWHGVHR.[N]			0.0104254	0.00126642	1	1	1	P08518	P08518 [580-591]	0	1406.74	Not Found	Not Found	High	n/a	n/a	High			0.005152		[580-591]
	FALSE	High	[K].GTIGITYR.[R]			0.0102225	0.00126642	1	1	2	P08518	P08518 [988-995]	0	880.489	Not Found	High	High	Medium	High	High	0.1163	0.0347	0.005038	14	[988-995]
	FALSE	High	[K].ATLPYIK.[Q]			0.0123689	0.00153807	1	1	1	P08518	P08518 [271-277]	0	805.482	Not Found	High	Not Found	n/a	High	Medium		0.009991	0.276		[271-277]
	FALSE	High	[K].IPQIGDK.[F]			0.0202318	0.00207607	1	1	1	P08518	P08518 [973-979]	0	770.441	Not Found	High	Not Found	n/a	High	Medium		0.01644	0.2151		[973-979]
	FALSE	High	[R].GPMQVLTR.[Q]			0.0269592	0.00281028	1	1	1	P08518	P08518 [1109-1116]	0	901.492	Not Found	High	Not Found	n/a	High	Low		0.02174	0.4924		[1109-1116]
	FALSE	High	[R].VYRPLFIVEDDESLGHK.[E]			0.052463	0.00462247	1	1	1	P08518	P08518 [633-649]	0	2017.04	Not Found	Not Found	High	n/a	Medium	High		0.2446	0.03643		[633-649]
	FALSE	High	[K].IPQIGDKFASR.[H]			0.0563853	0.00505635	1	1	2	P08518	P08518 [973-983]	1	1231.68	Not Found	High	High	n/a	High	High		0.08006	0.03973		[973-983]
	FALSE	High	[K].IFTDAGR.[V]			0.0675382	0.00603143	1	1	2	P08518	P08518 [626-632]	0	779.405	Not Found	High	High	n/a	High	High		0.06872	0.0492		[626-632]
	FALSE	High	[M].SDLANSEKYYDEDPYGFEDESAPITAEDSWAVISAFFR.[E]	1xAcetyl [N-Term]	P08518 1xAcetyl [N-Term]	0.0838715	0.00729638	1	1	1	P08518	P08518 [2-39]	1	4376.93	Not Found	High	Not Found	n/a	High	n/a		0.06306			[2-39]	1xAcetyl [N-Term]
FALSE	High	Master Protein	P25443	40S ribosomal protein S2 OS=Saccharomyces cerevisiae (strain ATCC 204508 / S288c) GN=RPS2 PE=1 SV=3	0	245.825	69	20	121	20	1	254	27.4	10.43	605	1470	953	14	18	16	Pf00333, Pf03719	852754	YGL123W	RPS2	High	High	High
	Checked	Confidence	Annotated Sequence	Modifications	Modifications in Master Proteins	Qvality PEP	Qvality q-value	# Protein Groups	# Proteins	# PSMs	Master Protein Accessions	Positions in Master Proteins	# Missed Cleavages	Theo. MH+ [Da]	Found in Sample: [S1] F1: Sample	Found in Sample: [S2] F2: Sample	Found in Sample: [S3] F3: Sample	Confidence (by Search Engine): A4 Mascot	Confidence (by Search Engine): B4 Mascot	Confidence (by Search Engine): C4 Mascot	Percolator PEP (by Search Engine): A4 Mascot	Percolator PEP (by Search Engine): B4 Mascot	Percolator PEP (by Search Engine): C4 Mascot	Ions Score (by Search Engine): A4 Mascot	Positions in Protein	Peptide Group Modifications in Protein
	FALSE	High	[K].ITTIEEIFLHSLPVKEFQIIDTLLPGLQDEVMNIKPVQK.[Q]	1xOxidation [M32]		1.75267e-06	0	1	1	6	P25443	P25443 [50-88]	1	4505.46	Not Found	High	High	n/a	High	High		2.659e-06	0.08164		[50-88]
	FALSE	High	[K].ITTIEEIFLHSLPVKEFQIIDTLLPGLQDEVMNIKPVQK.[Q]			1.76805e-10	0	1	1	18	P25443	P25443 [50-88]	1	4489.47	High	High	High	High	High	High	3.328e-08	5.636e-10	1.752e-10	35	[50-88]
	FALSE	High	[K].ITTIEEIFLHSLPVK.[E]			3.33394e-09	0	1	1	6	P25443	P25443 [50-64]	0	1739.99	High	High	High	High	High	High	1.602e-09	5.294e-08	3.584e-11	66	[50-64]
	FALSE	High	[R].NTEEKGWVPVTK.[L]			8.34286e-07	0	1	1	6	P25443	P25443 [29-40]	1	1387.72	High	High	High	High	High	High	1.534e-06	1.345e-06	7.541e-08	44	[29-40]
	FALSE	High	[K].LLQLAGVEDVYTQSNGK.[T]			1.29095e-09	0	1	1	7	P25443	P25443 [187-203]	0	1834.95	High	High	High	High	High	High	1.99e-10	1.613e-08	2.311e-13	94	[187-203]
	FALSE	High	[R].RGYWGTNLGQPHSLATK.[T]			9.18397e-05	0	1	1	2	P25443	P25443 [141-157]	1	1885.97	Not Found	High	Not Found	n/a	High	n/a		0.0001003			[141-157]
	FALSE	High	[R].GSGIVASPAVK.[K]			0.000101925	0	1	1	3	P25443	P25443 [175-185]	0	985.568	High	High	High	High	High	High	3.119e-05	0.0002783	4.77e-06	49	[175-185]
	FALSE	High	[K].AVVVVGDSNGHVGLGIK.[T]			1.07655e-10	0	1	1	7	P25443	P25443 [100-116]	0	1620.91	High	High	High	High	High	High	1.361e-08	3.563e-10	1.394e-12	68	[100-116]
	FALSE	High	[K].KLLQLAGVEDVYTQSNGK.[T]			0.000143784	0	1	1	3	P25443	P25443 [186-203]	1	1963.05	High	High	High	High	High	High	0.002517	0.0001503	1.272e-05	27	[186-203]
	FALSE	High	[K].EFQIIDTLLPGLQDEVMNIKPVQK.[Q]			2.72049e-10	0	1	1	10	P25443	P25443 [65-88]	0	2768.49	High	High	High	High	High	High	0.0003474	8.378e-10	5.376e-11	21	[65-88]
	FALSE	High	[K].AGKITTIEEIFLHSLPVKEFQIIDTLLPGLQDEVMNIKPVQK.[Q]			2.61736e-05	0	1	1	4	P25443	P25443 [47-88]	2	4745.62	Not Found	High	High	n/a	High	High		0.005638	6.193e-07		[47-88]
	FALSE	High	[R].GYWGTNLGQPHSLATK.[T]			5.48925e-11	0	1	1	5	P25443	P25443 [142-157]	0	1729.87	High	High	High	High	High	High	1.393e-06	1.924e-10	3.432e-09	47	[142-157]
	FALSE	High	[K].AAFVAIGNTYGFLTPNLWAEQPLPVSPLDIYSDEASAQKK.[R]			2.28016e-15	0	1	1	11	P25443	P25443 [213-252]	1	4322.2	High	High	High	High	High	High	5.81e-09	4.97e-10	4.326e-10	56	[213-252]
	FALSE	High	[R].FKAVVVVGDSNGHVGLGIK.[T]			0.000239215	0	1	1	6	P25443	P25443 [98-116]	1	1896.07	Not Found	High	High	n/a	High	High		0.0002625	1.733e-05		[98-116]
	FALSE	High	[K].AAFVAIGNTYGFLTPNLWAEQPLPVSPLDIYSDEASAQK.[K]			2.09726e-09	0	1	1	14	P25443	P25443 [213-251]	0	4194.11	High	High	High	High	High	High	1.361e-09	5.47e-09	3.494e-11	57	[213-251]
	FALSE	High	[K].EFQIIDTLLPGLQDEVMNIKPVQK.[Q]	1xOxidation [M17]		4.64843e-05	0	1	1	2	P25443	P25443 [65-88]	0	2784.49	Not Found	High	Not Found	n/a	High	n/a		5.376e-05			[65-88]
	FALSE	High	[K].LSVIPIR.[R]			0.00181457	0.000201281	1	1	3	P25443	P25443 [134-140]	0	797.524	High	High	High	High	High	High	0.0188	0.001405	0.00707	37	[134-140]
	FALSE	High	[K].LLQLAGVEDVYTQSNGKTR.[T]			0.00353858	0.000626293	1	1	1	P25443	P25443 [187-205]	1	2092.1	High	Not Found	Not Found	High	n/a	n/a	0.001196			17	[187-205]
	FALSE	High	[R].TLENTLK.[A]			0.0121719	0.00148557	1	1	3	P25443	P25443 [206-212]	0	818.462	High	High	High	High	High	High	0.004685	0.02887	0.03176	42	[206-212]
	FALSE	High	[R].GSGIVASPAVKK.[L]			0.0249428	0.00261916	1	1	1	P25443	P25443 [175-186]	1	1113.66	Not Found	Not Found	High	Low	Medium	High	0.7139	0.1379	0.01531	6	[175-186]
	FALSE	High	[K].LSVIPIRR.[G]			0.0303248	0.0028482	1	1	1	P25443	P25443 [134-141]	1	953.625	Not Found	High	Not Found	Low	High	Low	1	0.02422	0.4858	10	[134-141]
	FALSE	High	[K].GWVPVTK.[L]			0.0712971	0.00647247	1	1	1	P25443	P25443 [34-40]	0	786.451	Not Found	High	Not Found	Medium	High	Medium	0.2072	0.05365	0.4481	14	[34-40]
	FALSE	High	[K].AAFVAIGNTYGFLTPNLWAEQPLPVSPLDIYSDEASAQKK.[R]	1xPhospho [S26(97.3)]	P25443 1xPhospho [S238(97.3)]	0.0999925	0.00833724	1	1	1	P25443	P25443 [213-252]	1	4402.17	Not Found	High	Not Found	n/a	High	n/a		0.07548			[213-252]	1xPhospho [S238(97.3)]
FALSE	High	Master Protein	P16140	V-type proton ATPase subunit B OS=Saccharomyces cerevisiae (strain ATCC 204508 / S288c) GN=VMA2 PE=1 SV=2	0	324.143	78	38	122	38	1	517	57.7	5.07	1536	1447	1291	33	32	28	Pf00006, Pf00306, Pf02874	852424	YBR127C	VMA2	High	High	High
	Checked	Confidence	Annotated Sequence	Modifications	Modifications in Master Proteins	Qvality PEP	Qvality q-value	# Protein Groups	# Proteins	# PSMs	Master Protein Accessions	Positions in Master Proteins	# Missed Cleavages	Theo. MH+ [Da]	Found in Sample: [S1] F1: Sample	Found in Sample: [S2] F2: Sample	Found in Sample: [S3] F3: Sample	Confidence (by Search Engine): A4 Mascot	Confidence (by Search Engine): B4 Mascot	Confidence (by Search Engine): C4 Mascot	Percolator PEP (by Search Engine): A4 Mascot	Percolator PEP (by Search Engine): B4 Mascot	Percolator PEP (by Search Engine): C4 Mascot	Ions Score (by Search Engine): A4 Mascot	Positions in Protein	Peptide Group Modifications in Protein
	FALSE	High	[R].IYPEEMISTGVSAIDTMNSIAR.[G]			8.6631e-11	0	1	1	7	P16140	P16140 [145-166]	0	2398.16	High	High	High	High	High	High	1.462e-10	3.224e-06	4.093e-15	96	[145-166]
	FALSE	High	[K].LSLEFLEKFEK.[T]			9.45187e-05	0	1	1	1	P16140	P16140 [431-441]	1	1382.76	Not Found	High	Not Found	n/a	High	n/a		0.0001027			[431-441]
	FALSE	High	[R].QGQVLEIR.[G]			6.69093e-05	0	1	1	3	P16140	P16140 [64-71]	0	942.537	High	High	High	High	High	High	1.003e-05	0.001274	0.0002908	58	[64-71]
	FALSE	High	[R].NGSITQIPILTMPNDDITHPIPDLTGYITEGQIFVDR.[Q]			6.15643e-06	0	1	1	3	P16140	P16140 [326-362]	0	4095.07	High	High	High	High	High	High	5.651e-07	1.973e-05	1.543e-05	37	[326-362]
	FALSE	High	[R].LALTTAEYLAYQTER.[H]			2.78603e-06	0	1	1	3	P16140	P16140 [258-272]	0	1742.9	Not Found	High	High	n/a	High	High		7.376e-06	2.188e-08		[258-272]
	FALSE	High	[K].KTTVEFTGESLRIPVSEDMLGR.[I]			1.07112e-05	0	1	1	2	P16140	P16140 [90-111]	2	2465.27	High	High	Not Found	High	High	n/a	5.917e-05	1.401e-05		36	[90-111]
	FALSE	High	[R].LNYNTVSGVNGPLVILEK.[V]			1.9088e-09	0	1	1	5	P16140	P16140 [26-43]	0	1930.06	High	High	High	High	High	High	3.39e-11	3.95e-06	8.233e-08	111	[26-43]
	FALSE	High	[K].VFAEDYLDINGSPINPYAR.[I]			2.14215e-10	0	1	1	5	P16140	P16140 [126-144]	0	2154.05	High	High	High	High	High	High	1.814e-09	6.715e-10	4.139e-14	103	[126-144]
	FALSE	High	[K].TTVEFTGESLRIPVSEDMLGR.[I]			8.5742e-10	0	1	1	3	P16140	P16140 [91-111]	1	2337.18	High	High	High	High	High	High	5.093e-08	2.402e-09	5.305e-08	51	[91-111]
	FALSE	High	[K].TTVEFTGESLR.[I]			1.68368e-05	0	1	1	3	P16140	P16140 [91-101]	0	1239.62	High	High	High	High	High	High	1.901e-06	0.000105	1.653e-05	49	[91-101]
	FALSE	High	[R].TSLFLNLANDPTIER.[I]			3.3015e-07	0	1	1	6	P16140	P16140 [238-252]	0	1703.9	High	High	High	High	High	High	1.038e-05	5.722e-07	2.402e-09	63	[238-252]
	FALSE	High	[R].TVFESLDQAWSLLR.[I]			2.08326e-08	0	1	1	6	P16140	P16140 [453-466]	0	1664.86	High	High	High	High	High	High	3.734e-08	3.008e-05	1.468e-11	67	[453-466]
	FALSE	High	[R].YNEIVNLTLPDGTVR.[Q]			1.21015e-08	0	1	1	5	P16140	P16140 [49-63]	0	1703.9	High	High	High	High	High	High	6.678e-08	2.737e-08	2.964e-11	72	[49-63]
	FALSE	High	[R].RGYPGYMYTDLSTIYER.[A]			0.000228449	0	1	1	3	P16140	P16140 [302-318]	1	2084.97	High	High	High	High	High	High	0.0005636	0.0035	1.618e-05	35	[302-318]
	FALSE	High	[K].TFITQGAYEDRTVFESLDQAWSLLR.[I]			1.0901e-07	0	1	1	5	P16140	P16140 [442-466]	1	2946.46	High	High	High	High	High	High	3.671e-06	2.07e-07	1.185e-05	51	[442-466]
	FALSE	High	[K].TFITQGAYEDR.[T]			6.09248e-05	0	1	1	3	P16140	P16140 [442-452]	0	1300.62	High	High	High	High	High	High	0.0009133	0.002475	2.195e-06	30	[442-452]
	FALSE	High	[R].AIVQVFEGTSGIDVKK.[T]			1.05955e-05	0	1	1	3	P16140	P16140 [75-90]	1	1690.94	High	High	High	High	High	High	8.515e-06	1.387e-05	0.0004319	33	[75-90]
	FALSE	High	[R].AIVQVFEGTSGIDVK.[K]			8.58929e-06	0	1	1	4	P16140	P16140 [75-89]	0	1562.84	High	High	High	High	High	High	8.456e-07	0.0002226	3.557e-07	61	[75-89]
	FALSE	High	[K].AVEQGFNVKPR.[L]			3.51113e-07	0	1	1	6	P16140	P16140 [15-25]	0	1244.67	High	High	High	High	High	High	1.62e-06	0.000261	6.747e-06	46	[15-25]
	FALSE	High	[R].ARDDADEDEEDPDTR.[S]			1.22466e-06	0	1	1	4	P16140	P16140 [488-502]	1	1748.68	High	High	High	High	High	High	3.15e-07	5.75e-05	6.411e-09	67	[488-502]
	FALSE	High	[K].GIYPPINVLPSLSR.[L]			6.40779e-05	0	1	1	3	P16140	P16140 [368-381]	0	1525.87	High	High	High	High	High	High	0.09592	7.225e-05	0.0001801	22	[368-381]
	FALSE	High	[R].KDHGDVSNQLYAK.[Y]			2.07784e-06	0	1	1	3	P16140	P16140 [394-406]	1	1474.73	High	High	High	High	High	High	1.53e-07	0.001202	0.001281	64	[394-406]
	FALSE	High	[R].HVLTILTDMSSYADALR.[E]			8.09597e-09	0	1	1	4	P16140	P16140 [273-289]	0	1905.97	High	High	High	High	High	High	1.237e-06	1.579e-07	3.571e-12	90	[273-289]
	FALSE	High	[R].HVLTILTDMSSYADALREVSAAR.[E]			2.4279e-06	0	1	1	4	P16140	P16140 [273-295]	1	2519.29	High	High	High	High	High	High	1.846e-07	6.184e-06	1.291e-07	57	[273-295]
	FALSE	High	[K].AVVGEEALSIEDKLSLEFLEK.[F]			5.49528e-09	0	1	1	2	P16140	P16140 [418-438]	1	2319.23	High	High	Not Found	High	High	n/a	0.01896	1.327e-08		18	[418-438]
	FALSE	High	[K].AVVGEEALSIEDKLSLEFLEKFEK.[T]			1.87146e-12	0	1	1	3	P16140	P16140 [418-441]	2	2723.44	High	High	High	High	High	High	3.038e-05	0.0006445	4.268e-16	37	[418-441]
	FALSE	High	[R].GYPGYMYTDLSTIYER.[A]			9.9466e-10	0	1	1	5	P16140	P16140 [303-318]	0	1928.87	High	High	High	High	High	High	3.175e-08	2.756e-09	1.803e-08	83	[303-318]
	FALSE	High	[K].ILDEFYDR.[A]			0.000687727	0.000110369	1	1	3	P16140	P16140 [480-487]	0	1070.52	High	High	High	High	High	High	0.0001755	0.0007845	0.0006086	61	[480-487]
	FALSE	High	[K].ILDEFYDRARDDADEDEEDPDTR.[S]			0.0010929	0.000201281	1	1	2	P16140	P16140 [480-502]	2	2800.18	High	High	Not Found	High	High	Low	0.0003097	0.1008	0.8624	27	[480-502]
	FALSE	High	[K].AVVGEEALSIEDK.[L]			0.00104485	0.000201281	1	1	1	P16140	P16140 [418-430]	0	1359.7	High	Not Found	Not Found	High	n/a	n/a	0.0002943			37	[418-430]
	FALSE	High	[M].VLSDKELFAINKK.[A]			0.00209424	0.000286355	1	1	2	P16140	P16140 [2-14]	2	1504.87	High	High	Not Found	High	High	n/a	0.00314	0.001602		21	[2-14]
	FALSE	High	[K].DVHDGHEENFSIVFAAMGVNLETAR.[F]			0.00339161	0.000460491	1	1	1	P16140	P16140 [199-223]	0	2758.29	Not Found	Not Found	High	n/a	n/a	High			0.001047		[199-223]
	FALSE	High	[R].EVSAAREEVPGR.[R]			0.00479009	0.00070187	1	1	1	P16140	P16140 [290-301]	1	1299.67	High	Not Found	Not Found	High	n/a	n/a	0.001651			18	[290-301]
	FALSE	High	[K].YAIGKDAAAMK.[A]			0.00685992	0.00091312	1	1	1	P16140	P16140 [407-417]	1	1138.59	High	Not Found	Not Found	High	n/a	n/a	0.00243			25	[407-417]
	FALSE	High	[K].QDFEENGSLER.[T]			0.00934412	0.00120473	1	1	1	P16140	P16140 [227-237]	0	1323.58	Not Found	High	Not Found	Medium	High	n/a	0.1399	0.007415		12	[227-237]
	FALSE	High	[R].FFKQDFEENGSLER.[T]			0.011194	0.00134055	1	1	1	P16140	P16140 [224-237]	1	1745.81	High	Not Found	Not Found	High	n/a	n/a	0.004228			23	[224-237]
	FALSE	High	[K].DHGDVSNQLYAK.[Y]			0.0319655	0.00291371	1	1	2	P16140	P16140 [395-406]	0	1346.63	High	Not Found	High	High	n/a	High	0.01592		0.1349	38	[395-406]
	FALSE	High	[R].IPVSEDMLGR.[I]			0.0434417	0.00380306	1	1	2	P16140	P16140 [102-111]	0	1116.57	Not Found	High	High	Medium	High	High	0.3639	0.03384	0.08517	12	[102-111]
	FALSE	High	[R].IYPEEMISTGVSAIDTMNSIAR.[G]	1xOxidation [M17]		0.0681507	0.00603143	1	1	1	P16140	P16140 [145-166]	0	2414.16	High	Not Found	Not Found	High	n/a	n/a	0.04164			7	[145-166]
FALSE	High	Master Protein	B3RHV0	40S ribosomal protein S1-A OS=Saccharomyces cerevisiae (strain RM11-1a) GN=RPS1A PE=3 SV=1	0	248.448	69	27	126	6	1	255	28.7	9.99	728	1430	1123	18	23	23	Pf01015		SCRG_04379		High	High	High
	Checked	Confidence	Annotated Sequence	Modifications	Modifications in Master Proteins	Qvality PEP	Qvality q-value	# Protein Groups	# Proteins	# PSMs	Master Protein Accessions	Positions in Master Proteins	# Missed Cleavages	Theo. MH+ [Da]	Found in Sample: [S1] F1: Sample	Found in Sample: [S2] F2: Sample	Found in Sample: [S3] F3: Sample	Confidence (by Search Engine): A4 Mascot	Confidence (by Search Engine): B4 Mascot	Confidence (by Search Engine): C4 Mascot	Percolator PEP (by Search Engine): A4 Mascot	Percolator PEP (by Search Engine): B4 Mascot	Percolator PEP (by Search Engine): C4 Mascot	Ions Score (by Search Engine): A4 Mascot	Positions in Protein	Peptide Group Modifications in Protein
	FALSE	High	[K].NLLTNFHGMDFTTDKLR.[S]	1xOxidation [M9]		7.26651e-08	0	2	3	4	B3RHV0; B3LLJ2	B3RHV0 [95-111]; B3LLJ2 [95-111]	1	2039	High	High	High	High	High	High	0.0001433	1.422e-07	2.965e-05	28	[95-111]
	FALSE	High	[K].NLLTNFHGMDFTTDKLR.[S]			3.04704e-08	0	2	3	5	B3RHV0; B3LLJ2	B3RHV0 [95-111]; B3LLJ2 [95-111]	1	2023.01	High	High	High	High	High	High	0.006641	6.165e-07	1.738e-10	16	[95-111]
	FALSE	High	[K].NLLTNFHGMDFTTDK.[L]			3.99789e-08	0	2	3	2	B3RHV0; B3LLJ2	B3RHV0 [95-109]; B3LLJ2 [95-109]	0	1753.82	Not Found	High	Not Found	n/a	High	n/a		8.23e-08			[95-109]
	FALSE	High	[R].KVISEILTK.[E]			1.24694e-05	0	1	1	3	B3RHV0	B3RHV0 [166-174]	1	1030.65	High	High	High	High	High	High	0.0001801	1.613e-05	0.0006836	55	[166-174]
	FALSE	High	[R].KWQTLIEANVTVK.[T]			3.81125e-05	0	2	3	2	B3RHV0; B3LLJ2	B3RHV0 [116-128]; B3LLJ2 [116-128]	1	1529.87	Not Found	High	High	n/a	High	High		4.497e-05	0.0003801		[116-128]
	FALSE	High	[K].LRVDEVQGK.[N]			0.000224436	0	2	3	3	B3RHV0; B3LLJ2	B3RHV0 [86-94]; B3LLJ2 [86-94]	1	1043.58	High	High	High	High	High	High	0.001783	0.0002242	0.001342	38	[86-94]
	FALSE	High	[K].LIPEVINKEIENATKDIFPLQNIHVR.[K]			2.65531e-08	0	2	3	11	B3RHV0; B3LLJ2	B3RHV0 [188-213]; B3LLJ2 [188-213]	2	3043.69	High	High	High	High	High	High	8.048e-10	3.269e-07	6.849e-07	36	[188-213]
	FALSE	High	[K].LIPEVINKEIENATK.[D]			5.50122e-07	0	2	3	4	B3RHV0; B3LLJ2	B3RHV0 [188-202]; B3LLJ2 [188-202]	1	1710.96	High	High	High	High	High	High	0.0001527	9.164e-07	7.726e-08	22	[188-202]
	FALSE	High	[K].VISEILTKEVQGSTLAQLTSK.[L]			3.05306e-11	0	1	1	1	B3RHV0	B3RHV0 [167-187]	1	2245.26	Not Found	Not Found	High	n/a	n/a	High			1.104e-15		[167-187]
	FALSE	High	[K].TSDDYVLR.[I]			0.000111494	0	2	3	1	B3RHV0; B3LLJ2	B3RHV0 [129-136]; B3LLJ2 [129-136]	0	968.468	High	Not Found	Not Found	High	Medium	n/a	1.861e-05	0.5661		65	[129-136]
	FALSE	High	[R].VVEVCLADLQGSEDHSFRK.[IV]			8.13404e-07	0	2	3	4	B3RHV0; B3LLJ2	B3RHV0 [65-83]; B3LLJ2 [65-83]	1	2132.04	Not Found	High	High	n/a	High	High		1.312e-06	8.269e-08		[65-83]
	FALSE	High	[R].VVEVCLADLQGSEDHSFR.[K]			2.27816e-10	0	2	3	1	B3RHV0; B3LLJ2	B3RHV0 [65-82]; B3LLJ2 [65-82]	0	2003.95	Not Found	High	Not Found	n/a	High	n/a		7.1e-10			[65-82]
	FALSE	High	[K].WQTLIEANVTVK.[T]			0.000304062	0	2	3	5	B3RHV0; B3LLJ2	B3RHV0 [117-128]; B3LLJ2 [117-128]	0	1401.77	High	High	High	High	High	High	0.005932	0.0002936	0.001636	21	[117-128]
	FALSE	High	[K].FDVGALMALHGEGSGEEK.[G]			9.94114e-11	0	2	2	23	B3RHV0; B3LLJ2	B3RHV0 [223-240]; B3LLJ2 [223-240]	0	1846.86	High	High	High	High	High	High	1.613e-08	1.75e-08	3.824e-12	92	[223-240]
	FALSE	High	[K].FDVGALMALHGEGSGEEK.[G]	1xOxidation [M7]		4.14531e-08	0	2	2	4	B3RHV0; B3LLJ2	B3RHV0 [223-240]; B3LLJ2 [223-240]	0	1862.86	High	High	High	High	High	High	2.665e-05	2.487e-06	4.093e-11	35	[223-240]
	FALSE	High	[K].FDVGALMALHGEGSGEEKGK.[K]			3.50539e-10	0	2	2	6	B3RHV0; B3LLJ2	B3RHV0 [223-242]; B3LLJ2 [223-242]	1	2031.98	High	High	High	High	High	High	4.41e-12	2.308e-09	3.091e-11	60	[223-242]
	FALSE	High	[K].FDVGALMALHGEGSGEEKGKK.[V]			0.000216614	0	2	2	2	B3RHV0; B3LLJ2	B3RHV0 [223-243]; B3LLJ2 [223-243]	2	2160.08	High	High	Not Found	High	High	n/a	4.185e-05	0.0003883		24	[223-243]
	FALSE	High	[K].EWFDIKAPSTFENR.[N]			5.74722e-06	0	2	3	4	B3RHV0; B3LLJ2	B3RHV0 [28-41]; B3LLJ2 [28-41]	1	1739.84	Not Found	High	High	n/a	High	High		7.922e-06	4.008e-06		[28-41]
	FALSE	High	[K].DIFPLQNIHVR.[K]			3.25116e-05	0	2	3	8	B3RHV0; B3LLJ2	B3RHV0 [203-213]; B3LLJ2 [203-213]	0	1351.75	High	High	High	High	High	High	8.801e-05	0.0009617	8.467e-06	43	[203-213]
	FALSE	High	[K].EVQGSTLAQLTSK.[L]			7.42612e-08	0	1	1	6	B3RHV0	B3RHV0 [175-187]	0	1361.73	High	High	High	High	High	High	2.775e-09	1.139e-05	1.572e-10	80	[175-187]
	FALSE	High	[K].EIENATKDIFPLQNIHVR.[K]			2.61736e-05	0	2	3	4	B3RHV0; B3LLJ2	B3RHV0 [196-213]; B3LLJ2 [196-213]	1	2137.14	High	High	High	High	High	High	4.249e-06	3.186e-05	8.839e-07	34	[196-213]
	FALSE	High	[R].KEWFDIKAPSTFENR.[N]			3.3754e-06	0	2	3	6	B3RHV0; B3LLJ2	B3RHV0 [27-41]; B3LLJ2 [27-41]	2	1867.93	High	High	High	High	High	High	2.739e-07	0.0005319	1.23e-06	59	[27-41]
	FALSE	High	[R].IFAIAFTR.[K]			0.000633006	0.000110369	2	3	3	B3RHV0; B3LLJ2	B3RHV0 [137-144]; B3LLJ2 [137-144]	0	938.546	High	High	High	High	High	High	0.001498	0.0005557	0.0002373	52	[137-144]
	FALSE	High	[K].VTGFKDEVLETV.[-]			0.00103049	0.000201281	1	1	3	B3RHV0	B3RHV0 [244-255]	1	1336.7	High	High	High	High	High	High	0.003248	0.003	0.0001669	53	[244-255]
	FALSE	High	[RK].VVDPFTR.[K]			0.00553684	0.000837749	2	3	3	B3RHV0; B3LLJ2	B3RHV0 [20-26]; B3LLJ2 [20-26]	0	833.452	High	High	High	High	High	High	0.08072	0.006036	0.002159	38	[20-26]
	FALSE	High	[K].LIPEVINK.[E]			0.00753707	0.000973323	2	3	2	B3RHV0; B3LLJ2	B3RHV0 [188-195]; B3LLJ2 [188-195]	0	925.572	Not Found	High	High	Medium	High	High	0.2297	0.005886	0.01678	28	[188-195]
	FALSE	High	[K].KVTGFKDEVLETV.[-]			0.00765224	0.000973323	1	1	3	B3RHV0	B3RHV0 [243-255]	2	1464.79	Not Found	High	High	Low	High	High	0.9798	0.01288	0.003409	11	[243-255]
	FALSE	High	[K].VISEILTK.[E]			0.0135732	0.00153807	1	1	1	B3RHV0	B3RHV0 [167-174]	0	902.556	Not Found	Not Found	High	Medium	n/a	High	0.2438		0.007278	19	[167-174]
	FALSE	High	[R].KEWFDIK.[A]			0.0400799	0.0035463	2	3	2	B3RHV0; B3LLJ2	B3RHV0 [27-33]; B3LLJ2 [27-33]	1	965.509	High	Not Found	High	High	Medium	High	0.0214	0.1995	0.09878	41	[27-33]
FALSE	High	Master Protein	Q12213	60S ribosomal protein L7-B OS=Saccharomyces cerevisiae (strain ATCC 204508 / S288c) GN=RPL7B PE=1 SV=3	0	237.405	77	26	113	1	1	244	27.7	10.15	509	1404	1416	16	22	22	Pf00327, Pf08079	855903	YPL198W	RPL7B	High	High	High
	Checked	Confidence	Annotated Sequence	Modifications	Modifications in Master Proteins	Qvality PEP	Qvality q-value	# Protein Groups	# Proteins	# PSMs	Master Protein Accessions	Positions in Master Proteins	# Missed Cleavages	Theo. MH+ [Da]	Found in Sample: [S1] F1: Sample	Found in Sample: [S2] F2: Sample	Found in Sample: [S3] F3: Sample	Confidence (by Search Engine): A4 Mascot	Confidence (by Search Engine): B4 Mascot	Confidence (by Search Engine): C4 Mascot	Percolator PEP (by Search Engine): A4 Mascot	Percolator PEP (by Search Engine): B4 Mascot	Percolator PEP (by Search Engine): C4 Mascot	Ions Score (by Search Engine): A4 Mascot	Positions in Protein	Peptide Group Modifications in Protein
	FALSE	High	[K].LSNPSGGWGVPR.[K]			7.72791e-08	0	2	2	5	P05737; Q12213	P05737 [207-218]; Q12213 [207-218]	0	1226.63	High	High	High	High	High	High	2.914e-09	7.379e-07	1.029e-09	76	[207-218]
	FALSE	High	[K].QANNFLWPFKLSNPSGGWGVPR.[K]			1.64723e-07	0	2	2	2	P05737; Q12213	P05737 [197-218]; Q12213 [197-218]	1	2472.26	High	Not Found	High	High	n/a	High	0.0009824		3.215e-10	13	[197-218]
	FALSE	High	[K].QANNFLWPFK.[L]			3.74304e-05	0	2	2	5	P05737; Q12213	P05737 [197-206]; Q12213 [197-206]	0	1264.65	High	High	High	High	High	High	1.032e-05	4.419e-05	0.0002292	64	[197-206]
	FALSE	High	[K].QRVPLSDNAIIEANLGKYGILSIDDLIHEIITVGPHFK.[Q]			3.8612e-12	0	2	2	9	P05737; Q12213	P05737 [159-196]; Q12213 [159-196]	2	4199.29	High	High	High	High	High	High	0.000278	1.673e-11	7.644e-12	27	[159-196]
	FALSE	High	[K].QRVPLSDNAIIEANLGK.[Y]			4.80618e-09	0	2	2	5	P05737; Q12213	P05737 [159-175]; Q12213 [159-175]	1	1838.01	High	High	High	High	High	High	5.59e-07	3.352e-07	1.647e-12	62	[159-175]
	FALSE	High	[R].NAAYQKEYETAER.[N]			3.70713e-07	0	2	2	6	P05737; Q12213	P05737 [48-60]; Q12213 [48-60]	1	1572.73	High	High	High	High	High	High	3.591e-05	6.365e-07	6.712e-09	31	[48-60]
	FALSE	High	[K].LIEPYVAYGYPSYSTIR.[Q]			3.1366e-08	0	2	2	7	P05737; Q12213	P05737 [129-145]; Q12213 [129-145]	0	1992.01	High	High	High	High	High	High	5.331e-08	6.582e-08	2.954e-08	61	[129-145]
	FALSE	High	[K].YGILSIDDLIHEIITVGPHFK.[Q]			1.35809e-09	0	2	2	15	P05737; Q12213	P05737 [176-196]; Q12213 [176-196]	0	2380.29	High	High	High	High	High	High	2.193e-06	6.831e-08	1.058e-11	33	[176-196]
	FALSE	High	[R].VPLSDNAIIEANLGKYGILSIDDLIHEIITVGPHFK.[Q]			6.25017e-12	0	2	2	7	P05737; Q12213	P05737 [161-196]; Q12213 [161-196]	1	3915.13	High	High	High	High	High	High	1.788e-08	2.602e-11	1.17e-08	56	[161-196]
	FALSE	High	[R].VPLSDNAIIEANLGK.[Y]			6.72702e-10	0	2	2	6	P05737; Q12213	P05737 [161-175]; Q12213 [161-175]	0	1553.85	Not Found	High	High	n/a	High	High		4.428e-05	8.74e-14		[161-175]
	FALSE	High	[K].TAEQIAAER.[A]			7.64988e-06	0	1	1	3	Q12213	Q12213 [22-30]	0	988.506	High	High	High	High	High	High	0.0001442	0.0005867	9.857e-08	41	[22-30]
	FALSE	High	[K].ATLELLKLIEPYVAYGYPSYSTIR.[Q]			4.47525e-07	0	2	2	4	P05737; Q12213	P05737 [122-145]; Q12213 [122-145]	1	2760.49	High	High	High	High	High	High	0.001853	7.579e-07	4.316e-05	25	[122-145]
	FALSE	High	[K].FKHFIQGGSFGNREEFINK.[L]			2.31462e-05	0	2	2	2	P05737; Q12213	P05737 [220-238]; Q12213 [220-238]	2	2255.14	Not Found	High	High	n/a	High	High		6.788e-05	5.153e-07		[220-238]
	FALSE	High	[K].HFIQGGSFGNREEFINK.[L]			3.34419e-10	0	2	2	9	P05737; Q12213	P05737 [222-238]; Q12213 [222-238]	1	1979.97	High	High	High	High	High	High	0.0005458	1.013e-09	1.599e-10	22	[222-238]
	FALSE	High	[K].AAGSYYVEAQHK.[L]			5.52118e-07	0	2	2	6	P05737; Q12213	P05737 [71-82]; Q12213 [71-82]	0	1323.63	High	High	High	High	High	High	0.0003423	1.746e-06	1.949e-09	39	[71-82]
	FALSE	High	[K].LSNPSGGWGVPRK.[F]			0.000699709	0.000110369	2	2	2	P05737; Q12213	P05737 [207-219]; Q12213 [207-219]	1	1354.72	High	Not Found	High	High	n/a	High	0.05131		9.125e-05	4	[207-219]
	FALSE	High	[K].ILTPESQLKK.[ST]			0.000493507	0.000110369	2	2	7	P05737; Q12213	P05737 [6-15]; Q12213 [6-15]	1	1156.69	High	High	High	High	High	High	0.0001159	0.02268	0.0007599	52	[6-15]
	FALSE	High	[K].ILTPESQLK.[K]			0.000457292	0.000110369	2	2	2	P05737; Q12213	P05737 [6-14]; Q12213 [6-14]	0	1028.6	Not Found	High	High	Medium	High	High	0.2557	0.0004195	0.0005628	15	[6-14]
	FALSE	High	[K].ATLELLK.[L]			0.00149296	0.000201281	2	2	2	P05737; Q12213	P05737 [122-128]; Q12213 [122-128]	0	787.492	Not Found	High	High	n/a	High	High		0.001175	0.008358		[122-128]
	FALSE	High	[K].HFIQGGSFGNR.[E]			0.00136881	0.000201281	2	2	2	P05737; Q12213	P05737 [222-232]; Q12213 [222-232]	0	1219.6	Not Found	High	High	n/a	High	High		0.001087	0.003155		[222-232]
	FALSE	High	[K].FKHFIQGGSFGNR.[E]			0.00284304	0.000375356	2	2	1	P05737; Q12213	P05737 [220-232]; Q12213 [220-232]	1	1494.76	Not Found	High	Not Found	n/a	High	n/a		0.002141			[220-232]
	FALSE	High	[R].IKGINKIPPKPR.[K]			0.00800981	0.000973323	2	2	1	P05737; Q12213	P05737 [89-100]; Q12213 [89-100]	2	1360.88	Not Found	High	Not Found	n/a	High	n/a		0.006302			[89-100]
	FALSE	High	[K].AAGSYYVEAQHKLVFVVR.[I]			0.00745197	0.000973323	2	2	1	P05737; Q12213	P05737 [71-88]; Q12213 [71-88]	1	2037.09	Not Found	Not Found	High	n/a	n/a	High			0.003291		[71-88]
	FALSE	High	[K].RAIILER.[N]			0.0100239	0.00126642	2	2	1	P05737; Q12213	P05737 [41-47]; Q12213 [41-47]	1	870.552	Not Found	Not Found	High	Medium	Medium	High	0.167	0.2926	0.004895	42	[41-47]
	FALSE	High	[R].INSGTFVK.[V]			0.0131399	0.00153807	2	2	2	P05737; Q12213	P05737 [111-118]; Q12213 [111-118]	0	865.478	High	High	Not Found	High	High	Medium	0.09052	0.01062	0.4516	29	[111-118]
	FALSE	High	[R].KVLQLLR.[L]			0.0284018	0.0028482	2	2	1	P05737; Q12213	P05737 [101-107]; Q12213 [101-107]	1	869.593	Not Found	High	Not Found	Low	High	Medium	0.6114	0.02281	0.2777	21	[101-107]
FALSE	High	Master Protein	P05737	60S ribosomal protein L7-A OS=Saccharomyces cerevisiae (strain ATCC 204508 / S288c) GN=RPL7A PE=1 SV=3	0	234.343	77	26	111	1	1	244	27.6	10.15	483	1387	1355	15	22	21	Pf00327, Pf08079	852804	YGL076C	RPL7A	Not Found	High	Not Found
	Checked	Confidence	Annotated Sequence	Modifications	Modifications in Master Proteins	Qvality PEP	Qvality q-value	# Protein Groups	# Proteins	# PSMs	Master Protein Accessions	Positions in Master Proteins	# Missed Cleavages	Theo. MH+ [Da]	Found in Sample: [S1] F1: Sample	Found in Sample: [S2] F2: Sample	Found in Sample: [S3] F3: Sample	Confidence (by Search Engine): A4 Mascot	Confidence (by Search Engine): B4 Mascot	Confidence (by Search Engine): C4 Mascot	Percolator PEP (by Search Engine): A4 Mascot	Percolator PEP (by Search Engine): B4 Mascot	Percolator PEP (by Search Engine): C4 Mascot	Ions Score (by Search Engine): A4 Mascot	Positions in Protein	Peptide Group Modifications in Protein
	FALSE	High	[K].LSNPSGGWGVPR.[K]			7.72791e-08	0	2	2	5	P05737; Q12213	P05737 [207-218]; Q12213 [207-218]	0	1226.63	High	High	High	High	High	High	2.914e-09	7.379e-07	1.029e-09	76	[207-218]
	FALSE	High	[K].QANNFLWPFKLSNPSGGWGVPR.[K]			1.64723e-07	0	2	2	2	P05737; Q12213	P05737 [197-218]; Q12213 [197-218]	1	2472.26	High	Not Found	High	High	n/a	High	0.0009824		3.215e-10	13	[197-218]
	FALSE	High	[K].QANNFLWPFK.[L]			3.74304e-05	0	2	2	5	P05737; Q12213	P05737 [197-206]; Q12213 [197-206]	0	1264.65	High	High	High	High	High	High	1.032e-05	4.419e-05	0.0002292	64	[197-206]
	FALSE	High	[K].QRVPLSDNAIIEANLGKYGILSIDDLIHEIITVGPHFK.[Q]			3.8612e-12	0	2	2	9	P05737; Q12213	P05737 [159-196]; Q12213 [159-196]	2	4199.29	High	High	High	High	High	High	0.000278	1.673e-11	7.644e-12	27	[159-196]
	FALSE	High	[K].QRVPLSDNAIIEANLGK.[Y]			4.80618e-09	0	2	2	5	P05737; Q12213	P05737 [159-175]; Q12213 [159-175]	1	1838.01	High	High	High	High	High	High	5.59e-07	3.352e-07	1.647e-12	62	[159-175]
	FALSE	High	[R].NAAYQKEYETAER.[N]			3.70713e-07	0	2	2	6	P05737; Q12213	P05737 [48-60]; Q12213 [48-60]	1	1572.73	High	High	High	High	High	High	3.591e-05	6.365e-07	6.712e-09	31	[48-60]
	FALSE	High	[K].LIEPYVAYGYPSYSTIR.[Q]			3.1366e-08	0	2	2	7	P05737; Q12213	P05737 [129-145]; Q12213 [129-145]	0	1992.01	High	High	High	High	High	High	5.331e-08	6.582e-08	2.954e-08	61	[129-145]
	FALSE	High	[K].YGILSIDDLIHEIITVGPHFK.[Q]			1.35809e-09	0	2	2	15	P05737; Q12213	P05737 [176-196]; Q12213 [176-196]	0	2380.29	High	High	High	High	High	High	2.193e-06	6.831e-08	1.058e-11	33	[176-196]
	FALSE	High	[R].VPLSDNAIIEANLGKYGILSIDDLIHEIITVGPHFK.[Q]			6.25017e-12	0	2	2	7	P05737; Q12213	P05737 [161-196]; Q12213 [161-196]	1	3915.13	High	High	High	High	High	High	1.788e-08	2.602e-11	1.17e-08	56	[161-196]
	FALSE	High	[R].VPLSDNAIIEANLGK.[Y]			6.72702e-10	0	2	2	6	P05737; Q12213	P05737 [161-175]; Q12213 [161-175]	0	1553.85	Not Found	High	High	n/a	High	High		4.428e-05	8.74e-14		[161-175]
	FALSE	High	[K].TAEQVAAER.[A]			0.000105651	0	1	1	1	P05737	P05737 [22-30]	0	974.49	Not Found	High	Not Found	Medium	High	n/a	0.2978	0.0001136		5	[22-30]
	FALSE	High	[K].ATLELLKLIEPYVAYGYPSYSTIR.[Q]			4.47525e-07	0	2	2	4	P05737; Q12213	P05737 [122-145]; Q12213 [122-145]	1	2760.49	High	High	High	High	High	High	0.001853	7.579e-07	4.316e-05	25	[122-145]
	FALSE	High	[K].FKHFIQGGSFGNREEFINK.[L]			2.31462e-05	0	2	2	2	P05737; Q12213	P05737 [220-238]; Q12213 [220-238]	2	2255.14	Not Found	High	High	n/a	High	High		6.788e-05	5.153e-07		[220-238]
	FALSE	High	[K].HFIQGGSFGNREEFINK.[L]			3.34419e-10	0	2	2	9	P05737; Q12213	P05737 [222-238]; Q12213 [222-238]	1	1979.97	High	High	High	High	High	High	0.0005458	1.013e-09	1.599e-10	22	[222-238]
	FALSE	High	[K].AAGSYYVEAQHK.[L]			5.52118e-07	0	2	2	6	P05737; Q12213	P05737 [71-82]; Q12213 [71-82]	0	1323.63	High	High	High	High	High	High	0.0003423	1.746e-06	1.949e-09	39	[71-82]
	FALSE	High	[K].LSNPSGGWGVPRK.[F]			0.000699709	0.000110369	2	2	2	P05737; Q12213	P05737 [207-219]; Q12213 [207-219]	1	1354.72	High	Not Found	High	High	n/a	High	0.05131		9.125e-05	4	[207-219]
	FALSE	High	[K].ILTPESQLKK.[ST]			0.000493507	0.000110369	2	2	7	P05737; Q12213	P05737 [6-15]; Q12213 [6-15]	1	1156.69	High	High	High	High	High	High	0.0001159	0.02268	0.0007599	52	[6-15]
	FALSE	High	[K].ILTPESQLK.[K]			0.000457292	0.000110369	2	2	2	P05737; Q12213	P05737 [6-14]; Q12213 [6-14]	0	1028.6	Not Found	High	High	Medium	High	High	0.2557	0.0004195	0.0005628	15	[6-14]
	FALSE	High	[K].ATLELLK.[L]			0.00149296	0.000201281	2	2	2	P05737; Q12213	P05737 [122-128]; Q12213 [122-128]	0	787.492	Not Found	High	High	n/a	High	High		0.001175	0.008358		[122-128]
	FALSE	High	[K].HFIQGGSFGNR.[E]			0.00136881	0.000201281	2	2	2	P05737; Q12213	P05737 [222-232]; Q12213 [222-232]	0	1219.6	Not Found	High	High	n/a	High	High		0.001087	0.003155		[222-232]
	FALSE	High	[K].FKHFIQGGSFGNR.[E]			0.00284304	0.000375356	2	2	1	P05737; Q12213	P05737 [220-232]; Q12213 [220-232]	1	1494.76	Not Found	High	Not Found	n/a	High	n/a		0.002141			[220-232]
	FALSE	High	[R].IKGINKIPPKPR.[K]			0.00800981	0.000973323	2	2	1	P05737; Q12213	P05737 [89-100]; Q12213 [89-100]	2	1360.88	Not Found	High	Not Found	n/a	High	n/a		0.006302			[89-100]
	FALSE	High	[K].AAGSYYVEAQHKLVFVVR.[I]			0.00745197	0.000973323	2	2	1	P05737; Q12213	P05737 [71-88]; Q12213 [71-88]	1	2037.09	Not Found	Not Found	High	n/a	n/a	High			0.003291		[71-88]
	FALSE	High	[K].RAIILER.[N]			0.0100239	0.00126642	2	2	1	P05737; Q12213	P05737 [41-47]; Q12213 [41-47]	1	870.552	Not Found	Not Found	High	Medium	Medium	High	0.167	0.2926	0.004895	42	[41-47]
	FALSE	High	[R].INSGTFVK.[V]			0.0131399	0.00153807	2	2	2	P05737; Q12213	P05737 [111-118]; Q12213 [111-118]	0	865.478	High	High	Not Found	High	High	Medium	0.09052	0.01062	0.4516	29	[111-118]
	FALSE	High	[R].KVLQLLR.[L]			0.0284018	0.0028482	2	2	1	P05737; Q12213	P05737 [101-107]; Q12213 [101-107]	1	869.593	Not Found	High	Not Found	Low	High	Medium	0.6114	0.02281	0.2777	21	[101-107]
FALSE	High	Master Protein	P33322	H/ACA ribonucleoprotein complex subunit 4 OS=Saccharomyces cerevisiae (strain ATCC 204508 / S288c) GN=CBF5 PE=1 SV=1	0	310.757	68	33	96	33	1	483	54.7	8.9	546	1359	1107	15	31	20	Pf01472, Pf01509, Pf08068	850872	YLR175W	CBF5	High	High	High
	Checked	Confidence	Annotated Sequence	Modifications	Modifications in Master Proteins	Qvality PEP	Qvality q-value	# Protein Groups	# Proteins	# PSMs	Master Protein Accessions	Positions in Master Proteins	# Missed Cleavages	Theo. MH+ [Da]	Found in Sample: [S1] F1: Sample	Found in Sample: [S2] F2: Sample	Found in Sample: [S3] F3: Sample	Confidence (by Search Engine): A4 Mascot	Confidence (by Search Engine): B4 Mascot	Confidence (by Search Engine): C4 Mascot	Percolator PEP (by Search Engine): A4 Mascot	Percolator PEP (by Search Engine): B4 Mascot	Percolator PEP (by Search Engine): C4 Mascot	Ions Score (by Search Engine): A4 Mascot	Positions in Protein	Peptide Group Modifications in Protein
	FALSE	High	[R].NLGVFWASCEAGTYMR.[T]			0.000100111	0	1	1	2	P33322	P33322 [182-197]	0	1804.81	Not Found	High	High	n/a	High	High		0.0001085	0.0009755		[182-197]
	FALSE	High	[R].LHDALKDEKDLGR.[S]			6.07056e-05	0	1	1	2	P33322	P33322 [129-141]	2	1509.8	High	High	Not Found	High	High	n/a	1.217e-05	6.861e-05		40	[129-141]
	FALSE	High	[R].VNENTPEQWK.[K]			1.25546e-07	0	1	1	2	P33322	P33322 [374-383]	0	1244.59	High	Not Found	High	High	n/a	High	0.0003401		2.146e-10	35	[374-383]
	FALSE	High	[R].VNENTPEQWKK.[E]			1.54367e-05	0	1	1	3	P33322	P33322 [374-384]	1	1372.69	High	High	Not Found	High	High	n/a	0.000212	0.001199		35	[374-384]
	FALSE	High	[R].YEEGIELYDEIVLITTK.[G]			4.94474e-10	0	1	1	3	P33322	P33322 [293-309]	0	2028.04	Not Found	High	High	n/a	High	High		0.01478	5.522e-14		[293-309]
	FALSE	High	[R].VRSGALSENDNMVTLHDVMDAQWVYDNTRDESYLR.[S]			1.01283e-09	0	1	1	4	P33322	P33322 [219-253]	2	4099.89	Not Found	High	High	n/a	High	High		2.798e-09	4.273e-09		[219-253]
	FALSE	High	[R].VRTIYESNLIEFDNKR.[N]			4.18641e-05	0	1	1	1	P33322	P33322 [166-181]	2	1997.05	Not Found	High	Not Found	n/a	High	n/a		4.885e-05			[166-181]
	FALSE	High	[R].SLENLTGALFQRPPLISAVKR.[Q]			6.71006e-08	0	1	1	6	P33322	P33322 [142-162]	1	2310.33	High	High	High	High	High	High	5.194e-05	3.335e-06	8.414e-08	46	[142-162]
	FALSE	High	[R].SLENLTGALFQRPPLISAVK.[R]			2.69416e-05	0	1	1	4	P33322	P33322 [142-161]	0	2154.23	High	High	High	High	High	High	3.346e-06	0.008679	6.923e-07	42	[142-161]
	FALSE	High	[R].SGHYTPIPAGSSPLKR.[D]			1.19834e-06	0	1	1	3	P33322	P33322 [36-51]	1	1667.89	Not Found	High	High	n/a	High	High		1.871e-06	4.128e-07		[36-51]
	FALSE	High	[R].SGALSENDNMVTLHDVMDAQWVYDNTRDESYLR.[S]	1xOxidation [M]		1.0256e-05	0	1	1	3	P33322	P33322 [221-253]	1	3860.71	Not Found	High	High	n/a	High	High		1.347e-05	0.000324		[221-253]
	FALSE	High	[R].SGALSENDNMVTLHDVMDAQWVYDNTRDESYLR.[S]			6.53347e-17	0	1	1	4	P33322	P33322 [221-253]	1	3844.72	High	High	High	High	High	High	0.003204	6.864e-16	2.968e-08	16	[221-253]
	FALSE	High	[R].SGALSENDNMVTLHDVMDAQWVYDNTR.[D]			1.30219e-13	0	1	1	2	P33322	P33322 [221-247]	0	3081.37	Not Found	High	High	n/a	High	High		7.411e-13	1.063e-15		[221-247]
	FALSE	High	[M].SKEDFVIKPEAAGASTDTSEWPLLLK.[N]	1xAcetyl [N-Term]	P33322 1xAcetyl [N-Term]	2.33152e-14	0	1	1	5	P33322	P33322 [2-27]	1	2874.48	High	High	High	High	High	High	1.609e-08	5.353e-12	4.268e-16	63	[2-27]	1xAcetyl [N-Term]
	FALSE	High	[M].SKEDFVIKPEAAGASTDTSEWPLLLK.[N]			2.39299e-06	0	1	1	2	P33322	P33322 [2-27]	1	2832.47	High	High	Not Found	High	High	n/a	1.202e-06	3.543e-06		47	[2-27]
	FALSE	High	[R].SIIQPLETLLVGYKR.[I]			2.09196e-07	0	1	1	5	P33322	P33322 [254-268]	1	1730.02	High	High	High	High	High	High	4.261e-08	6.013e-07	9.272e-09	70	[254-268]
	FALSE	High	[R].SIIQPLETLLVGYK.[R]			2.47114e-07	0	1	1	6	P33322	P33322 [254-267]	0	1573.92	High	High	High	High	High	High	5.134e-06	4.384e-07	5.505e-08	53	[254-267]
	FALSE	High	[R].RWGLGPVAQK.[K]			0.000282406	0	1	1	1	P33322	P33322 [349-358]	1	1111.64	Not Found	High	Not Found	n/a	High	Medium		0.0002751	0.2144		[349-358]
	FALSE	High	[R].TIYESNLIEFDNKR.[N]			2.93867e-08	0	1	1	6	P33322	P33322 [168-181]	1	1741.88	High	High	High	High	High	High	3.752e-09	8.288e-06	2.281e-08	77	[168-181]
	FALSE	High	[R].TIYESNLIEFDNK.[R]			8.106e-06	0	1	1	1	P33322	P33322 [168-180]	0	1585.77	Not Found	High	Not Found	n/a	High	n/a		1.086e-05			[168-180]
	FALSE	High	[K].SYISSGVINLDKPSNPSSHEVVAWIKR.[I]			1.84381e-06	0	1	1	6	P33322	P33322 [55-81]	1	2983.56	High	High	High	High	High	High	7.198e-07	0.002522	1.284e-07	30	[55-81]
	FALSE	High	[K].SYISSGVINLDKPSNPSSHEVVAWIK.[R]			2.37804e-11	0	1	1	4	P33322	P33322 [55-80]	0	2827.46	High	High	High	High	High	High	2.242e-08	8.894e-11	2.75e-08	33	[55-80]
	FALSE	High	[K].GEAIAVAIAQMSTVDLASCDHGVVASVKR.[C]			5.48301e-06	0	1	1	1	P33322	P33322 [310-338]	1	2898.48	Not Found	High	Not Found	n/a	High	n/a		7.57e-06			[310-338]
	FALSE	High	[K].EYVPLDNAEQSTSSSQETK.[E]			2.28296e-06	0	1	1	2	P33322	P33322 [385-403]	0	2112.96	Not Found	High	High	n/a	High	High		3.39e-06	3.769e-06		[385-403]
	FALSE	High	[K].NFDKLLVR.[S]			0.000366066	0.000110369	1	1	2	P33322	P33322 [28-35]	1	1004.59	Not Found	High	High	n/a	High	High		0.000345	0.07902		[28-35]
	FALSE	High	[R].SGHYTPIPAGSSPLK.[R]			0.00101633	0.000110369	1	1	1	P33322	P33322 [36-50]	0	1511.79	Not Found	High	Not Found	n/a	High	n/a		0.0008389			[36-50]
	FALSE	High	[K].DSAVNAVCYGAK.[L]			0.0007119	0.000110369	1	1	1	P33322	P33322 [273-284]	0	1197.56	Not Found	High	Not Found	n/a	High	n/a		0.0006142			[273-284]
	FALSE	High	[K].EYVPLDNAEQSTSSSQETKETEEEPK.[K]			0.000384374	0.000110369	1	1	3	P33322	P33322 [385-410]	1	2955.32	High	High	High	High	High	High	0.008525	0.0003602	0.0002756	20	[385-410]
	FALSE	High	[K].EYVPLDNAEQSTSSSQETKETEEEPKK.[A]			0.00205071	0.000286355	1	1	2	P33322	P33322 [385-411]	2	3083.42	Not Found	High	High	n/a	High	High		0.00157	0.005524		[385-411]
	FALSE	High	[K].SQQGAGKEYVCIVR.[L]			0.00341567	0.000460491	1	1	1	P33322	P33322 [115-128]	1	1537.78	Not Found	High	Not Found	n/a	High	Medium		0.002565	0.316		[115-128]
	FALSE	High	[K].LMIPGLLR.[Y]			0.0040779	0.000626293	1	1	3	P33322	P33322 [285-292]	0	912.57	High	High	High	High	High	High	0.01331	0.0184	0.001377	38	[285-292]
	FALSE	High	[R].DLKSYISSGVINLDKPSNPSSHEVVAWIK.[R]			0.00574298	0.000837749	1	1	1	P33322	P33322 [52-80]	1	3183.67	Not Found	High	Not Found	n/a	High	n/a		0.004408			[52-80]
	FALSE	High	[R].WGLGPVAQK.[K]			0.00688565	0.00091312	1	1	1	P33322	P33322 [350-358]	0	955.536	High	Not Found	Not Found	High	n/a	Low	0.002433		1	46	[350-358]
	FALSE	High	[R].IVVKDSAVNAVCYGAK.[L]			0.0121232	0.00140906	1	1	1	P33322	P33322 [269-284]	1	1636.87	Not Found	High	Not Found	n/a	High	n/a		0.00978			[269-284]
	FALSE	High	[R].VNENTPEQWKK.[E]	1xPhospho [T5(100)]	P33322 1xPhospho [T378(100)]	0.033554	0.00304198	1	1	1	P33322	P33322 [374-384]	1	1452.65	Not Found	High	Not Found	n/a	High	n/a		0.02667			[374-384]	1xPhospho [T378(100)]
	FALSE	High	[K].EYVCIVR.[L]			0.109391	0.00891315	1	1	1	P33322	P33322 [122-128]	0	881.455	Not Found	High	Not Found	n/a	High	n/a		0.08311			[122-128]
FALSE	High	Master Protein	P26783	40S ribosomal protein S5 OS=Saccharomyces cerevisiae (strain ATCC 204508 / S288c) GN=RPS5 PE=1 SV=3	0	204.276	72	17	88	17	1	225	25	8.59	488	1332	1296	13	16	17	Pf00177	853587	YJR123W	RPS5	High	High	High
	Checked	Confidence	Annotated Sequence	Modifications	Modifications in Master Proteins	Qvality PEP	Qvality q-value	# Protein Groups	# Proteins	# PSMs	Master Protein Accessions	Positions in Master Proteins	# Missed Cleavages	Theo. MH+ [Da]	Found in Sample: [S1] F1: Sample	Found in Sample: [S2] F2: Sample	Found in Sample: [S3] F3: Sample	Confidence (by Search Engine): A4 Mascot	Confidence (by Search Engine): B4 Mascot	Confidence (by Search Engine): C4 Mascot	Percolator PEP (by Search Engine): A4 Mascot	Percolator PEP (by Search Engine): B4 Mascot	Percolator PEP (by Search Engine): C4 Mascot	Ions Score (by Search Engine): A4 Mascot	Positions in Protein	Peptide Group Modifications in Protein
	FALSE	High	[R].LTNSLMMNGR.[N]			1.19828e-05	0	1	1	5	P26783	P26783 [93-102]	0	1136.56	High	High	High	High	High	High	0.001242	1.555e-05	8.559e-06	38	[93-102]
	FALSE	High	[R].QPIFVAHTAGR.[Y]			5.2932e-05	0	1	1	4	P26783	P26783 [66-76]	0	1196.65	Not Found	High	High	Medium	High	High	0.2835	0.001072	0.003977	5	[66-76]
	FALSE	High	[R].NIKTIAETLAEELINAAK.[G]			4.20156e-05	0	1	1	2	P26783	P26783 [186-203]	1	1942.09	Not Found	High	High	n/a	High	High		0.0001243	1.26e-06		[186-203]
	FALSE	High	[K].LFNKWSFEEVEVKDASLVDYVQVR.[Q]			5.32958e-12	0	1	1	5	P26783	P26783 [42-65]	2	2900.48	High	High	High	High	High	High	0.0008357	2.254e-11	8.281e-08	50	[42-65]
	FALSE	High	[R].IIKHTLDIINVLTDQNPIQVVVDAITNTGPREDTTR.[V]			4.11915e-06	0	1	1	5	P26783	P26783 [113-148]	2	4013.17	High	High	High	High	High	High	0.009098	0.002733	3.923e-08	24	[113-148]
	FALSE	High	[R].IIKHTLDIINVLTDQNPIQVVVDAITNTGPR.[E]			3.11055e-10	0	1	1	4	P26783	P26783 [113-143]	1	3410.9	Not Found	High	High	n/a	High	High		9.475e-10	2.628e-12		[113-143]
	FALSE	High	[R].VNQAIALLTIGAR.[E]			1.93071e-08	0	1	1	4	P26783	P26783 [168-180]	0	1339.81	High	High	High	High	High	High	5.483e-10	5.603e-07	1.201e-09	94	[168-180]
	FALSE	High	[K].WSFEEVEVKDASLVDYVQVR.[Q]			6.77592e-10	0	1	1	10	P26783	P26783 [46-65]	1	2398.19	High	High	High	High	High	High	1.409e-08	1.939e-09	3.311e-09	65	[46-65]
	FALSE	High	[R].RVNQAIALLTIGAR.[E]			3.05975e-07	0	1	1	3	P26783	P26783 [167-180]	1	1495.91	High	High	High	High	High	High	5.478e-05	5.334e-07	5.808e-08	46	[167-180]
	FALSE	High	[M].SDTEAPVEVQEDFEVVEEFTPVVLATPIPEEVQQAQTEIK.[L]	1xAcetyl [N-Term]; 1xPhospho [S/T]	P26783 1xAcetyl [N-Term]	6.28996e-07	0	1	1	8	P26783	P26783 [2-41]	0	4592.17	High	High	High	High	High	High	1.42e-05	4.763e-06	2.374e-09	43	[2-41]	1xAcetyl [N-Term]
	FALSE	High	[M].SDTEAPVEVQEDFEVVEEFTPVVLATPIPEEVQQAQTEIK.[L]	1xAcetyl [N-Term]	P26783 1xAcetyl [N-Term]	6.43092e-05	0	1	1	2	P26783	P26783 [2-41]	0	4512.21	High	Not Found	High	High	n/a	High	9.116e-05		2.388e-06	24	[2-41]	1xAcetyl [N-Term]
	FALSE	High	[K].TIAETLAEELINAAK.[G]			9.14669e-11	0	1	1	7	P26783	P26783 [189-203]	0	1586.86	High	High	High	High	High	High	2.166e-06	2.524e-07	4.443e-15	77	[189-203]
	FALSE	High	[K].HTLDIINVLTDQNPIQVVVDAITNTGPREDTTR.[V]			2.58885e-08	0	1	1	5	P26783	P26783 [116-148]	1	3658.9	High	High	High	High	High	High	1.77e-05	5.508e-08	4.165e-10	52	[116-148]
	FALSE	High	[K].HTLDIINVLTDQNPIQVVVDAITNTGPR.[E]			1.41296e-16	0	1	1	6	P26783	P26783 [116-143]	0	3056.64	High	High	High	High	High	High	0.00249	1.394e-15	4.268e-16	23	[116-143]
	FALSE	High	[K].DASLVDYVQVR.[Q]			1.1391e-06	0	1	1	5	P26783	P26783 [55-65]	0	1264.65	High	High	High	High	High	High	0.04014	0.004973	5.743e-09	13	[55-65]
	FALSE	High	[K].WSFEEVEVK.[D]			0.000635197	0.000110369	1	1	2	P26783	P26783 [46-54]	0	1152.56	Not Found	High	High	Low	High	High	0.4636	0.0007099	7.87e-05	12	[46-54]
	FALSE	High	[R].QAVDVSPLR.[R]			0.00123362	0.000201281	1	1	2	P26783	P26783 [158-166]	0	984.547	High	Not Found	High	High	n/a	High	0.001476		0.0002219	36	[158-166]
	FALSE	High	[R].QAVDVSPLRR.[V]			0.00360173	0.000626293	1	1	3	P26783	P26783 [158-167]	1	1140.65	High	High	High	High	High	High	0.001221	0.003409	0.004339	37	[158-167]
	FALSE	High	[M].SDTEAPVEVQEDFEVVEEFTPVVLATPIPEEVQQAQTEIK.[L]	2xPhospho [T20(75); S/T]	P26783 2xPhospho [T21(75); S/T]	0.00430184	0.00070187	1	1	6	P26783	P26783 [2-41]	0	4630.13	Not Found	High	High	n/a	High	High		0.0212	0.01171		[2-41]	2xPhospho [T21(75); S/T]
FALSE	High	Master Protein	P0C0W9	60S ribosomal protein L11-A OS=Saccharomyces cerevisiae (strain ATCC 204508 / S288c) GN=RPL11A PE=1 SV=2	0	112.417	70	14	99	14	1	174	19.7	9.92	504	1329	1086	12	13	14	Pf00281, Pf00673	856217	YPR102C	RPL11A	High	High	High
	Checked	Confidence	Annotated Sequence	Modifications	Modifications in Master Proteins	Qvality PEP	Qvality q-value	# Protein Groups	# Proteins	# PSMs	Master Protein Accessions	Positions in Master Proteins	# Missed Cleavages	Theo. MH+ [Da]	Found in Sample: [S1] F1: Sample	Found in Sample: [S2] F2: Sample	Found in Sample: [S3] F3: Sample	Confidence (by Search Engine): A4 Mascot	Confidence (by Search Engine): B4 Mascot	Confidence (by Search Engine): C4 Mascot	Percolator PEP (by Search Engine): A4 Mascot	Percolator PEP (by Search Engine): B4 Mascot	Percolator PEP (by Search Engine): C4 Mascot	Ions Score (by Search Engine): A4 Mascot	Positions in Protein	Peptide Group Modifications in Protein
	FALSE	High	[K].LVLNISVGESGDRLTR.[A]			5.11689e-07	0	1	2	17	P0C0W9	P0C0W9 [17-32]	1	1728.96	High	High	High	High	High	High	0.0001164	0.0001289	1.739e-09	55	[17-32]
	FALSE	High	[K].LVLNISVGESGDR.[L]			7.64441e-08	0	1	2	17	P0C0W9	P0C0W9 [17-29]	0	1358.73	High	High	High	High	High	High	7.466e-06	1.646e-07	1.023e-10	68	[17-29]
	FALSE	High	[R].NFSATGNFGFGIDEHIDLGIK.[Y]			3.83544e-11	0	1	2	15	P0C0W9	P0C0W9 [95-115]	0	2252.1	High	High	High	High	High	High	3.807e-11	4.446e-09	4.433e-11	67	[95-115]
	FALSE	High	[K].VLEQLSGQTPVQSK.[A]			3.22021e-06	0	1	2	5	P0C0W9	P0C0W9 [36-49]	0	1513.82	High	High	High	High	High	High	0.01314	1.571e-05	2.712e-08	14	[36-49]
	FALSE	High	[K].TTKEDTVSWFK.[Q]			1.21575e-05	0	1	2	6	P0C0W9	P0C0W9 [154-164]	1	1341.67	High	High	High	High	High	High	2.724e-05	1.576e-05	2.404e-07	51	[154-164]
	FALSE	High	[K].YDPSIGIFGMDFYVVMNRPGAR.[V]			3.81609e-07	0	1	2	8	P0C0W9	P0C0W9 [116-137]	0	2505.21	High	High	High	High	High	High	1.716e-05	1.869e-06	1.127e-09	45	[116-137]
	FALSE	High	[R].DRNFSATGNFGFGIDEHIDLGIK.[Y]			2.96914e-09	0	1	2	11	P0C0W9	P0C0W9 [93-115]	1	2523.23	High	High	High	High	High	High	7.421e-08	1.59e-07	8.023e-13	56	[93-115]
	FALSE	High	[K].YDADVLDK.[-]			0.000423685	0.000110369	1	2	3	P0C0W9	P0C0W9 [167-174]	0	938.447	High	High	High	High	High	High	0.02023	0.009276	4.175e-05	31	[167-174]
	FALSE	High	[K].IAVHVTVR.[G]			0.000393856	0.000110369	1	2	2	P0C0W9	P0C0W9 [65-72]	0	894.552	Not Found	High	High	n/a	High	High		0.0003687	0.01933		[65-72]
	FALSE	High	[K].QKYDADVLDK.[-]			0.000391124	0.000110369	1	2	5	P0C0W9	P0C0W9 [165-174]	1	1194.6	High	High	High	High	High	High	0.0006228	0.04165	3.684e-05	48	[165-174]
	FALSE	High	[K].EDTVSWFK.[Q]			0.00246965	0.000286355	1	2	3	P0C0W9	P0C0W9 [157-164]	0	1011.48	High	High	High	High	High	High	0.0008123	0.00452	0.01799	48	[157-164]
	FALSE	High	[K].AEEILER.[G]			0.00302932	0.000375356	1	2	3	P0C0W9	P0C0W9 [76-82]	0	859.452	High	High	High	High	High	High	0.00935	0.004595	0.0008799	48	[76-82]
	FALSE	High	[R].GPKAEEILER.[G]			0.00723026	0.00091312	1	2	3	P0C0W9	P0C0W9 [73-82]	1	1141.62	High	High	High	High	High	High	0.04507	0.005631	0.01148	25	[73-82]
	FALSE	High	[K].VKEYQLR.[D]			0.07629	0.00683362	1	2	1	P0C0W9	P0C0W9 [86-92]	1	935.531	Not Found	Not Found	High	Medium	n/a	High	0.1252		0.05663	26	[86-92]
FALSE	High	Master Protein	P0C2I9	Transposon Ty1-PR1 Gag-Pol polyprotein OS=Saccharomyces cerevisiae (strain ATCC 204508 / S288c) GN=TY1B-PR1 PE=3 SV=1	0	260.776	36	44	88	4	1	1755	198.4	8.25	544	1281	823	21	33	28	Pf00665, Pf01021, Pf07475, Pf07727, Pf09606	856257	YPR137C-B	YPR137C-B	Not Found	High	High
	Checked	Confidence	Annotated Sequence	Modifications	Modifications in Master Proteins	Qvality PEP	Qvality q-value	# Protein Groups	# Proteins	# PSMs	Master Protein Accessions	Positions in Master Proteins	# Missed Cleavages	Theo. MH+ [Da]	Found in Sample: [S1] F1: Sample	Found in Sample: [S2] F2: Sample	Found in Sample: [S3] F3: Sample	Confidence (by Search Engine): A4 Mascot	Confidence (by Search Engine): B4 Mascot	Confidence (by Search Engine): C4 Mascot	Percolator PEP (by Search Engine): A4 Mascot	Percolator PEP (by Search Engine): B4 Mascot	Percolator PEP (by Search Engine): C4 Mascot	Ions Score (by Search Engine): A4 Mascot	Positions in Protein	Peptide Group Modifications in Protein
	FALSE	High	[K].MQSDTQEANDIVTLANLQYNGSTPADAFETK.[V]			3.43871e-12	0	3	48	3	Q99337; P0C2I9; Q12316	Q99337 [259-289]; P0C2I9 [259-289]; Q12316 [259-289]	0	3372.55	High	High	High	High	High	High	5e-13	1.503e-11	2.046e-12	89	[259-289]
	FALSE	High	[R].MLAHANAQTIR.[Y]			7.51267e-06	0	4	31	1	Q99337; P0C2I9; Q04214; Q12316	Q99337 [601-611]; P0C2I9 [601-611]; Q04214 [601-611]; Q12316 [601-611]	0	1225.65	Not Found	High	Not Found	n/a	High	n/a		1.012e-05			[601-611]
	FALSE	High	[K].LVAISDASYGNQPYYK.[S]			0.000212804	0	3	30	1	Q99337; P0C2I9; P0CX63	Q99337 [1599-1614]; P0C2I9 [1605-1620]; P0CX63 [1620-1635]	0	1788.88	Not Found	Not Found	High	n/a	Medium	High		0.315	1.445e-05		[1605-1620]
	FALSE	High	[R].QHAGLAGLDISTLLPFGQPVIVNDHNPNSK.[I]			1.32963e-08	0	4	31	3	Q99337; P0C2I9; Q04214; Q12316	Q99337 [821-850]; P0C2I9 [821-850]; Q04214 [821-850]; Q12316 [821-850]	0	3152.65	High	High	High	High	High	High	3.497e-10	0.0001798	7.572e-10	48	[821-850]
	FALSE	High	[R].NIPINAIGDLQFHFQDNTK.[T]			4.04954e-11	0	4	32	2	Q99337; P0C2I9; Q04214; Q12316	Q99337 [493-511]; P0C2I9 [493-511]; Q04214 [493-511]; Q12316 [493-511]	0	2185.1	Not Found	High	High	n/a	High	High		1.45e-10	1.688e-13		[493-511]
	FALSE	High	[R].LKYQNSYEPFQYLHTDIFGPVHNLPK.[S]			1.06339e-05	0	4	23	2	Q99337; P0C2I9; Q04214; Q12316	Q99337 [656-681]; P0C2I9 [656-681]; Q04214 [656-681]; Q12316 [656-681]	1	3148.59	High	Not Found	High	High	n/a	High	2.138e-05		1.618e-07	18	[656-681]
	FALSE	High	[K].LGMENSLTEKIPK.[L]			4.61499e-05	0	3	29	2	P0C2I9; Q04214; Q12316	P0C2I9 [1483-1495]; Q04214 [1483-1495]; Q12316 [1483-1495]	1	1459.78	Not Found	High	High	Medium	High	High	0.1519	5.354e-05	0.1339	1	[1483-1495]
	FALSE	High	[K].LGMENSLTEK.[I]			3.72204e-06	0	3	29	2	P0C2I9; Q04214; Q12316	P0C2I9 [1483-1492]; Q04214 [1483-1492]; Q12316 [1483-1492]	0	1121.55	Not Found	High	High	n/a	High	High		2.369e-05	3.368e-08		[1483-1492]
	FALSE	High	[R].LDQFNYDALTFDEDLNR.[L]			1.53434e-11	0	4	33	6	Q99337; P0C2I9; Q04214; Q12316	Q99337 [896-912]; P0C2I9 [896-912]; Q04214 [896-912]; Q12316 [896-912]	0	2088.95	High	High	High	High	High	High	1.339e-10	6.755e-11	5.136e-16	81	[896-912]
	FALSE	High	[R].LRDEVSGNNLYVYYIETK.[KM]			1.94673e-06	0	3	26	3	Q99337; P0C2I9; P0CX63	Q99337 [1707-1724]; P0C2I9 [1713-1730]; P0CX63 [1728-1745]	1	2176.09	High	High	High	High	High	High	1.413e-07	0.0002712	1.427e-05	56	[1713-1730]
	FALSE	High	[K].LSAPGQPGLYIDQDELEIDEDEYKEK.[V]			0.000322758	0	2	19	1	Q99337; P0C2I9	Q99337 [1501-1526]; P0C2I9 [1507-1532]	1	2994.41	Not Found	High	Not Found	n/a	High	n/a		0.0003096			[1507-1532]
	FALSE	High	[K].IINLGESDNEIQYDILGLEIK.[Y]			2.67606e-07	0	3	24	2	Q99337; P0C2I9; P0CX63	Q99337 [1448-1468]; P0C2I9 [1454-1474]; P0CX63 [1469-1489]	0	2389.25	High	Not Found	High	High	n/a	High	1.298e-08		1.999e-05	62	[1454-1474]
	FALSE	High	[KR].VINSMFIFNK.[K]			0.000230074	0	2	28	2	P0C2I9; P0CX63	P0C2I9 [1283-1292]; P0CX63 [1298-1307]	0	1212.64	Not Found	High	High	n/a	High	High		0.0002295	0.007588		[1283-1292]
	FALSE	High	[K].TVDTTNYVILQGK.[ED]			5.69793e-09	0	4	33	3	Q99337; P0C2I9; Q04214; Q12316	Q99337 [880-892]; P0C2I9 [880-892]; Q04214 [880-892]; Q12316 [880-892]	0	1451.77	High	High	High	High	High	High	3.699e-07	1.37e-08	0.003557	81	[880-892]
	FALSE	High	[K].TVPQISDQETEKR.[I]			2.13118e-06	0	1	24	2	P0C2I9	P0C2I9 [1076-1088]	1	1530.78	Not Found	High	High	n/a	High	High		3.183e-06	8.175e-07		[1076-1088]
	FALSE	High	[KR].YLLPSNISVPTINNVHTSESTR.[K]			3.65382e-07	0	4	32	3	Q99337; P0C2I9; Q04214; Q12316	Q99337 [570-591]; P0C2I9 [570-591]; Q04214 [570-591]; Q12316 [570-591]	0	2442.26	High	High	High	High	High	High	0.003244	6.283e-07	0.003186	12	[570-591]
	FALSE	High	[R].YDEAITYNK.[D]			7.81151e-05	0	5	42	1	Q99337; P0C2I9; P0CX63; Q04214; Q12316	Q99337 [1228-1236]; P0C2I9 [1234-1242]; P0CX63 [1249-1257]; Q04214 [1234-1242]; Q12316 [1234-1242]	0	1116.52	Not Found	High	Not Found	n/a	High	Low		8.656e-05	0.5159		[1234-1242]
	FALSE	High	[K].YVRPPPMLTSPNDFPNWVK.[T]			1.033e-06	0	2	46	2	P0C2I9; Q12316	P0C2I9 [168-186]; Q12316 [168-186]	0	2258.14	Not Found	High	High	n/a	High	High		0.001339	4.981e-09		[168-186]
	FALSE	High	[K].YQNSYEPFQYLHTDIFGPVHNLPK.[S]			0.00014225	0	4	23	1	Q99337; P0C2I9; Q04214; Q12316	Q99337 [658-681]; P0C2I9 [658-681]; Q04214 [658-681]; Q12316 [658-681]	0	2907.41	Not Found	High	Not Found	n/a	High	n/a		0.000149			[658-681]
	FALSE	High	[R].SLEDNETEIKVSR.[D]			1.21136e-05	0	4	33	3	Q99337; P0C2I9; Q04214; Q12316	Q99337 [1175-1187]; P0C2I9 [1181-1193]; Q04214 [1181-1193]; Q12316 [1181-1193]	1	1519.76	High	High	High	High	High	High	1.05e-05	1.567e-05	2.423e-06	38	[1181-1193]
	FALSE	High	[K].SAPSYFISFTDETTKFR.[W]			3.68971e-09	0	4	22	2	Q99337; P0C2I9; Q04214; Q12316	Q99337 [682-698]; P0C2I9 [682-698]; Q04214 [682-698]; Q12316 [682-698]	1	1996.97	High	Not Found	High	High	n/a	High	7.488e-11		5.355e-12	58	[682-698]
	FALSE	High	[R].SDGTVLAPIVK.[YH]			0.000273588	0	5	38	3	Q99337; P0C2I9; P0CX63; Q04214; Q12316	Q99337 [549-559]; P0C2I9 [549-559]; P0CX63 [545-555]; Q04214 [549-559]; Q12316 [549-559]	0	1099.64	High	High	High	High	High	High	0.0004337	0.0003838	2.126e-05	41	[549-559]
	FALSE	High	[R].SSTPQISNIESTGSGGMHK.[L]			1.48914e-06	0	2	24	2	P0C2I9; Q12316	P0C2I9 [1004-1022]; Q12316 [1004-1022]	0	1917.9	High	High	Not Found	High	High	n/a	7.225e-05	2.288e-06		23	[1004-1022]
	FALSE	High	[K].ESRLDQFNYDALTFDEDLNR.[L]			5.38299e-07	0	4	31	3	Q99337; P0C2I9; Q04214; Q12316	Q99337 [893-912]; P0C2I9 [893-912]; Q04214 [893-912]; Q12316 [893-912]	1	2461.13	High	High	High	High	High	High	0.005285	8.992e-07	9.603e-07	22	[893-912]
	FALSE	High	[K].DILSVDYTDIMK.[I]			0.000218932	0	4	53	1	Q99337; P0C2I9; Q04214; Q12316	Q99337 [239-250]; P0C2I9 [239-250]; Q04214 [239-250]; Q12316 [239-250]	0	1412.7	High	Not Found	Not Found	High	n/a	n/a	4.235e-05			50	[239-250]
	FALSE	High	[K].FLQNSNLGGIIPTVNGKPVR.[Q]			1.28769e-07	0	3	43	2	Q99337; P0C2I9; Q12316	Q99337 [191-210]; P0C2I9 [191-210]; Q12316 [191-210]	0	2124.19	High	High	Not Found	High	High	n/a	7.69e-06	2.407e-07		37	[191-210]
	FALSE	High	[R].AHNVSTSNNSPSTDNDSISK.[S]			1.16711e-08	0	3	46	2	Q99337; P0C2I9; Q12316	Q99337 [400-419]; P0C2I9 [400-419]; Q12316 [400-419]	0	2074.93	Not Found	High	High	n/a	High	High		2.652e-08	2.736e-10		[400-419]
	FALSE	High	[R].HLNMTVAELFLDIHAIYEEQQGSR.[N]			2.66581e-14	0	3	48	6	Q99337; P0C2I9; Q12316	Q99337 [331-354]; P0C2I9 [331-354]; Q12316 [331-354]	0	2814.39	High	High	High	High	High	High	7.153e-06	6.311e-13	1.572e-13	38	[331-354]
	FALSE	High	[K].AVSPTDSTPPSTHTEDSKR.[V]			0.00078965	0.000110369	4	31	1	Q99337; P0C2I9; Q04214; Q12316	Q99337 [952-970]; P0C2I9 [958-976]; Q04214 [958-976]; Q12316 [958-976]	1	2012.95	Not Found	Not Found	High	n/a	n/a	High			0.0001107		[958-976]
	FALSE	High	[K].SQIGNIFLLNGK.[V]			0.00045256	0.000110369	3	18	2	Q99337; P0C2I9; P0CX63	Q99337 [1615-1626]; P0C2I9 [1621-1632]; P0CX63 [1636-1647]	0	1303.74	High	High	Not Found	High	High	n/a	0.006818	0.0004153		16	[1621-1632]
	FALSE	High	[K].VTNIIDR.[L]			0.000463677	0.000110369	3	46	2	Q99337; P0C2I9; Q12316	Q99337 [290-296]; P0C2I9 [290-296]; Q12316 [290-296]	0	830.473	Not Found	High	High	n/a	High	High		0.004723	4.813e-05		[290-296]
	FALSE	High	[K].NIADVMTKPLPIK.[T]			0.00139277	0.000201281	5	42	2	Q99337; P0C2I9; P0CX63; Q04214; Q12316	Q99337 [1726-1738]; P0C2I9 [1732-1744]; P0CX63 [1747-1759]; Q04214 [1732-1744]; Q12316 [1732-1744]	0	1439.83	High	Not Found	High	High	n/a	High	0.0004159		0.02767	20	[1732-1744]
	FALSE	High	[R].EVDPNISESNILPSK.[K]			0.00211635	0.000286355	3	31	2	P0C2I9; Q04214; Q12316	P0C2I9 [987-1001]; Q04214 [987-1001]; Q12316 [987-1001]	0	1641.83	High	High	Not Found	High	High	n/a	0.0006817	0.01019		26	[987-1001]
	FALSE	High	[KR].KLSAPGQPGLYIDQDELEIDEDEYKEK.[V]			0.00295545	0.000375356	2	19	1	Q99337; P0C2I9	Q99337 [1500-1526]; P0C2I9 [1506-1532]	2	3122.51	Not Found	High	Not Found	n/a	High	n/a		0.002224			[1506-1532]
	FALSE	High	[R].SLEDNETEIK.[V]			0.0036921	0.000626293	4	33	2	Q99337; P0C2I9; Q04214; Q12316	Q99337 [1175-1184]; P0C2I9 [1181-1190]; Q04214 [1181-1190]; Q12316 [1181-1190]	0	1177.56	Not Found	High	High	n/a	High	High		0.007307	0.001185		[1181-1190]
	FALSE	High	[K].KYVRPPPMLTSPNDFPNWVK.[T]			0.00500186	0.000784249	2	46	1	P0C2I9; Q12316	P0C2I9 [167-186]; Q12316 [167-186]	1	2386.24	High	Not Found	Not Found	High	n/a	n/a	0.001727			18	[167-186]
	FALSE	High	[R].LRDEVSGNNLYVYYIETKK.[N]			0.00620436	0.000837749	3	25	1	Q99337; P0C2I9; P0CX63	Q99337 [1707-1725]; P0C2I9 [1713-1731]; P0CX63 [1728-1746]	2	2304.19	Not Found	High	Not Found	n/a	High	Medium		0.004781	0.4452		[1713-1731]
	FALSE	High	[R].QVLDMTYELIQFMWDTR.[D]			0.0124687	0.00153807	3	31	1	Q99337; P0C2I9; P0CX63	Q99337 [1565-1581]; P0C2I9 [1571-1587]; P0CX63 [1586-1602]	0	2189.04	Not Found	High	Not Found	n/a	High	n/a		0.01005			[1571-1587]
	FALSE	High	[K].LNVPLLAPMSQSNTHESSHASK.[S]			0.0229897	0.00234506	1	23	1	P0C2I9	P0C2I9 [1023-1044]	0	2348.17	Not Found	High	Not Found	n/a	High	n/a		0.01866			[1023-1044]
	FALSE	High	[R].SAHHIHSASSNPDINVVDAQKR.[N]			0.038331	0.00342541	4	29	1	Q99337; P0C2I9; Q04214; Q12316	Q99337 [471-492]; P0C2I9 [471-492]; Q04214 [471-492]; Q12316 [471-492]	1	2383.19	Not Found	High	Not Found	n/a	High	n/a		0.03014			[471-492]
	FALSE	High	[K].GLLTDSR.[S]			0.073918	0.00658797	3	25	2	Q99337; P0C2I9; P0CX63	Q99337 [1675-1681]; P0C2I9 [1681-1687]; P0CX63 [1696-1702]	0	761.415	High	Not Found	High	High	Medium	High	0.04584	0.1866	0.09229	17	[1681-1687]
	FALSE	High	[R].HSDSYSENETNHTNVPISSTGGTNNK.[T]			0.0773297	0.00688966	1	22	1	P0C2I9	P0C2I9 [1050-1075]	0	2790.22	Not Found	Not Found	High	n/a	Medium	High		0.2045	0.05761		[1050-1075]
	FALSE	High	[K].NKPTEPDNKLVAISDASYGNQPYYK.[S]			0.0853987	0.00734182	1	16	1	P0C2I9	P0C2I9 [1596-1620]	1	2812.38	Not Found	Not Found	High	n/a	n/a	High			0.06476		[1596-1620]
	FALSE	High	[R].NSYGYIIYLPSLKK.[T]			0.094306	0.00805124	5	44	1	Q99337; P0C2I9; P0CX63; Q04214; Q12316	Q99337 [866-879]; P0C2I9 [866-879]; P0CX63 [862-875]; Q04214 [866-879]; Q12316 [866-879]	1	1658.92	Not Found	High	Not Found	Medium	High	n/a	0.2152	0.07109		1	[866-879]
FALSE	High	Master Protein	P05319	60S acidic ribosomal protein P2-alpha OS=Saccharomyces cerevisiae (strain ATCC 204508 / S288c) GN=RPP2A PE=1 SV=1	0	167.537	100	11	67	11	1	106	10.7	4.04	435	1276	916	7	8	9	Pf00428	854118	YOL039W	RPP2A	High	High	High
	Checked	Confidence	Annotated Sequence	Modifications	Modifications in Master Proteins	Qvality PEP	Qvality q-value	# Protein Groups	# Proteins	# PSMs	Master Protein Accessions	Positions in Master Proteins	# Missed Cleavages	Theo. MH+ [Da]	Found in Sample: [S1] F1: Sample	Found in Sample: [S2] F2: Sample	Found in Sample: [S3] F3: Sample	Confidence (by Search Engine): A4 Mascot	Confidence (by Search Engine): B4 Mascot	Confidence (by Search Engine): C4 Mascot	Percolator PEP (by Search Engine): A4 Mascot	Percolator PEP (by Search Engine): B4 Mascot	Percolator PEP (by Search Engine): C4 Mascot	Ions Score (by Search Engine): A4 Mascot	Positions in Protein	Peptide Group Modifications in Protein
	FALSE	High	[-].MKYLAAYLLLNAAGNTPDATKIK.[A]			0.000103029	0	1	1	1	P05319	P05319 [1-23]	2	2480.36	Not Found	Not Found	High	n/a	n/a	High			4.837e-06		[1-23]
	FALSE	High	[-].MKYLAAYLLLNAAGNTPDATK.[I]			2.89798e-07	0	1	1	1	P05319	P05319 [1-21]	1	2239.18	Not Found	Not Found	High	Medium	Medium	High	0.189	0.3784	7.445e-10	17	[1-21]
	FALSE	High	[K].IKAILESVGIEIEDEKVSSVLSALEGK.[S]			9.85314e-14	0	1	1	2	P05319	P05319 [22-48]	2	2856.58	Not Found	High	Not Found	n/a	High	n/a		5.731e-13			[22-48]
	FALSE	High	[K].LAAVPAAGPASAGGAAAASGDAAAEEEKEEEAAEESDDDMGFGLFD.[-]	1xPhospho [S36(100)]	P05319 1xPhospho [S96(100)]	0.000106031	0	1	1	8	P05319	P05319 [61-106]	1	4447.86	High	High	High	High	High	High	1.751e-05	0.000178	1.009e-05	36	[61-106]	1xPhospho [S96(100)]
	FALSE	High	[K].LAAVPAAGPASAGGAAAASGDAAAEEEK.[E]			5.44964e-11	0	1	1	3	P05319	P05319 [61-88]	0	2381.16	High	High	High	High	High	High	1.587e-08	1.911e-10	2.16e-09	78	[61-88]
	FALSE	High	[K].YLAAYLLLNAAGNTPDATKIK.[A]			4.78618e-10	0	1	1	4	P05319	P05319 [3-23]	1	2221.22	Not Found	High	High	n/a	High	High		1.406e-09	1.091e-13		[3-23]
	FALSE	High	[K].YLAAYLLLNAAGNTPDATK.[I]			1.05666e-11	0	1	1	13	P05319	P05319 [3-21]	0	1980.04	High	High	High	High	High	High	8.145e-14	4.754e-07	4.268e-16	118	[3-21]
	FALSE	High	[K].SVDELITEGNEK.[L]			3.89474e-05	0	1	1	3	P05319	P05319 [49-60]	0	1333.65	High	High	High	High	High	High	1.179e-05	4.574e-05	3.579e-06	62	[49-60]
	FALSE	High	[K].AILESVGIEIEDEKVSSVLSALEGKSVDELITEGNEK.[L]			6.4949e-08	0	1	1	3	P05319	P05319 [24-60]	2	3930.03	High	Not Found	High	High	n/a	High	8.616e-06		8.003e-11	6	[24-60]
	FALSE	High	[K].AILESVGIEIEDEKVSSVLSALEGK.[S]			4.97521e-12	0	1	1	23	P05319	P05319 [24-48]	1	2615.4	High	High	High	High	High	High	2.297e-10	2.968e-11	7.382e-16	96	[24-48]
	FALSE	High	[K].AILESVGIEIEDEK.[V]			4.42848e-06	0	1	1	2	P05319	P05319 [24-37]	0	1544.81	High	High	Not Found	High	High	n/a	0.0175	6.224e-06		11	[24-37]
	FALSE	High	[K].LAAVPAAGPASAGGAAAASGDAAAEEEKEEEAAEESDDDMGFGLFD.[-]	1xOxidation [M40]; 1xPhospho [S36(97.8)]	P05319 1xPhospho [S96(97.8)]	0.00609085	0.000837749	1	1	3	P05319	P05319 [61-106]	1	4463.85	High	Not Found	High	High	Low	High	0.01181	0.8061	0.002478	3	[61-106]	1xPhospho [S96(97.8)]
	FALSE	High	[K].LAAVPAAGPASAGGAAAASGDAAAEEEKEEEAAEESDDDMGFGLFD.[-]			0.00651077	0.000837749	1	1	1	P05319	P05319 [61-106]	1	4367.89	Not Found	Not Found	High	n/a	n/a	High			0.002725		[61-106]
FALSE	High	Master Protein	Q12316	Transposon Ty1-GR3 Gag-Pol polyprotein OS=Saccharomyces cerevisiae (strain ATCC 204508 / S288c) GN=TY1B-GR3 PE=3 SV=3	0	228.999	29	35	75	1	1	1755	198.4	8.46	504	1221	783	19	28	22	Pf00665, Pf01021, Pf07475, Pf07727	853068	YGR161C-D	YGR161C-D	Not Found	High	Not Found
	Checked	Confidence	Annotated Sequence	Modifications	Modifications in Master Proteins	Qvality PEP	Qvality q-value	# Protein Groups	# Proteins	# PSMs	Master Protein Accessions	Positions in Master Proteins	# Missed Cleavages	Theo. MH+ [Da]	Found in Sample: [S1] F1: Sample	Found in Sample: [S2] F2: Sample	Found in Sample: [S3] F3: Sample	Confidence (by Search Engine): A4 Mascot	Confidence (by Search Engine): B4 Mascot	Confidence (by Search Engine): C4 Mascot	Percolator PEP (by Search Engine): A4 Mascot	Percolator PEP (by Search Engine): B4 Mascot	Percolator PEP (by Search Engine): C4 Mascot	Ions Score (by Search Engine): A4 Mascot	Positions in Protein	Peptide Group Modifications in Protein
	FALSE	High	[K].MQSDTQEANDIVTLANLQYNGSTPADAFETK.[V]			3.43871e-12	0	3	48	3	Q99337; P0C2I9; Q12316	Q99337 [259-289]; P0C2I9 [259-289]; Q12316 [259-289]	0	3372.55	High	High	High	High	High	High	5e-13	1.503e-11	2.046e-12	89	[259-289]
	FALSE	High	[R].MLAHANAQTIR.[Y]			7.51267e-06	0	4	31	1	Q99337; P0C2I9; Q04214; Q12316	Q99337 [601-611]; P0C2I9 [601-611]; Q04214 [601-611]; Q12316 [601-611]	0	1225.65	Not Found	High	Not Found	n/a	High	n/a		1.012e-05			[601-611]
	FALSE	High	[R].QHAGLAGLDISTLLPFGQPVIVNDHNPNSK.[I]			1.32963e-08	0	4	31	3	Q99337; P0C2I9; Q04214; Q12316	Q99337 [821-850]; P0C2I9 [821-850]; Q04214 [821-850]; Q12316 [821-850]	0	3152.65	High	High	High	High	High	High	3.497e-10	0.0001798	7.572e-10	48	[821-850]
	FALSE	High	[R].NIPINAIGDLQFHFQDNTK.[T]			4.04954e-11	0	4	32	2	Q99337; P0C2I9; Q04214; Q12316	Q99337 [493-511]; P0C2I9 [493-511]; Q04214 [493-511]; Q12316 [493-511]	0	2185.1	Not Found	High	High	n/a	High	High		1.45e-10	1.688e-13		[493-511]
	FALSE	High	[R].LKYQNSYEPFQYLHTDIFGPVHNLPK.[S]			1.06339e-05	0	4	23	2	Q99337; P0C2I9; Q04214; Q12316	Q99337 [656-681]; P0C2I9 [656-681]; Q04214 [656-681]; Q12316 [656-681]	1	3148.59	High	Not Found	High	High	n/a	High	2.138e-05		1.618e-07	18	[656-681]
	FALSE	High	[K].LGMENSLTEKIPK.[L]			4.61499e-05	0	3	29	2	P0C2I9; Q04214; Q12316	P0C2I9 [1483-1495]; Q04214 [1483-1495]; Q12316 [1483-1495]	1	1459.78	Not Found	High	High	Medium	High	High	0.1519	5.354e-05	0.1339	1	[1483-1495]
	FALSE	High	[K].LGMENSLTEK.[I]			3.72204e-06	0	3	29	2	P0C2I9; Q04214; Q12316	P0C2I9 [1483-1492]; Q04214 [1483-1492]; Q12316 [1483-1492]	0	1121.55	Not Found	High	High	n/a	High	High		2.369e-05	3.368e-08		[1483-1492]
	FALSE	High	[R].LDQFNYDALTFDEDLNR.[L]			1.53434e-11	0	4	33	6	Q99337; P0C2I9; Q04214; Q12316	Q99337 [896-912]; P0C2I9 [896-912]; Q04214 [896-912]; Q12316 [896-912]	0	2088.95	High	High	High	High	High	High	1.339e-10	6.755e-11	5.136e-16	81	[896-912]
	FALSE	High	[K].TVDTTNYVILQGK.[ED]			5.69793e-09	0	4	33	3	Q99337; P0C2I9; Q04214; Q12316	Q99337 [880-892]; P0C2I9 [880-892]; Q04214 [880-892]; Q12316 [880-892]	0	1451.77	High	High	High	High	High	High	3.699e-07	1.37e-08	0.003557	81	[880-892]
	FALSE	High	[KR].YLLPSNISVPTINNVHTSESTR.[K]			3.65382e-07	0	4	32	3	Q99337; P0C2I9; Q04214; Q12316	Q99337 [570-591]; P0C2I9 [570-591]; Q04214 [570-591]; Q12316 [570-591]	0	2442.26	High	High	High	High	High	High	0.003244	6.283e-07	0.003186	12	[570-591]
	FALSE	High	[R].YDEAITYNK.[D]			7.81151e-05	0	5	42	1	Q99337; P0C2I9; P0CX63; Q04214; Q12316	Q99337 [1228-1236]; P0C2I9 [1234-1242]; P0CX63 [1249-1257]; Q04214 [1234-1242]; Q12316 [1234-1242]	0	1116.52	Not Found	High	Not Found	n/a	High	Low		8.656e-05	0.5159		[1234-1242]
	FALSE	High	[K].YVRPPPMLTSPNDFPNWVK.[T]			1.033e-06	0	2	46	2	P0C2I9; Q12316	P0C2I9 [168-186]; Q12316 [168-186]	0	2258.14	Not Found	High	High	n/a	High	High		0.001339	4.981e-09		[168-186]
	FALSE	High	[K].YQNSYEPFQYLHTDIFGPVHNLPK.[S]			0.00014225	0	4	23	1	Q99337; P0C2I9; Q04214; Q12316	Q99337 [658-681]; P0C2I9 [658-681]; Q04214 [658-681]; Q12316 [658-681]	0	2907.41	Not Found	High	Not Found	n/a	High	n/a		0.000149			[658-681]
	FALSE	High	[R].SLEDNETEIKVSR.[D]			1.21136e-05	0	4	33	3	Q99337; P0C2I9; Q04214; Q12316	Q99337 [1175-1187]; P0C2I9 [1181-1193]; Q04214 [1181-1193]; Q12316 [1181-1193]	1	1519.76	High	High	High	High	High	High	1.05e-05	1.567e-05	2.423e-06	38	[1181-1193]
	FALSE	High	[K].SAPSYFISFTDETTKFR.[W]			3.68971e-09	0	4	22	2	Q99337; P0C2I9; Q04214; Q12316	Q99337 [682-698]; P0C2I9 [682-698]; Q04214 [682-698]; Q12316 [682-698]	1	1996.97	High	Not Found	High	High	n/a	High	7.488e-11		5.355e-12	58	[682-698]
	FALSE	High	[R].SDGTVLAPIVK.[YH]			0.000273588	0	5	38	3	Q99337; P0C2I9; P0CX63; Q04214; Q12316	Q99337 [549-559]; P0C2I9 [549-559]; P0CX63 [545-555]; Q04214 [549-559]; Q12316 [549-559]	0	1099.64	High	High	High	High	High	High	0.0004337	0.0003838	2.126e-05	41	[549-559]
	FALSE	High	[R].SSTPQISNIESTGSGGMHK.[L]			1.48914e-06	0	2	24	2	P0C2I9; Q12316	P0C2I9 [1004-1022]; Q12316 [1004-1022]	0	1917.9	High	High	Not Found	High	High	n/a	7.225e-05	2.288e-06		23	[1004-1022]
	FALSE	High	[K].SQIGNIYLLNGK.[V]			2.31626e-06	0	2	24	3	Q04214; Q12316	Q04214 [1621-1632]; Q12316 [1621-1632]	0	1319.73	High	High	High	High	High	High	1.745e-07	1.648e-05	1.384e-07	68	[1621-1632]
	FALSE	High	[K].ESRLDQFNYDALTFDEDLNR.[L]			5.38299e-07	0	4	31	3	Q99337; P0C2I9; Q04214; Q12316	Q99337 [893-912]; P0C2I9 [893-912]; Q04214 [893-912]; Q12316 [893-912]	1	2461.13	High	High	High	High	High	High	0.005285	8.992e-07	9.603e-07	22	[893-912]
	FALSE	High	[K].DILSVDYTDIMK.[I]			0.000218932	0	4	53	1	Q99337; P0C2I9; Q04214; Q12316	Q99337 [239-250]; P0C2I9 [239-250]; Q04214 [239-250]; Q12316 [239-250]	0	1412.7	High	Not Found	Not Found	High	n/a	n/a	4.235e-05			50	[239-250]
	FALSE	High	[K].FLQNSNLGGIIPTVNGKPVR.[Q]			1.28769e-07	0	3	43	2	Q99337; P0C2I9; Q12316	Q99337 [191-210]; P0C2I9 [191-210]; Q12316 [191-210]	0	2124.19	High	High	Not Found	High	High	n/a	7.69e-06	2.407e-07		37	[191-210]
	FALSE	High	[R].AHNVSTSNNSPSTDNDSISK.[S]			1.16711e-08	0	3	46	2	Q99337; P0C2I9; Q12316	Q99337 [400-419]; P0C2I9 [400-419]; Q12316 [400-419]	0	2074.93	Not Found	High	High	n/a	High	High		2.652e-08	2.736e-10		[400-419]
	FALSE	High	[R].HLNMTVAELFLDIHAIYEEQQGSR.[N]			2.66581e-14	0	3	48	6	Q99337; P0C2I9; Q12316	Q99337 [331-354]; P0C2I9 [331-354]; Q12316 [331-354]	0	2814.39	High	High	High	High	High	High	7.153e-06	6.311e-13	1.572e-13	38	[331-354]
	FALSE	High	[K].AVSPTDSTPPSTHTEDSKR.[V]			0.00078965	0.000110369	4	31	1	Q99337; P0C2I9; Q04214; Q12316	Q99337 [952-970]; P0C2I9 [958-976]; Q04214 [958-976]; Q12316 [958-976]	1	2012.95	Not Found	Not Found	High	n/a	n/a	High			0.0001107		[958-976]
	FALSE	High	[K].LVVISDASYGNQPYYK.[S]			0.000383037	0.000110369	2	12	2	Q04214; Q12316	Q04214 [1605-1620]; Q12316 [1605-1620]	0	1816.91	High	High	Not Found	High	High	n/a	0.01473	0.0003589		15	[1605-1620]
	FALSE	High	[K].VTNIIDR.[L]			0.000463677	0.000110369	3	46	2	Q99337; P0C2I9; Q12316	Q99337 [290-296]; P0C2I9 [290-296]; Q12316 [290-296]	0	830.473	Not Found	High	High	n/a	High	High		0.004723	4.813e-05		[290-296]
	FALSE	High	[K].NIADVMTKPLPIK.[T]			0.00139277	0.000201281	5	42	2	Q99337; P0C2I9; P0CX63; Q04214; Q12316	Q99337 [1726-1738]; P0C2I9 [1732-1744]; P0CX63 [1747-1759]; Q04214 [1732-1744]; Q12316 [1732-1744]	0	1439.83	High	Not Found	High	High	n/a	High	0.0004159		0.02767	20	[1732-1744]
	FALSE	High	[R].EVDPNISESNILPSK.[K]			0.00211635	0.000286355	3	31	2	P0C2I9; Q04214; Q12316	P0C2I9 [987-1001]; Q04214 [987-1001]; Q12316 [987-1001]	0	1641.83	High	High	Not Found	High	High	n/a	0.0006817	0.01019		26	[987-1001]
	FALSE	High	[R].SLEDNETEIK.[V]			0.0036921	0.000626293	4	33	2	Q99337; P0C2I9; Q04214; Q12316	Q99337 [1175-1184]; P0C2I9 [1181-1190]; Q04214 [1181-1190]; Q12316 [1181-1190]	0	1177.56	Not Found	High	High	n/a	High	High		0.007307	0.001185		[1181-1190]
	FALSE	High	[K].IINLGESDDEIQYDILGLEIK.[Y]			0.00472167	0.00070187	1	2	1	Q12316	Q12316 [1454-1474]	0	2390.23	Not Found	High	Not Found	n/a	High	n/a		0.003577			[1454-1474]
	FALSE	High	[K].KYVRPPPMLTSPNDFPNWVK.[T]			0.00500186	0.000784249	2	46	1	P0C2I9; Q12316	P0C2I9 [167-186]; Q12316 [167-186]	1	2386.24	High	Not Found	Not Found	High	n/a	n/a	0.001727			18	[167-186]
	FALSE	High	[K].STISIIISNNEEKFR.[N]			0.0102627	0.00126642	2	16	1	Q04214; Q12316	Q04214 [1688-1702]; Q12316 [1688-1702]	1	1750.93	Not Found	High	Not Found	n/a	High	n/a		0.008191			[1688-1702]
	FALSE	High	[R].VINSMFIFNR.[K]			0.0160617	0.00166415	3	16	1	Q99337; Q04214; Q12316	Q99337 [1277-1286]; Q04214 [1283-1292]; Q12316 [1283-1292]	0	1240.65	Not Found	Not Found	High	n/a	n/a	High			0.008975		[1283-1292]
	FALSE	High	[R].SAHHIHSASSNPDINVVDAQKR.[N]			0.038331	0.00342541	4	29	1	Q99337; P0C2I9; Q04214; Q12316	Q99337 [471-492]; P0C2I9 [471-492]; Q04214 [471-492]; Q12316 [471-492]	1	2383.19	Not Found	High	Not Found	n/a	High	n/a		0.03014			[471-492]
	FALSE	High	[R].NSYGYIIYLPSLKK.[T]			0.094306	0.00805124	5	44	1	Q99337; P0C2I9; P0CX63; Q04214; Q12316	Q99337 [866-879]; P0C2I9 [866-879]; P0CX63 [862-875]; Q04214 [866-879]; Q12316 [866-879]	1	1658.92	Not Found	High	Not Found	Medium	High	n/a	0.2152	0.07109		1	[866-879]
FALSE	High	Master Protein	P26785	60S ribosomal protein L16-B OS=Saccharomyces cerevisiae (strain ATCC 204508 / S288c) GN=RPL16B PE=1 SV=3	0	157.429	49	18	94	13	1	198	22.2	10.55	448	1218	847	14	17	15	Pf00572	855655	YNL069C	RPL16B	High	High	High
	Checked	Confidence	Annotated Sequence	Modifications	Modifications in Master Proteins	Qvality PEP	Qvality q-value	# Protein Groups	# Proteins	# PSMs	Master Protein Accessions	Positions in Master Proteins	# Missed Cleavages	Theo. MH+ [Da]	Found in Sample: [S1] F1: Sample	Found in Sample: [S2] F2: Sample	Found in Sample: [S3] F3: Sample	Confidence (by Search Engine): A4 Mascot	Confidence (by Search Engine): B4 Mascot	Confidence (by Search Engine): C4 Mascot	Percolator PEP (by Search Engine): A4 Mascot	Percolator PEP (by Search Engine): B4 Mascot	Percolator PEP (by Search Engine): C4 Mascot	Ions Score (by Search Engine): A4 Mascot	Positions in Protein	Peptide Group Modifications in Protein
	FALSE	High	[K].LSTSVGWKYEDVVAKLEDK.[R]			0.000152248	0	1	1	1	P26785	P26785 [140-158]	2	2167.13	Not Found	High	Not Found	n/a	High	n/a		0.0001581			[140-158]
	FALSE	High	[K].LSTSVGWKYEDVVAK.[L]			1.86205e-08	0	2	2	6	P26785; P26784	P26785 [140-154]; P26784 [141-155]	1	1681.88	High	High	High	High	High	High	3.565e-08	4.077e-08	1.208e-10	50	[140-154]
	FALSE	High	[K].IVVVRAEALNISGEFFR.[N]			2.86791e-06	0	1	1	3	P26785	P26785 [32-48]	1	1920.07	High	High	High	High	High	High	8.808e-05	4.177e-06	9.552e-05	38	[32-48]
	FALSE	High	[K].IFEGIPPPYDK.[K]			1.85642e-05	0	1	1	9	P26785	P26785 [103-113]	0	1275.66	High	High	High	High	High	High	0.0006841	8.693e-05	3.709e-07	37	[103-113]
	FALSE	High	[K].KVSSASAAASESDVAK.[Q]			3.62668e-14	0	1	1	5	P26785	P26785 [176-191]	1	1507.76	High	High	High	High	High	High	0.003844	2.287e-13	4.828e-16	22	[176-191]
	FALSE	High	[K].YEDVVAKLEDK.[R]			8.77672e-07	0	1	1	2	P26785	P26785 [148-158]	1	1308.67	Not Found	High	High	n/a	High	High		1.408e-06	1.57e-05		[148-158]
	FALSE	High	[K].VSSASAAASESDVAK.[Q]			3.49656e-08	0	1	1	6	P26785	P26785 [177-191]	0	1379.66	High	High	High	High	High	High	0.0004423	1.971e-07	3.177e-11	28	[177-191]
	FALSE	High	[M].SQPVVVIDAKDHLLGR.[L]	1xAcetyl [N-Term]	P26785 1xAcetyl [N-Term]	2.51354e-09	0	1	1	7	P26785	P26785 [2-17]	1	1789	High	High	High	High	High	High	6.215e-07	3.854e-08	2.615e-06	52	[2-17]	1xAcetyl [N-Term]
	FALSE	High	[M].SQPVVVIDAKDHLLGR.[L]			3.50539e-10	0	1	1	5	P26785	P26785 [2-17]	1	1746.99	High	High	High	High	High	High	4.405e-12	1.84e-09	5.638e-07	71	[2-17]
	FALSE	High	[M].SQPVVVIDAK.[D]			0.000132425	0	1	1	2	P26785	P26785 [2-11]	0	1055.61	Not Found	High	High	n/a	High	High		0.0001396	9.844e-05		[2-11]
	FALSE	High	[R].AEALNISGEFFR.[N]			3.74762e-07	0	1	1	8	P26785	P26785 [37-48]	0	1353.68	High	High	High	High	High	High	2.427e-06	3.532e-06	6.52e-07	59	[37-48]
	FALSE	High	[R].LKIFEGIPPPYDKK.[K]			0.000496936	0.000110369	1	1	8	P26785	P26785 [101-114]	2	1644.94	High	High	High	High	High	High	0.04634	0.0004499	0.000618	20	[101-114]
	FALSE	High	[R].VVVPQALR.[V]			0.000590739	0.000110369	2	2	3	P26785; P26784	P26785 [117-124]; P26784 [118-125]	0	881.557	High	High	High	High	High	High	0.001292	0.001486	7.032e-05	51	[117-124]
	FALSE	High	[M].SQPVVVIDAK.[D]	1xAcetyl [N-Term]	P26785 1xAcetyl [N-Term]	0.000384374	0.000110369	1	1	3	P26785	P26785 [2-11]	0	1097.62	High	High	Not Found	High	High	n/a	0.01008	0.0008281		43	[2-11]	1xAcetyl [N-Term]
	FALSE	High	[K].IFEGIPPPYDKK.[K]			0.000545591	0.000110369	1	1	12	P26785	P26785 [103-114]	1	1403.76	High	High	High	High	High	High	0.002669	0.01005	0.0003224	14	[103-114]
	FALSE	High	[K].LSTSVGWK.[Y]			0.000778811	0.000110369	2	2	3	P26785; P26784	P26785 [140-147]; P26784 [141-148]	0	877.478	High	High	High	High	High	High	0.0002041	0.003784	0.0001215	52	[140-147]
	FALSE	High	[K].VSSASAAASESDVAKQLASFGY.[-]			0.00174016	0.000201281	1	1	1	P26785	P26785 [177-198]	1	2146.03	Not Found	High	Not Found	n/a	High	Medium		0.001351	0.3916		[177-198]
	FALSE	High	[R].LKIFEGIPPPYDK.[K]			0.00191888	0.000286355	1	1	7	P26785	P26785 [101-113]	1	1516.84	High	High	High	High	High	High	0.001704	0.00892	0.0004391	24	[101-113]
	FALSE	High	[K].YEDVVAK.[L]			0.0036145	0.000626293	2	2	1	P26785; P26784	P26785 [148-154]; P26784 [149-155]	0	823.42	High	Not Found	Not Found	High	n/a	n/a	0.001225			50	[148-154]
	FALSE	High	[K].RVVVPQALR.[V]			0.00742384	0.000973323	2	2	2	P26785; P26784	P26785 [116-124]; P26784 [117-125]	1	1037.66	Not Found	High	High	n/a	High	High		0.0275	0.003268		[116-124]
FALSE	High	Master Protein	A6ZP47	ATP-dependent RNA helicase DED1 OS=Saccharomyces cerevisiae (strain YJM789) GN=DED1 PE=3 SV=1	0	256.749	59	28	92	27	1	604	65.5	7.83	643	1211	1255	14	27	22	Pf00270, Pf00271		SCY_5262		High	High	High
	Checked	Confidence	Annotated Sequence	Modifications	Modifications in Master Proteins	Qvality PEP	Qvality q-value	# Protein Groups	# Proteins	# PSMs	Master Protein Accessions	Positions in Master Proteins	# Missed Cleavages	Theo. MH+ [Da]	Found in Sample: [S1] F1: Sample	Found in Sample: [S2] F2: Sample	Found in Sample: [S3] F3: Sample	Confidence (by Search Engine): A4 Mascot	Confidence (by Search Engine): B4 Mascot	Confidence (by Search Engine): C4 Mascot	Percolator PEP (by Search Engine): A4 Mascot	Percolator PEP (by Search Engine): B4 Mascot	Percolator PEP (by Search Engine): C4 Mascot	Ions Score (by Search Engine): A4 Mascot	Positions in Protein	Peptide Group Modifications in Protein
	FALSE	High	[R].MADQLTDFLIMQNFR.[A]			4.43326e-11	0	1	2	6	A6ZP47	A6ZP47 [411-425]	0	1842.89	High	High	High	High	High	High	7.485e-08	6.294e-07	1.68e-15	70	[411-425]
	FALSE	High	[R].MLDMGFEPQIR.[HK]			6.64269e-06	0	2	6	3	A6ZP47; A6ZRX0	A6ZP47 [311-321]; A6ZRX0 [272-282]	0	1336.64	High	High	High	High	High	High	2.398e-05	9.027e-06	1.689e-07	69	[311-321]
	FALSE	High	[R].LNDLLER.[G]			8.24473e-05	0	1	4	3	A6ZP47	A6ZP47 [286-292]	0	872.484	High	High	High	High	High	High	0.0001212	0.00315	3.468e-06	65	[286-292]
	FALSE	High	[K].VLYVENQDKK.[S]			9.08546e-05	0	1	2	4	A6ZP47	A6ZP47 [378-387]	1	1235.66	High	High	High	High	High	High	0.0245	0.002228	3.999e-06	10	[378-387]
	FALSE	High	[K].YLVLDEADRMLDMGFEPQIR.[H]			1.11405e-07	0	1	4	4	A6ZP47	A6ZP47 [302-321]	1	2411.17	High	High	High	High	High	High	4.525e-09	3.346e-07	0.0001234	71	[302-321]
	FALSE	High	[R].SGAATLLVATAVAAR.[G]			2.71371e-05	0	1	2	4	A6ZP47	A6ZP47 [447-461]	0	1371.8	High	High	Not Found	High	High	n/a	0.0001052	3.286e-05		51	[447-461]
	FALSE	High	[R].QTLMFSATFPADIQHLAR.[D]			0.000108729	0	1	2	1	A6ZP47	A6ZP47 [336-353]	0	2047.04	High	Not Found	Not Found	High	n/a	n/a	1.808e-05			47	[336-353]
	FALSE	High	[K].SALLDLLSASTDGLTLIFVETKR.[M]			1.14554e-09	0	1	2	4	A6ZP47	A6ZP47 [388-410]	1	2463.37	High	High	High	High	High	High	0.04718	0.0009208	1.934e-13	12	[388-410]
	FALSE	High	[K].SALLDLLSASTDGLTLIFVETK.[R]			2.02777e-11	0	1	2	6	A6ZP47	A6ZP47 [388-409]	0	2307.27	High	High	High	High	High	High	1.546e-11	5.471e-09	7.016e-16	112	[388-409]
	FALSE	High	[K].TGGFLFPVLSESFK.[T]			4.18641e-05	0	1	2	4	A6ZP47	A6ZP47 [193-206]	0	1528.8	High	High	High	High	High	High	0.000211	4.9e-05	7.784e-06	39	[193-206]
	FALSE	High	[R].GLDIPNVTHVINYDLPSDVDDYVHR.[I]			2.84598e-07	0	1	2	6	A6ZP47	A6ZP47 [462-486]	0	2866.4	High	High	High	High	High	High	3.591e-08	1.772e-06	7.261e-10	46	[462-486]
	FALSE	High	[K].GLHEILTEANQEVPSFLK.[D]			0.000116398	0	1	2	2	A6ZP47	A6ZP47 [513-530]	0	2025.07	Not Found	High	High	n/a	High	High		0.0001242	7.244e-05		[513-530]
	FALSE	High	[K].GLHEILTEANQEVPSFLKDAMMSAPGSR.[S]			2.74328e-08	0	1	2	3	A6ZP47	A6ZP47 [513-540]	1	3028.49	High	High	High	High	High	High	8.361e-10	1.507e-07	7.244e-08	71	[513-540]
	FALSE	High	[R].ELATQIFDEAK.[K]			6.22366e-06	0	1	2	1	A6ZP47	A6ZP47 [236-246]	0	1264.64	Not Found	High	Not Found	n/a	High	n/a		8.513e-06			[236-246]
	FALSE	High	[R].DFLSDYIFLSVGR.[V]			4.6715e-08	0	1	2	8	A6ZP47	A6ZP47 [354-366]	0	1531.78	High	High	High	High	High	High	1.858e-06	2.088e-06	4.891e-11	51	[354-366]
	FALSE	High	[K].AYPTAVIMAPTR.[E]			3.16996e-05	0	1	2	3	A6ZP47	A6ZP47 [224-235]	0	1290.69	Not Found	High	High	Medium	High	High	0.3212	3.798e-05	1.768e-06	4	[224-235]
	FALSE	High	[R].AGNTGLATAFFNSENSNIVK.[G]			4.48415e-10	0	1	2	4	A6ZP47	A6ZP47 [493-512]	0	2055.01	High	High	High	High	High	High	7.176e-07	0.001119	4.764e-14	47	[493-512]
	FALSE	High	[K].DVPEPITEFTSPPLDGLLLENIK.[L]			0.000265975	0	1	2	2	A6ZP47	A6ZP47 [136-158]	0	2537.34	Not Found	High	High	n/a	High	High		0.0006076	2.035e-05		[136-158]
	FALSE	High	[K].AGGASAGGWGSSR.[S]			1.52661e-07	0	1	2	2	A6ZP47	A6ZP47 [559-571]	0	1120.51	Not Found	High	High	n/a	High	High		2.818e-07	3.074e-10		[559-571]
	FALSE	High	[R].MLDMGFEPQIR.[HK]	1xOxidation [M]		0.000410641	0.000110369	2	6	3	A6ZP47; A6ZRX0	A6ZP47 [311-321]; A6ZRX0 [272-282]	0	1352.63	Not Found	High	High	n/a	High	High		0.00606	3.982e-05		[311-321]
	FALSE	High	[K].TGPSPQPESQGSFYQR.[K]			0.000605203	0.000110369	1	2	4	A6ZP47	A6ZP47 [207-222]	0	1765.81	Not Found	High	High	Medium	High	High	0.1961	0.0008245	7.273e-05	10	[207-222]
	FALSE	High	[K].YSVPIVANGR.[D]			0.000395229	0.000110369	1	2	2	A6ZP47	A6ZP47 [171-180]	0	1075.59	Not Found	High	High	Low	High	High	0.8181	0.01244	3.746e-05	15	[171-180]
	FALSE	High	[K].YLVLDEADR.[M]			0.000590739	0.000110369	1	4	2	A6ZP47	A6ZP47 [302-310]	0	1093.55	Not Found	High	High	n/a	High	High		0.002111	7.033e-05		[302-310]
	FALSE	High	[R].QTLMFSATFPADIQHLAR.[D]	1xOxidation [M4]		0.000413506	0.000110369	1	2	1	A6ZP47	A6ZP47 [336-353]	0	2063.04	Not Found	High	Not Found	n/a	High	n/a		0.000384			[336-353]
	FALSE	High	[R].NEKAEIAIFGVPEDPNFQSSGINFDNYDDIPVDASGK.[D]			0.00221499	0.000286355	1	2	2	A6ZP47	A6ZP47 [99-135]	1	4012.87	Not Found	Not Found	High	n/a	n/a	High			0.000547		[99-135]
	FALSE	High	[R].ELATQIFDEAKK.[F]			0.00309412	0.000375356	1	2	3	A6ZP47	A6ZP47 [236-247]	1	1392.74	Not Found	High	High	n/a	High	High		0.002327	0.003102		[236-247]
	FALSE	High	[K].DAMMSAPGSR.[S]			0.00503813	0.000784249	1	2	1	A6ZP47	A6ZP47 [531-540]	0	1022.44	Not Found	High	Not Found	n/a	High	n/a		0.003839			[531-540]
	FALSE	High	[M].AELSEQVQNLSINDNNENGYVPPHLR.[G]	1xAcetyl [N-Term]	A6ZP47 1xAcetyl [N-Term]	0.00491241	0.000784249	1	2	3	A6ZP47	A6ZP47 [2-27]	0	2992.44	Not Found	High	High	n/a	High	High		0.01426	0.001815		[2-27]	1xAcetyl [N-Term]
	FALSE	High	[R].KAYPTAVIMAPTR.[E]			0.0982082	0.00828202	1	2	1	A6ZP47	A6ZP47 [223-235]	1	1418.78	Not Found	High	Not Found	Medium	High	Medium	0.3652	0.07399	0.231	9	[223-235]
	FALSE	High	[K].TGPSPQPESQGSFYQRK.[A]			0.0999925	0.00833724	1	2	1	A6ZP47	A6ZP47 [207-223]	1	1893.91	Not Found	High	Not Found	n/a	High	n/a		0.07565			[207-223]
FALSE	High	Master Protein	P10592	Heat shock protein SSA2 OS=Saccharomyces cerevisiae (strain ATCC 204508 / S288c) GN=SSA2 PE=1 SV=3	0	318.119	67	33	119	9	1	639	69.4	5.06	1159	1202	1441	26	23	27	Pf00012, Pf06723	850636	YLL024C	SSA2	High	High	High
	Checked	Confidence	Annotated Sequence	Modifications	Modifications in Master Proteins	Qvality PEP	Qvality q-value	# Protein Groups	# Proteins	# PSMs	Master Protein Accessions	Positions in Master Proteins	# Missed Cleavages	Theo. MH+ [Da]	Found in Sample: [S1] F1: Sample	Found in Sample: [S2] F2: Sample	Found in Sample: [S3] F3: Sample	Confidence (by Search Engine): A4 Mascot	Confidence (by Search Engine): B4 Mascot	Confidence (by Search Engine): C4 Mascot	Percolator PEP (by Search Engine): A4 Mascot	Percolator PEP (by Search Engine): B4 Mascot	Percolator PEP (by Search Engine): C4 Mascot	Ions Score (by Search Engine): A4 Mascot	Positions in Protein	Peptide Group Modifications in Protein
	FALSE	High	[R].LVNHFIQEFK.[R]			7.81151e-05	0	2	2	5	P10591; P10592	P10591 [234-243]; P10592 [234-243]	0	1274.69	High	High	High	High	High	High	0.001203	0.0001247	3.191e-06	31	[234-243]
	FALSE	High	[K].NTISEAGDKLEQADKDAVTK.[K]			7.26651e-08	0	1	1	5	P10592	P10592 [548-567]	2	2133.07	High	High	High	High	High	High	0.0003545	1.424e-07	0.002932	30	[548-567]
	FALSE	High	[K].NFTPEQISSMVLGK.[M]			3.73408e-07	0	2	2	2	P10591; P10592	P10591 [111-124]; P10592 [111-124]	0	1550.79	High	High	Not Found	High	High	n/a	0.07146	6.419e-07		13	[111-124]
	FALSE	High	[R].NFNDPEVQGDMKHFPFK.[L]			5.52733e-05	0	1	1	1	P10592	P10592 [75-91]	1	2049.95	High	Not Found	Not Found	High	n/a	n/a	7.956e-06			38	[75-91]
	FALSE	High	[R].NFNDPEVQGDMK.[H]			2.48122e-06	0	1	1	2	P10592	P10592 [75-86]	0	1393.61	Not Found	High	High	n/a	High	High		3.663e-06	2.211e-08		[75-86]
	FALSE	High	[K].NQLESIAYSLK.[N]			7.48126e-05	0	2	2	3	P10591; P10592	P10591 [537-547]; P10592 [537-547]	0	1265.67	High	High	High	High	High	High	1.148e-05	0.006586	0.0004843	56	[537-547]
	FALSE	High	[K].NQAAMNPANTVFDAKR.[L]			8.27834e-08	0	1	1	3	P10592	P10592 [55-70]	1	1747.85	High	High	High	High	High	High	0.001933	1.606e-07	1.704e-09	14	[55-70]
	FALSE	High	[K].NQAAMNPANTVFDAK.[R]			1.79582e-08	0	1	1	3	P10592	P10592 [55-69]	0	1591.75	High	High	High	High	High	High	1.07e-09	3.934e-08	5.72e-11	93	[55-69]
	FALSE	High	[K].LDKSQVDEIVLVGGSTR.[I]			0.000137251	0	2	2	3	P10591; P10592	P10591 [323-339]; P10592 [323-339]	1	1815.98	High	High	High	High	High	High	0.0007005	0.0001443	0.0008534	39	[323-339]
	FALSE	High	[K].LIDVDGKPQIQVEFKGETK.[N]			5.54121e-07	0	2	2	7	P10591; P10592	P10591 [92-110]; P10592 [92-110]	1	2144.16	High	High	High	High	High	High	2.87e-06	9.228e-07	1.794e-05	34	[92-110]
	FALSE	High	[R].IINEPTAAAIAYGLDK.[K]			3.11696e-06	0	2	4	6	P10591; P10592	P10591 [170-185]; P10592 [170-185]	0	1659.9	High	High	High	High	High	High	0.0005641	3.311e-05	2.592e-08	26	[170-185]
	FALSE	High	[R].IINEPTAAAIAYGLDKK.[GS]			2.6799e-11	0	2	4	5	P10591; P10592	P10591 [170-186]; P10592 [170-186]	1	1787.99	High	High	High	High	High	High	9.125e-08	2.813e-08	1.319e-13	61	[170-186]
	FALSE	High	[K].VNDAVVTVPAYFNDSQR.[Q]			6.45308e-06	0	2	2	4	P10591; P10592	P10591 [137-153]; P10592 [137-153]	0	1894.93	High	High	High	High	High	High	0.0007511	6.427e-05	7.665e-08	44	[137-153]
	FALSE	High	[R].TTPSFVGFTDTER.[L]			1.03675e-06	0	1	1	2	P10592	P10592 [35-47]	0	1457.69	High	High	Not Found	High	High	Medium	2.99e-06	1.638e-06	0.3374	58	[35-47]
	FALSE	High	[K].TQDLLLLDVAPLSLGIETAGGVMTK.[L]			1.5054e-06	0	2	2	1	P10591; P10592	P10591 [385-409]; P10592 [385-409]	0	2555.4	Not Found	Not Found	High	Medium	n/a	High	0.1759		8.713e-09	12	[385-409]
	FALSE	High	[R].SINPDEAVAYGAAVQAAILTGDESSK.[T]			2.93545e-10	0	2	2	4	P10591; P10592	P10591 [359-384]; P10592 [359-384]	0	2577.27	High	High	High	High	High	High	1.021e-11	2.999e-07	2.528e-14	86	[359-384]
	FALSE	High	[K].RTLSSSAQTSVEIDSLFEGIDFYTSITR.[A]			6.39448e-10	0	2	2	1	P10591; P10592	P10591 [269-296]; P10592 [269-296]	1	3123.55	Not Found	High	Not Found	n/a	High	n/a		1.839e-09			[269-296]
	FALSE	High	[K].SEVFSTYADNQPGVLIQVFEGER.[TA]			2.27816e-10	0	1	2	4	P10592	P10592 [422-444]	0	2585.25	High	High	High	High	High	High	8.529e-08	8.076e-07	1.733e-14	56	[422-444]
	FALSE	High	[R].TLSSSAQTSVEIDSLFEGIDFYTSITR.[A]			1.00917e-09	0	2	2	20	P10591; P10592	P10591 [270-296]; P10592 [270-296]	0	2967.45	High	High	High	High	High	High	9.726e-10	1.219e-07	1.141e-12	107	[270-296]
	FALSE	High	[K].SQVDEIVLVGGSTR.[I]			1.86314e-05	0	2	2	3	P10591; P10592	P10591 [326-339]; P10592 [326-339]	0	1459.78	High	Not Found	Not Found	High	n/a	n/a	2.15e-06			80	[326-339]
	FALSE	High	[R].GVPQIEVTFDVDSNGILNVSAVEK.[G]			7.93045e-07	0	2	2	5	P10591; P10592	P10591 [467-490]; P10592 [467-490]	0	2530.3	High	High	High	High	High	High	0.0003851	0.07571	3.353e-09	27	[467-490]
	FALSE	High	[K].GKEEHVLIFDLGGGTFDVSLLSIEDGIFEVK.[A]			9.23411e-06	0	2	2	2	P10591; P10592	P10591 [187-217]; P10592 [187-217]	1	3363.74	High	Not Found	High	High	Medium	High	9.232e-07	0.295	0.0006896	59	[187-217]
	FALSE	High	[K].ATAGDTHLGGEDFDNR.[L]			1.38441e-07	0	2	3	5	P10591; P10592	P10591 [218-233]; P10592 [218-233]	0	1675.73	High	High	High	High	High	High	6.049e-08	1.129e-05	2.475e-10	46	[218-233]
	FALSE	High	[K].ATAGDTHLGGEDFDNRLVNHFIQEFK.[R]			2.69416e-05	0	2	2	3	P10591; P10592	P10591 [218-243]; P10592 [218-243]	1	2931.4	Not Found	High	High	n/a	High	High		5.195e-05	6.493e-07		[218-243]
	FALSE	High	[R].DAKLDKSQVDEIVLVGGSTR.[I]			6.64269e-06	0	2	2	2	P10591; P10592	P10591 [320-339]; P10592 [320-339]	2	2130.14	High	Not Found	Not Found	High	Medium	n/a	6.187e-07	0.2969		39	[320-339]
	FALSE	High	[K].DAGTIAGLNVLR.[I]			9.06746e-07	0	3	4	3	P10591; P16474; P10592	P10591 [158-169]; P16474 [206-217]; P10592 [158-169]	0	1199.67	High	Not Found	High	High	n/a	High	5.636e-08		2.397e-07	69	[158-169]
	FALSE	High	[K].AEETIAWLDSNTTATKEEFDDQLKELQEVANPIMSK.[L]			4.85868e-09	0	1	1	3	P10592	P10592 [569-604]	2	4094.98	High	High	High	High	High	High	9.609e-08	1.186e-08	9.308e-06	19	[569-604]
	FALSE	High	[K].KSEVFSTYADNQPGVLIQVFEGER.[TA]			1.32003e-08	0	1	2	3	P10592	P10592 [421-444]	1	2713.35	High	High	High	High	High	High	6.066e-08	4.6e-07	7.403e-12	55	[421-444]
	FALSE	High	[K].MKETAESYLGAK.[V]			0.000906731	0.000110369	2	2	1	P10591; P10592	P10591 [125-136]; P10592 [125-136]	1	1327.66	Not Found	Not Found	High	n/a	n/a	High			0.0001368		[125-136]
	FALSE	High	[R].LSKEDIEK.[M]			0.000403565	0.000110369	2	2	1	P10591; P10592	P10591 [507-514]; P10592 [507-514]	1	961.52	High	Not Found	Not Found	High	n/a	n/a	9.004e-05			57	[507-514]
	FALSE	High	[K].ETAESYLGAK.[V]			0.000909872	0.000110369	2	2	2	P10591; P10592	P10591 [127-136]; P10592 [127-136]	0	1068.52	Not Found	High	High	n/a	High	High		0.0007846	0.0001378		[127-136]
	FALSE	High	[R].IASKNQLESIAYSLK.[N]			0.0020293	0.000286355	2	2	2	P10591; P10592	P10591 [533-547]; P10592 [533-547]	1	1664.92	High	Not Found	High	High	n/a	High	0.0006505		0.02471	24	[533-547]
	FALSE	High	[K].NFTPEQISSMVLGK.[M]	1xOxidation [M10]		0.0141376	0.00153807	2	2	2	P10591; P10592	P10591 [111-124]; P10592 [111-124]	0	1566.78	High	Not Found	High	High	n/a	High	0.00561		0.0167	16	[111-124]
	FALSE	High	[R].VDIIANDQGNR.[T]			0.111368	0.00903872	2	2	1	P10591; P10592	P10591 [24-34]; P10592 [24-34]	0	1214.61	Not Found	Not Found	High	n/a	n/a	High			0.08862		[24-34]
FALSE	High	Master Protein	Q12389	ATP-dependent RNA helicase DBP10 OS=Saccharomyces cerevisiae (strain ATCC 204508 / S288c) GN=DBP10 PE=1 SV=2	0	187.951	44	36	76	36	1	995	112.9	9.14	200	1197	890	10	32	26	Pf00270, Pf00271, Pf08147	851530	YDL031W	DBP10	High	High	High
	Checked	Confidence	Annotated Sequence	Modifications	Modifications in Master Proteins	Qvality PEP	Qvality q-value	# Protein Groups	# Proteins	# PSMs	Master Protein Accessions	Positions in Master Proteins	# Missed Cleavages	Theo. MH+ [Da]	Found in Sample: [S1] F1: Sample	Found in Sample: [S2] F2: Sample	Found in Sample: [S3] F3: Sample	Confidence (by Search Engine): A4 Mascot	Confidence (by Search Engine): B4 Mascot	Confidence (by Search Engine): C4 Mascot	Percolator PEP (by Search Engine): A4 Mascot	Percolator PEP (by Search Engine): B4 Mascot	Percolator PEP (by Search Engine): C4 Mascot	Ions Score (by Search Engine): A4 Mascot	Positions in Protein	Peptide Group Modifications in Protein
	FALSE	High	[K].MPAANELPSEK.[A]			7.50824e-05	0	1	2	1	Q12389	Q12389 [423-433]	0	1186.58	Not Found	High	Not Found	n/a	High	n/a		8.35e-05			[423-433]
	FALSE	High	[K].QLQITNGFANDAAQAAYDLNSDDKVQVHK.[Q]			4.04525e-06	0	1	2	2	Q12389	Q12389 [803-831]	1	3174.55	High	Not Found	High	High	n/a	High	0.001545		3.809e-08	14	[803-831]
	FALSE	High	[R].NKETVFEFTRNPDDEMAVFMK.[R]			0.000243485	0	1	2	3	Q12389	Q12389 [684-704]	2	2548.18	High	Not Found	High	High	n/a	High	0.002546		1.778e-05	18	[684-704]
	FALSE	High	[K].NADREANLLYILQEIIKIPLATSEQLQK.[L]			3.22021e-06	0	1	2	3	Q12389	Q12389 [361-388]	2	3224.79	High	High	High	High	High	High	0.02291	4.654e-06	0.001279	19	[361-388]
	FALSE	High	[K].NLMSSNFDLQLAK.[K]			4.53811e-08	0	1	2	2	Q12389	Q12389 [612-624]	0	1480.75	Not Found	High	High	n/a	High	High		9.247e-08	6.947e-11		[612-624]
	FALSE	High	[K].NLMSSNFDLQLAKK.[T]			0.0001329	0	1	2	1	Q12389	Q12389 [612-625]	1	1608.84	Not Found	High	Not Found	n/a	High	n/a		0.00014			[612-625]
	FALSE	High	[R].LDVEGLGDLYKNLMSSNFDLQLAKK.[T]			8.90587e-06	0	1	2	1	Q12389	Q12389 [601-625]	2	2811.46	Not Found	High	Not Found	n/a	High	n/a		1.185e-05			[601-625]
	FALSE	High	[R].LDVEGLGDLYKNLMSSNFDLQLAK.[K]			1.45562e-08	0	1	2	2	Q12389	Q12389 [601-624]	1	2683.36	Not Found	High	High	n/a	High	High		3.245e-08	0.0005791		[601-624]
	FALSE	High	[R].LDVEGLGDLYK.[N]			5.74249e-08	0	1	2	3	Q12389	Q12389 [601-611]	0	1221.64	High	High	High	High	High	High	1.002e-07	6.938e-07	6.652e-11	73	[601-611]
	FALSE	High	[K].IPLATSEQLQK.[L]			7.61715e-05	0	1	2	3	Q12389	Q12389 [378-388]	0	1227.69	High	High	High	High	High	High	0.000395	8.442e-05	0.0007319	39	[378-388]
	FALSE	High	[K].ILLTPMYDSLVDVMK.[K]			1.18539e-06	0	1	2	5	Q12389	Q12389 [555-569]	0	1737.92	High	High	High	High	High	High	0.0005945	1.065e-05	6.092e-09	26	[555-569]
	FALSE	High	[K].VEMNLDLK.[S]			3.81125e-05	0	1	2	2	Q12389	Q12389 [273-280]	0	961.502	Not Found	High	High	Medium	High	High	0.417	0.0007095	1.09e-06	14	[273-280]
	FALSE	High	[K].YVNTQGIDNK.[K]			6.15872e-05	0	1	2	2	Q12389	Q12389 [845-854]	0	1151.57	Not Found	High	High	Medium	High	High	0.2681	0.0002227	2.234e-06	17	[845-854]
	FALSE	High	[K].VSENLEMLFLSSK.[N]			1.4459e-07	0	1	2	2	Q12389	Q12389 [348-360]	0	1496.77	Not Found	High	High	n/a	High	High		2.677e-07	0.002097		[348-360]
	FALSE	High	[R].QTLLFSATLPNSLVDFVK.[A]			2.13891e-06	0	1	2	5	Q12389	Q12389 [314-331]	0	1993.1	High	High	High	High	High	High	0.002501	1.154e-05	1.476e-08	33	[314-331]
	FALSE	High	[K].TAAFILPMVEK.[L]			0.000305132	0	1	2	2	Q12389	Q12389 [188-198]	0	1219.68	Not Found	High	High	n/a	High	High		0.000294	0.0004107		[188-198]
	FALSE	High	[R].SVLLTGGDSLEEQFGMMMTNPDVIIATPGR.[F]			3.14453e-10	0	1	2	4	Q12389	Q12389 [238-267]	0	3179.54	Not Found	High	High	n/a	High	High		9.567e-10	4.293e-10		[238-267]
	FALSE	High	[R].GVDIPMLANVINYTLPGSSK.[I]			4.20961e-06	0	1	2	1	Q12389	Q12389 [495-514]	0	2089.1	Not Found	High	Not Found	Medium	High	n/a	0.1518	5.941e-06		10	[495-514]
	FALSE	High	[R].ELAMQTFNVFKDFAR.[G]			2.85476e-08	0	1	2	3	Q12389	Q12389 [218-232]	1	1816.91	High	High	High	High	High	High	9.211e-09	6.027e-08	3.311e-11	57	[218-232]
	FALSE	High	[R].AGLTSILVVTDVAAR.[G]			1.60679e-06	0	1	2	1	Q12389	Q12389 [480-494]	0	1485.86	Not Found	Not Found	High	n/a	n/a	High			9.591e-09		[480-494]
	FALSE	High	[K].GYNNAPGLR.[S]			0.000843241	0.000110369	1	2	3	Q12389	Q12389 [955-963]	0	961.485	High	High	High	High	High	High	0.0003541	0.00178	0.0001222	43	[955-963]
	FALSE	High	[R].ETSIPSNLLEDPSQGPAANGR.[T]			0.00147748	0.000201281	1	2	2	Q12389	Q12389 [892-912]	0	2153.05	Not Found	High	Not Found	n/a	High	n/a		0.02805			[892-912]
	FALSE	High	[K].NADREANLLYILQEIIK.[I]			0.00196641	0.000286355	1	2	2	Q12389	Q12389 [361-377]	1	2016.11	Not Found	High	High	Medium	High	High	0.2014	0.001508	0.01791	13	[361-377]
	FALSE	High	[R].LFEMGFQEQLNELLASLPTTR.[Q]			0.00254011	0.000286355	1	2	2	Q12389	Q12389 [293-313]	0	2437.24	Not Found	High	High	n/a	High	High		0.00343	0.0006748		[293-313]
	FALSE	High	[K].GSFPSFGLSK.[I]			0.00309412	0.000375356	1	2	2	Q12389	Q12389 [137-146]	0	1026.53	Not Found	High	High	n/a	High	High		0.002323	0.001835		[137-146]
	FALSE	High	[K].YIIGESGQK.[I]			0.00292435	0.000375356	1	2	2	Q12389	Q12389 [856-864]	0	994.52	Not Found	High	High	n/a	High	High		0.002203	0.001294		[856-864]
	FALSE	High	[K].ALQSGISVK.[G]			0.00576406	0.000837749	1	2	3	Q12389	Q12389 [946-954]	0	902.531	High	High	High	High	High	High	0.01125	0.01731	0.00229	17	[946-954]
	FALSE	High	[K].ATILFVPTR.[H]			0.00606843	0.000837749	1	2	2	Q12389	Q12389 [434-442]	0	1017.61	Not Found	High	High	n/a	High	High		0.007113	0.002467		[434-442]
	FALSE	High	[R].WIDEGKPEYQFQPPK.[L]			0.00646254	0.000837749	1	2	2	Q12389	Q12389 [572-586]	0	1861.91	Not Found	High	High	n/a	High	High		0.117	0.002696		[572-586]
	FALSE	High	[R].AGNKGWAYSIVAENELPYLLDLELFLGKK.[I]			0.00670777	0.000837749	1	1	1	Q12389	Q12389 [526-554]	2	3251.74	Not Found	High	Not Found	n/a	High	n/a		0.005194			[526-554]
	FALSE	High	[R].AVILSPSR.[E]			0.0294102	0.0028482	1	2	2	Q12389	Q12389 [210-217]	0	842.509	Not Found	High	High	Medium	High	High	0.4347	0.02357	0.07345	7	[210-217]
	FALSE	High	[K].ILLTPMYDSLVDVMKK.[R]			0.0346088	0.0033128	1	2	1	Q12389	Q12389 [555-570]	1	1866.01	Not Found	High	Not Found	n/a	High	n/a		0.02746			[555-570]
	FALSE	High	[R].FDDWSK.[A]			0.0424795	0.00367213	1	2	1	Q12389	Q12389 [874-879]	0	797.346	Not Found	Not Found	High	n/a	Medium	High		0.2483	0.0284		[874-879]
	FALSE	High	[K].TIPLILQSR.[D]			0.0497049	0.00450521	1	2	1	Q12389	Q12389 [167-175]	0	1040.65	Not Found	High	Not Found	n/a	High	n/a		0.03835			[167-175]
	FALSE	High	[K].IVLNNIK.[R]			0.05979	0.00535653	1	2	1	Q12389	Q12389 [147-153]	0	813.519	Not Found	High	Not Found	n/a	High	Low		0.04543	0.6602		[147-153]
	FALSE	High	[K].QLAPIQR.[K]			0.0749255	0.00670355	1	2	1	Q12389	Q12389 [709-715]	0	825.494	Not Found	High	Not Found	n/a	High	Medium		0.05623	0.2655		[709-715]
FALSE	High	Master Protein	P0CX37	40S ribosomal protein S6-A OS=Saccharomyces cerevisiae (strain ATCC 204508 / S288c) GN=RPS6A PE=1 SV=1	0	167.905	56	23	99	23	1	236	27	10.45	560	1193	877	19	20	19	Pf01092	852479; 856015	YBR181C; YPL090C	RPS6B; RPS6A	High	High	High
	Checked	Confidence	Annotated Sequence	Modifications	Modifications in Master Proteins	Qvality PEP	Qvality q-value	# Protein Groups	# Proteins	# PSMs	Master Protein Accessions	Positions in Master Proteins	# Missed Cleavages	Theo. MH+ [Da]	Found in Sample: [S1] F1: Sample	Found in Sample: [S2] F2: Sample	Found in Sample: [S3] F3: Sample	Confidence (by Search Engine): A4 Mascot	Confidence (by Search Engine): B4 Mascot	Confidence (by Search Engine): C4 Mascot	Percolator PEP (by Search Engine): A4 Mascot	Percolator PEP (by Search Engine): B4 Mascot	Percolator PEP (by Search Engine): C4 Mascot	Ions Score (by Search Engine): A4 Mascot	Positions in Protein	Peptide Group Modifications in Protein
	FALSE	High	[R].IGQEVDGEAVGDEFKGYVFK.[I]			1.1743e-10	0	1	1	11	P0CX37	P0CX37 [32-51]	1	2187.06	High	High	High	High	High	High	5.763e-09	2.285e-07	6.428e-12	69	[32-51]
	FALSE	High	[K].LNISYPVNGSQK.[T]			1.784e-05	0	1	1	4	P0CX37	P0CX37 [3-14]	0	1319.7	High	High	High	High	High	High	0.09872	0.005995	3.499e-07	8	[3-14]
	FALSE	High	[K].ISGGNDKQGFPMK.[Q]			3.23189e-06	0	1	1	5	P0CX37	P0CX37 [52-64]	1	1378.68	High	High	High	High	High	High	0.001706	4.67e-06	1.214e-06	18	[52-64]
	FALSE	High	[K].TFEIDDEHRIR.[V]			9.79766e-05	0	1	1	5	P0CX37	P0CX37 [15-25]	1	1430.7	High	High	High	High	High	High	0.0004013	0.0001062	7.376e-05	44	[15-25]
	FALSE	High	[K].TFEIDDEHR.[I]			2.20037e-05	0	1	1	6	P0CX37	P0CX37 [15-23]	0	1161.52	High	High	High	High	High	High	2.628e-06	0.001319	0.0001243	62	[15-23]
	FALSE	High	[K].FFGLSKEDDVR.[D]			2.28139e-05	0	1	1	4	P0CX37	P0CX37 [144-154]	1	1312.65	High	High	High	High	High	High	0.0004969	2.805e-05	0.0001216	34	[144-154]
	FALSE	High	[K].FFGLSKEDDVRDFVIR.[R]			1.36006e-05	0	1	1	4	P0CX37	P0CX37 [144-159]	2	1943	High	High	High	High	High	High	2.569e-05	1.745e-05	4.021e-05	37	[144-159]
	FALSE	High	[K].GEQELEGLTDTTVPKR.[L]			5.56734e-05	0	1	1	1	P0CX37	P0CX37 [117-132]	1	1772.9	Not Found	High	Not Found	n/a	High	n/a		6.354e-05			[117-132]
	FALSE	High	[R].GAIVGPDLAVLALVIVKKGEQELEGLTDTTVPK.[R]			1.39954e-07	0	1	1	2	P0CX37	P0CX37 [99-131]	2	3373.92	High	Not Found	High	High	n/a	High	0.0008103		2.513e-10	11	[99-131]
	FALSE	High	[R].GAIVGPDLAVLALVIVK.[K]			1.12907e-09	0	1	1	17	P0CX37	P0CX37 [99-115]	0	1648.04	High	High	High	High	High	High	7.558e-05	3.097e-09	1.92e-10	42	[99-115]
	FALSE	High	[R].EAAAEYAQLLAKR.[L]			9.50452e-07	0	1	1	4	P0CX37	P0CX37 [203-215]	1	1433.77	High	High	High	High	High	High	2.093e-07	0.00253	4.397e-09	55	[203-215]
	FALSE	High	[R].EAAAEYAQLLAK.[R]			3.22775e-05	0	1	1	3	P0CX37	P0CX37 [203-214]	0	1277.67	High	High	High	High	High	High	0.058	9.431e-05	8.473e-07	16	[203-214]
	FALSE	High	[R].KFFGLSKEDDVR.[D]			6.24623e-06	0	1	1	2	P0CX37	P0CX37 [143-154]	2	1440.75	Not Found	High	High	n/a	High	High		0.0002286	7.282e-08		[143-154]
	FALSE	High	[K].KGEQELEGLTDTTVPK.[R]			1.34069e-06	0	1	1	3	P0CX37	P0CX37 [116-131]	1	1744.9	High	High	Not Found	High	High	Medium	0.002436	2.075e-06	0.401	47	[116-131]
	FALSE	High	[K].KGEQELEGLTDTTVPKR.[L]			1.09743e-08	0	1	1	5	P0CX37	P0CX37 [116-132]	2	1901	High	High	High	High	High	High	0.000106	2.507e-08	1.433e-06	39	[116-132]
	FALSE	High	[K].EDDVRDFVIR.[R]			0.000325029	0	1	1	4	P0CX37	P0CX37 [150-159]	1	1263.63	High	High	High	High	High	High	6.908e-05	0.002054	0.05916	32	[150-159]
	FALSE	High	[R].IGQEVDGEAVGDEFK.[G]			0.000366066	0.000110369	1	1	1	P0CX37	P0CX37 [32-46]	0	1592.74	Not Found	High	Not Found	n/a	High	n/a		0.0003453			[32-46]
	FALSE	High	[K].QGFPMKQGVLLPTR.[I]			0.000903602	0.000110369	1	1	2	P0CX37	P0CX37 [59-72]	1	1571.87	High	Not Found	High	High	n/a	High	0.0002459		0.0009383	37	[59-72]
	FALSE	High	[K].QGVLLPTR.[I]			0.000909872	0.000110369	1	1	5	P0CX37	P0CX37 [65-72]	0	883.536	High	High	High	High	High	High	0.0007017	0.001916	0.0003052	48	[65-72]
	FALSE	High	[K].ISGGNDKQGFPMKQGVLLPTR.[I]			0.00133597	0.000201281	1	1	1	P0CX37	P0CX37 [52-72]	2	2243.2	High	Not Found	Not Found	High	n/a	Medium	0.0003964		0.2168	17	[52-72]
	FALSE	High	[-].MKLNISYPVNGSQK.[T]			0.00177078	0.000201281	1	1	5	P0CX37	P0CX37 [1-14]	1	1578.83	High	High	High	High	High	High	0.0008833	0.005819	0.01221	35	[1-14]
	FALSE	High	[K].EDDVRDFVIRR.[E]			0.00455521	0.00070187	1	1	2	P0CX37	P0CX37 [150-160]	2	1419.73	Not Found	High	High	Low	High	High	0.4972	0.003452	0.106	2	[150-160]
	FALSE	High	[R].KFFGLSK.[E]			0.0124187	0.00153807	1	1	3	P0CX37	P0CX37 [143-149]	1	826.482	High	High	High	High	High	High	0.004793	0.01899	0.1086	39	[143-149]
FALSE	High	Master Protein	P05317	60S acidic ribosomal protein P0 OS=Saccharomyces cerevisiae (strain ATCC 204508 / S288c) GN=RPP0 PE=1 SV=2	0	233.492	63	20	95	20	1	312	33.7	4.83	541	1193	1077	17	18	19	Pf00428, Pf00466	851052	YLR340W	RPP0	High	High	High
	Checked	Confidence	Annotated Sequence	Modifications	Modifications in Master Proteins	Qvality PEP	Qvality q-value	# Protein Groups	# Proteins	# PSMs	Master Protein Accessions	Positions in Master Proteins	# Missed Cleavages	Theo. MH+ [Da]	Found in Sample: [S1] F1: Sample	Found in Sample: [S2] F2: Sample	Found in Sample: [S3] F3: Sample	Confidence (by Search Engine): A4 Mascot	Confidence (by Search Engine): B4 Mascot	Confidence (by Search Engine): C4 Mascot	Percolator PEP (by Search Engine): A4 Mascot	Percolator PEP (by Search Engine): B4 Mascot	Percolator PEP (by Search Engine): C4 Mascot	Ions Score (by Search Engine): A4 Mascot	Positions in Protein	Peptide Group Modifications in Protein
	FALSE	High	[K].LREYLEEYKSLFVVGVDNVSSQQMHEVR.[K]			9.28014e-11	0	1	1	5	P05317	P05317 [15-42]	2	3354.68	High	High	High	High	High	High	1.608e-06	2.297e-05	4.533e-15	47	[15-42]
	FALSE	High	[K].LREYLEEYK.[S]			0.000240914	0	1	1	5	P05317	P05317 [15-23]	1	1242.64	High	High	High	High	High	High	0.006072	0.0002387	0.0001015	27	[15-23]
	FALSE	High	[K].TSFFQALGVPTK.[I]			2.18588e-06	0	1	1	4	P05317	P05317 [133-144]	0	1295.7	High	High	High	High	High	High	1.568e-05	1.81e-05	1.521e-08	80	[133-144]
	FALSE	High	[K].YAAAAPAATSAASGDAAPAEEAAAEEEEESDDDMGFGLFD.[-]	1xPhospho [S30(100)]	P05317 1xPhospho [S302(100)]	0.000201045	0	1	1	4	P05317	P05317 [273-312]	0	4000.58	Not Found	High	High	n/a	High	High		0.0002032	0.0003154		[273-312]	1xPhospho [S302(100)]
	FALSE	High	[K].SLFVVGVDNVSSQQMHEVRK.[E]			2.802e-09	0	1	1	4	P05317	P05317 [24-43]	1	2259.16	High	High	High	High	High	High	5.366e-11	5.489e-08	3.864e-07	76	[24-43]
	FALSE	High	[K].SLFVVGVDNVSSQQMHEVR.[K]	1xOxidation [M15]		6.9073e-08	0	1	1	2	P05317	P05317 [24-42]	0	2147.05	Not Found	High	High	n/a	High	High		1.358e-07	4.966e-10		[24-42]
	FALSE	High	[K].SLFVVGVDNVSSQQMHEVR.[K]			1.85694e-13	0	1	1	5	P05317	P05317 [24-42]	0	2131.06	High	High	High	High	High	High	0.003493	1.027e-12	4.268e-16	14	[24-42]
	FALSE	High	[K].GNVGFVFTNEPLTEIK.[N]			1.82864e-08	0	1	1	6	P05317	P05317 [82-97]	0	1764.92	High	High	High	High	High	High	6.029e-07	4.01e-08	1.51e-08	78	[82-97]
	FALSE	High	[K].GNVGFVFTNEPLTEIKNVIVSNR.[V]			3.02173e-10	0	1	1	7	P05317	P05317 [82-104]	1	2547.36	High	High	High	High	High	High	3.272e-11	9.222e-10	1.342e-11	75	[82-104]
	FALSE	High	[R].GTIEIVSDVK.[V]			2.13762e-05	0	1	1	5	P05317	P05317 [148-157]	0	1060.59	High	High	High	High	High	High	2.706e-05	0.001024	4.594e-07	45	[148-157]
	FALSE	High	[R].GTIEIVSDVKVVDAGNK.[V]			2.12902e-08	0	1	1	3	P05317	P05317 [148-164]	1	1743.95	High	High	High	High	High	High	1.984e-07	0.0008339	1.517e-11	53	[148-164]
	FALSE	High	[R].EYLEEYKSLFVVGVDNVSSQQMHEVRK.[E]			5.42211e-07	0	1	1	4	P05317	P05317 [17-43]	2	3213.59	High	High	High	High	High	High	0.0001813	9.041e-07	1.491e-08	22	[17-43]
	FALSE	High	[R].EYLEEYKSLFVVGVDNVSSQQMHEVR.[K]			2.44177e-09	0	1	1	2	P05317	P05317 [17-42]	1	3085.49	High	High	Not Found	High	High	n/a	6.285e-07	6.288e-09		44	[17-42]
	FALSE	High	[R].GFLSDLPDFEK.[L]			0.000249589	0	1	1	5	P05317	P05317 [65-75]	0	1267.62	High	High	High	High	High	High	9.743e-05	0.0002461	0.002704	43	[65-75]
	FALSE	High	[R].GFLSDLPDFEKLLPFVK.[G]			1.37941e-07	0	1	1	10	P05317	P05317 [65-81]	1	1965.07	High	High	High	High	High	High	0.00265	2.568e-07	7.491e-09	19	[65-81]
	FALSE	High	[R].AVNTGMEPGKTSFFQALGVPTK.[I]			7.29506e-05	0	1	1	2	P05317	P05317 [123-144]	1	2280.17	Not Found	High	High	n/a	High	High		0.001411	2.882e-06		[123-144]
	FALSE	High	[R].AVNTGMEPGKTSFFQALGVPTK.[I]	1xOxidation [M6]		6.11448e-05	0	1	1	3	P05317	P05317 [123-144]	1	2296.16	High	High	High	High	High	High	0.001777	6.913e-05	0.02774	9	[123-144]
	FALSE	High	[R].AGAVAPEDIWVR.[A]			3.87326e-06	0	1	1	5	P05317	P05317 [111-122]	0	1283.67	High	High	High	High	High	High	3.233e-07	7.87e-05	1.715e-06	64	[111-122]
	FALSE	High	[R].AVNTGMEPGK.[T]			0.000919358	0.000110369	1	1	3	P05317	P05317 [123-132]	0	1003.49	High	High	High	High	High	High	0.002304	0.0007681	0.0006119	31	[123-132]
	FALSE	High	[R].GRAVVLMGK.[N]			0.00212378	0.000286355	1	1	2	P05317	P05317 [47-55]	1	930.555	Not Found	High	High	n/a	High	High		0.001623	0.01034		[47-55]
	FALSE	High	[K].YAAAAPAATSAASGDAAPAEEAAAEEEEESDDDMGFGLFD.[-]			0.012671	0.00153807	1	1	2	P05317	P05317 [273-312]	0	3920.61	Not Found	High	High	n/a	High	High		0.0157	0.006654		[273-312]
	FALSE	High	[R].AVNTGMEPGK.[T]	1xOxidation [M6]		0.01485	0.00166415	1	1	1	P05317	P05317 [123-132]	0	1019.48	Not Found	Not Found	High	n/a	n/a	High			0.008114		[123-132]
	FALSE	High	[K].DLLAVAIAASYHYPEIEDLVDRIENPEK.[Y]			0.0264963	0.00281028	1	1	2	P05317	P05317 [245-272]	1	3183.62	Not Found	Not Found	High	n/a	n/a	High			0.01639		[245-272]
	FALSE	High	[K].DLLAVAIAASYHYPEIEDLVDR.[I]			0.0281556	0.0028482	1	1	2	P05317	P05317 [245-266]	0	2473.26	High	Not Found	High	High	n/a	High	0.01348		0.0532	7	[245-266]
	FALSE	High	[K].SLFVVGVDNVSSQQMHEVRK.[E]	1xOxidation [M15]		0.0481651	0.00445504	1	1	1	P05317	P05317 [24-43]	1	2275.15	Not Found	Not Found	High	n/a	Low	High		0.727	0.03303		[24-43]
	FALSE	High	[K].YAAAAPAATSAASGDAAPAEEAAAEEEEESDDDMGFGLFD.[-]	1xOxidation [M34]; 1xPhospho [S30(97.1)]	P05317 1xPhospho [S302(97.1)]	0.094306	0.00805124	1	1	1	P05317	P05317 [273-312]	0	4016.57	Not Found	High	Not Found	n/a	High	Medium		0.07108	0.1782		[273-312]	1xPhospho [S302(97.1)]
FALSE	High	Master Protein	P04456	60S ribosomal protein L25 OS=Saccharomyces cerevisiae (strain ATCC 204508 / S288c) GN=RPL25 PE=1 SV=4	0	148.224	57	15	76	15	1	142	15.7	10.11	557	1165	974	11	14	14	Pf00276, Pf03939	853993	YOL127W	RPL25	High	High	High
	Checked	Confidence	Annotated Sequence	Modifications	Modifications in Master Proteins	Qvality PEP	Qvality q-value	# Protein Groups	# Proteins	# PSMs	Master Protein Accessions	Positions in Master Proteins	# Missed Cleavages	Theo. MH+ [Da]	Found in Sample: [S1] F1: Sample	Found in Sample: [S2] F2: Sample	Found in Sample: [S3] F3: Sample	Confidence (by Search Engine): A4 Mascot	Confidence (by Search Engine): B4 Mascot	Confidence (by Search Engine): C4 Mascot	Percolator PEP (by Search Engine): A4 Mascot	Percolator PEP (by Search Engine): B4 Mascot	Percolator PEP (by Search Engine): C4 Mascot	Ions Score (by Search Engine): A4 Mascot	Positions in Protein	Peptide Group Modifications in Protein
	FALSE	High	[R].LTADYDALDIANRIGYI.[-]			4.2058e-08	0	1	1	4	P04456	P04456 [126-142]	1	1896.97	High	High	High	High	High	High	4.771e-09	8.608e-08	0.0002063	72	[126-142]
	FALSE	High	[R].LTADYDALDIANR.[I]			1.80234e-08	0	1	1	7	P04456	P04456 [126-138]	0	1450.72	High	High	High	High	High	High	4.115e-09	5.678e-07	1.415e-11	107	[126-138]
	FALSE	High	[K].KVEDGNILVFQVSMK.[A]			6.52417e-13	0	1	1	15	P04456	P04456 [75-89]	1	1706.91	High	High	High	High	High	High	1.248e-09	3.402e-11	4.268e-16	116	[75-89]
	FALSE	High	[R].LDSYKVIEQPITSETAMK.[K]			4.66523e-05	0	1	1	4	P04456	P04456 [57-74]	1	2053.05	High	High	High	High	High	High	6.479e-06	0.007772	0.0001743	46	[57-74]
	FALSE	High	[K].VIEQPITSETAMKKVEDGNILVFQVSMK.[A]			2.29018e-07	0	1	1	1	P04456	P04456 [62-89]	2	3134.65	Not Found	Not Found	High	n/a	n/a	High			5.257e-10		[62-89]
	FALSE	High	[K].VIEQPITSETAMKK.[V]			3.03896e-06	0	1	1	3	P04456	P04456 [62-75]	1	1574.85	High	High	High	High	High	High	0.003356	4.411e-06	0.007907	17	[62-75]
	FALSE	High	[K].VIEQPITSETAMK.[K]			8.314e-06	0	1	1	7	P04456	P04456 [62-74]	0	1446.75	High	High	High	High	High	High	6.147e-05	1.112e-05	2.23e-06	42	[62-74]
	FALSE	High	[K].VEDGNILVFQVSMK.[A]			4.43326e-11	0	1	1	7	P04456	P04456 [76-89]	0	1578.82	High	High	High	High	High	High	3.658e-13	1.444e-08	2.32e-14	112	[76-89]
	FALSE	High	[K].VNTLVRPNGTK.[K]			2.5612e-05	0	1	1	3	P04456	P04456 [110-120]	0	1198.69	Not Found	High	High	n/a	High	High		0.0002736	6.011e-07		[110-120]
	FALSE	High	[K].ELYEVDVLKVNTLVRPNGTK.[K]			9.4859e-05	0	1	1	3	P04456	P04456 [101-120]	1	2287.27	High	High	High	High	High	High	0.06254	0.0001031	0.03631	2	[101-120]
	FALSE	High	[K].AVKELYEVDVLK.[V]			7.00808e-08	0	1	1	6	P04456	P04456 [98-109]	1	1405.79	High	High	High	High	High	High	2.074e-05	1.379e-07	3.439e-07	45	[98-109]
	FALSE	High	[K].ELYEVDVLK.[V]			0.000913023	0.000110369	1	1	4	P04456	P04456 [101-109]	0	1107.59	High	High	High	High	High	High	0.0008575	0.0007641	0.0009867	43	[101-109]
	FALSE	High	[K].KAVKELYEVDVLK.[V]			0.000538096	0.000110369	1	1	2	P04456	P04456 [97-109]	2	1533.89	Not Found	High	High	n/a	High	High		0.01188	6.058e-05		[97-109]
	FALSE	High	[K].VIEQPITSETAMK.[K]	1xOxidation [M12]		0.00138313	0.000201281	1	1	3	P04456	P04456 [62-74]	0	1462.75	Not Found	High	High	n/a	High	High		0.02795	0.0002643		[62-74]
	FALSE	High	[K].AVPHYNRLDSYK.[V]			0.00135935	0.000201281	1	1	3	P04456	P04456 [50-61]	1	1462.74	High	High	High	High	High	High	0.06797	0.00108	0.004382	7	[50-61]
	FALSE	High	[K].KVEDGNILVFQVSMK.[A]	1xOxidation [M14]		0.00199411	0.000286355	1	1	3	P04456	P04456 [75-89]	1	1722.91	Not Found	High	High	n/a	High	High		0.005839	0.0004647		[75-89]
	FALSE	High	[K].AVPHYNRLDSYKVIEQPITSETAMK.[K]			0.0143707	0.00160855	1	1	1	P04456	P04456 [50-74]	2	2890.48	Not Found	High	Not Found	n/a	High	Medium		0.01165	0.1417		[50-74]
FALSE	High	Master Protein	P37297	Phosphatidylinositol 4-kinase STT4 OS=Saccharomyces cerevisiae (strain ATCC 204508 / S288c) GN=STT4 PE=1 SV=1	0	227.041	28	46	81	46	1	1900	214.5	7.49	172	1147	693	12	38	28	Pf00454, Pf00613	851014	YLR305C	STT4	High	High	High
	Checked	Confidence	Annotated Sequence	Modifications	Modifications in Master Proteins	Qvality PEP	Qvality q-value	# Protein Groups	# Proteins	# PSMs	Master Protein Accessions	Positions in Master Proteins	# Missed Cleavages	Theo. MH+ [Da]	Found in Sample: [S1] F1: Sample	Found in Sample: [S2] F2: Sample	Found in Sample: [S3] F3: Sample	Confidence (by Search Engine): A4 Mascot	Confidence (by Search Engine): B4 Mascot	Confidence (by Search Engine): C4 Mascot	Percolator PEP (by Search Engine): A4 Mascot	Percolator PEP (by Search Engine): B4 Mascot	Percolator PEP (by Search Engine): C4 Mascot	Ions Score (by Search Engine): A4 Mascot	Positions in Protein	Peptide Group Modifications in Protein
	FALSE	High	[R].MVSSFSQSHR.[D]			6.64107e-07	0	1	1	1	P37297	P37297 [1531-1540]	0	1165.54	Not Found	High	Not Found	n/a	High	n/a		1.087e-06			[1531-1540]
	FALSE	High	[R].LSQEITNGALSWFK.[R]			2.20075e-07	0	1	1	2	P37297	P37297 [1266-1279]	0	1593.83	Not Found	High	High	n/a	High	High		2.345e-05	4.953e-10		[1266-1279]
	FALSE	High	[R].LTYYGPEKPNTISGFISLHSWR.[S]			5.26448e-08	0	1	1	2	P37297	P37297 [1013-1034]	0	2566.31	Not Found	High	High	n/a	High	High		1.058e-07	1.098e-06		[1013-1034]
	FALSE	High	[K].QQITEYFNTNIVQYR.[T]			1.25092e-07	0	1	1	2	P37297	P37297 [765-779]	0	1916.95	Not Found	High	High	n/a	High	High		4.04e-05	2.131e-10		[765-779]
	FALSE	High	[R].QIGISTQNIR.[K]			0.000290474	0	1	1	3	P37297	P37297 [1053-1062]	0	1129.63	High	High	High	High	High	High	0.005224	0.001204	2.329e-05	31	[1053-1062]
	FALSE	High	[K].IFTTGLYPLNEDAIVSTIYSMNNLLAVSEDGSPVPVLR.[E]			3.21536e-09	0	1	1	3	P37297	P37297 [428-465]	0	4109.12	Not Found	High	High	n/a	High	High		3.461e-06	8.996e-13		[428-465]
	FALSE	High	[K].IEVKPDVYLPSNPDGVVIDIDRK.[S]			5.56734e-05	0	1	1	1	P37297	P37297 [1582-1604]	1	2581.39	Not Found	High	Not Found	n/a	High	n/a		6.352e-05			[1582-1604]
	FALSE	High	[K].IEVKPDVYLPSNPDGVVIDIDR.[K]			5.14851e-09	0	1	1	3	P37297	P37297 [1582-1603]	0	2453.29	High	High	High	High	High	High	0.0005216	1.25e-08	0.04614	21	[1582-1603]
	FALSE	High	[K].IEGADSNELTSDIVEATFAKDPTLAINLLQR.[C]			6.60631e-10	0	1	1	3	P37297	P37297 [1346-1376]	1	3344.72	Not Found	High	High	n/a	High	High		2.405e-06	8.5e-14		[1346-1376]
	FALSE	High	[K].IDEEMSKIEVKPDVYLPSNPDGVVIDIDRK.[S]			4.93227e-08	0	1	1	1	P37297	P37297 [1575-1604]	2	3413.75	Not Found	High	Not Found	n/a	High	n/a		9.99e-08			[1575-1604]
	FALSE	High	[K].ILLQSYISDLGEYSR.[L]			2.01851e-06	0	1	1	3	P37297	P37297 [971-985]	0	1756.91	High	High	High	High	High	High	5.489e-06	3.029e-06	6.064e-07	43	[971-985]
	FALSE	High	[R].VADQIATYLEPLAALLPVPGDTPLDINKDEVTTNKFR.[N]			7.13913e-05	0	1	1	2	P37297	P37297 [661-697]	2	4038.14	Not Found	High	High	Low	High	High	0.5903	7.957e-05	0.02504	9	[661-697]
	FALSE	High	[K].YLFDTAITSSPEDIKR.[Q]			9.03e-08	0	1	1	1	P37297	P37297 [1037-1052]	1	1855.94	Not Found	High	Not Found	n/a	High	n/a		1.738e-07			[1037-1052]
	FALSE	High	[K].RPVAWPFGSNELK.[I]			4.73307e-05	0	1	1	1	P37297	P37297 [1280-1292]	0	1500.8	Not Found	High	Not Found	n/a	High	Medium		5.471e-05	0.467		[1280-1292]
	FALSE	High	[K].DLHATLYWAPVSPLK.[S]			7.21668e-05	0	1	1	2	P37297	P37297 [1418-1432]	0	1710.92	Not Found	High	High	n/a	High	High		8.045e-05	0.0002844		[1418-1432]
	FALSE	High	[R].DLFLQLNK.[L]			0.000194022	0	1	1	2	P37297	P37297 [1302-1309]	0	990.562	Not Found	High	High	n/a	High	High		0.01131	1.261e-05		[1302-1309]
	FALSE	High	[R].EAVNGLYEYFTSK.[F]			7.81784e-06	0	1	1	1	P37297	P37297 [1708-1720]	0	1520.73	Not Found	High	Not Found	n/a	High	n/a		1.051e-05			[1708-1720]
	FALSE	High	[K].KAEDVLVGLVAK.[H]			1.32141e-06	0	1	1	3	P37297	P37297 [1381-1392]	1	1241.75	Not Found	High	High	n/a	High	High		2.052e-06	0.003086		[1381-1392]
	FALSE	High	[R].DFYEREFEFFDEVTGISGK.[L]			3.26718e-06	0	1	1	3	P37297	P37297 [1541-1559]	1	2315.05	High	High	High	High	High	High	0.0003356	4.703e-06	0.0007736	48	[1541-1559]
	FALSE	High	[K].FGNESTIEFQNAR.[N]			5.82937e-07	0	1	1	2	P37297	P37297 [1721-1733]	0	1512.71	Not Found	High	High	n/a	High	High		9.655e-07	0.0004963		[1721-1733]
	FALSE	High	[R].EFEFFDEVTGISGK.[L]			0.000312726	0	1	1	1	P37297	P37297 [1546-1559]	0	1604.75	High	Not Found	Not Found	High	n/a	n/a	6.581e-05			34	[1546-1559]
	FALSE	High	[K].ELSLEMNTILR.[R]			8.40477e-06	0	1	1	3	P37297	P37297 [742-752]	0	1318.7	High	High	High	High	High	High	0.007938	0.0002686	1.137e-07	18	[742-752]
	FALSE	High	[R].TIWSSIGLDVYVFPYR.[V]			0.000985188	0.000110369	1	1	2	P37297	P37297 [1667-1682]	0	1916	Not Found	High	High	n/a	High	High		0.0008156	0.03299		[1667-1682]
	FALSE	High	[K].MEYSPYDK.[A]			0.000768121	0.000110369	1	1	2	P37297	P37297 [1168-1175]	0	1032.43	Not Found	High	High	Medium	High	High	0.1185	0.0006569	0.0003017	24	[1168-1175]
	FALSE	High	[R].EAVNGLYEYFTSKFGNESTIEFQNAR.[N]			0.000466902	0.000110369	1	1	1	P37297	P37297 [1708-1733]	1	3014.42	Not Found	Not Found	High	n/a	n/a	High			4.858e-05		[1708-1733]
	FALSE	High	[R].LEHHRPQTEISR.[V]			0.00043865	0.000110369	1	1	2	P37297	P37297 [649-660]	0	1502.78	Not Found	High	High	n/a	High	High		0.0004042	0.1034		[649-660]
	FALSE	High	[K].SYESIFTK.[G]			0.000828794	0.000110369	1	1	3	P37297	P37297 [1879-1886]	0	974.483	High	High	High	High	High	High	0.0774	0.0007023	0.01532	19	[1879-1886]
	FALSE	High	[K].SLAGYSVISYLLQFKDR.[H]			0.00107788	0.000201281	1	1	1	P37297	P37297 [1739-1755]	1	1960.05	Not Found	Not Found	High	n/a	n/a	High			0.0001798		[1739-1755]
	FALSE	High	[K].APFMATFK.[I]			0.00222277	0.000286355	1	1	3	P37297	P37297 [1615-1622]	0	912.465	High	High	High	High	High	High	0.002921	0.08755	0.0005488	33	[1615-1622]
	FALSE	High	[K].ILNYFLASEIQQIQTWLTPTEK.[I]			0.00265901	0.000286355	1	1	1	P37297	P37297 [1324-1345]	0	2636.4	Not Found	High	Not Found	n/a	High	n/a		0.002003			[1324-1345]
	FALSE	High	[R].LILDTAK.[I]			0.0019733	0.000286355	1	1	1	P37297	P37297 [1485-1491]	0	773.477	Not Found	High	Not Found	n/a	High	n/a		0.001514			[1485-1491]
	FALSE	High	[K].TDHEAALYMK.[A]			0.0020579	0.000286355	1	1	1	P37297	P37297 [1864-1873]	0	1178.55	Not Found	High	Not Found	n/a	High	n/a		0.001574			[1864-1873]
	FALSE	High	[R].KSYESIFTK.[G]			0.00282308	0.000375356	1	1	1	P37297	P37297 [1878-1886]	1	1102.58	Not Found	High	Not Found	n/a	High	n/a		0.002128			[1878-1886]
	FALSE	High	[K].SLAGYSVISYLLQFK.[D]			0.00347657	0.000460491	1	1	1	P37297	P37297 [1739-1753]	0	1688.93	Not Found	High	Not Found	n/a	High	Low		0.002617	0.8312		[1739-1753]
	FALSE	High	[R].MVSSFSQSHRDFYEREFEFFDEVTGISGK.[L]			0.0036921	0.000626293	1	1	2	P37297	P37297 [1531-1559]	2	3461.57	Not Found	High	High	n/a	High	High		0.005204	0.001186		[1531-1559]
	FALSE	High	[R].VADQIATYLEPLAALLPVPGDTPLDINKDEVTTNK.[F]			0.00465431	0.00070187	1	1	2	P37297	P37297 [661-695]	1	3734.97	High	Not Found	High	High	n/a	High	0.05413		0.001673	5	[661-695]
	FALSE	High	[K].IDDSALLK.[N]			0.0065594	0.000837749	1	1	2	P37297	P37297 [599-606]	0	874.488	Not Found	High	High	n/a	High	High		0.00508	0.1043		[599-606]
	FALSE	High	[R].SKYLFDTAITSSPEDIKR.[Q]			0.00712221	0.00091312	1	1	1	P37297	P37297 [1035-1052]	2	2071.07	Not Found	High	Not Found	n/a	High	n/a		0.005537			[1035-1052]
	FALSE	High	[K].NIEKDYFPLR.[N]			0.00885076	0.000973323	1	1	1	P37297	P37297 [476-485]	1	1294.68	High	Not Found	Not Found	High	n/a	n/a	0.003223			21	[476-485]
	FALSE	High	[R].SIDDNIGLYSR.[D]			0.0116948	0.00140906	1	1	2	P37297	P37297 [1146-1156]	0	1252.62	Not Found	High	High	Medium	High	High	0.2779	0.009413	0.09314	8	[1146-1156]
	FALSE	High	[K].ELDGVILNSLAR.[L]			0.0125189	0.00153807	1	1	1	P37297	P37297 [561-572]	0	1299.73	High	Not Found	Not Found	High	n/a	n/a	0.004832			21	[561-572]
	FALSE	High	[K].IDEEMSKIEVKPDVYLPSNPDGVVIDIDR.[K]			0.0169543	0.00172565	1	1	1	P37297	P37297 [1575-1603]	1	3285.66	Not Found	Not Found	High	n/a	n/a	High			0.009615		[1575-1603]
	FALSE	High	[K].GYDEFQR.[L]			0.0215635	0.00213836	1	1	2	P37297	P37297 [1887-1893]	0	914.4	High	Not Found	High	High	n/a	High	0.01135		0.01287	36	[1887-1893]
	FALSE	High	[K].LSSLMSR.[H]			0.0204041	0.00213836	1	1	1	P37297	P37297 [1310-1316]	0	793.424	Not Found	High	Not Found	n/a	High	n/a		0.01658			[1310-1316]
	FALSE	High	[R].FQPQKTDHEAALYMK.[A]			0.030458	0.0028482	1	1	1	P37297	P37297 [1859-1873]	1	1806.88	Not Found	High	Not Found	n/a	High	n/a		0.02431			[1859-1873]
	FALSE	High	[R].LNSVEFGVSFAMDMAGLILPADKELSR.[L]			0.0308613	0.0028482	1	1	1	P37297	P37297 [986-1012]	1	2910.47	Not Found	High	Not Found	n/a	High	n/a		0.02469			[986-1012]
FALSE	High	Master Protein	P40010	Nuclear GTP-binding protein NUG1 OS=Saccharomyces cerevisiae (strain ATCC 204508 / S288c) GN=NUG1 PE=1 SV=1	0	202.108	57	34	76	34	1	520	57.7	8.88	292	1141	745	11	31	23	Pf01926, Pf02421, Pf08701	856723	YER006W	NUG1	High	High	High
	Checked	Confidence	Annotated Sequence	Modifications	Modifications in Master Proteins	Qvality PEP	Qvality q-value	# Protein Groups	# Proteins	# PSMs	Master Protein Accessions	Positions in Master Proteins	# Missed Cleavages	Theo. MH+ [Da]	Found in Sample: [S1] F1: Sample	Found in Sample: [S2] F2: Sample	Found in Sample: [S3] F3: Sample	Confidence (by Search Engine): A4 Mascot	Confidence (by Search Engine): B4 Mascot	Confidence (by Search Engine): C4 Mascot	Percolator PEP (by Search Engine): A4 Mascot	Percolator PEP (by Search Engine): B4 Mascot	Percolator PEP (by Search Engine): C4 Mascot	Ions Score (by Search Engine): A4 Mascot	Positions in Protein	Peptide Group Modifications in Protein
	FALSE	High	[K].LYEIPPIPANDADTFTK.[H]			3.40751e-05	0	1	1	4	P40010	P40010 [396-412]	0	1904.96	Not Found	High	High	Medium	High	High	0.1366	0.001047	9.224e-07	18	[396-412]
	FALSE	High	[K].LSQTTTASALLESLK.[T]			3.21887e-07	0	1	1	3	P40010	P40010 [255-269]	0	1562.86	High	High	High	High	High	High	0.0008788	5.601e-07	5.435e-09	32	[255-269]
	FALSE	High	[K].QAPIAANESTIVSEWSK.[E]			2.48638e-09	0	1	1	5	P40010	P40010 [478-494]	0	1830.92	High	High	High	High	High	High	4.647e-10	6.407e-09	1.056e-07	75	[478-494]
	FALSE	High	[K].QNLSTINTGTK.[Q]			2.68444e-05	0	1	1	2	P40010	P40010 [467-477]	0	1176.62	Not Found	High	High	n/a	High	High		3.255e-05	2.873e-05		[467-477]
	FALSE	High	[R].KVEEAVLQSQGKR.[L]			0.000207579	0	1	1	3	P40010	P40010 [195-207]	2	1471.82	High	High	High	High	High	High	0.1044	0.0002093	0.01497	19	[195-207]
	FALSE	High	[R].KVEEAVLQSQGK.[R]			6.20117e-06	0	1	1	2	P40010	P40010 [195-206]	1	1315.72	Not Found	High	Not Found	n/a	High	n/a		8.489e-06			[195-206]
	FALSE	High	[K].ILGWVLPNTSAAASQQDKQNLSTINTGTK.[Q]			7.40089e-05	0	1	1	3	P40010	P40010 [449-477]	1	3056.6	Not Found	High	High	Medium	High	High	0.1467	0.001577	2.944e-06	1	[449-477]
	FALSE	High	[K].ILGWVLPNTSAAASQQDK.[Q]			1.04807e-06	0	1	1	2	P40010	P40010 [449-466]	0	1899	Not Found	High	Not Found	n/a	High	n/a		1.659e-06			[449-466]
	FALSE	High	[K].VDLIPPHVLEQWLNYLK.[S]			6.73441e-08	0	1	1	2	P40010	P40010 [215-231]	0	2077.15	Not Found	High	High	Medium	High	High	0.3767	1.33e-07	0.01341	3	[215-231]
	FALSE	High	[R].SKVEHEAELALLNALPAK.[H]			1.26002e-07	0	1	1	2	P40010	P40010 [350-367]	1	1933.08	Not Found	High	Not Found	n/a	High	Low		2.366e-07	0.6197		[350-367]
	FALSE	High	[R].SIVVGVIGYPNVGK.[S]			1.13497e-05	0	1	1	3	P40010	P40010 [280-293]	0	1401.81	High	High	High	High	High	High	8.492e-06	1.479e-05	6.376e-07	53	[280-293]
	FALSE	High	[K].SVIDASDVILYVLDARDPESTR.[S]			2.38325e-07	0	1	1	2	P40010	P40010 [171-192]	1	2434.25	Not Found	High	High	n/a	High	High		1.385e-05	5.572e-10		[171-192]
	FALSE	High	[K].SVIDASDVILYVLDAR.[D]			4.56608e-10	0	1	1	5	P40010	P40010 [171-186]	0	1748.94	High	High	High	High	High	High	2.82e-06	1.702e-07	4.89e-14	50	[171-186]
	FALSE	High	[K].SSVINALLAR.[R]			1.60634e-05	0	1	1	2	P40010	P40010 [294-303]	0	1043.62	Not Found	High	High	n/a	High	High		2.034e-05	5.765e-07		[294-303]
	FALSE	High	[K].GGIPNLASAGLSVLNDWR.[D]			1.91874e-06	0	1	1	3	P40010	P40010 [428-445]	0	1839.97	Not Found	High	High	Medium	High	High	0.1162	2.884e-06	1.159e-05	6	[428-445]
	FALSE	High	[K].GGIPNLASAGLSVLNDWRDGK.[I]			3.90767e-10	0	1	1	1	P40010	P40010 [428-448]	1	2140.11	Not Found	Not Found	High	n/a	n/a	High			3.885e-14		[428-448]
	FALSE	High	[R].KLSQTTTASALLESLK.[T]			2.20037e-05	0	1	1	3	P40010	P40010 [254-269]	1	1690.96	High	High	High	High	High	High	0.02215	2.712e-05	0.0001174	15	[254-269]
	FALSE	High	[K].EFDLDGLFSSLDK.[A]			1.57719e-07	0	1	1	3	P40010	P40010 [495-507]	0	1485.71	High	High	High	High	High	High	3.618e-08	2.9e-07	1.099e-09	73	[495-507]
	FALSE	High	[K].EFDLDGLFSSLDKAIDASKDQDTMME.[-]			3.49985e-06	0	1	1	1	P40010	P40010 [495-520]	2	2921.31	Not Found	Not Found	High	n/a	n/a	High			3.069e-08		[495-520]
	FALSE	High	[K].HIVDPYPAVLMLVK.[R]			1.88431e-06	0	1	1	3	P40010	P40010 [368-381]	0	1594.9	High	High	High	High	High	High	2.34e-07	0.0002202	1.216e-08	51	[368-381]
	FALSE	High	[R].ASSGAVNGTSFNR.[K]			0.00035848	0.000110369	1	1	2	P40010	P40010 [241-253]	0	1267.6	Not Found	High	High	n/a	High	High		0.0003394	0.007745		[241-253]
	FALSE	High	[R].ASSGAVNGTSFNRK.[L]			0.00171008	0.000201281	1	1	1	P40010	P40010 [241-254]	1	1395.7	Not Found	High	Not Found	n/a	High	n/a		0.001328			[241-254]
	FALSE	High	[K].VEHEAELALLNALPAK.[H]			0.00118342	0.000201281	1	1	2	P40010	P40010 [352-367]	0	1717.95	Not Found	High	High	Medium	High	High	0.3266	0.0009576	0.006337	2	[352-367]
	FALSE	High	[K].ILEEIEAK.[K]			0.00240119	0.000286355	1	1	3	P40010	P40010 [60-67]	0	944.53	High	High	High	High	High	High	0.002604	0.003538	0.0006186	45	[60-67]
	FALSE	High	[K].KDPGIPSNFPYK.[A]			0.00232649	0.000286355	1	1	2	P40010	P40010 [46-57]	1	1362.71	Not Found	High	High	n/a	High	High		0.001765	0.002832		[46-57]
	FALSE	High	[K].SSFPTIPLR.[A]			0.00292435	0.000375356	1	1	3	P40010	P40010 [232-240]	0	1017.57	High	High	High	High	High	High	0.03901	0.002558	0.0008365	17	[232-240]
	FALSE	High	[K].HIVDPYPAVLMLVKR.[L]			0.00430184	0.00070187	1	1	1	P40010	P40010 [368-382]	1	1751	Not Found	High	Not Found	n/a	High	n/a		0.003251			[368-382]
	FALSE	High	[R].LILILNK.[VK]			0.0343038	0.00310837	1	2	2	P40010	P40010 [208-214]	0	826.576	Not Found	High	Not Found	n/a	High	Low		0.02727	0.6917		[208-214]
	FALSE	High	[K].SDEMTESFK.[K]			0.0373206	0.00342541	1	1	1	P40010	P40010 [386-394]	0	1073.45	Not Found	High	Not Found	n/a	High	Medium		0.02948	0.418		[386-394]
	FALSE	High	[R].LILILNKVDLIPPHVLEQWLNYLK.[S]			0.0411693	0.00360856	1	1	1	P40010	P40010 [208-231]	1	2884.71	Not Found	High	Not Found	n/a	High	n/a		0.03229			[208-231]
	FALSE	High	[K].QAPIAANESTIVSEWSKEFDLDGLFSSLDK.[A]			0.0642668	0.00554211	1	1	1	P40010	P40010 [478-507]	1	3297.62	Not Found	High	Not Found	n/a	High	n/a		0.04866			[478-507]
	FALSE	High	[K].ILEEIEAKK.[M]			0.0636893	0.00554211	1	1	1	P40010	P40010 [60-68]	1	1072.62	Not Found	High	Not Found	n/a	High	n/a		0.04827			[60-68]
	FALSE	High	[K].AIDASKDQDTMME.[-]			0.0749255	0.00670355	1	1	2	P40010	P40010 [508-520]	1	1454.61	High	Not Found	High	High	n/a	High	0.04677		0.1133	16	[508-520]
	FALSE	High	[R].SKKDPGIPSNFPYK.[A]			0.123388	0.00991455	1	1	1	P40010	P40010 [44-57]	2	1577.83	Not Found	High	Not Found	n/a	High	n/a		0.09537			[44-57]
FALSE	High	Master Protein	P32349	DNA-directed RNA polymerase III subunit RPC3 OS=Saccharomyces cerevisiae (strain ATCC 204508 / S288c) GN=RPC82 PE=1 SV=2	0	150.963	57	31	39	31	1	654	74	6.67		1135	34		30	5	Pf05645, Pf08221	856320	YPR190C	RPC82	Not Found	High	High
	Checked	Confidence	Annotated Sequence	Modifications	Modifications in Master Proteins	Qvality PEP	Qvality q-value	# Protein Groups	# Proteins	# PSMs	Master Protein Accessions	Positions in Master Proteins	# Missed Cleavages	Theo. MH+ [Da]	Found in Sample: [S1] F1: Sample	Found in Sample: [S2] F2: Sample	Found in Sample: [S3] F3: Sample	Confidence (by Search Engine): A4 Mascot	Confidence (by Search Engine): B4 Mascot	Confidence (by Search Engine): C4 Mascot	Percolator PEP (by Search Engine): A4 Mascot	Percolator PEP (by Search Engine): B4 Mascot	Percolator PEP (by Search Engine): C4 Mascot	Ions Score (by Search Engine): A4 Mascot	Positions in Protein	Peptide Group Modifications in Protein
	FALSE	High	[-].MDELLGEALSAENQTGESTVESEKLVTPEDVMTISSLEQR.[T]	1xAcetyl [N-Term]; 1xOxidation [M1]	P32349 1xAcetyl [N-Term]	0.00033544	0	1	1	1	P32349	P32349 [1-40]	1	4424.09	Not Found	High	Not Found	n/a	High	n/a		0.0003204			[1-40]	1xAcetyl [N-Term]
	FALSE	High	[-].MDELLGEALSAENQTGESTVESEK.[L]	1xAcetyl [N-Term]	P32349 1xAcetyl [N-Term]	0.00011433	0	1	1	1	P32349	P32349 [1-24]	0	2609.18	Not Found	High	Not Found	n/a	High	n/a		0.0001223			[1-24]	1xAcetyl [N-Term]
	FALSE	High	[R].IVKPTVSLTINLDR.[F]			9.00203e-07	0	1	2	1	P32349	P32349 [273-286]	0	1568.94	Not Found	High	Not Found	n/a	High	n/a		1.439e-06			[273-286]
	FALSE	High	[R].QNLEWNMANLLFK.[K]			7.01177e-07	0	1	2	2	P32349	P32349 [579-591]	0	1620.82	Not Found	High	Not Found	n/a	High	n/a		1.146e-06			[579-591]
	FALSE	High	[K].ILASSNFPFLNETKPGVYYVPYSK.[L]			2.41273e-11	0	1	2	1	P32349	P32349 [459-482]	0	2734.41	Not Found	High	Not Found	n/a	High	n/a		9.035e-11			[459-482]
	FALSE	High	[K].IRDPLTQTGLLQDLEEAKSFQDEAELVEEK.[T]			1.41762e-10	0	1	2	1	P32349	P32349 [326-355]	2	3444.74	Not Found	High	Not Found	n/a	High	n/a		4.591e-10			[326-355]
	FALSE	High	[K].IRDPLTQTGLLQDLEEAK.[S]			8.51701e-09	0	1	2	1	P32349	P32349 [326-343]	1	2040.1	Not Found	High	Not Found	n/a	High	n/a		1.983e-08			[326-343]
	FALSE	High	[K].IINSTALMK.[E]			2.07667e-05	0	1	2	1	P32349	P32349 [521-529]	0	990.565	Not Found	High	Not Found	n/a	High	n/a		2.573e-05			[521-529]
	FALSE	High	[K].IINKPNELSQILTVDPK.[T]			2.86511e-08	0	1	2	2	P32349	P32349 [252-268]	0	1922.1	Not Found	High	High	n/a	High	High		6.052e-08	0.008625		[252-268]
	FALSE	High	[R].VGSVTAQVYK.[I]			5.15574e-06	0	1	2	2	P32349	P32349 [304-313]	0	1051.58	Not Found	High	High	n/a	High	High		7.171e-06	0.002391		[304-313]
	FALSE	High	[K].TPGLTFNAIDLAR.[H]			1.01339e-08	0	1	2	1	P32349	P32349 [356-368]	0	1388.75	Not Found	High	Not Found	n/a	High	n/a		2.329e-08			[356-368]
	FALSE	High	[K].YLQETAISGK.[K]			0.00022285	0	1	2	1	P32349	P32349 [106-115]	0	1109.58	Not Found	High	Not Found	n/a	High	n/a		0.0002227			[106-115]
	FALSE	High	[R].YNSVEIQEVPR.[T]			0.000323892	0	1	2	1	P32349	P32349 [543-553]	0	1333.67	Not Found	High	Not Found	n/a	High	n/a		0.0003105			[543-553]
	FALSE	High	[K].SFQDEAELVEEKTPGLTFNAIDLAR.[H]			1.12721e-12	0	1	2	2	P32349	P32349 [344-368]	1	2793.39	Not Found	High	Not Found	n/a	High	n/a		5.403e-12			[344-368]
	FALSE	High	[K].SLQESGDTQEEDEEEEDLDADTEDPHSASLINSHLK.[I]			1.26055e-05	0	1	2	2	P32349	P32349 [423-458]	0	4012.72	Not Found	High	High	Medium	High	High	0.1361	1.628e-05	0.002171	1	[423-458]
	FALSE	High	[R].TLNPDLFLYKELVK.[A]			7.62224e-06	0	1	2	1	P32349	P32349 [41-54]	1	1692.96	Not Found	High	Not Found	n/a	High	n/a		1.027e-05			[41-54]
	FALSE	High	[K].SSVYEYVIASTLGPSAMR.[L]			4.33332e-06	0	1	2	3	P32349	P32349 [489-506]	0	1930.96	Not Found	High	High	n/a	High	High		6.101e-06	0.01805		[489-506]
	FALSE	High	[R].ENELLLPSELNQLK.[M]			4.08193e-05	0	1	2	1	P32349	P32349 [615-628]	0	1639.89	Not Found	High	Not Found	n/a	High	n/a		4.783e-05			[615-628]
	FALSE	High	[R].AASVIGMLVALGR.[L]			2.24096e-07	0	1	2	1	P32349	P32349 [61-73]	0	1257.73	Not Found	High	Not Found	n/a	High	n/a		4.015e-07			[61-73]
	FALSE	High	[-].MDELLGEALSAENQTGESTVESEKLVTPEDVMTISSLEQR.[T]	1xAcetyl [N-Term]	P32349 1xAcetyl [N-Term]	0.000562835	0.000110369	1	1	1	P32349	P32349 [1-40]	1	4408.09	Not Found	High	Not Found	n/a	High	Low		0.0005024	0.7144		[1-40]	1xAcetyl [N-Term]
	FALSE	High	[K].GRENELLLPSELNQLK.[M]			0.00164576	0.000201281	1	2	1	P32349	P32349 [613-628]	1	1853.01	Not Found	High	Not Found	n/a	High	n/a		0.001285			[613-628]
	FALSE	High	[R].AVFLFR.[C]			0.00382531	0.000626293	1	2	1	P32349	P32349 [562-567]	0	752.445	Not Found	High	Not Found	n/a	High	n/a		0.002884			[562-567]
	FALSE	High	[K].LKTEDGFVIPALPAAVSK.[S]			0.00680878	0.000837749	1	2	1	P32349	P32349 [405-422]	1	1856.05	Not Found	High	Not Found	n/a	High	n/a		0.005285			[405-422]
	FALSE	High	[R].NSPLSDLK.[K]			0.00553684	0.000837749	1	2	1	P32349	P32349 [229-236]	0	873.468	Not Found	High	Not Found	n/a	High	Medium		0.004244	0.4229		[229-236]
	FALSE	High	[R].SGSNAAASLPSKK.[L]	1xPhospho [S3(99.3)]	P32349 1xPhospho [S394(99.3)]	0.00609085	0.000837749	1	2	1	P32349	P32349 [392-404]	1	1297.61	Not Found	High	Not Found	n/a	High	n/a		0.004693			[392-404]	1xPhospho [S394(99.3)]
	FALSE	High	[K].TTLVSLTQLR.[C]			0.0211094	0.00213836	1	2	1	P32349	P32349 [93-102]	0	1131.67	Not Found	High	Not Found	n/a	High	n/a		0.01712			[93-102]
	FALSE	High	[R].ELNVFAR.[L]			0.0219343	0.00220763	1	2	1	P32349	P32349 [634-640]	0	848.462	Not Found	High	Not Found	n/a	High	n/a		0.01781			[634-640]
	FALSE	High	[K].TRVGSVTAQVYK.[I]			0.0296684	0.0028482	1	2	1	P32349	P32349 [302-313]	1	1308.73	Not Found	High	Not Found	n/a	High	n/a		0.02379			[302-313]
	FALSE	High	[K].IDGMDVDSVK.[T]			0.0296684	0.0028482	1	2	1	P32349	P32349 [83-92]	0	1078.51	Not Found	High	Not Found	n/a	High	n/a		0.02376			[83-92]
	FALSE	High	[K].SFQDEAELVEEK.[T]			0.0628327	0.0054185	1	2	1	P32349	P32349 [344-355]	0	1423.66	Not Found	High	Not Found	n/a	High	n/a		0.04769			[344-355]
	FALSE	High	[R].HLPAELDLR.[G]			0.0917894	0.00786961	1	2	1	P32349	P32349 [369-377]	0	1063.59	Not Found	Not Found	High	n/a	Medium	High		0.2428	0.07045		[369-377]
	FALSE	High	[R].ELVEKIDGMDVDSVKTTLVSLTQLR.[C]			0.0982082	0.00828202	1	2	1	P32349	P32349 [78-102]	2	2789.5	Not Found	High	Not Found	n/a	High	n/a		0.07419			[78-102]
FALSE	High	Master Protein	Q99337	Transposon Ty1-NL2 Gag-Pol polyprotein OS=Saccharomyces cerevisiae (strain ATCC 204508 / S288c) GN=TY1B-NL2 PE=3 SV=1	0	217.323	29	34	71	0	1	1749	198.1	8.56	526	1112	701	18	25	22	Pf00665, Pf01021, Pf07271, Pf07727, Pf09606	855672		YNL054W-B	Not Found	Not Found	Not Found
	Checked	Confidence	Annotated Sequence	Modifications	Modifications in Master Proteins	Qvality PEP	Qvality q-value	# Protein Groups	# Proteins	# PSMs	Master Protein Accessions	Positions in Master Proteins	# Missed Cleavages	Theo. MH+ [Da]	Found in Sample: [S1] F1: Sample	Found in Sample: [S2] F2: Sample	Found in Sample: [S3] F3: Sample	Confidence (by Search Engine): A4 Mascot	Confidence (by Search Engine): B4 Mascot	Confidence (by Search Engine): C4 Mascot	Percolator PEP (by Search Engine): A4 Mascot	Percolator PEP (by Search Engine): B4 Mascot	Percolator PEP (by Search Engine): C4 Mascot	Ions Score (by Search Engine): A4 Mascot	Positions in Protein	Peptide Group Modifications in Protein
	FALSE	High	[K].MQSDTQEANDIVTLANLQYNGSTPADAFETK.[V]			3.43871e-12	0	3	48	3	Q99337; P0C2I9; Q12316	Q99337 [259-289]; P0C2I9 [259-289]; Q12316 [259-289]	0	3372.55	High	High	High	High	High	High	5e-13	1.503e-11	2.046e-12	89	[259-289]
	FALSE	High	[R].MLAHANAQTIR.[Y]			7.51267e-06	0	4	31	1	Q99337; P0C2I9; Q04214; Q12316	Q99337 [601-611]; P0C2I9 [601-611]; Q04214 [601-611]; Q12316 [601-611]	0	1225.65	Not Found	High	Not Found	n/a	High	n/a		1.012e-05			[601-611]
	FALSE	High	[K].LVAISDASYGNQPYYK.[S]			0.000212804	0	3	30	1	Q99337; P0C2I9; P0CX63	Q99337 [1599-1614]; P0C2I9 [1605-1620]; P0CX63 [1620-1635]	0	1788.88	Not Found	Not Found	High	n/a	Medium	High		0.315	1.445e-05		[1599-1614]
	FALSE	High	[R].QHAGLAGLDISTLLPFGQPVIVNDHNPNSK.[I]			1.32963e-08	0	4	31	3	Q99337; P0C2I9; Q04214; Q12316	Q99337 [821-850]; P0C2I9 [821-850]; Q04214 [821-850]; Q12316 [821-850]	0	3152.65	High	High	High	High	High	High	3.497e-10	0.0001798	7.572e-10	48	[821-850]
	FALSE	High	[R].NIPINAIGDLQFHFQDNTK.[T]			4.04954e-11	0	4	32	2	Q99337; P0C2I9; Q04214; Q12316	Q99337 [493-511]; P0C2I9 [493-511]; Q04214 [493-511]; Q12316 [493-511]	0	2185.1	Not Found	High	High	n/a	High	High		1.45e-10	1.688e-13		[493-511]
	FALSE	High	[R].LKYQNSYEPFQYLHTDIFGPVHNLPK.[S]			1.06339e-05	0	4	23	2	Q99337; P0C2I9; Q04214; Q12316	Q99337 [656-681]; P0C2I9 [656-681]; Q04214 [656-681]; Q12316 [656-681]	1	3148.59	High	Not Found	High	High	n/a	High	2.138e-05		1.618e-07	18	[656-681]
	FALSE	High	[R].LDQFNYDALTFDEDLNR.[L]			1.53434e-11	0	4	33	6	Q99337; P0C2I9; Q04214; Q12316	Q99337 [896-912]; P0C2I9 [896-912]; Q04214 [896-912]; Q12316 [896-912]	0	2088.95	High	High	High	High	High	High	1.339e-10	6.755e-11	5.136e-16	81	[896-912]
	FALSE	High	[R].LRDEVSGNNLYVYYIETK.[KM]			1.94673e-06	0	3	26	3	Q99337; P0C2I9; P0CX63	Q99337 [1707-1724]; P0C2I9 [1713-1730]; P0CX63 [1728-1745]	1	2176.09	High	High	High	High	High	High	1.413e-07	0.0002712	1.427e-05	56	[1707-1724]
	FALSE	High	[K].LSAPGQPGLYIDQDELEIDEDEYKEK.[V]			0.000322758	0	2	19	1	Q99337; P0C2I9	Q99337 [1501-1526]; P0C2I9 [1507-1532]	1	2994.41	Not Found	High	Not Found	n/a	High	n/a		0.0003096			[1501-1526]
	FALSE	High	[K].IINLGESDNEIQYDILGLEIK.[Y]			2.67606e-07	0	3	24	2	Q99337; P0C2I9; P0CX63	Q99337 [1448-1468]; P0C2I9 [1454-1474]; P0CX63 [1469-1489]	0	2389.25	High	Not Found	High	High	n/a	High	1.298e-08		1.999e-05	62	[1448-1468]
	FALSE	High	[K].TVDTTNYVILQGK.[ED]			5.69793e-09	0	4	33	3	Q99337; P0C2I9; Q04214; Q12316	Q99337 [880-892]; P0C2I9 [880-892]; Q04214 [880-892]; Q12316 [880-892]	0	1451.77	High	High	High	High	High	High	3.699e-07	1.37e-08	0.003557	81	[880-892]
	FALSE	High	[KR].YLLPSNISVPTINNVHTSESTR.[K]			3.65382e-07	0	4	32	3	Q99337; P0C2I9; Q04214; Q12316	Q99337 [570-591]; P0C2I9 [570-591]; Q04214 [570-591]; Q12316 [570-591]	0	2442.26	High	High	High	High	High	High	0.003244	6.283e-07	0.003186	12	[570-591]
	FALSE	High	[R].YDEAITYNK.[D]			7.81151e-05	0	5	42	1	Q99337; P0C2I9; P0CX63; Q04214; Q12316	Q99337 [1228-1236]; P0C2I9 [1234-1242]; P0CX63 [1249-1257]; Q04214 [1234-1242]; Q12316 [1234-1242]	0	1116.52	Not Found	High	Not Found	n/a	High	Low		8.656e-05	0.5159		[1228-1236]
	FALSE	High	[K].YQNSYEPFQYLHTDIFGPVHNLPK.[S]			0.00014225	0	4	23	1	Q99337; P0C2I9; Q04214; Q12316	Q99337 [658-681]; P0C2I9 [658-681]; Q04214 [658-681]; Q12316 [658-681]	0	2907.41	Not Found	High	Not Found	n/a	High	n/a		0.000149			[658-681]
	FALSE	High	[R].SLEDNETEIKVSR.[D]			1.21136e-05	0	4	33	3	Q99337; P0C2I9; Q04214; Q12316	Q99337 [1175-1187]; P0C2I9 [1181-1193]; Q04214 [1181-1193]; Q12316 [1181-1193]	1	1519.76	High	High	High	High	High	High	1.05e-05	1.567e-05	2.423e-06	38	[1175-1187]
	FALSE	High	[K].SAPSYFISFTDETTKFR.[W]			3.68971e-09	0	4	22	2	Q99337; P0C2I9; Q04214; Q12316	Q99337 [682-698]; P0C2I9 [682-698]; Q04214 [682-698]; Q12316 [682-698]	1	1996.97	High	Not Found	High	High	n/a	High	7.488e-11		5.355e-12	58	[682-698]
	FALSE	High	[R].SDGTVLAPIVK.[YH]			0.000273588	0	5	38	3	Q99337; P0C2I9; P0CX63; Q04214; Q12316	Q99337 [549-559]; P0C2I9 [549-559]; P0CX63 [545-555]; Q04214 [549-559]; Q12316 [549-559]	0	1099.64	High	High	High	High	High	High	0.0004337	0.0003838	2.126e-05	41	[549-559]
	FALSE	High	[K].ESRLDQFNYDALTFDEDLNR.[L]			5.38299e-07	0	4	31	3	Q99337; P0C2I9; Q04214; Q12316	Q99337 [893-912]; P0C2I9 [893-912]; Q04214 [893-912]; Q12316 [893-912]	1	2461.13	High	High	High	High	High	High	0.005285	8.992e-07	9.603e-07	22	[893-912]
	FALSE	High	[K].DILSVDYTDIMK.[I]			0.000218932	0	4	53	1	Q99337; P0C2I9; Q04214; Q12316	Q99337 [239-250]; P0C2I9 [239-250]; Q04214 [239-250]; Q12316 [239-250]	0	1412.7	High	Not Found	Not Found	High	n/a	n/a	4.235e-05			50	[239-250]
	FALSE	High	[K].FLQNSNLGGIIPTVNGKPVR.[Q]			1.28769e-07	0	3	43	2	Q99337; P0C2I9; Q12316	Q99337 [191-210]; P0C2I9 [191-210]; Q12316 [191-210]	0	2124.19	High	High	Not Found	High	High	n/a	7.69e-06	2.407e-07		37	[191-210]
	FALSE	High	[R].AHNVSTSNNSPSTDNDSISK.[S]			1.16711e-08	0	3	46	2	Q99337; P0C2I9; Q12316	Q99337 [400-419]; P0C2I9 [400-419]; Q12316 [400-419]	0	2074.93	Not Found	High	High	n/a	High	High		2.652e-08	2.736e-10		[400-419]
	FALSE	High	[R].HLNMTVAELFLDIHAIYEEQQGSR.[N]			2.66581e-14	0	3	48	6	Q99337; P0C2I9; Q12316	Q99337 [331-354]; P0C2I9 [331-354]; Q12316 [331-354]	0	2814.39	High	High	High	High	High	High	7.153e-06	6.311e-13	1.572e-13	38	[331-354]
	FALSE	High	[K].AVSPTDSTPPSTHTEDSKR.[V]			0.00078965	0.000110369	4	31	1	Q99337; P0C2I9; Q04214; Q12316	Q99337 [952-970]; P0C2I9 [958-976]; Q04214 [958-976]; Q12316 [958-976]	1	2012.95	Not Found	Not Found	High	n/a	n/a	High			0.0001107		[952-970]
	FALSE	High	[K].SQIGNIFLLNGK.[V]			0.00045256	0.000110369	3	18	2	Q99337; P0C2I9; P0CX63	Q99337 [1615-1626]; P0C2I9 [1621-1632]; P0CX63 [1636-1647]	0	1303.74	High	High	Not Found	High	High	n/a	0.006818	0.0004153		16	[1615-1626]
	FALSE	High	[K].VTNIIDR.[L]			0.000463677	0.000110369	3	46	2	Q99337; P0C2I9; Q12316	Q99337 [290-296]; P0C2I9 [290-296]; Q12316 [290-296]	0	830.473	Not Found	High	High	n/a	High	High		0.004723	4.813e-05		[290-296]
	FALSE	High	[K].NIADVMTKPLPIK.[T]			0.00139277	0.000201281	5	42	2	Q99337; P0C2I9; P0CX63; Q04214; Q12316	Q99337 [1726-1738]; P0C2I9 [1732-1744]; P0CX63 [1747-1759]; Q04214 [1732-1744]; Q12316 [1732-1744]	0	1439.83	High	Not Found	High	High	n/a	High	0.0004159		0.02767	20	[1726-1738]
	FALSE	High	[KR].KLSAPGQPGLYIDQDELEIDEDEYKEK.[V]			0.00295545	0.000375356	2	19	1	Q99337; P0C2I9	Q99337 [1500-1526]; P0C2I9 [1506-1532]	2	3122.51	Not Found	High	Not Found	n/a	High	n/a		0.002224			[1500-1526]
	FALSE	High	[R].SLEDNETEIK.[V]			0.0036921	0.000626293	4	33	2	Q99337; P0C2I9; Q04214; Q12316	Q99337 [1175-1184]; P0C2I9 [1181-1190]; Q04214 [1181-1190]; Q12316 [1181-1190]	0	1177.56	Not Found	High	High	n/a	High	High		0.007307	0.001185		[1175-1184]
	FALSE	High	[R].LRDEVSGNNLYVYYIETKK.[N]			0.00620436	0.000837749	3	25	1	Q99337; P0C2I9; P0CX63	Q99337 [1707-1725]; P0C2I9 [1713-1731]; P0CX63 [1728-1746]	2	2304.19	Not Found	High	Not Found	n/a	High	Medium		0.004781	0.4452		[1707-1725]
	FALSE	High	[R].QVLDMTYELIQFMWDTR.[D]			0.0124687	0.00153807	3	31	1	Q99337; P0C2I9; P0CX63	Q99337 [1565-1581]; P0C2I9 [1571-1587]; P0CX63 [1586-1602]	0	2189.04	Not Found	High	Not Found	n/a	High	n/a		0.01005			[1565-1581]
	FALSE	High	[R].VINSMFIFNR.[K]			0.0160617	0.00166415	3	16	1	Q99337; Q04214; Q12316	Q99337 [1277-1286]; Q04214 [1283-1292]; Q12316 [1283-1292]	0	1240.65	Not Found	Not Found	High	n/a	n/a	High			0.008975		[1277-1286]
	FALSE	High	[R].SAHHIHSASSNPDINVVDAQKR.[N]			0.038331	0.00342541	4	29	1	Q99337; P0C2I9; Q04214; Q12316	Q99337 [471-492]; P0C2I9 [471-492]; Q04214 [471-492]; Q12316 [471-492]	1	2383.19	Not Found	High	Not Found	n/a	High	n/a		0.03014			[471-492]
	FALSE	High	[K].GLLTDSR.[S]			0.073918	0.00658797	3	25	2	Q99337; P0C2I9; P0CX63	Q99337 [1675-1681]; P0C2I9 [1681-1687]; P0CX63 [1696-1702]	0	761.415	High	Not Found	High	High	Medium	High	0.04584	0.1866	0.09229	17	[1675-1681]
	FALSE	High	[R].NSYGYIIYLPSLKK.[T]			0.094306	0.00805124	5	44	1	Q99337; P0C2I9; P0CX63; Q04214; Q12316	Q99337 [866-879]; P0C2I9 [866-879]; P0CX63 [862-875]; Q04214 [866-879]; Q12316 [866-879]	1	1658.92	Not Found	High	Not Found	Medium	High	n/a	0.2152	0.07109		1	[866-879]
FALSE	High	Master Protein	P32600	Serine/threonine-protein kinase TOR2 OS=Saccharomyces cerevisiae (strain ATCC 204508 / S288c) GN=TOR2 PE=1 SV=3	0	228.891	27	48	81	43	1	2474	281.4	7.52	240	1112	703	7	38	30	Pf00454, Pf02259, Pf02260, Pf08771, Pf11865	853632	YKL203C	TOR2	High	High	High
	Checked	Confidence	Annotated Sequence	Modifications	Modifications in Master Proteins	Qvality PEP	Qvality q-value	# Protein Groups	# Proteins	# PSMs	Master Protein Accessions	Positions in Master Proteins	# Missed Cleavages	Theo. MH+ [Da]	Found in Sample: [S1] F1: Sample	Found in Sample: [S2] F2: Sample	Found in Sample: [S3] F3: Sample	Confidence (by Search Engine): A4 Mascot	Confidence (by Search Engine): B4 Mascot	Confidence (by Search Engine): C4 Mascot	Percolator PEP (by Search Engine): A4 Mascot	Percolator PEP (by Search Engine): B4 Mascot	Percolator PEP (by Search Engine): C4 Mascot	Ions Score (by Search Engine): A4 Mascot	Positions in Protein	Peptide Group Modifications in Protein
	FALSE	High	[K].ISIITLGR.[L]			0.000227641	0	1	1	2	P32600	P32600 [1102-1109]	0	872.556	Not Found	High	High	n/a	High	High		0.0002273	0.1135		[1102-1109]
	FALSE	High	[R].LSNPDSILGSYLLATHFDNTWYK.[A]			6.78694e-07	0	1	1	1	P32600	P32600 [1735-1757]	0	2655.31	Not Found	High	Not Found	n/a	High	n/a		1.111e-06			[1735-1757]
	FALSE	High	[K].NSTIEALISINNQLHQTDSAIGILK.[H]			0.000157222	0	1	1	1	P32600	P32600 [1366-1390]	0	2693.45	Not Found	Not Found	High	n/a	n/a	High			9.139e-06		[1366-1390]
	FALSE	High	[K].ISKFEPVFSVISSK.[Q]			1.19834e-06	0	1	1	2	P32600	P32600 [2094-2107]	1	1567.87	Not Found	High	High	n/a	High	High		1.876e-06	5.741e-05		[2094-2107]
	FALSE	High	[R].ILNLLSISLSGEK.[F]			1.70881e-06	0	1	1	2	P32600	P32600 [519-531]	0	1386.82	Not Found	High	High	n/a	High	High		2.593e-06	2.157e-06		[519-531]
	FALSE	High	[K].LLSAHDLELAVPGTR.[A]			0.00019128	0	1	1	2	P32600	P32600 [2070-2084]	0	1591.88	Not Found	High	High	n/a	High	High		0.003897	1.229e-05		[2070-2084]
	FALSE	High	[K].VLNTLLEETDDPDHPNTAK.[A]			6.63028e-10	0	1	1	1	P32600	P32600 [1630-1648]	0	2122.03	Not Found	High	Not Found	n/a	High	n/a		1.899e-09			[1630-1648]
	FALSE	High	[K].YLWATGLQDEALK.[Q]			1.4884e-07	0	1	1	2	P32600	P32600 [1660-1672]	0	1507.78	High	High	Not Found	High	High	n/a	0.06784	2.754e-07		20	[1660-1672]
	FALSE	High	[R].WEDALAAYNEKEAAGEDSVEVMMGK.[L]			2.46844e-09	0	1	1	3	P32600	P32600 [1411-1435]	1	2743.22	High	High	High	High	High	High	4.613e-11	1.103e-07	3.426e-05	100	[1411-1435]
	FALSE	High	[K].SGLLGWVPNSDTFHVLIR.[E]			1.4184e-09	0	2	2	3	P35169; P32600	P35169 [2171-2188]; P32600 [2175-2192]	0	2011.08	High	High	High	High	High	High	2.364e-11	5.061e-09	3.952e-13	91	[2175-2192]
	FALSE	High	[K].SKDVSNLNQAWDIYYNVFR.[K]			0.000107179	0	1	1	2	P32600	P32600 [2031-2049]	1	2332.14	Not Found	High	High	n/a	High	High		0.0001153	4.238e-05		[2031-2049]
	FALSE	High	[K].SLVTFGPNLEDYSHLIMPIVVR.[M]			1.44432e-09	0	1	1	2	P32600	P32600 [1069-1090]	0	2500.33	Not Found	High	High	n/a	High	High		3.882e-09	6.043e-13		[1069-1090]
	FALSE	High	[R].SLLSLLSDLGK.[A]			5.76806e-06	0	1	1	2	P32600	P32600 [1896-1906]	0	1145.68	Not Found	High	High	n/a	High	High		7.939e-06	1.77e-06		[1896-1906]
	FALSE	High	[R].FVPETLTFFLDILENDQSNKR.[I]			1.21454e-08	0	1	1	2	P32600	P32600 [1040-1060]	1	2526.29	Not Found	High	High	n/a	High	High		1.177e-06	6.567e-12		[1040-1060]
	FALSE	High	[R].DLNDAYEWLMNYKK.[S]			4.17924e-06	0	1	1	1	P32600	P32600 [2017-2030]	1	1802.84	Not Found	Not Found	High	n/a	n/a	High			4.015e-08		[2017-2030]
	FALSE	High	[K].ASPPVVYAQLK.[Y]			0.000112701	0	1	1	2	P32600	P32600 [1649-1659]	0	1172.67	Not Found	High	High	n/a	High	High		0.0001208	0.0711		[1649-1659]
	FALSE	High	[R].DLNDAYEWLMNYK.[K]			8.65051e-07	0	1	1	1	P32600	P32600 [2017-2029]	0	1674.75	Not Found	High	Not Found	n/a	High	n/a		1.39e-06			[2017-2029]
	FALSE	High	[R].ASGANELSTTLTSLAR.[E]			3.64205e-06	0	1	1	6	P32600	P32600 [102-117]	0	1591.83	High	High	High	High	High	High	0.003648	0.00127	3.255e-08	31	[102-117]
	FALSE	High	[R].DLLVTELSALVNESYNR.[A]			1.07498e-06	0	1	1	3	P32600	P32600 [1524-1540]	0	1936	Not Found	High	High	n/a	High	High		1.696e-06	5.661e-08		[1524-1540]
	FALSE	High	[K].AMAPLAAGAAWGLEQWDEIAQYTSVMK.[S]			4.0967e-05	0	1	1	2	P32600	P32600 [1466-1492]	0	2908.4	Not Found	High	High	n/a	High	High		0.05092	1.215e-06		[1466-1492]
	FALSE	High	[K].EVEFLEEPKNSTIEALISINNQLHQTDSAIGILK.[H]			1.72663e-07	0	1	1	2	P32600	P32600 [1357-1390]	1	3793.99	Not Found	High	High	n/a	High	High		3.151e-07	9.977e-08		[1357-1390]
	FALSE	High	[K].FIQSNQYDFNNQFSIEK.[A]			3.78382e-05	0	1	1	1	P32600	P32600 [532-548]	0	2121.99	Not Found	High	Not Found	n/a	High	n/a		4.454e-05			[532-548]
	FALSE	High	[K].KIPLNIEHWVMLQMAPDYDNLTLLQK.[V]			8.27445e-05	0	1	1	2	P32600	P32600 [2199-2224]	1	3123.64	Not Found	High	High	n/a	High	High		9.108e-05	0.004494		[2199-2224]
	FALSE	High	[R].HLDIQQYPAIPLSPK.[S]			2.41671e-08	0	2	2	3	P35169; P32600	P35169 [2156-2170]; P32600 [2160-2174]	0	1719.94	High	High	High	High	High	High	0.0003646	5.182e-08	0.003388	51	[2160-2174]
	FALSE	High	[K].FEPVFSVISSK.[Q]			0.000594836	0.000110369	1	1	1	P32600	P32600 [2097-2107]	0	1239.66	Not Found	High	Not Found	n/a	High	n/a		0.0005267			[2097-2107]
	FALSE	High	[R].SLYALGEWEELSK.[L]			0.00074718	0.000110369	1	1	1	P32600	P32600 [1438-1450]	0	1524.76	Not Found	Not Found	High	Medium	n/a	High	0.2643		0.0001011	8	[1438-1450]
	FALSE	High	[R].LIGILGALDPYK.[H]			0.000592784	0.000110369	1	1	2	P32600	P32600 [869-880]	0	1272.76	Not Found	High	High	n/a	High	High		0.001994	7.035e-05		[869-880]
	FALSE	High	[K].AALSIIEK.[IM]			0.00141715	0.000201281	2	2	2	P35169; P32600	P35169 [1927-1934]; P32600 [1930-1937]	0	844.514	Not Found	High	High	Low	High	High	0.6329	0.001123	0.006228	6	[1930-1937]
	FALSE	High	[R].IHSPVLVDQAELVSHELIR.[M]			0.00156201	0.000201281	1	1	1	P32600	P32600 [1940-1958]	0	2155.19	Not Found	High	Not Found	n/a	High	n/a		0.001224			[1940-1958]
	FALSE	High	[K].IFELIHGFTSSEK.[I]			0.00220724	0.000286355	1	1	1	P32600	P32600 [135-147]	0	1507.78	Not Found	High	Not Found	n/a	High	n/a		0.001678			[135-147]
	FALSE	High	[K].NINLSEMSSR.[I]			0.00305076	0.000375356	1	1	1	P32600	P32600 [1113-1122]	0	1150.55	Not Found	High	Not Found	n/a	High	n/a		0.00229			[1113-1122]
	FALSE	High	[K].DVSNLNQAWDIYYNVFR.[K]			0.00406342	0.000626293	1	1	2	P32600	P32600 [2033-2049]	0	2117.01	Not Found	High	High	n/a	High	High		0.003065	0.006852		[2033-2049]
	FALSE	High	[K].KAMAPLAAGAAWGLEQWDEIAQYTSVMK.[S]			0.00503813	0.000784249	1	1	1	P32600	P32600 [1465-1492]	1	3036.5	High	Not Found	Not Found	High	n/a	n/a	0.001736			26	[1465-1492]
	FALSE	High	[K].TLLELLTQLK.[F]			0.00829033	0.000973323	1	1	1	P32600	P32600 [719-728]	0	1171.73	Not Found	Not Found	High	n/a	n/a	High			0.003796		[719-728]
	FALSE	High	[R].LAANTLGR.[L]			0.0107594	0.00126642	1	1	1	P32600	P32600 [192-199]	0	815.473	Not Found	Not Found	High	n/a	n/a	High			0.005391		[192-199]
	FALSE	High	[K].YLWATGLQDEALKQLINFTSR.[M]			0.00986824	0.00126642	1	1	1	P32600	P32600 [1660-1680]	1	2467.3	Not Found	Not Found	High	n/a	n/a	High			0.004793		[1660-1680]
	FALSE	High	[K].QLINFTSR.[M]			0.00963971	0.00126642	1	1	1	P32600	P32600 [1673-1680]	0	978.537	Not Found	High	Not Found	n/a	High	n/a		0.007667			[1673-1680]
	FALSE	High	[R].AQIIAELEEIIK.[Y]			0.0123689	0.00153807	1	1	1	P32600	P32600 [1548-1559]	0	1369.79	Not Found	Not Found	High	n/a	Medium	High		0.1624	0.006437		[1548-1559]
	FALSE	High	[R].SSETWLERR.[T]			0.0154107	0.00166415	2	2	1	P35169; P32600	P35169 [2246-2254]; P32600 [2250-2258]	1	1163.58	Not Found	High	Not Found	n/a	High	n/a		0.01252			[2250-2258]
	FALSE	High	[K].YTTPPNLLSLR.[Q]			0.0173847	0.00172565	1	1	1	P32600	P32600 [8-18]	0	1274.71	Not Found	High	Not Found	n/a	High	Medium		0.01415	0.4275		[8-18]
	FALSE	High	[K].NYEDEMQVTKLPVNQNILK.[N]			0.0172399	0.00172565	1	1	2	P32600	P32600 [1208-1226]	1	2276.16	Not Found	High	High	n/a	High	High		0.08521	0.009783		[1208-1226]
	FALSE	High	[R].LTVPGGTLTSDFVEFEVR.[T]			0.0194754	0.00200465	1	1	1	P32600	P32600 [200-217]	0	1967.01	Not Found	High	Not Found	n/a	High	n/a		0.01585			[200-217]
	FALSE	High	[K].NYEDEMQVTK.[L]			0.0225997	0.00227457	1	1	1	P32600	P32600 [1208-1217]	0	1256.55	Not Found	Not Found	High	n/a	n/a	High			0.01362		[1208-1217]
	FALSE	High	[K].ISFVDSELDTTFSTLNLIFDK.[L]			0.0268426	0.00281028	1	1	4	P32600	P32600 [72-92]	0	2405.21	Not Found	High	High	n/a	High	High		0.0314	0.01757		[72-92]
	FALSE	High	[K].IGGILAVDTLISFYLSTEELPNQTSR.[L]			0.0282784	0.0028482	1	1	1	P32600	P32600 [148-173]	0	2837.49	High	Not Found	Not Found	High	n/a	n/a	0.01354			10	[148-173]
	FALSE	High	[R].SLAVMSMTGYILGLGDRHPSNLMLDR.[I]			0.0318252	0.00291371	2	2	1	P35169; P32600	P35169 [2260-2285]; P32600 [2264-2289]	1	2847.43	Not Found	High	Not Found	n/a	High	n/a		0.02537			[2264-2289]
	FALSE	High	[R].IHQPNQIVSR.[S]			0.0541437	0.00481193	1	1	1	P32600	P32600 [1886-1895]	0	1191.66	Not Found	High	Not Found	n/a	High	n/a		0.04155			[1886-1895]
	FALSE	High	[R].AYNVVVR.[A]			0.0905561	0.00769503	1	1	1	P32600	P32600 [1541-1547]	0	820.468	Not Found	High	Not Found	n/a	High	n/a		0.06804			[1541-1547]
FALSE	High	Master Protein	Q05022	rRNA biogenesis protein RRP5 OS=Saccharomyces cerevisiae (strain ATCC 204508 / S288c) GN=RRP5 PE=1 SV=1	0	210.247	35	45	86	45	1	1729	193	6.19	168	1106	600	11	41	25	Pf00575	855269	YMR229C	RRP5	High	High	High
	Checked	Confidence	Annotated Sequence	Modifications	Modifications in Master Proteins	Qvality PEP	Qvality q-value	# Protein Groups	# Proteins	# PSMs	Master Protein Accessions	Positions in Master Proteins	# Missed Cleavages	Theo. MH+ [Da]	Found in Sample: [S1] F1: Sample	Found in Sample: [S2] F2: Sample	Found in Sample: [S3] F3: Sample	Confidence (by Search Engine): A4 Mascot	Confidence (by Search Engine): B4 Mascot	Confidence (by Search Engine): C4 Mascot	Percolator PEP (by Search Engine): A4 Mascot	Percolator PEP (by Search Engine): B4 Mascot	Percolator PEP (by Search Engine): C4 Mascot	Ions Score (by Search Engine): A4 Mascot	Positions in Protein	Peptide Group Modifications in Protein
	FALSE	High	[R].NTEEVSFPR.[G]			4.35601e-05	0	1	1	3	Q05022	Q05022 [32-40]	0	1078.52	High	High	High	High	High	High	0.0005192	5.076e-05	0.0004607	41	[32-40]
	FALSE	High	[R].IGTELTGLVIDKDTR.[T]			8.67737e-08	0	1	1	2	Q05022	Q05022 [746-760]	1	1630.9	Not Found	High	High	n/a	High	High		1.677e-07	1.802e-08		[746-760]
	FALSE	High	[R].IELTIEPSSVNIYADEDLVK.[S]			1.61847e-06	0	1	1	2	Q05022	Q05022 [236-255]	0	2248.16	Not Found	High	High	n/a	High	High		2.468e-06	0.0003904		[236-255]
	FALSE	High	[K].LDNTVNVTGLAHITEIADKKPEDLSALFGVGDR.[V]			1.52737e-06	0	1	1	1	Q05022	Q05022 [1284-1316]	1	3508.83	Not Found	High	Not Found	n/a	High	n/a		2.339e-06			[1284-1316]
	FALSE	High	[K].LLDVDADR.[R]			0.000173742	0	1	1	3	Q05022	Q05022 [661-668]	0	916.473	High	High	High	High	High	High	0.004707	0.0001785	7.919e-05	35	[661-668]
	FALSE	High	[K].LLPGAVFLGNITK.[K]			6.17876e-06	0	1	1	2	Q05022	Q05022 [295-307]	0	1342.81	Not Found	High	High	n/a	High	High		6.558e-05	7.188e-08		[295-307]
	FALSE	High	[R].VGEIENSENLSSR.[V]			1.45115e-07	0	1	1	3	Q05022	Q05022 [465-477]	0	1433.69	High	High	High	High	High	High	0.0614	2.686e-07	3.082e-05	4	[465-477]
	FALSE	High	[R].VLGYSPVDDIYQLSTDPK.[Y]			4.06722e-05	0	1	1	6	Q05022	Q05022 [478-495]	0	2010.01	High	High	High	High	High	High	0.0006286	4.767e-05	5.647e-05	32	[478-495]
	FALSE	High	[R].VDIAEVFDTYEEITDKKQPLSNYK.[K]			1.18479e-07	0	1	1	3	Q05022	Q05022 [922-945]	2	2845.41	High	High	High	High	High	High	0.05467	2.236e-07	0.0003494	8	[922-945]
	FALSE	High	[R].VDIAEVFDTYEEITDK.[K]			5.76333e-08	0	1	1	2	Q05022	Q05022 [922-937]	0	1886.89	Not Found	High	Not Found	n/a	High	n/a		1.153e-07			[922-937]
	FALSE	High	[K].VTGISFITDALNDFSLTLK.[E]			2.34898e-07	0	1	1	5	Q05022	Q05022 [1111-1129]	0	2055.1	High	High	High	High	High	High	0.0006982	0.0002561	5.464e-10	23	[1111-1129]
	FALSE	High	[K].VSIWVSWGDFLISHNEEQEAR.[T]			8.67056e-05	0	1	1	2	Q05022	Q05022 [1582-1602]	0	2502.2	Not Found	High	High	n/a	High	High		9.507e-05	1.858e-05		[1582-1602]
	FALSE	High	[K].SIEDHGATLDVGLPGFTGFIAK.[K]			7.98392e-08	0	1	1	1	Q05022	Q05022 [265-286]	0	2245.15	Not Found	High	Not Found	n/a	High	n/a		1.555e-07			[265-286]
	FALSE	High	[R].SLFEGLVADAPK.[R]			4.66523e-05	0	1	1	2	Q05022	Q05022 [1639-1650]	0	1246.67	High	High	Not Found	High	High	n/a	6.836e-05	5.406e-05		37	[1639-1650]
	FALSE	High	[K].SLEEINIGQELTGFVNNSSGNHLWLTISPVLK.[A]			3.1383e-07	0	1	1	3	Q05022	Q05022 [996-1027]	0	3509.83	Not Found	High	High	Medium	High	High	0.1877	5.476e-07	0.0002854	11	[996-1027]
	FALSE	High	[R].TIITVHVIEK.[T]			2.94894e-05	0	1	1	3	Q05022	Q05022 [697-706]	0	1152.7	Not Found	High	High	n/a	High	High		3.553e-05	0.0007709		[697-706]
	FALSE	High	[K].SVTDFGVFVK.[L]			3.77633e-06	0	1	1	2	Q05022	Q05022 [1274-1283]	0	1098.58	Not Found	High	High	n/a	High	High		5.376e-06	2.319e-07		[1274-1283]
	FALSE	High	[K].GRDSEYLYLALDDDRLGK.[V]			0.000265975	0	1	1	1	Q05022	Q05022 [442-459]	2	2099.04	Not Found	High	Not Found	n/a	High	n/a		0.000261			[442-459]
	FALSE	High	[R].GVIYVGHLSDSR.[I]			0.000334268	0	1	1	2	Q05022	Q05022 [722-733]	0	1302.68	Not Found	High	High	n/a	High	High		0.0003189	0.0001126		[722-733]
	FALSE	High	[R].DSEYLYLALDDDRLGK.[V]			2.51629e-07	0	1	1	2	Q05022	Q05022 [444-459]	1	1885.92	Not Found	High	High	n/a	High	High		0.001246	6.029e-10		[444-459]
	FALSE	High	[K].ASVLELSMKPSELK.[S]			2.3331e-06	0	1	1	2	Q05022	Q05022 [975-988]	0	1531.84	Not Found	High	High	n/a	High	High		3.456e-06	2.661e-07		[975-988]
	FALSE	High	[K].DTIENIVPGR.[T]			0.00021205	0	1	1	1	Q05022	Q05022 [687-696]	0	1113.59	Not Found	High	Not Found	n/a	High	n/a		0.0002128			[687-696]
	FALSE	High	[K].FIGLVLPSYAVDSR.[D]			0.000400767	0.000110369	1	1	1	Q05022	Q05022 [817-830]	0	1536.84	Not Found	Not Found	High	n/a	n/a	High			3.833e-05		[817-830]
	FALSE	High	[K].TKDSVIVEIPDVGLR.[G]			0.00100584	0.000110369	1	1	1	Q05022	Q05022 [707-721]	1	1640.92	Not Found	High	Not Found	n/a	High	n/a		0.0008307			[707-721]
	FALSE	High	[R].YFHIGQWLR.[C]			0.000536239	0.000110369	1	1	1	Q05022	Q05022 [207-215]	0	1219.64	Not Found	High	Not Found	n/a	High	n/a		0.0004815			[207-215]
	FALSE	High	[K].WLQFEESEGDEKTIEYVK.[A]			0.000719317	0.000110369	1	1	1	Q05022	Q05022 [1695-1712]	1	2230.06	High	Not Found	Not Found	High	n/a	n/a	0.0001854			29	[1695-1712]
	FALSE	High	[K].SWDDLSIGSIVK.[A]			0.000646264	0.000110369	1	1	2	Q05022	Q05022 [888-899]	0	1319.68	Not Found	High	High	n/a	High	High		0.001006	8.09e-05		[888-899]
	FALSE	High	[R].APESVADFER.[L]			0.000425158	0.000110369	1	1	2	Q05022	Q05022 [1457-1466]	0	1120.53	Not Found	High	High	n/a	High	High		0.0003931	0.0003457		[1457-1466]
	FALSE	High	[K].QVANEAASDVLFGNESVK.[A]			0.000820245	0.000110369	1	1	2	Q05022	Q05022 [53-70]	0	1877.92	Not Found	High	High	n/a	High	High		0.01203	0.0001173		[53-70]
	FALSE	High	[K].GIFVYLSR.[K]			0.00183368	0.000201281	1	1	1	Q05022	Q05022 [1191-1198]	0	954.541	Not Found	High	Not Found	n/a	High	n/a		0.001417			[1191-1198]
	FALSE	High	[R].GGASALTPLELK.[Q]			0.00124651	0.000201281	1	1	3	Q05022	Q05022 [41-52]	0	1156.66	High	High	High	High	High	High	0.002741	0.001001	0.0003678	25	[41-52]
	FALSE	High	[K].VGDELPGR.[V]			0.00169819	0.000201281	1	1	3	Q05022	Q05022 [1087-1094]	0	842.437	High	High	High	High	High	High	0.002083	0.002113	0.0003643	37	[1087-1094]
	FALSE	High	[K].IELSLRPATAK.[T]			0.00118342	0.000201281	1	1	1	Q05022	Q05022 [1154-1164]	0	1198.72	Not Found	High	Not Found	n/a	High	n/a		0.0009567			[1154-1164]
	FALSE	High	[R].AGLIEHVNFK.[T]			0.00367905	0.000626293	1	1	2	Q05022	Q05022 [105-114]	0	1127.62	Not Found	High	High	n/a	High	High		0.002766	0.01905		[105-114]
	FALSE	High	[K].DSVIVEIPDVGLR.[G]			0.00641472	0.000837749	1	1	1	Q05022	Q05022 [709-721]	0	1411.78	Not Found	High	Not Found	n/a	High	n/a		0.004963			[709-721]
	FALSE	High	[R].ESEINGDLK.[V]			0.00748021	0.000973323	1	1	1	Q05022	Q05022 [1246-1254]	0	1004.49	Not Found	High	Not Found	n/a	High	n/a		0.00584			[1246-1254]
	FALSE	High	[K].NGSSLLGQISAITK.[Q]			0.00791869	0.000973323	1	1	1	Q05022	Q05022 [118-131]	0	1388.77	Not Found	High	Not Found	n/a	High	n/a		0.006203			[118-131]
	FALSE	High	[R].ISLLDLADNDSNFSENIESVFPLGSALQVK.[V]			0.0118357	0.00140906	1	1	2	Q05022	Q05022 [1030-1059]	0	3235.64	Not Found	Not Found	High	Medium	n/a	High	0.1791		0.006092	3	[1030-1059]
	FALSE	High	[K].FAQLEFAK.[G]			0.0206656	0.00213836	1	1	1	Q05022	Q05022 [1624-1631]	0	953.509	Not Found	High	Not Found	n/a	High	Low		0.01679	0.5145		[1624-1631]
	FALSE	High	[K].ATEYVASHESQKADE.[-]			0.0291545	0.0028482	1	1	2	Q05022	Q05022 [1715-1729]	1	1664.74	Not Found	High	High	n/a	High	High		0.02338	0.04051		[1715-1729]
	FALSE	High	[K].SLVNIEDNELPLVSTYENAK.[N]			0.0289012	0.0028482	1	1	1	Q05022	Q05022 [582-601]	0	2248.13	Not Found	High	Not Found	Medium	High	n/a	0.114	0.02314		4	[582-601]
	FALSE	High	[K].LDNTVNVTGLAHITEIADKKPEDLSALFGVGDRVK.[A]			0.0378222	0.00342541	1	1	1	Q05022	Q05022 [1284-1318]	2	3735.99	Not Found	High	Not Found	n/a	High	n/a		0.02979			[1284-1318]
	FALSE	High	[K].VEDLFER.[I]			0.0548806	0.00487164	1	1	1	Q05022	Q05022 [1671-1677]	0	907.452	High	Not Found	Not Found	High	n/a	n/a	0.03192			28	[1671-1677]
	FALSE	High	[R].DEDFPLSR.[E]			0.0558792	0.00493268	1	1	1	Q05022	Q05022 [10-17]	0	978.453	Not Found	High	Not Found	n/a	High	n/a		0.04269			[10-17]
	FALSE	High	[K].VLILSNLPHILK.[L]			0.0732539	0.00658797	1	1	1	Q05022	Q05022 [404-415]	0	1359.87	Not Found	High	Not Found	n/a	High	n/a		0.05495			[404-415]
FALSE	High	Master Protein	P07703	DNA-directed RNA polymerases I and III subunit RPAC1 OS=Saccharomyces cerevisiae (strain ATCC 204508 / S288c) GN=RPC40 PE=1 SV=1	0	197.027	71	20	69	20	1	335	37.7	5.52	303	1093	775	13	19	15	Pf01000, Pf01193	856226	YPR110C	RPC40	High	High	High
	Checked	Confidence	Annotated Sequence	Modifications	Modifications in Master Proteins	Qvality PEP	Qvality q-value	# Protein Groups	# Proteins	# PSMs	Master Protein Accessions	Positions in Master Proteins	# Missed Cleavages	Theo. MH+ [Da]	Found in Sample: [S1] F1: Sample	Found in Sample: [S2] F2: Sample	Found in Sample: [S3] F3: Sample	Confidence (by Search Engine): A4 Mascot	Confidence (by Search Engine): B4 Mascot	Confidence (by Search Engine): C4 Mascot	Percolator PEP (by Search Engine): A4 Mascot	Percolator PEP (by Search Engine): B4 Mascot	Percolator PEP (by Search Engine): C4 Mascot	Ions Score (by Search Engine): A4 Mascot	Positions in Protein	Peptide Group Modifications in Protein
	FALSE	High	[R].NHFIFNVESAGAMTPEEIFFK.[S]			1.6505e-10	0	1	1	4	P07703	P07703 [296-316]	0	2428.16	High	High	High	High	High	High	2.822e-09	9.601e-08	1.072e-14	86	[296-316]
	FALSE	High	[R].IGLVPLKVDPDMLTWVDSNLPDDEKFTDENTIVLSLNVK.[C]			8.03314e-10	0	1	1	8	P07703	P07703 [101-139]	2	4383.27	Not Found	High	High	Medium	High	High	0.1518	6.892e-05	8.956e-12	9	[101-139]
	FALSE	High	[R].IMISEVPSVAAEYVYFFNNTSVIQDEVLAHR.[I]	1xOxidation [M2]		0.000241768	0	1	1	2	P07703	P07703 [70-100]	0	3557.76	Not Found	High	Not Found	n/a	High	n/a		0.0002393			[70-100]
	FALSE	High	[R].IMISEVPSVAAEYVYFFNNTSVIQDEVLAHR.[I]			4.74381e-13	0	1	1	5	P07703	P07703 [70-100]	0	3541.77	High	High	High	High	High	High	0.01104	6.208e-12	4.268e-16	6	[70-100]
	FALSE	High	[K].LRPGQEISLK.[A]			0.000180688	0	1	1	4	P07703	P07703 [196-205]	0	1140.67	High	High	High	High	High	High	0.06321	0.0001845	0.017	28	[196-205]
	FALSE	High	[R].LLPQINILQPIKGESAR.[R]			2.30627e-05	0	1	1	1	P07703	P07703 [229-245]	1	1890.12	High	Not Found	Not Found	High	n/a	n/a	2.778e-06			28	[229-245]
	FALSE	High	[R].LLPQINILQPIKGESARR.[F]			7.32138e-05	0	1	1	3	P07703	P07703 [229-246]	2	2046.22	High	High	High	High	High	High	0.03117	8.142e-05	5.418e-05	26	[229-246]
	FALSE	High	[R].VTNTTSTDFPGFSKDAENEWNVEK.[F]			7.27033e-07	0	1	1	1	P07703	P07703 [12-35]	1	2716.24	Not Found	High	Not Found	n/a	High	n/a		1.182e-06			[12-35]
	FALSE	High	[R].VRNHFIFNVESAGAMTPEEIFFK.[S]			5.73619e-10	0	1	1	6	P07703	P07703 [294-316]	1	2683.33	High	High	High	High	High	High	4.678e-06	1.662e-09	5.058e-09	54	[294-316]
	FALSE	High	[R].RIMISEVPSVAAEYVYFFNNTSVIQDEVLAHR.[I]			2.62459e-16	0	1	1	2	P07703	P07703 [69-100]	1	3697.87	Not Found	High	High	n/a	High	High		2.464e-15	1.82e-12		[69-100]
	FALSE	High	[K].GSTDPKELYNNAHVYAR.[D]			0.000318262	0	1	1	3	P07703	P07703 [149-165]	1	1934.94	High	High	High	High	High	High	0.0004408	0.0003052	0.01273	11	[149-165]
	FALSE	High	[K].ELYNNAHVYAR.[D]			0.000152793	0	1	1	2	P07703	P07703 [155-165]	0	1349.66	Not Found	High	High	n/a	High	High		0.0001587	0.001256		[155-165]
	FALSE	High	[K].DAENEWNVEK.[F]			2.6651e-05	0	1	1	3	P07703	P07703 [26-35]	0	1233.54	High	High	High	High	High	High	0.0008139	0.0009498	6.38e-07	37	[26-35]
	FALSE	High	[R].EANFDLINIDTSIANAFR.[R]			1.01964e-10	0	1	1	5	P07703	P07703 [51-68]	0	2024.01	High	High	High	High	High	High	1.132e-05	3.393e-10	4.712e-12	39	[51-68]
	FALSE	High	[R].EANFDLINIDTSIANAFRR.[I]			1.04811e-05	0	1	1	2	P07703	P07703 [51-69]	1	2180.11	High	High	Not Found	High	High	n/a	2.228e-06	1.373e-05		47	[51-69]
	FALSE	High	[K].DFEVNISSLDAR.[E]			2.51629e-07	0	1	1	5	P07703	P07703 [39-50]	0	1365.66	High	High	High	High	High	High	8.497e-07	9e-05	6.029e-10	77	[39-50]
	FALSE	High	[K].FSPVSTASYR.[L]			0.000159484	0	1	1	2	P07703	P07703 [219-228]	0	1114.55	Not Found	High	High	Medium	High	High	0.1444	0.07324	9.341e-06	14	[219-228]
	FALSE	High	[R].EVLRYEEFADKVK.[L]			0.00038841	0.000110369	1	1	3	P07703	P07703 [278-290]	2	1625.85	High	High	Not Found	High	High	Medium	0.02003	0.0003641	0.4131	14	[278-290]
	FALSE	High	[R].QSTTFADCPVVPADPDILLAK.[L]			0.00132674	0.000201281	1	1	1	P07703	P07703 [175-195]	0	2201.12	Not Found	High	Not Found	n/a	High	n/a		0.001059			[175-195]
	FALSE	High	[R].VTNTTSTDFPGFSK.[D]			0.00145203	0.000201281	1	1	3	P07703	P07703 [12-25]	0	1501.72	High	High	High	High	High	High	0.05759	0.003718	0.0002848	15	[12-25]
	FALSE	High	[R].YEEFADKVK.[L]			0.0016515	0.000201281	1	1	4	P07703	P07703 [282-290]	1	1128.56	Not Found	High	High	n/a	High	High		0.00154	0.0003488		[282-290]
FALSE	High	Master Protein	P38631	1,3-beta-glucan synthase component FKS1 OS=Saccharomyces cerevisiae (strain ATCC 204508 / S288c) GN=FKS1 PE=1 SV=2	0	294.882	29	47	111	23	1	1876	214.7	7.23	868	1087	1197	33	28	37	Pf02364, Pf07223, Pf12273, Pf14288	851055	YLR342W	FKS1	High	High	High
	Checked	Confidence	Annotated Sequence	Modifications	Modifications in Master Proteins	Qvality PEP	Qvality q-value	# Protein Groups	# Proteins	# PSMs	Master Protein Accessions	Positions in Master Proteins	# Missed Cleavages	Theo. MH+ [Da]	Found in Sample: [S1] F1: Sample	Found in Sample: [S2] F2: Sample	Found in Sample: [S3] F3: Sample	Confidence (by Search Engine): A4 Mascot	Confidence (by Search Engine): B4 Mascot	Confidence (by Search Engine): C4 Mascot	Percolator PEP (by Search Engine): A4 Mascot	Percolator PEP (by Search Engine): B4 Mascot	Percolator PEP (by Search Engine): C4 Mascot	Ions Score (by Search Engine): A4 Mascot	Positions in Protein	Peptide Group Modifications in Protein
	FALSE	High	[R].MSPDQALLSLHADYIGGDTANYKK.[W]			6.68215e-09	0	1	1	3	P38631	P38631 [200-223]	1	2608.27	High	High	High	High	High	High	0.01481	1.588e-08	0.05572	9	[200-223]
	FALSE	High	[K].IVLEDGTKLIELPLEER.[Y]			1.78835e-09	0	1	1	3	P38631	P38631 [406-422]	1	1967.11	High	High	High	High	High	High	4.998e-07	4.719e-09	7.305e-06	58	[406-422]
	FALSE	High	[K].IVGYDDLNQLFWYPEGIAK.[I]			4.30205e-06	0	1	1	2	P38631	P38631 [387-405]	0	2241.12	High	High	Not Found	High	High	n/a	0.0001459	6.067e-06		35	[387-405]
	FALSE	High	[R].NMFDHFMVLLDSR.[S]			7.74744e-10	0	1	1	7	P38631	P38631 [184-196]	0	1624.76	High	High	High	High	High	High	3.91e-07	2.19e-09	8.376e-09	61	[184-196]
	FALSE	High	[R].LGDVVWDDVFFK.[T]			4.17133e-05	0	1	1	3	P38631	P38631 [426-437]	0	1439.72	High	High	High	High	High	High	5.677e-06	0.0005198	0.001033	53	[426-437]
	FALSE	High	[K].IGAGMGEQMLSR.[E]			2.66639e-07	0	2	2	1	P40989; P38631	P40989 [1281-1292]; P38631 [1262-1273]	0	1249.6	Not Found	Not Found	High	n/a	n/a	High			6.572e-10		[1262-1273]
	FALSE	High	[K].LHYGHPDFINATFMTTR.[G]			4.10052e-08	0	2	2	4	P40989; P38631	P40989 [1210-1226]; P38631 [1191-1207]	0	2020.97	High	High	High	High	High	High	0.0002452	0.001014	4.02e-11	23	[1191-1207]
	FALSE	High	[R].ISFFAQSLSTPIPEPLPVDNMPTFTVLTPHYAER.[I]			1.07498e-06	0	2	2	4	P40989; P38631	P40989 [838-871]; P38631 [819-852]	0	3815.94	High	High	High	High	High	High	4.599e-05	4.315e-05	1.211e-07	16	[819-852]
	FALSE	High	[K].LIELPLEER.[Y]			0.000203201	0	1	1	3	P38631	P38631 [414-422]	0	1111.64	High	High	High	High	High	High	0.01841	0.0002049	0.01077	31	[414-422]
	FALSE	High	[R].YEEQTTNHPVAIVGAR.[E]			2.7732e-05	0	1	1	1	P38631	P38631 [1139-1154]	0	1784.89	High	Not Found	Not Found	High	n/a	n/a	3.465e-06			29	[1139-1154]
	FALSE	High	[R].VQLSGNPILGDGK.[S]			2.77596e-06	0	2	2	2	P40989; P38631	P40989 [1089-1101]; P38631 [1070-1082]	0	1297.71	High	Not Found	High	High	n/a	High	0.01318		2.18e-08	14	[1070-1082]
	FALSE	High	[R].RISFFAQSLSTPIPEPLPVDNMPTFTVLTPHYAER.[I]			0.00012961	0	2	2	3	P40989; P38631	P40989 [837-871]; P38631 [818-852]	1	3972.04	High	High	High	High	High	High	8.789e-05	0.0001503	6.846e-06	21	[818-852]
	FALSE	High	[K].SDNQNHALIFYR.[G]			0.000160054	0	2	2	2	P40989; P38631	P40989 [1102-1113]; P38631 [1083-1094]	0	1477.72	Not Found	High	High	n/a	High	High		0.03511	9.415e-06		[1083-1094]
	FALSE	High	[R].TLRAPTFFVSQDDNNFETEFFPR.[D]			3.91406e-07	0	2	2	1	P40989; P38631	P40989 [808-830]; P38631 [789-811]	1	2778.32	High	Not Found	Not Found	High	n/a	n/a	2.049e-08			60	[789-811]
	FALSE	High	[R].SVLAEFEELNVEQVNPYAPGLR.[Y]			1.99358e-09	0	1	1	5	P38631	P38631 [1117-1138]	0	2474.26	High	High	High	High	High	High	3.561e-11	6.303e-07	9.302e-13	92	[1117-1138]
	FALSE	High	[K].GRDLGFGTILNFTTK.[I]			0.000106795	0	2	2	3	P40989; P38631	P40989 [1266-1280]; P38631 [1247-1261]	1	1639.88	High	High	High	High	High	High	8.802e-05	0.00354	5.113e-06	43	[1247-1261]
	FALSE	High	[K].EQTFGTLFAR.[T]			2.62684e-05	0	2	3	3	P40989; P38631	P40989 [1192-1201]; P38631 [1173-1182]	0	1169.59	High	High	High	High	High	High	7.003e-05	3.194e-05	0.1218	58	[1173-1182]
	FALSE	High	[R].EYIFSENSGVLGDVAAGKEQTFGTLFAR.[T]			1.79767e-06	0	2	2	1	P40989; P38631	P40989 [1174-1201]; P38631 [1155-1182]	1	3006.48	High	Not Found	Not Found	High	n/a	n/a	1.288e-07			52	[1155-1182]
	FALSE	High	[R].EYIFSENSGVLGDVAAGK.[E]			6.50773e-11	0	2	2	1	P40989; P38631	P40989 [1174-1191]; P38631 [1155-1172]	0	1855.91	Not Found	High	Not Found	n/a	High	n/a		2.25e-10			[1155-1172]
	FALSE	High	[R].APTFFVSQDDNNFETEFFPR.[D]			6.10377e-09	0	2	2	5	P40989; P38631	P40989 [811-830]; P38631 [792-811]	0	2408.08	High	High	High	High	High	High	2.963e-10	1.168e-07	2.352e-12	87	[792-811]
	FALSE	High	[K].GLHLNEDIYAGMNAMLR.[G]			1.04754e-07	0	1	1	2	P38631	P38631 [1216-1232]	0	1917.93	High	Not Found	High	High	n/a	High	6.028e-05		1.633e-10	79	[1216-1232]
	FALSE	High	[R].DLGFGTILNFTTK.[I]			3.34967e-07	0	2	2	1	P40989; P38631	P40989 [1268-1280]; P38631 [1249-1261]	0	1426.76	Not Found	Not Found	High	n/a	n/a	High			9.245e-10		[1249-1261]
	FALSE	High	[K].FKPHELENAEFLLR.[A]			1.41529e-05	0	2	2	5	P40989; P38631	P40989 [1029-1042]; P38631 [1010-1023]	0	1742.92	High	High	High	High	High	High	0.0003009	8.967e-05	6.488e-07	39	[1010-1023]
	FALSE	High	[R].AYPDLQIAYLDEEPPLTEGEEPR.[I]			1.44067e-07	0	1	1	3	P38631	P38631 [1024-1046]	0	2645.26	High	High	High	High	High	High	0.001764	2.668e-07	4.745e-06	19	[1024-1046]
	FALSE	High	[R].DHNKIVGYDDLNQLFWYPEGIAK.[I]			2.21777e-06	0	1	1	3	P38631	P38631 [383-405]	1	2735.35	High	High	High	High	High	High	0.006037	3.301e-06	0.003658	37	[383-405]
	FALSE	High	[K].FRVQLSGNPILGDGKSDNQNHALIFYR.[G]			8.24473e-05	0	2	2	1	P40989; P38631	P40989 [1087-1113]; P38631 [1068-1094]	2	3059.58	Not Found	High	Not Found	n/a	High	n/a		9.08e-05			[1068-1094]
	FALSE	High	[K].LVGDESEKAAGDASR.[A]			0.000383037	0.000110369	1	1	1	P38631	P38631 [1540-1554]	1	1504.72	Not Found	Not Found	High	n/a	n/a	High			3.566e-05		[1540-1554]
	FALSE	High	[R].NSWIGYVR.[M]			0.000414945	0.000110369	2	2	3	P40989; P38631	P40989 [1539-1546]; P38631 [1520-1527]	0	994.51	High	High	High	High	High	High	0.002449	0.0003848	0.002807	41	[1520-1527]
	FALSE	High	[K].MNQLSPLER.[V]			0.000379055	0.000110369	1	1	1	P38631	P38631 [293-301]	0	1087.56	Not Found	High	Not Found	n/a	High	n/a		0.0003565			[293-301]
	FALSE	High	[K].GMGYMAWTQPSR.[E]			0.00045256	0.000110369	1	1	3	P38631	P38631 [1717-1728]	0	1384.61	High	High	High	High	High	High	0.001907	0.0004153	6.756e-05	28	[1717-1728]
	FALSE	High	[K].LLYRVENPEIVQMFGGNAEGLERELEK.[M]			0.000671296	0.000110369	1	1	2	P38631	P38631 [966-992]	2	3133.6	High	Not Found	High	High	n/a	High	0.0007564		8.56e-05	25	[966-992]
	FALSE	High	[R].SVLAEFEELNVEQVNPYAPGLRYEEQTTNHPVAIVGAR.[E]			0.000384374	0.000110369	1	1	1	P38631	P38631 [1117-1154]	1	4240.13	Not Found	High	Not Found	n/a	High	n/a		0.0003599			[1117-1154]
	FALSE	High	[R].IPFSILYSR.[F]			0.000582629	0.000110369	2	2	1	P40989; P38631	P40989 [1455-1463]; P38631 [1436-1444]	0	1095.62	Not Found	Not Found	High	Medium	n/a	High	0.1907		6.859e-05	25	[1436-1444]
	FALSE	High	[K].LLYRVENPEIVQMFGGNAEGLER.[E]			0.00047178	0.000110369	1	1	2	P38631	P38631 [966-988]	1	2634.33	High	Not Found	High	High	n/a	High	0.003201		4.947e-05	28	[966-988]
	FALSE	High	[R].VQLSGNPILGDGKSDNQNHALIFYR.[G]			0.00110812	0.000201281	2	2	2	P40989; P38631	P40989 [1089-1113]; P38631 [1070-1094]	1	2756.41	High	Not Found	High	High	n/a	High	0.0003156		0.002595	14	[1070-1094]
	FALSE	High	[K].ILATTDMEIK.[Y]			0.00202221	0.000286355	2	2	1	P40989; P38631	P40989 [753-762]; P38631 [734-743]	0	1134.61	Not Found	Not Found	High	Low	Medium	High	0.7092	0.266	0.0004748	14	[734-743]
	FALSE	High	[K].AMEEANPEDTEETLNKIEGDNSLEAADFR.[W]			0.00192559	0.000286355	1	1	3	P38631	P38631 [260-288]	1	3238.43	High	High	High	High	High	High	0.0006117	0.001716	0.01849	22	[260-288]
	FALSE	High	[R].VTLLEYLK.[Q]			0.00216131	0.000286355	2	2	3	P40989; P38631	P40989 [889-896]; P38631 [870-877]	0	978.587	High	High	High	High	High	High	0.0006976	0.004491	0.0009434	48	[870-877]
	FALSE	High	[K].IVLEDGTK.[L]			0.00285308	0.000375356	1	1	4	P38631	P38631 [406-413]	0	874.488	High	High	High	High	High	High	0.04901	0.002147	0.09782	28	[406-413]
	FALSE	High	[K].ILAEETAAYEGNENEAEKEDALK.[S]			0.00675806	0.000837749	1	1	1	P38631	P38631 [893-915]	1	2537.19	Not Found	Not Found	High	n/a	n/a	High			0.002864		[893-915]
	FALSE	High	[K].SAAPEYTLR.[T]			0.00568025	0.000837749	2	2	2	P40989; P38631	P40989 [949-957]; P38631 [930-938]	0	1007.52	High	Not Found	High	High	Medium	High	0.0285	0.2202	0.002243	27	[930-938]
	FALSE	High	[R].ERDHNKIVGYDDLNQLFWYPEGIAK.[I]			0.00531952	0.000837749	1	1	1	P38631	P38631 [381-405]	2	3020.49	High	Not Found	Not Found	High	n/a	n/a	0.001845			37	[381-405]
	FALSE	High	[R].EIIREDDQFSR.[V]			0.00895399	0.00104782	2	2	1	P40989; P38631	P40989 [878-888]; P38631 [859-869]	1	1407.69	Not Found	Not Found	High	n/a	n/a	High			0.004217		[859-869]
	FALSE	High	[R].TISGFMNYSR.[A]			0.00994575	0.00126642	2	2	3	P40989; P38631	P40989 [972-981]; P38631 [953-962]	0	1175.55	High	High	High	High	High	High	0.0253	0.00792	0.0248	21	[953-962]
	FALSE	High	[R].QEPMPEGDFLNR.[V]			0.017168	0.00172565	1	1	1	P38631	P38631 [345-356]	0	1432.65	Not Found	Not Found	High	Low	Medium	High	0.5188	0.1699	0.009754	5	[345-356]
	FALSE	High	[K].FLVSMQR.[L]			0.0337025	0.00304198	2	2	2	P40989; P38631	P40989 [1019-1025]; P38631 [1000-1006]	0	880.471	Not Found	High	High	Medium	High	High	0.13	0.02677	0.07043	23	[1000-1006]
	FALSE	High	[K].KAMEEANPEDTEETLNKIEGDNSLEAADFR.[W]			0.037487	0.00342541	1	1	1	P38631	P38631 [259-288]	2	3366.53	High	Not Found	Not Found	High	n/a	n/a	0.0196			26	[259-288]
FALSE	High	Master Protein	P53131	Pre-mRNA-splicing factor ATP-dependent RNA helicase PRP43 OS=Saccharomyces cerevisiae (strain ATCC 204508 / S288c) GN=PRP43 PE=1 SV=1	0	192.923	51	34	79	34	1	767	87.5	6.42	347	1085	640	14	29	23	Pf00270, Pf00271, Pf04408, Pf07717	852757	YGL120C	PRP43	High	High	High
	Checked	Confidence	Annotated Sequence	Modifications	Modifications in Master Proteins	Qvality PEP	Qvality q-value	# Protein Groups	# Proteins	# PSMs	Master Protein Accessions	Positions in Master Proteins	# Missed Cleavages	Theo. MH+ [Da]	Found in Sample: [S1] F1: Sample	Found in Sample: [S2] F2: Sample	Found in Sample: [S3] F3: Sample	Confidence (by Search Engine): A4 Mascot	Confidence (by Search Engine): B4 Mascot	Confidence (by Search Engine): C4 Mascot	Percolator PEP (by Search Engine): A4 Mascot	Percolator PEP (by Search Engine): B4 Mascot	Percolator PEP (by Search Engine): C4 Mascot	Ions Score (by Search Engine): A4 Mascot	Positions in Protein	Peptide Group Modifications in Protein
	FALSE	High	[R].LYTEEAFQKELIEQSYPEILR.[S]			5.41923e-08	0	1	1	3	P53131	P53131 [439-459]	1	2599.33	High	High	High	High	High	High	0.0001853	1.086e-07	0.0009417	54	[439-459]
	FALSE	High	[R].LYTEEAFQK.[E]			4.56529e-05	0	1	1	2	P53131	P53131 [439-447]	0	1128.56	Not Found	High	High	n/a	High	High		5.292e-05	9.138e-05		[439-447]
	FALSE	High	[K].LYQNNQIMVFVGETGSGK.[T]			5.36353e-07	0	1	1	5	P53131	P53131 [105-122]	0	1984.98	High	High	High	High	High	High	2.994e-08	0.0002467	3.597e-05	73	[105-122]
	FALSE	High	[K].NIFAHPDGDHITLLNVYHAFK.[S]			2.20976e-06	0	1	1	1	P53131	P53131 [570-590]	0	2422.23	Not Found	High	Not Found	n/a	High	n/a		3.291e-06			[570-590]
	FALSE	High	[K].LGEEVGYSIR.[F]			3.43567e-07	0	1	1	2	P53131	P53131 [168-177]	0	1122.58	Not Found	High	High	n/a	High	High		6.649e-06	9.593e-10		[168-177]
	FALSE	High	[K].LGIDDLVHFDFMDPPAPETMMR.[A]			1.33102e-06	0	1	1	3	P53131	P53131 [472-493]	0	2547.17	High	High	High	High	High	High	0.001334	2.065e-06	0.0001803	20	[472-493]
	FALSE	High	[R].KVVISTNIAETSLTIDGIVYVVDPGFSK.[Q]			4.50536e-08	0	1	1	2	P53131	P53131 [371-398]	1	2965.61	High	High	Not Found	High	High	n/a	0.0007321	9.171e-08		26	[371-398]
	FALSE	High	[K].IIIMSATLDAEKFQR.[Y]			5.98365e-05	0	1	1	1	P53131	P53131 [243-257]	1	1735.94	Not Found	Not Found	High	n/a	n/a	High			2.137e-06		[243-257]
	FALSE	High	[R].VAAMSVAQR.[V]			3.43221e-05	0	1	1	1	P53131	P53131 [151-159]	0	932.498	Not Found	High	Not Found	n/a	High	n/a		4.086e-05			[151-159]
	FALSE	High	[R].TVLQIHATEEAGDILLFLTGEDEIEDAVRK.[I]			1.35534e-06	0	1	1	2	P53131	P53131 [293-322]	1	3325.72	Not Found	High	High	n/a	High	High		0.002797	7.476e-09		[293-322]
	FALSE	High	[R].TVLQIHATEEAGDILLFLTGEDEIEDAVR.[K]			2.89613e-05	0	1	1	2	P53131	P53131 [293-321]	0	3197.62	High	Not Found	High	High	n/a	High	0.00121		7.202e-07	28	[293-321]
	FALSE	High	[R].TYPVELYYTPEFQRDYLDSAIR.[T]			3.3632e-06	0	1	1	2	P53131	P53131 [271-292]	1	2739.33	Not Found	High	High	n/a	High	High		0.0002301	2.893e-08		[271-292]
	FALSE	High	[R].TYPVELYYTPEFQR.[D]			2.46135e-05	0	1	1	3	P53131	P53131 [271-284]	0	1805.87	High	High	High	High	High	High	0.00883	6.532e-05	5.653e-07	21	[271-284]
	FALSE	High	[R].TVTSVRPEWLIEIAPAYYDLSNFQK.[G]			2.03e-09	0	1	1	2	P53131	P53131 [709-733]	0	2940.51	Not Found	High	Not Found	n/a	High	n/a		5.307e-09			[709-733]
	FALSE	High	[R].YFNDAPLLAVPGR.[T]			2.54377e-07	0	1	1	4	P53131	P53131 [258-270]	0	1432.76	High	High	High	High	High	High	4.054e-06	4.507e-07	3.956e-08	56	[258-270]
	FALSE	High	[R].YNLELNTTDYESPK.[Y]			2.21777e-06	0	1	1	2	P53131	P53131 [630-643]	0	1686.79	High	Not Found	High	High	n/a	High	1.386e-05		1.555e-08	43	[630-643]
	FALSE	High	[K].VVISTNIAETSLTIDGIVYVVDPGFSK.[Q]			3.77633e-06	0	1	1	2	P53131	P53131 [372-398]	0	2837.52	Not Found	High	Not Found	n/a	High	n/a		5.379e-06			[372-398]
	FALSE	High	[R].TLATDILMGLLK.[Q]			3.18144e-05	0	1	1	2	P53131	P53131 [221-232]	0	1288.75	Not Found	High	High	Medium	High	High	0.2293	3.804e-05	0.07103	3	[221-232]
	FALSE	High	[K].DNQDVLIHPSTVLGHDAEWVIYNEFVLTSK.[N]			8.06671e-09	0	1	1	2	P53131	P53131 [675-704]	0	3439.72	High	High	Not Found	High	High	n/a	0.0001893	1.888e-08		35	[675-704]
	FALSE	High	[K].ALASGFFMQVAK.[K]			2.10815e-06	0	1	1	1	P53131	P53131 [651-662]	0	1269.67	Not Found	Not Found	High	n/a	n/a	High			1.44e-08		[651-662]
	FALSE	High	[R].FSSEHPDPVETSIPEQAAEIAEELSK.[Q]			1.89029e-05	0	1	1	2	P53131	P53131 [7-32]	0	2840.35	Not Found	High	High	n/a	High	High		2.364e-05	0.0001232		[7-32]
	FALSE	High	[K].ELIEQSYPEILR.[S]			1.93877e-07	0	1	1	2	P53131	P53131 [448-459]	0	1489.79	Not Found	High	High	n/a	High	High		3.514e-07	0.005208		[448-459]
	FALSE	High	[R].VAEEMDVK.[L]			0.000364791	0.000110369	1	1	2	P53131	P53131 [160-167]	0	920.439	Not Found	High	High	n/a	High	High		0.000344	5.964e-05		[160-167]
	FALSE	High	[K].KLGIDDLVHFDFMDPPAPETMMR.[A]			0.000505611	0.000110369	1	1	4	P53131	P53131 [471-493]	1	2675.27	Not Found	High	High	n/a	High	High		0.000458	0.001313		[471-493]
	FALSE	High	[R].YNLELNTTDYESPKYFDNIRK.[A]			0.00035848	0.000110369	1	1	1	P53131	P53131 [630-650]	2	2623.27	Not Found	High	Not Found	Low	High	n/a	0.5459	0.0003396		1	[630-650]
	FALSE	High	[R].EAMEDHDLSR.[Y]			0.00036352	0.000110369	1	1	4	P53131	P53131 [199-208]	0	1202.51	High	High	High	High	High	High	0.001934	0.0003435	0.01028	17	[199-208]
	FALSE	High	[R].IRVESLLVSPISK.[A]			0.000773447	0.000110369	1	1	3	P53131	P53131 [406-418]	1	1440.88	High	High	High	High	High	High	0.0004867	0.0006605	0.0001546	45	[406-418]
	FALSE	High	[R].VESLLVSPISK.[A]			0.00155658	0.000201281	1	1	1	P53131	P53131 [408-418]	0	1171.69	Not Found	High	Not Found	n/a	High	n/a		0.001221			[408-418]
	FALSE	High	[K].YMTDGMLLR.[E]			0.00235939	0.000286355	1	2	4	P53131	P53131 [190-198]	0	1099.53	High	High	High	High	High	High	0.009347	0.001791	0.006007	34	[190-198]
	FALSE	High	[R].VAEEMDVKLGEEVGYSIR.[F]			0.00244375	0.000286355	1	1	1	P53131	P53131 [160-177]	1	2024	Not Found	High	Not Found	n/a	High	n/a		0.001849			[160-177]
	FALSE	High	[R].DYLDSAIR.[T]			0.00290381	0.000375356	1	1	3	P53131	P53131 [285-292]	0	952.473	High	High	High	High	High	High	0.01101	0.04181	0.0008249	33	[285-292]
	FALSE	High	[R].SNLSSTVLELKK.[L]			0.00434817	0.00070187	1	1	1	P53131	P53131 [460-471]	1	1318.76	Not Found	High	Not Found	n/a	High	n/a		0.003288			[460-471]
	FALSE	High	[K].IIIMSATLDAEK.[F]			0.0105078	0.00126642	1	1	1	P53131	P53131 [243-254]	0	1304.71	High	Not Found	Not Found	High	n/a	n/a	0.003934			19	[243-254]
	FALSE	High	[R].RFSSEHPDPVETSIPEQAAEIAEELSK.[Q]	1xPhospho [S/T]		0.0145484	0.00160855	1	1	6	P53131	P53131 [6-32]	1	3076.41	Not Found	High	High	n/a	High	High		0.0118	0.02557		[6-32]
FALSE	High	Master Protein	A6ZPA9	Ribosome biogenesis protein YTM1 OS=Saccharomyces cerevisiae (strain YJM789) GN=YTM1 PE=3 SV=1	0	183.392	64	27	78	27	1	460	51.3	6.96	311	1084	553	13	25	19	Pf00400, Pf08154		SCY_5324		High	High	High
	Checked	Confidence	Annotated Sequence	Modifications	Modifications in Master Proteins	Qvality PEP	Qvality q-value	# Protein Groups	# Proteins	# PSMs	Master Protein Accessions	Positions in Master Proteins	# Missed Cleavages	Theo. MH+ [Da]	Found in Sample: [S1] F1: Sample	Found in Sample: [S2] F2: Sample	Found in Sample: [S3] F3: Sample	Confidence (by Search Engine): A4 Mascot	Confidence (by Search Engine): B4 Mascot	Confidence (by Search Engine): C4 Mascot	Percolator PEP (by Search Engine): A4 Mascot	Percolator PEP (by Search Engine): B4 Mascot	Percolator PEP (by Search Engine): C4 Mascot	Ions Score (by Search Engine): A4 Mascot	Positions in Protein	Peptide Group Modifications in Protein
	FALSE	High	[K].LTSQQQAQEDDDDEVNIEDGKTLAILEGHKAPVVSIDVSDNSR.[I]			1.25092e-07	0	1	1	1	A6ZPA9	A6ZPA9 [179-221]	2	4679.26	Not Found	High	Not Found	n/a	High	n/a		2.347e-07			[179-221]
	FALSE	High	[K].LTSQQQAQEDDDDEVNIEDGKTLAILEGHK.[A]			1.02502e-07	0	1	1	1	A6ZPA9	A6ZPA9 [179-208]	1	3339.58	Not Found	High	Not Found	n/a	High	n/a		1.956e-07			[179-208]
	FALSE	High	[K].IQINKGDNIFKN.[-]			0.000323892	0	1	1	2	A6ZPA9	A6ZPA9 [449-460]	2	1403.76	High	High	Not Found	High	High	n/a	6.852e-05	0.0004355		28	[449-460]
	FALSE	High	[R].ILSASYDNSIGFWSTIYKEMTVVDPLEDINNPNNK.[I]			1.48302e-07	0	1	1	4	A6ZPA9	A6ZPA9 [222-256]	1	3987.93	Not Found	High	High	n/a	High	High		2.741e-07	1.182e-07		[222-256]
	FALSE	High	[R].ILSASYDNSIGFWSTIYK.[E]			2.7487e-11	0	1	1	6	A6ZPA9	A6ZPA9 [222-239]	0	2065.03	High	High	High	High	High	High	2.057e-13	1.926e-08	3.797e-12	117	[222-239]
	FALSE	High	[K].VGIISAGQDKK.[I]			3.98005e-05	0	1	1	2	A6ZPA9	A6ZPA9 [438-448]	1	1115.64	Not Found	High	High	n/a	High	High		4.678e-05	0.05397		[438-448]
	FALSE	High	[K].VTQQQLIGHK.[N]			5.17986e-05	0	1	1	4	A6ZPA9	A6ZPA9 [366-375]	0	1151.65	Not Found	High	High	Medium	High	High	0.1518	5.937e-05	0.009692	10	[366-375]
	FALSE	High	[K].RYGLSEIVNHLLGSEKPVPFDFLIEGELLR.[T]			3.1057e-06	0	1	1	3	A6ZPA9	A6ZPA9 [36-65]	1	3440.86	Not Found	High	High	n/a	High	High		4.497e-06	0.0001457		[36-65]
	FALSE	High	[R].RAPLSLLESHTAPVEQVIFDSTDNTVGYSVSQDHTIK.[T]			1.00442e-11	0	1	1	3	A6ZPA9	A6ZPA9 [277-313]	1	4055.04	Not Found	High	High	n/a	High	High		4.025e-11	0.0001908		[277-313]
	FALSE	High	[R].AILPPSYLNSFSNEDWVSSLDVGDGSKHIISGSYDGIVR.[T]			2.3331e-06	0	1	1	3	A6ZPA9	A6ZPA9 [90-128]	1	4195.06	High	High	High	High	High	High	3.965e-07	3.459e-06	8.559e-06	23	[90-128]
	FALSE	High	[R].AILPPSYLNSFSNEDWVSSLDVGDGSK.[H]			7.34974e-07	0	1	1	6	A6ZPA9	A6ZPA9 [90-116]	0	2897.38	High	High	High	High	High	High	4.381e-08	1.369e-05	4.258e-09	61	[90-116]
	FALSE	High	[K].EMTVVDPLEDINNPNNK.[I]			5.14851e-09	0	1	1	5	A6ZPA9	A6ZPA9 [240-256]	0	1941.92	High	High	High	High	High	High	0.003355	0.0005211	1.819e-12	25	[240-256]
	FALSE	High	[K].APVVSIDVSDNSR.[I]			1.83627e-07	0	1	1	1	A6ZPA9	A6ZPA9 [209-221]	0	1358.69	Not Found	High	Not Found	n/a	High	n/a		3.339e-07			[209-221]
	FALSE	High	[R].APLSLLESHTAPVEQVIFDSTDNTVGYSVSQDHTIK.[T]			1.49594e-11	0	1	1	2	A6ZPA9	A6ZPA9 [278-313]	0	3898.93	High	High	Not Found	High	High	n/a	7.285e-09	5.815e-11		49	[278-313]
	FALSE	High	[K].GLSSEASLNVEYTR.[A]			2.85162e-10	0	1	1	3	A6ZPA9	A6ZPA9 [76-89]	0	1525.75	High	High	High	High	High	High	0.0005017	8.75e-10	7.549e-09	27	[76-89]
	FALSE	High	[R].EKDELLHVQDTPMYAPISLKR.[Y]			2.6459e-05	0	1	1	3	A6ZPA9	A6ZPA9 [16-36]	2	2483.3	Not Found	High	High	n/a	High	High		0.0007756	2.761e-05		[16-36]
	FALSE	High	[K].HIISGSYDGIVR.[T]			0.00013148	0	1	1	4	A6ZPA9	A6ZPA9 [117-128]	0	1316.7	High	High	High	High	High	High	2.277e-05	0.001234	0.001174	51	[117-128]
	FALSE	High	[R].YGLSEIVNHLLGSEKPVPFDFLIEGELLR.[T]			0.000564784	0.000110369	1	1	6	A6ZPA9	A6ZPA9 [37-65]	0	3284.76	High	High	High	High	High	High	0.0004603	0.0008371	0.0002751	27	[37-65]
	FALSE	High	[R].STSPMYTITREDK.[S]			0.000644035	0.000110369	1	1	4	A6ZPA9	A6ZPA9 [407-419]	1	1528.73	High	High	High	High	High	High	0.01074	0.04016	0.0008662	8	[407-419]
	FALSE	High	[K].TWDLVTAR.[C]			0.00170412	0.000201281	1	1	3	A6ZPA9	A6ZPA9 [314-321]	0	961.51	High	High	High	High	High	High	0.001381	0.002739	0.0003657	39	[314-321]
	FALSE	High	[K].TLAILEGHKAPVVSIDVSDNSR.[I]			0.00227802	0.000286355	1	1	2	A6ZPA9	A6ZPA9 [200-221]	1	2321.25	Not Found	High	High	n/a	High	High		0.001728	0.03187		[200-221]
	FALSE	High	[R].STSPMYTITR.[E]			0.00210158	0.000286355	1	1	2	A6ZPA9	A6ZPA9 [407-416]	0	1156.57	High	Not Found	High	High	n/a	High	0.0245		0.000505	14	[407-416]
	FALSE	High	[R].RRAPLSLLESHTAPVEQVIFDSTDNTVGYSVSQDHTIK.[T]			0.00238438	0.000286355	1	1	1	A6ZPA9	A6ZPA9 [276-313]	2	4211.14	Not Found	High	Not Found	n/a	High	n/a		0.001808			[276-313]
	FALSE	High	[R].TSLHDYLTKK.[G]			0.00430184	0.00070187	1	1	1	A6ZPA9	A6ZPA9 [66-75]	1	1205.65	Not Found	High	Not Found	n/a	High	n/a		0.003247			[66-75]
	FALSE	High	[K].VGIISAGQDK.[K]			0.00475575	0.00070187	1	1	1	A6ZPA9	A6ZPA9 [438-447]	0	987.547	Not Found	Not Found	High	Low	n/a	High	0.801		0.001728	2	[438-447]
	FALSE	High	[R].TWDLSGNVQK.[Q]			0.00639095	0.000837749	1	1	3	A6ZPA9	A6ZPA9 [129-138]	0	1147.57	High	High	High	High	High	High	0.08301	0.03261	0.002642	14	[129-138]
	FALSE	High	[K].KGLSSEASLNVEYTR.[A]			0.00522386	0.000837749	1	1	2	A6ZPA9	A6ZPA9 [75-89]	1	1653.84	Not Found	High	Not Found	n/a	High	Medium		0.003986	0.2995		[75-89]
FALSE	High	Master Protein	P38873	Target of rapamycin complex 1 subunit KOG1 OS=Saccharomyces cerevisiae (strain ATCC 204508 / S288c) GN=KOG1 PE=1 SV=2	0	164.452	33	37	67	37	1	1557	177.5	7.83	304	1068	367	17	31	14	Pf02985, Pf14538, Pf14783	856593	YHR186C	KOG1	High	High	High
	Checked	Confidence	Annotated Sequence	Modifications	Modifications in Master Proteins	Qvality PEP	Qvality q-value	# Protein Groups	# Proteins	# PSMs	Master Protein Accessions	Positions in Master Proteins	# Missed Cleavages	Theo. MH+ [Da]	Found in Sample: [S1] F1: Sample	Found in Sample: [S2] F2: Sample	Found in Sample: [S3] F3: Sample	Confidence (by Search Engine): A4 Mascot	Confidence (by Search Engine): B4 Mascot	Confidence (by Search Engine): C4 Mascot	Percolator PEP (by Search Engine): A4 Mascot	Percolator PEP (by Search Engine): B4 Mascot	Percolator PEP (by Search Engine): C4 Mascot	Ions Score (by Search Engine): A4 Mascot	Positions in Protein	Peptide Group Modifications in Protein
	FALSE	High	[K].IWTTSGDLLNSFK.[N]			0.000157785	0	1	1	2	P38873	P38873 [1480-1492]	0	1481.76	High	High	Not Found	High	High	n/a	0.0001774	0.0001637		37	[1480-1492]
	FALSE	High	[M].PEIYGPQPLKPLNTVMR.[H]			7.28888e-09	0	1	1	2	P38873	P38873 [2-18]	0	1953.06	High	High	Not Found	High	High	n/a	0.0001446	1.722e-08		23	[2-18]
	FALSE	High	[K].NLQAQYETLSLR.[T]			0.000208318	0	1	1	3	P38873	P38873 [131-142]	0	1435.75	High	High	High	High	High	High	0.0603	0.0002098	8.957e-05	13	[131-142]
	FALSE	High	[K].LFQSLGFSESNSDSDTQSSNTSMK.[S]			0.000211298	0	1	1	1	P38873	P38873 [1077-1100]	0	2597.13	Not Found	High	Not Found	n/a	High	n/a		0.0002122			[1077-1100]
	FALSE	High	[R].IFLMQSPLKDSK.[Y]			7.48126e-05	0	1	1	1	P38873	P38873 [299-310]	1	1406.77	Not Found	High	Not Found	n/a	High	n/a		8.312e-05			[299-310]
	FALSE	High	[K].IFFENSTSNQPFGDSK.[N]			5.58316e-06	0	1	1	1	P38873	P38873 [313-328]	0	1817.83	Not Found	High	Not Found	n/a	High	n/a		7.72e-06			[313-328]
	FALSE	High	[K].LINEDDSALLLTGSSDGVIK.[I]			7.32471e-06	0	1	1	4	P38873	P38873 [1262-1281]	0	2060.08	High	High	High	High	High	High	0.01988	9.895e-06	0.001967	10	[1262-1281]
	FALSE	High	[R].VEAWVDPLNFQDSKK.[A]			7.29824e-06	0	1	1	1	P38873	P38873 [109-123]	1	1775.9	Not Found	High	Not Found	n/a	High	n/a		9.862e-06			[109-123]
	FALSE	High	[R].VEAWVDPLNFQDSK.[K]			2.56341e-06	0	1	1	1	P38873	P38873 [109-122]	0	1647.8	Not Found	High	Not Found	n/a	High	n/a		3.765e-06			[109-122]
	FALSE	High	[R].VWDAHTETVEVDIPAK.[T]			4.54214e-06	0	1	1	3	P38873	P38873 [1335-1350]	0	1809.9	High	High	High	High	High	High	2.954e-05	6.377e-06	1.742e-06	30	[1335-1350]
	FALSE	High	[K].SLLILAEDPFLENKELSK.[Q]			8.49087e-08	0	1	1	3	P38873	P38873 [970-987]	1	2059.13	High	High	High	High	High	High	4.745e-07	1.646e-07	6.182e-10	47	[970-987]
	FALSE	High	[K].SWDLAMDEVLTK.[I]			8.16355e-07	0	1	1	2	P38873	P38873 [424-435]	0	1407.68	High	Not Found	High	High	n/a	High	0.00159		3.492e-09	31	[424-435]
	FALSE	High	[R].STGLLTEWLQIR.[G]			8.01288e-08	0	1	1	3	P38873	P38873 [1310-1321]	0	1416.78	High	High	High	High	High	High	3.037e-09	8.606e-07	1.895e-09	79	[1310-1321]
	FALSE	High	[R].GSLLTTGDVK.[V]			0.000236687	0	1	1	1	P38873	P38873 [1322-1331]	0	990.547	Not Found	High	Not Found	n/a	High	n/a		0.0002352			[1322-1331]
	FALSE	High	[R].ELVSGATNGVVELWDIR.[S]			6.83714e-05	0	1	1	1	P38873	P38873 [1417-1433]	0	1857.97	Not Found	High	Not Found	n/a	High	n/a		7.666e-05			[1417-1433]
	FALSE	High	[K].FAQFEDQLITADDRSTITVFDWEKGK.[T]			3.43193e-09	0	1	1	1	P38873	P38873 [1217-1242]	2	3060.49	Not Found	High	Not Found	n/a	High	n/a		8.611e-09			[1217-1242]
	FALSE	High	[K].FAQFEDQLITADDR.[S]			2.21554e-08	0	1	1	3	P38873	P38873 [1217-1230]	0	1668.79	Not Found	High	High	n/a	High	High		4.782e-08	2.379e-06		[1217-1230]
	FALSE	High	[R].FAVANLSTMSLVNNPALQSR.[K]			9.855e-07	0	1	1	5	P38873	P38873 [485-504]	0	2133.11	High	High	High	High	High	High	6.243e-08	1.15e-05	1.241e-08	56	[485-504]
	FALSE	High	[R].DYQDVDTFK.[I]			0.000341362	0	1	1	3	P38873	P38873 [1285-1293]	0	1130.5	Not Found	High	High	n/a	High	High		0.0005014	2.989e-05		[1285-1293]
	FALSE	High	[R].KSISLQSSQQQLQQQQQQQQQFTGFFEQNLTAFELWLK.[Y]			0.000210549	0	1	1	1	P38873	P38873 [505-542]	1	4571.3	Not Found	High	Not Found	n/a	High	n/a		0.0002118			[505-542]
	FALSE	High	[K].HTEPLQLPLNSSFLDYSR.[E]			7.34588e-08	0	1	1	2	P38873	P38873 [1132-1149]	0	2117.07	High	High	Not Found	High	High	n/a	2.477e-07	1.437e-07		68	[1132-1149]
	FALSE	High	[K].HFISGFQDAEVILR.[L]			0.000410641	0.000110369	1	1	1	P38873	P38873 [807-820]	0	1631.85	Not Found	High	Not Found	n/a	High	n/a		0.0003823			[807-820]
	FALSE	High	[K].LSIYGNWSK.[K]			0.000416389	0.000110369	1	1	2	P38873	P38873 [1193-1201]	0	1067.55	Not Found	High	High	Medium	High	High	0.1111	0.0003868	0.01762	21	[1193-1201]
	FALSE	High	[K].KQEADEPGSVEYNAR.[L]			0.00176461	0.000201281	1	1	3	P38873	P38873 [1159-1173]	1	1692.78	High	High	High	High	High	High	0.05483	0.001369	0.0208	9	[1159-1173]
	FALSE	High	[R].HGFEEQYQSDQLLQSLANDFIFYFDDKR.[H]			0.0025223	0.000286355	1	1	1	P38873	P38873 [19-46]	1	3453.6	High	Not Found	Not Found	High	n/a	n/a	0.0008301			23	[19-46]
	FALSE	High	[K].SLLILAEDPFLENK.[E]			0.00479009	0.00070187	1	1	1	P38873	P38873 [970-983]	0	1601.88	Not Found	High	Not Found	n/a	High	n/a		0.003632			[970-983]
	FALSE	High	[K].QGVWINNVHLQR.[G]			0.0048247	0.00070187	1	1	2	P38873	P38873 [1401-1412]	0	1463.79	High	Not Found	High	High	n/a	High	0.02756		0.001765	4	[1401-1412]
	FALSE	High	[R].MMIAATNSHDSIVNIYK.[C]			0.00675806	0.000837749	1	1	1	P38873	P38873 [1532-1548]	0	1907.94	High	Not Found	Not Found	High	n/a	n/a	0.002382			13	[1532-1548]
	FALSE	High	[R].EYFQEPQMK.[K]			0.00813315	0.000973323	1	1	3	P38873	P38873 [1150-1158]	0	1199.54	High	High	High	High	High	High	0.01274	0.006393	0.06123	27	[1150-1158]
	FALSE	High	[R].YYQPITDWK.[I]			0.00797931	0.000973323	1	1	2	P38873	P38873 [66-74]	0	1213.59	Not Found	High	High	Medium	High	High	0.132	0.008288	0.003611	28	[66-74]
	FALSE	High	[R].NETIIQETQGEK.[K]			0.00949064	0.00120473	1	1	1	P38873	P38873 [1180-1191]	0	1389.69	Not Found	High	Not Found	n/a	High	n/a		0.00753			[1180-1191]
	FALSE	High	[R].IFLMQSPLK.[D]			0.0143707	0.00160855	1	1	1	P38873	P38873 [299-307]	0	1076.62	Not Found	High	Not Found	n/a	High	n/a		0.01167			[299-307]
	FALSE	High	[K].VTDLKLINEDDSALLLTGSSDGVIK.[I]			0.0274309	0.00281028	1	1	1	P38873	P38873 [1257-1281]	1	2616.4	High	Not Found	Not Found	High	n/a	n/a	0.01301			20	[1257-1281]
	FALSE	High	[R].ALVLLSR.[F]			0.0678438	0.00603143	1	1	1	P38873	P38873 [570-576]	0	771.509	Not Found	High	Not Found	n/a	High	n/a		0.05118			[570-576]
	FALSE	High	[K].SKIPNVNIPGMLSDRR.[T]			0.0922042	0.00786961	1	1	1	P38873	P38873 [333-348]	2	1796.98	Not Found	High	Not Found	n/a	High	n/a		0.06936			[333-348]
	FALSE	High	[K].FGFNSSQVQFVK.[S]			0.114908	0.00920821	1	1	1	P38873	P38873 [1027-1038]	0	1387.7	High	Not Found	Not Found	High	n/a	n/a	0.07621			14	[1027-1038]
	FALSE	High	[K].TSSLITSLTADQLAGNIFVAGFADGSLR.[V]			0.116457	0.00932528	1	1	1	P38873	P38873 [1351-1378]	0	2825.47	Not Found	High	Not Found	n/a	High	n/a		0.08909			[1351-1378]
FALSE	High	Master Protein	Q02892	Nucleolar GTP-binding protein 1 OS=Saccharomyces cerevisiae (strain ATCC 204508 / S288c) GN=NOG1 PE=1 SV=1	0	214.307	62	34	82	34	1	647	74.4	8.79	371	1068	874	16	28	23	Pf01926, Pf02421, Pf06858, Pf08155	856012	YPL093W	NOG1	High	High	High
	Checked	Confidence	Annotated Sequence	Modifications	Modifications in Master Proteins	Qvality PEP	Qvality q-value	# Protein Groups	# Proteins	# PSMs	Master Protein Accessions	Positions in Master Proteins	# Missed Cleavages	Theo. MH+ [Da]	Found in Sample: [S1] F1: Sample	Found in Sample: [S2] F2: Sample	Found in Sample: [S3] F3: Sample	Confidence (by Search Engine): A4 Mascot	Confidence (by Search Engine): B4 Mascot	Confidence (by Search Engine): C4 Mascot	Percolator PEP (by Search Engine): A4 Mascot	Percolator PEP (by Search Engine): B4 Mascot	Percolator PEP (by Search Engine): C4 Mascot	Ions Score (by Search Engine): A4 Mascot	Positions in Protein	Peptide Group Modifications in Protein
	FALSE	High	[K].MEEHMSTLGHDMSALQDK.[Q]			8.10041e-08	0	1	1	3	Q02892	Q02892 [531-548]	0	2059.89	Not Found	High	High	n/a	High	High		1.572e-07	0.01542		[531-548]
	FALSE	High	[-].MQLSWKDIPTVAPANDLLDIVLNR.[T]			1.77642e-08	0	1	1	5	Q02892	Q02892 [1-24]	1	2722.46	High	High	High	High	High	High	3.404e-09	5.604e-08	1.155e-11	64	[1-24]
	FALSE	High	[K].NVYDFLDPEIAAK.[L]			3.76269e-06	0	1	1	3	Q02892	Q02892 [440-452]	0	1494.75	High	High	High	High	High	High	0.0002498	0.000127	3.42e-08	40	[440-452]
	FALSE	High	[R].LLDGVADGSMR.[S]			1.44112e-05	0	1	1	3	Q02892	Q02892 [589-599]	0	1133.56	High	High	High	High	High	High	0.02448	0.0001806	2.543e-07	23	[589-599]
	FALSE	High	[K].LRDPLAYLEQVR.[Q]			0.000126854	0	1	1	2	Q02892	Q02892 [143-154]	1	1472.82	Not Found	High	High	Medium	High	High	0.1498	0.0001342	0.0006044	17	[143-154]
	FALSE	High	[K].LQALEEEEEKLENEGFYNSDDEEEIYDGFEASEVDDIKEK.[A]	1xPhospho [Y/S]		5.81989e-10	0	1	1	3	Q02892	Q02892 [453-492]	2	4807.04	High	High	High	High	High	High	8.112e-12	1.458e-08	2.141e-09	60	[453-492]
	FALSE	High	[K].VKYTGEGFVEKFEDILK.[G]			9.89144e-06	0	1	1	1	Q02892	Q02892 [50-66]	2	2002.05	Not Found	High	Not Found	n/a	High	n/a		1.304e-05			[50-66]
	FALSE	High	[K].YLLEDDEWKNDIMPEILDGKNVYDFLDPEIAAK.[L]	1xOxidation [M13]		0.000286412	0	1	1	1	Q02892	Q02892 [420-452]	2	3927.89	Not Found	Not Found	High	n/a	n/a	High			2.281e-05		[420-452]
	FALSE	High	[K].YLLEDDEWKNDIMPEILDGKNVYDFLDPEIAAK.[L]			6.90351e-09	0	1	1	3	Q02892	Q02892 [420-452]	2	3911.89	High	Not Found	High	High	n/a	High	1.506e-06		2.816e-12	38	[420-452]
	FALSE	High	[K].YLLEDDEWKNDIMPEILDGK.[N]			7.5625e-05	0	1	1	1	Q02892	Q02892 [420-439]	1	2436.16	Not Found	Not Found	High	n/a	n/a	High			3.035e-06		[420-439]
	FALSE	High	[K].YTGEGFVEKFEDILKGFPNINDVHPFHR.[D]			7.45848e-06	0	1	1	1	Q02892	Q02892 [52-79]	2	3305.64	Not Found	High	Not Found	n/a	High	n/a		1.007e-05			[52-79]
	FALSE	High	[K].YTGEGFVEKFEDILK.[G]			1.85722e-06	0	1	1	2	Q02892	Q02892 [52-66]	1	1774.89	Not Found	High	High	n/a	High	High		5.584e-05	1.196e-08		[52-66]
	FALSE	High	[K].SLYVGHFDYK.[Y]			0.000126854	0	1	1	3	Q02892	Q02892 [203-212]	0	1228.6	Not Found	High	High	Medium	High	High	0.34	0.0001342	0.002081	9	[203-212]
	FALSE	High	[K].SDVDVQPYAFTTK.[S]			5.58316e-06	0	1	1	2	Q02892	Q02892 [190-202]	0	1470.71	High	Not Found	High	High	n/a	High	0.0005313		6.162e-08	33	[190-202]
	FALSE	High	[R].DIEAENGGAGVFNVNLK.[D]			7.10253e-10	0	1	1	5	Q02892	Q02892 [401-417]	0	1746.87	High	High	High	High	High	High	3.953e-06	2.019e-09	3.947e-13	41	[401-417]
	FALSE	High	[R].GSDVVFGDQDALTASTENGVK.[L]			1.13254e-10	0	1	1	6	Q02892	Q02892 [562-582]	0	2109.99	High	High	High	High	High	High	4.245e-08	3.665e-09	6.126e-15	61	[562-582]
	FALSE	High	[R].DIEAENGGAGVFNVNLKDK.[Y]			1.40385e-08	0	1	1	1	Q02892	Q02892 [401-419]	1	1989.99	Not Found	High	Not Found	n/a	High	n/a		3.146e-08			[401-419]
	FALSE	High	[K].DKYLLEDDEWKNDIMPEILDGK.[N]			7.72761e-05	0	1	1	3	Q02892	Q02892 [418-439]	2	2679.29	High	High	High	High	High	High	0.0004064	8.575e-05	7.16e-05	25	[418-439]
	FALSE	High	[K].DIPTVAPANDLLDIVLNR.[T]			2.61713e-08	0	1	1	5	Q02892	Q02892 [7-24]	0	1949.07	High	High	High	High	High	High	9.449e-05	5.578e-08	0.0002136	29	[7-24]
	FALSE	High	[R].FQAIDTPGILDRPTEEMNNIEMQSIYAIAHLR.[S]			6.52354e-06	0	1	1	2	Q02892	Q02892 [216-247]	0	3686.83	High	Not Found	High	High	n/a	High	2.271e-06		7.79e-08	45	[216-247]
	FALSE	High	[R].DLMDTLYEK.[N]			0.000562835	0.000110369	1	1	2	Q02892	Q02892 [80-88]	0	1127.53	Not Found	High	High	n/a	High	High		0.0005024	0.001249		[80-88]
	FALSE	High	[R].LPSIDPNTR.[T]			0.000622165	0.000110369	1	1	2	Q02892	Q02892 [160-168]	0	1012.54	Not Found	High	High	n/a	High	High		0.000547	0.005047		[160-168]
	FALSE	High	[K].ISLAAISR.[A]			0.00148778	0.000201281	1	1	2	Q02892	Q02892 [93-100]	0	830.509	Not Found	High	High	n/a	High	High		0.004212	0.0002968		[93-100]
	FALSE	High	[R].TPFIPESVK.[N]			0.00117526	0.000201281	1	1	3	Q02892	Q02892 [375-383]	0	1017.56	High	High	High	High	High	High	0.0581	0.002424	0.0002057	20	[375-383]
	FALSE	High	[R].QTDRLLDGVADGSMR.[S]			0.00278357	0.000375356	1	1	2	Q02892	Q02892 [585-599]	1	1633.8	High	High	Not Found	High	High	n/a	0.00161	0.002096		22	[585-599]
	FALSE	High	[K].TDIIRPEDLDEERAQLLESVKEVPGVEIMTSSCQLEENVMEVR.[N]			0.00409244	0.000626293	1	1	1	Q02892	Q02892 [290-332]	2	4929.42	Not Found	High	Not Found	n/a	High	n/a		0.003084			[290-332]
	FALSE	High	[K].KLRDPLAYLEQVR.[Q]			0.00397765	0.000626293	1	1	1	Q02892	Q02892 [142-154]	2	1600.92	Not Found	High	Not Found	n/a	High	Medium		0.003002	0.1853		[142-154]
	FALSE	High	[K].RTPFIPESVK.[N]			0.00418083	0.000626293	1	1	2	Q02892	Q02892 [374-383]	1	1173.66	Not Found	High	High	Medium	High	High	0.1313	0.003158	0.004883	17	[374-383]
	FALSE	High	[K].IHVAQPQAR.[D]			0.00578522	0.000837749	1	1	2	Q02892	Q02892 [361-369]	0	1019.57	Not Found	High	High	n/a	High	High		0.004441	0.003038		[361-369]
	FALSE	High	[K].SFGKMEEHMSTLGHDMSALQDK.[Q]			0.0101425	0.00126642	1	1	1	Q02892	Q02892 [527-548]	1	2479.11	Not Found	High	Not Found	n/a	High	n/a		0.008108			[527-548]
	FALSE	High	[K].SVMVVINKTDIIRPEDLDEERAQLLESVK.[E]			0.0234872	0.0025515	1	1	1	Q02892	Q02892 [282-310]	2	3339.78	Not Found	High	Not Found	n/a	High	n/a		0.01898			[282-310]
	FALSE	High	[K].YDPEDPNR.[R]			0.0432475	0.00380306	1	1	1	Q02892	Q02892 [388-395]	0	1005.43	Not Found	High	Not Found	n/a	High	Medium		0.03369	0.3641		[388-395]
	FALSE	High	[-].MQLSWK.[D]			0.0470953	0.00426235	1	1	3	Q02892	Q02892 [1-6]	0	792.407	High	High	High	High	High	High	0.02627	0.04629	0.03767	36	[1-6]
[truncated: 12,360 more rows]

## Sheet: Legend
Table S3: mass spectrometry analyses of Sen1-TAP and Sen1-3-TAP coimmunoprecipitates. The different Sen1 variants are expressed from the endogenous promoter in the chromosome. Ctrl denotes the control expressing untagged Sen1. Replicates 2 and 3 are indicated by R2 and R3, respectively.

## Sheet: Replicates 2 and 3
Checked	Protein FDR Confidence: Combined	Master	Accession	Description	Exp. q-value: Combined	Sum PEP Score	Coverage [%]	# Peptides	# PSMs	# Unique Peptides	# Protein Groups	# AAs	MW [kDa]	calc. pI	Score Mascot A5: Ctrl R2	Score Mascot C5: Sen1-3 R2	Score Mascot D5: Sen1 wt R2	Score Mascot E5: Ctrl R3	Score Mascot F5: Sen1-3 R3 Mascot	Score Mascot G5: Sen1 wt R3	Pfam IDs	Entrez Gene ID	Ensembl Gene ID	Gene Symbol	Found in Sample: [S1] F1: Sample	Found in Sample: [S3] F3: Sample	Found in Sample: [S4] F4: Sample	Found in Sample: [S5] F5: Sample	Found in Sample: [S6] F6: Sample	Found in Sample: [S7] F7: Sample
FALSE	High	Master Protein	Q00416	Helicase SEN1 OS=Saccharomyces cerevisiae (strain ATCC 204508 / S288c) GN=SEN1 PE=1 SV=2	0	1685.79	61	145	1026	145	1	2231	252.3	8.59	17	5955	5958	136	5203	6681	Pf00580, Pf12726, Pf13086, Pf13087, Pf13245, Pf13604	851150	YLR430W	SEN1	High	High	High	High	High	High
	Checked	Confidence	Annotated Sequence	Modifications	Modifications in Master Proteins	Qvality PEP	Qvality q-value	# Protein Groups	# Proteins	# PSMs	Master Protein Accessions	Positions in Master Proteins	# Missed Cleavages	Theo. MH+ [Da]	Found in Sample: [S1] F1: Sample	Found in Sample: [S3] F3: Sample	Found in Sample: [S4] F4: Sample	Found in Sample: [S5] F5: Sample	Found in Sample: [S6] F6: Sample	Found in Sample: [S7] F7: Sample	Confidence (by Search Engine): D5 Mascot	Confidence (by Search Engine): E5 Mascot	Confidence (by Search Engine): F5 Mascot	Confidence (by Search Engine): G5 Mascot	Percolator q-Value (by Search Engine): D5 Mascot	Percolator q-Value (by Search Engine): F5 Mascot	Percolator q-Value (by Search Engine): G5 Mascot	Percolator PEP (by Search Engine): A5 Mascot	Percolator PEP (by Search Engine): B5 Mascot	Percolator PEP (by Search Engine): C5 Mascot	Percolator PEP (by Search Engine): E5 Mascot	Percolator PEP (by Search Engine): F5 Mascot	Percolator PEP (by Search Engine): G5 Mascot	Ions Score (by Search Engine): A5 Mascot	Ions Score (by Search Engine): B5 Mascot	Ions Score (by Search Engine): C5 Mascot	Ions Score (by Search Engine): D5 Mascot	Ions Score (by Search Engine): E5 Mascot	Ions Score (by Search Engine): F5 Mascot	Ions Score (by Search Engine): G5 Mascot	Sequence in Protein	Positions in Protein	Peptide Group Modifications in Protein
	FALSE	High	[K].TMSYTNMEEIR.[V]			3.8503e-06	0	1	1	9	Q00416	Q00416 [1713-1723]	0	1374.6	Not Found	High	High	Not Found	High	High	High	n/a	High	High	0	0	0		2.633e-05	5.291e-06		2.651e-08	0.0001148		74	52	36		59	55	K.TMSYTNMEEIR.V	[1713-1723]
	FALSE	High	[K].LNTSQAEAIVNSVSK.[E]			4.75549e-10	0	1	1	11	Q00416	Q00416 [1335-1349]	0	1560.82	Not Found	High	High	Not Found	High	High	High	n/a	High	High	0	0	0		1.154e-09	7.829e-10		5.228e-14	1.849e-06		82	89	92		98	88	K.LNTSQAEAIVNSVSK.E	[1335-1349]
	FALSE	High	[K].LNTSQAEAIVNSVSKEGFSLIQGPPGTGK.[T]			9.70225e-11	0	1	1	8	Q00416	Q00416 [1335-1363]	1	2929.53	Not Found	High	High	Not Found	High	High	High	n/a	High	High	0	0	0		2.764e-13	1.577e-12		9.045e-13	2.71e-06		69	81	50		56	55	K.LNTSQAEAIVNSVSKEGFSLIQGPPGTGK.T	[1335-1363]
	FALSE	High	[R].LNVDMNPLYEIILQWDYTR.[N]			9.71827e-14	0	1	1	22	Q00416	Q00416 [1109-1127]	0	2396.2	Not Found	High	High	High	High	High	High	High	High	High	0	0	0		1.883e-12	7.251e-09	0.001622	4.41e-16	5.849e-09		116	95	95	28	120	88	R.LNVDMNPLYEIILQWDYTR.N	[1109-1127]
	FALSE	High	[R].LNVDMNPLYEIILQWDYTR.[N]	1xOxidation [M5]		1.08001e-11	0	1	1	4	Q00416	Q00416 [1109-1127]	0	2412.19	Not Found	High	Not Found	Not Found	High	High	n/a	n/a	High	High		0	0		2.431e-05	3.267e-10		4.41e-16	2.418e-06		37	86			77	70	R.LNVDMNPLYEIILQWDYTR.N	[1109-1127]
	FALSE	High	[K].TMSYTNMEEIRVAIELVDYLFR.[K]			5.18693e-05	0	1	1	8	Q00416	Q00416 [1713-1734]	1	2693.33	Not Found	High	High	Not Found	High	High	High	n/a	High	High	0.0004235	0	0		0.0001973	7.625e-06		1.127e-05	0.0003562		26	30	17		22	17	K.TMSYTNMEEIRVAIELVDYLFR.K	[1713-1734]
	FALSE	High	[K].TMSYTNMEEIRVAIELVDYLFRK.[F]			2.65756e-05	0	1	1	3	Q00416	Q00416 [1713-1735]	2	2821.43	Not Found	Not Found	High	Not Found	High	Not Found	High	n/a	High	n/a	0	0			5.358e-05			4.446e-07			25		26		41		K.TMSYTNMEEIRVAIELVDYLFRK.F	[1713-1735]
	FALSE	High	[K].IQDNPIVEHQTEVYFQLTGSVTDLLSWTLPFYHALSPSKR.[I]			1.34977e-10	0	1	1	7	Q00416	Q00416 [403-442]	1	4630.36	Not Found	High	High	Not Found	High	High	High	n/a	High	High	0	0.0001203	0		2.772e-05	9.872e-09		0.0001698	2.299e-10		20	43	29		25	57	K.IQDNPIVEHQTEVYFQLTGSVTDLLSWTLPFYHALSPSKR.I	[403-442]
	FALSE	High	[R].LLPVFNLFDKDVFIEYFQVPK.[N]			3.99103e-07	0	1	1	12	Q00416	Q00416 [303-323]	1	2571.39	Not Found	High	High	Not Found	High	High	High	n/a	High	High	0	0.0007137	0		9.197e-09	7.832e-08		0.0137	0.0001977		43	32	37		18	33	R.LLPVFNLFDKDVFIEYFQVPK.N	[303-323]
	FALSE	High	[K].TSIWVLGHQR.[S]			3.64467e-05	0	1	1	10	Q00416	Q00416 [1823-1832]	0	1196.65	Not Found	High	High	Not Found	High	High	High	n/a	High	High	0	0	0.0001325		3.139e-06	3.479e-05		9.453e-06	0.000493		52	58	54		54	36	K.TSIWVLGHQR.S	[1823-1832]
	FALSE	High	[R].LMEKFADILPGQLSK.[I]			0.00056728	0	1	1	4	Q00416	Q00416 [644-658]	1	1689.92	Not Found	High	High	Not Found	High	High	High	n/a	High	High	0.0008901	0.0001203	0			0.006731		0.0001074	0.0003231			17	7		22	37	R.LMEKFADILPGQLSK.I	[644-658]
	FALSE	High	[R].ILTASDYGEPNQNGQNGANR.[T]			1.43012e-12	0	1	1	9	Q00416	Q00416 [2125-2144]	0	2118.98	Not Found	High	High	Not Found	High	High	High	n/a	High	High	0	0	0		1.266e-07	2.646e-06		1.627e-10	3.31e-12		69	69	69		65	116	R.ILTASDYGEPNQNGQNGANR.T	[2125-2144]
	FALSE	High	[K].LTEQQASEILQK.[A]			8.97198e-07	0	1	1	14	Q00416	Q00416 [897-908]	0	1387.74	Not Found	High	High	Not Found	High	High	High	n/a	High	High	0	0	0		8.451e-08	6.688e-08		6.241e-06	1.013e-06		83	78	83		55	78	K.LTEQQASEILQK.A	[897-908]
	FALSE	High	[K].ITSFGTFQSSANAK.[L]			6.27599e-07	0	1	1	14	Q00416	Q00416 [992-1005]	0	1458.72	Not Found	High	High	Not Found	High	High	High	n/a	High	High	0	0	0		3.778e-05	1.038e-06		9.402e-05	6e-07		55	105	37		32	64	K.ITSFGTFQSSANAK.L	[992-1005]
	FALSE	High	[R].TISPPEISNNEDDDDEDDYTPSISDSSLMK.[S]			4.56533e-08	0	1	1	15	Q00416	Q00416 [2040-2069]	0	3329.4	Not Found	High	High	Not Found	High	High	High	n/a	High	High	0	0	0		5.591e-10	1.024e-07		4.823e-11	8.774e-06		56	51	40		53	38	R.TISPPEISNNEDDDDEDDYTPSISDSSLMK.S	[2040-2069]
	FALSE	High	[R].TISPPEISNNEDDDDEDDYTPSISDSSLMK.[S]	1xOxidation [M29]		0.000347503	0	1	1	2	Q00416	Q00416 [2040-2069]	0	3345.4	Not Found	Not Found	Not Found	Not Found	Not Found	High	n/a	n/a	n/a	High			0.0001325		5.963e-05				0.000559		30					14	R.TISPPEISNNEDDDDEDDYTPSISDSSLMK.S	[2040-2069]
	FALSE	High	[R].TISPPEISNNEDDDDEDDYTPSISDSSLMK.[S]	1xPhospho [T/S]	Q00416 1xPhospho [S/T]	1.9761e-06	0	1	1	9	Q00416	Q00416 [2040-2069]	0	3409.37	Not Found	High	High	Not Found	Not Found	High	High	n/a	n/a	High	0		0		9.453e-08	1.677e-07			4.417e-05		50	62	53			39	R.TISPPEISNNEDDDDEDDYTPSISDSSLMK.S	[2040-2069]	1xPhospho [S/T]
	FALSE	High	[K].TILGIIGYFLSTKNASSSNVIKVPLEK.[N]			1.46471e-08	0	1	1	3	Q00416	Q00416 [1366-1392]	2	2892.64	Not Found	Not Found	High	Not Found	High	High	High	n/a	High	High	0	0	0					9.547e-05	1.156e-07				34		13	28	K.TILGIIGYFLSTKNASSSNVIKVPLEK.N	[1366-1392]
	FALSE	High	[K].TILGIIGYFLSTK.[N]			1.05825e-07	0	1	1	37	Q00416	Q00416 [1366-1378]	0	1425.84	Not Found	High	High	High	High	High	High	High	High	High	0	0	0		1.146e-08	6.69e-06	0.0008483	2.591e-08	1.144e-07		68	63	68	33	68	73	K.TILGIIGYFLSTK.N	[1366-1378]
	FALSE	High	[R].VAIELVDYLFRK.[F]			4.45027e-07	0	1	1	9	Q00416	Q00416 [1724-1735]	1	1465.84	Not Found	High	High	Not Found	High	High	High	n/a	High	High	0	0	0		1.297e-06	2.951e-08		2.75e-06	2.049e-06		50	47	32		49	59	R.VAIELVDYLFRK.F	[1724-1735]
	FALSE	High	[R].VAIELVDYLFR.[K]			1.88748e-07	0	1	1	11	Q00416	Q00416 [1724-1734]	0	1337.75	Not Found	High	High	Not Found	High	High	High	n/a	High	High	0	0	0		6.061e-07	9.96e-06		3.238e-10	9.544e-06		65	67	62		74	67	R.VAIELVDYLFR.K	[1724-1734]
	FALSE	High	[K].IEPFTFHSILDIIFNRDSFPIK.[L]			0.00017203	0	1	1	4	Q00416	Q00416 [378-399]	1	2649.41	Not Found	High	High	Not Found	High	High	High	n/a	High	High	0.003655	0	0			0.01428		9.901e-05	0.0001104			0	2		14	23	K.IEPFTFHSILDIIFNRDSFPIK.L	[378-399]
	FALSE	High	[R].VASHNQNFSASIYDDPQVSQAK.[Q]			5.23064e-14	0	1	1	10	Q00416	Q00416 [2079-2100]	0	2406.13	Not Found	High	High	Not Found	High	High	High	n/a	High	High	0	0	0		4.965e-07	1.429e-12		1.798e-11	2.288e-09		23	86	110		51	95	R.VASHNQNFSASIYDDPQVSQAK.Q	[2079-2100]
	FALSE	High	[K].IGIISPYR.[E]			0.000173771	0	1	1	5	Q00416	Q00416 [1746-1753]	0	918.541	Not Found	High	High	Not Found	High	High	High	n/a	High	High	0	0	0.0001325		0.01279	0.0651		7.015e-06	0.0004794		54	35	54		48	54	K.IGIISPYR.E	[1746-1753]
	FALSE	High	[K].IGIISPYREQMQK.[M]			3.78334e-05	0	1	1	8	Q00416	Q00416 [1746-1758]	1	1562.84	Not Found	High	High	Not Found	High	High	High	n/a	High	High	0	0.0001203	0.0005207		3.004e-05	0.0006612		0.0001966	0.005672		28	12	37		26	21	K.IGIISPYREQMQK.M	[1746-1758]
	FALSE	High	[K].VDDSLVEMMAK.[Y]			1.21463e-06	0	1	1	6	Q00416	Q00416 [875-885]	0	1237.58	Not Found	High	High	Not Found	High	High	High	n/a	High	High	0	0	0		3.868e-08	4.624e-06		1.767e-05	4.891e-05		72	81	68		68	81	K.VDDSLVEMMAK.Y	[875-885]
	FALSE	High	[K].LDSESGNPESPMSTEDISK.[L]			1.5812e-11	0	1	1	8	Q00416	Q00416 [1496-1514]	0	2022.88	Not Found	High	High	Not Found	High	High	High	n/a	High	High	0	0.0001203	0		4.446e-06	1.901e-13		0.0002355	1.2e-09		25	125	21		17	77	K.LDSESGNPESPMSTEDISK.L	[1496-1514]
	FALSE	High	[K].LDSESGNPESPMSTEDISKLQLK.[I]			1.23758e-09	0	1	1	5	Q00416	Q00416 [1496-1518]	1	2505.2	Not Found	High	High	Not Found	High	High	High	n/a	High	High	0	0	0.0005207		0.004733	8.174e-09		2.115e-13	0.006489		11	59	16		71	1	K.LDSESGNPESPMSTEDISKLQLK.I	[1496-1518]
	FALSE	High	[K].LLGELLQVLAEVPK.[G]			1.174e-08	0	1	1	11	Q00416	Q00416 [61-74]	0	1521.93	Not Found	High	High	Not Found	High	High	High	n/a	High	High	0	0	0		8.898e-10	6.794e-10		2.532e-09	7.299e-08		72	83	77		63	77	K.LLGELLQVLAEVPK.G	[61-74]
	FALSE	High	[R].LLDVTNPLSIK.[T]			2.56814e-06	0	1	1	5	Q00416	Q00416 [220-230]	0	1212.72	Not Found	Not Found	High	Not Found	High	High	High	n/a	High	High	0	0	0		8.279e-05			1.466e-08	0.0002731		58		50		64	47	R.LLDVTNPLSIK.T	[220-230]
	FALSE	High	[R].LIISTSDLAHEK.[H]			5.21221e-06	0	1	1	3	Q00416	Q00416 [860-871]	0	1326.73	Not Found	Not Found	High	Not Found	Not Found	High	High	n/a	n/a	High	0		0						4.324e-06				46			49	R.LIISTSDLAHEK.H	[860-871]
	FALSE	High	[R].LIISTSDLAHEKHVK.[V]			1.91649e-06	0	1	1	2	Q00416	Q00416 [860-874]	1	1690.95	Not Found	Not Found	High	Not Found	Not Found	High	High	n/a	n/a	High	0.005609		0						1.702e-06				5			57	R.LIISTSDLAHEKHVK.V	[860-874]
	FALSE	High	[R].LKDGPGMDILNK.[R]			7.34964e-06	0	1	1	11	Q00416	Q00416 [1674-1685]	1	1300.69	Not Found	High	High	Not Found	High	High	High	n/a	High	High	0	0	0.0001325		0.001832	1.289e-05		6.805e-08	0.0004006		42	54	24		55	23	R.LKDGPGMDILNK.R	[1674-1685]
	FALSE	High	[R].LKDGPGMDILNKRPWHQLEPLAPYK.[F]			5.39261e-06	0	1	1	8	Q00416	Q00416 [1674-1698]	2	2916.56	Not Found	High	High	Not Found	High	High	High	n/a	High	High	0.005118	0.000226	0		0.0001405	5.422e-07		0.002326	3.256e-05		10	41	12		20	16	R.LKDGPGMDILNKRPWHQLEPLAPYK.F	[1674-1698]
	FALSE	High	[R].QTAAELAKQELEHMR.[K]			3.05471e-05	0	1	1	1	Q00416	Q00416 [1092-1106]	1	1754.89	Not Found	Not Found	High	Not Found	Not Found	Not Found	High	n/a	n/a	n/a	0												31				R.QTAAELAKQELEHMR.K	[1092-1106]
	FALSE	High	[K].RLNVDMNPLYEIILQWDYTR.[N]			3.90327e-14	0	1	1	13	Q00416	Q00416 [1108-1127]	1	2552.3	Not Found	High	High	High	High	High	High	High	High	High	0	0	0		4.708e-13	1.277e-11	4.119e-06	4.41e-16	9.509e-07		65	63	63	60	61	41	K.RLNVDMNPLYEIILQWDYTR.N	[1108-1127]
	FALSE	High	[K].RLNVDMNPLYEIILQWDYTR.[N]	1xOxidation [M6]		0.000185206	0	1	1	2	Q00416	Q00416 [1108-1127]	1	2568.29	Not Found	Not Found	High	Not Found	High	Not Found	High	n/a	High	Medium	0	0	0.01213					7.676e-06	0.2136				34		30	4	K.RLNVDMNPLYEIILQWDYTR.N	[1108-1127]
	FALSE	High	[K].SSVGFLKDFR.[R]			1.77956e-05	0	1	1	9	Q00416	Q00416 [1803-1812]	1	1155.62	Not Found	High	High	Not Found	High	High	High	n/a	High	High	0	0.0001203	0		0.0001314	0.002237		0.0008053	0.0003559		25	46	44		46	42	K.SSVGFLKDFR.R	[1803-1812]
	FALSE	High	[R].NYEIRTDPELER.[K]			0.000315731	0	1	1	8	Q00416	Q00416 [1469-1480]	1	1534.75	Not Found	High	Not Found	Not Found	High	High	Low	n/a	High	High	0.05956	0.0001203	0.0001325		0.0001027	0.002257		0.000912	0.0005381		26	21	7		12	30	R.NYEIRTDPELER.K	[1469-1480]
	FALSE	High	[K].SSIFGGMSVPSAVVPK.[T]	1xOxidation [M7]		5.28363e-06	0	1	1	7	Q00416	Q00416 [1962-1977]	0	1578.82	Not Found	High	High	Not Found	High	High	High	n/a	High	High	0	0	0		0.0006996	0.0001945		4.201e-08	0.000355		40	40	40		51	33	K.SSIFGGMSVPSAVVPK.T	[1962-1977]
	FALSE	High	[K].SSIFGGMSVPSAVVPK.[T]			2.68431e-06	0	1	1	9	Q00416	Q00416 [1962-1977]	0	1562.82	Not Found	High	High	Not Found	High	High	High	n/a	High	High	0	0	0		0.002928	0.0006188		1.566e-08	6.73e-06		13	32	44		50	46	K.SSIFGGMSVPSAVVPK.T	[1962-1977]
	FALSE	High	[K].SIDFNTIDGFQGQEK.[E]			6.68391e-08	0	1	1	10	Q00416	Q00416 [1774-1788]	0	1698.8	Not Found	High	High	Not Found	High	High	High	n/a	High	High	0	0	0		7.629e-09	6.823e-08		5.223e-08	2.511e-07		59	79	83		83	83	K.SIDFNTIDGFQGQEK.E	[1774-1788]
	FALSE	High	[K].SIDFNTIDGFQGQEKEIILISCVR.[A]			2.12363e-05	0	1	1	1	Q00416	Q00416 [1774-1797]	1	2725.39	Not Found	Not Found	Not Found	Not Found	Not Found	Not Found	n/a	n/a	n/a	n/a					1.56e-06						29						K.SIDFNTIDGFQGQEKEIILISCVR.A	[1774-1797]
	FALSE	High	[K].SGVYDKQGHQFKPQLVR.[V]			3.03969e-07	0	1	1	7	Q00416	Q00416 [1425-1441]	1	1987.05	Not Found	High	High	Not Found	High	High	High	n/a	High	High	0	0.0001203	0			5.077e-08		0.0003644	1.351e-06			35	30		17	34	K.SGVYDKQGHQFKPQLVR.V	[1425-1441]
	FALSE	High	[R].SLVDSFREFSDILHDQTK.[N]			0.000173189	0	1	1	1	Q00416	Q00416 [812-829]	1	2137.06	Not Found	Not Found	Not Found	Not Found	Not Found	High	n/a	n/a	n/a	High			0						0.0001111							19	R.SLVDSFREFSDILHDQTK.N	[812-829]
	FALSE	High	[K].RPWHQLEPLAPYK.[F]			8.19802e-10	0	1	1	12	Q00416	Q00416 [1686-1698]	0	1634.88	Not Found	High	High	Not Found	High	High	High	n/a	High	High	0	0	0		2.079e-09	1.905e-11		1.882e-12	6.558e-08		51	38	38		41	47	K.RPWHQLEPLAPYK.F	[1686-1698]
	FALSE	High	[K].RPWHQLEPLAPYKFFDIISGR.[Q]			1.2652e-12	0	1	1	13	Q00416	Q00416 [1686-1706]	1	2570.37	Not Found	High	High	Not Found	High	High	High	n/a	High	High	0	0	0		5.041e-13	9.68e-14		4.41e-16	6.351e-09		46	52	52		52	51	K.RPWHQLEPLAPYKFFDIISGR.Q	[1686-1706]
	FALSE	High	[K].RPWHQLEPLAPYKFFDIISGRQEQNAK.[T]			4.71528e-09	0	1	1	5	Q00416	Q00416 [1686-1712]	2	3268.7	Not Found	Not Found	High	Not Found	Not Found	High	High	n/a	n/a	High	0		0.0005207		0.08098				0.004547		4		23			11	K.RPWHQLEPLAPYKFFDIISGRQEQNAK.T	[1686-1712]
	FALSE	High	[R].SFHDGPLLAK.[Q]			0.000181517	0	1	1	1	Q00416	Q00416 [596-605]	0	1084.58	Not Found	Not Found	Not Found	Not Found	High	Not Found	n/a	n/a	High	n/a		0						7.471e-06							44		R.SFHDGPLLAK.Q	[596-605]
	FALSE	High	[R].SDVVNVAIKDLTLEELVDK.[R]			8.38097e-13	0	1	1	5	Q00416	Q00416 [1445-1463]	1	2100.14	Not Found	High	High	Not Found	High	High	High	n/a	High	High	0	0	0		3.802e-12	3.864e-11		4.41e-16	2.017e-12		96	84	87		77	94	R.SDVVNVAIKDLTLEELVDK.R	[1445-1463]
	FALSE	High	[R].SDVVNVAIKDLTLEELVDKR.[I]			5.35676e-14	0	1	1	16	Q00416	Q00416 [1445-1464]	2	2256.24	Not Found	High	High	Not Found	High	High	High	n/a	High	High	0	0	0		4.442e-16	1.157e-09		6.688e-11	1.528e-10		98	75	90		73	81	R.SDVVNVAIKDLTLEELVDKR.I	[1445-1464]
	FALSE	High	[K].MLQHFAIQR.[H]			1.27958e-05	0	1	1	10	Q00416	Q00416 [131-139]	0	1143.61	Not Found	High	High	Not Found	High	High	High	n/a	High	High	0	0.0001203	0		0.0001902	1.486e-06		0.0003478	0.0002338		44	56	56		46	48	K.MLQHFAIQR.H	[131-139]
	FALSE	High	[R].TAVSDFYDVYASVAK.[Q]			3.28714e-09	0	1	1	13	Q00416	Q00416 [1189-1203]	0	1635.79	Not Found	High	High	Not Found	High	High	High	n/a	High	High	0	0	0		1.025e-08	2.817e-06		8.78e-13	1.691e-07		80	46	64		80	71	R.TAVSDFYDVYASVAK.Q	[1189-1203]
	FALSE	High	[K].LWRDLIEDAKDR.[S]			3.48303e-07	0	1	1	5	Q00416	Q00416 [1839-1850]	2	1529.81	Not Found	High	High	Not Found	High	High	High	n/a	High	High	0	0	0			5.783e-05		4.208e-05	0.0001419			43	46		31	30	K.LWRDLIEDAKDR.S	[1839-1850]
[truncated: 21,382 more rows]
