# Supplementary material for: An integrated model for termination of RNA polymerase III transcription
Source: Sci Adv. 2022 Jul 13;8(28):eabm9875. doi: 10.1126/sciadv.abm9875 (PMC9278858; doi:10.1126/sciadv.abm9875)
Supplement: Supplementary file 2 — Tables S1 to S5, S7 to S9 [file sciadv.abm9875_tables_s1_to_s5_s7_to_s9.zip › sciadv.abm9875_table_s4.xlsx]

## Sheet: Table
												Normalized abundance															Raw abundance
												Ctrl R1 RNase -	Ctrl R2 RNase -	Ctrl R3 RNase -	WT R1 RNase +	WT R2 RNase +	WT R3 RNase +	WT R1 RNase -	WT R2 RNase -	WT R3 RNase -	Sen1-3 R1 RNase +	Sen1-3 R2 RNase +	Sen1-3 R3 RNase +	Sen1-3 R1 RNase -	Sen1-3 R2 RNase -	Sen1-3 R3 RNase -	Ctrl R1 RNase -	Ctrl R2 RNase -	Ctrl R3 RNase -	WT R1 RNase +	WT R2 RNase +	WT R3 RNase +	WT R1 RNase -	WT R2 RNase -	WT R3 RNase -	Sen1-3 R1 RNase +	Sen1-3 R2 RNase +	Sen1-3 R3 RNase +	Sen1-3 R1 RNase -	Sen1-3 R2 RNase -	Sen1-3 R3 RNase -
Accession	Peptide count	Unique peptides	Confidence score	Anova (p)	q Value	Max fold change	Power	Highest mean condition	Lowest mean condition	Mass	Description	1921006_Q1	1921006_Q6	1921006_Q11	1921006_Q2	1921006_Q7	1921006_Q12	1921006_Q3	1921006_Q8	1921006_Q13	1921006_Q4	1921006_Q9	1921006_Q14	1921006_Q5	1921006_Q10	1921006_Q15	1921006_Q1	1921006_Q6	1921006_Q11	1921006_Q2	1921006_Q7	1921006_Q12	1921006_Q3	1921006_Q8	1921006_Q13	1921006_Q4	1921006_Q9	1921006_Q14	1921006_Q5	1921006_Q10	1921006_Q15
Q12019	1	1	12.7	0.523814	0.000917269	1.33707	0.187163	Sen1-3 RNase -	Ctrl	558.959	Midasin OS=Saccharomyces cerevisiae (strain ATCC 204508 / S288c) GN=MDN1 PE=1 SV=1	9365.55	11315.1	9299.39	12465.9	12274.3	12258.8	13004.9	12325.7	10767	10620.5	15706.7	12986.1	9644.37	19395.3	11045.8	8727.33	13515.9	11728.6	13686.4	15990.5	16298.2	11585.6	12616.7	14125	11661.5	18035.7	17246.9	8685.24	14158.6	11045.8
P38811	1	0	0.68					---	---	432.905	Transcription-associated protein 1 OS=Saccharomyces cerevisiae (strain ATCC 204508 / S288c) GN=TRA1 PE=1 SV=1																0	0	0	0	0	0	0	0	0	0	0	0	0	0	0
Q00402	1	1	11.88	0.110571	0.000208505	1.32564	0.495585	Sen1-3 RNase +	Sen1-3 RNase -	312.838	Nuclear migration protein NUM1 OS=Saccharomyces cerevisiae (strain ATCC 204508 / S288c) GN=NUM1 PE=1 SV=2	23315	18738.6	20008.5	18738.7	17712.2	21226.1	23504.4	17548.8	17826.3	24377.6	20392.1	18509.9	16496	14558.1	16681.1	21726.2	22383.5	25235.1	20573.4	23074.9	28220.1	20939.1	17963.1	23386	26767	23415.9	24583.1	14855.5	10627.4	16681.1
P33892	2	2	15.63	3.16597e-05	1.51005e-07	2.01727	1	Sen1-3 RNase +	Sen1-3 RNase -	296.513	eIF-2-alpha kinase activator GCN1 OS=Saccharomyces cerevisiae (strain ATCC 204508 / S288c) GN=GCN1 PE=1 SV=1	20336.5	20316.5	21480.2	19690.8	18061.8	17431.2	18024	15366.5	14957.7	23729.2	23779.3	23059.6	9810.57	11429.3	13742	18950.6	24268.2	27091.2	21618.6	23530.3	23174.8	16056.9	15729.3	19622.7	26055.1	27305.4	30625.5	8834.92	8343.43	13742
P35194	15	15	347.71	9.47565e-05	3.88343e-07	1.56741	0.999978	Sen1-3 RNase +	Sen1-3 RNase -	287.379	U3 small nucleolar RNA-associated protein 20 OS=Saccharomyces cerevisiae (strain ATCC 204508 / S288c) GN=UTP20 PE=1 SV=3	29456	27313.5	28023.5	28889.4	28942.5	29301.5	44112.4	34296.9	38869.8	42712.8	46580.4	41903	24431.4	30022.3	29248.7	27448.7	32626.3	35343.8	31717.8	37705.4	38956.5	39298	35106.6	50992.6	46899.4	53487.6	55651.5	22001.7	21916.3	29248.7
P32600	1	1	21.14	0.0171357	3.76192e-05	2.46313	0.82656	WT RNase -	Ctrl	281.39	Serine/threonine-protein kinase TOR2 OS=Saccharomyces cerevisiae (strain ATCC 204508 / S288c) GN=TOR2 PE=1 SV=3	7890.12	9267.06	8994.71	10769.3	11298.8	21034.7	16783.3	22155.7	25476.5	9236.09	12540.4	14194.3	14674.2	17022.2	10384.9	7352.44	11069.6	11344.3	11823.7	14719.7	27965.7	14951.6	22678.8	33422.2	10141.4	14400	18851.5	13214.9	12426.2	10384.9
P35169	1	1	13.96	0.011181	2.52617e-05	1.34187	0.877772	Ctrl	Sen1-3 RNase +	280.962	Serine/threonine-protein kinase TOR1 OS=Saccharomyces cerevisiae (strain ATCC 204508 / S288c) GN=TOR1 PE=1 SV=3	17107.3	18854.2	21736.4	15830.9	16221.2	19443.5	18133.7	19770.1	19070	13242.1	15496.5	14259.5	14411.3	16803.6	13609.5	15941.5	22521.5	27414.4	17380.9	21132.5	25850.2	16154.6	20236.9	25017.5	14540.1	17794.5	18938.1	12978.1	12266.6	13609.5
P38111	4	4	70.61	8.40051e-09	2.17126e-10	8.76738	1	Ctrl	WT RNase +	273.169	Serine/threonine-protein kinase MEC1 OS=Saccharomyces cerevisiae (strain ATCC 204508 / S288c) GN=MEC1 PE=1 SV=1	35747.1	40583.8	33875.7	3635.62	4537.61	4396.83	21337.8	22031.7	22427.8	3564.16	4817.28	6275.39	33119.9	39528.5	31305.5	33311.1	48477.7	42724.7	3991.58	5911.46	5845.6	19009	22551.8	29422.6	3913.51	5531.62	8334.36	29826.1	28855.8	31305.5
P40468	4	4	134.82	0.00195448	5.24761e-06	1.52351	0.983275	WT RNase -	Sen1-3 RNase +	269.687	Cell morphogenesis protein PAG1 OS=Saccharomyces cerevisiae (strain ATCC 204508 / S288c) GN=TAO3 PE=1 SV=1	26620.5	25755.4	29940.7	26203	23794.5	31644.8	35318	35575.2	37733.2	22685.5	24974.7	23639.8	22884.3	27380.9	26727.5	24806.5	30765	37761.8	28768.4	30998.7	42071.8	31463.5	36415.1	49501.4	24909.2	28678.1	31396.1	20608.4	19988	26727.5
P21951	1	1	22.48	1.32822e-10	1.43043e-11	5.23323	1	WT RNase -	Sen1-3 RNase +	255.508	DNA polymerase epsilon catalytic subunit A OS=Saccharomyces cerevisiae (strain ATCC 204508 / S288c) GN=POL2 PE=1 SV=1	12052.3	12152.9	12096.1	4710.69	5395.11	5590.27	25563.2	24580.7	26316.6	4463.12	4979.03	5168.42	17400.6	20846.6	17833.5	11231	14516.8	15255.8	5171.9	7028.58	7432.27	22773.2	25161	34524.3	4900.59	5717.36	6864.18	15670.1	15218.1	17833.5
Q00416	13	13	372.26	5.93593e-10	4.10048e-11	8.05429	1	WT RNase -	Ctrl	252.339	Helicase SEN1 OS=Saccharomyces cerevisiae (strain ATCC 204508 / S288c) GN=SEN1 PE=1 SV=2	13510.7	15624.5	15210.6	64475.1	54628.7	70984.1	107746	124319	125109	17387.1	18802.5	16957.9	18815.8	24163	22053.4	12590	18663.7	19183.9	70787.8	71168.5	94373.5	95986.5	127254	164128	19091.4	21590.6	22521.9	16944.6	17639	22053.4
Q00955	33	32	909.26	1.97533e-05	1.02385e-07	1.58992	1	Ctrl	WT RNase +	250.197	Acetyl-CoA carboxylase OS=Saccharomyces cerevisiae (strain ATCC 204508 / S288c) GN=ACC1 PE=1 SV=2	132742	123991	125577	84109.3	75953.1	80396.1	102454	100517	90733.3	83729.7	92162.8	98821.6	110451	109262	119228	123696	148108	158380	92344.2	98949.3	106887	91272.6	102890	119031	91936.8	105829	131245	99466.7	79761.6	119228
P43583	1	1	3.74	0.000897668	2.66483e-06	2.8696	0.995203	WT RNase -	Sen1-3 RNase +	245.84	Proteasome activator BLM10 OS=Saccharomyces cerevisiae (strain ATCC 204508 / S288c) GN=BLM10 PE=1 SV=2	30869.8	30553.3	27996.7	27967.3	25464.5	31419.1	53997.7	75040.2	83582.1	16823.1	28504.1	28766.8	48836.6	40891.8	29359.6	28766.1	36496.2	35310	30705.5	33174.4	41771.8	48104.5	76811.9	109650	18472.1	32730.9	38205.3	43979.8	29851	29359.6
P39960	8	8	214.18	0.00139366	3.9154e-06	2.43425	0.989968	WT RNase -	WT RNase +	245.278	GTPase-activating protein BEM2/IPL2 OS=Saccharomyces cerevisiae (strain ATCC 204508 / S288c) GN=BEM2 PE=1 SV=1	29141.1	32473.2	26322.4	20849	20385.8	23534.6	43864.8	52309.3	61491	16635.5	28697.9	30617.4	44260.9	42755.1	32402.5	27155.3	38789.5	33198.4	22890.3	26558	31289.2	39077.4	53544.3	80668.9	18266.1	32953.4	40663	39859.2	31211.3	32402.5
P07259	49	47	2058.84	0.000686419	2.10542e-06	1.44558	0.997072	Ctrl	Sen1-3 RNase +	244.887	Protein URA2 OS=Saccharomyces cerevisiae (strain ATCC 204508 / S288c) GN=URA2 PE=1 SV=5	360643	391461	407733	278915	303838	287855	358720	304968	335379	266934	271637	263763	240731	299220	295937	336066	467604	514241	306223	395831	382703	319570	312168	439977	293098	311918	350305	216790	218431	295937
P25655	4	4	121.61	0.0318415	6.62284e-05	1.26295	0.733127	Ctrl	Sen1-3 RNase +	240.128	General negative regulator of transcription subunit 1 OS=Saccharomyces cerevisiae (strain ATCC 204508 / S288c) GN=CDC39 PE=1 SV=3	45178.2	40917.8	44953.1	38099	42913.7	36521.3	39042.3	34372.2	36098.6	31301.7	38775	33687.1	37278.3	40742	37685.3	42099.5	48876.7	56695.7	41829.2	55906.6	48555.2	34781.3	35183.7	47357.1	34369.8	44524.8	44739.9	33571	29741.7	37685.3
Q12680	17	16	440.09	0.00220272	5.84129e-06	1.39629	0.98018	Ctrl	Sen1-3 RNase +	237.952	Glutamate synthase [NADH] OS=Saccharomyces cerevisiae (strain ATCC 204508 / S288c) GN=GLT1 PE=1 SV=2	64773.9	67514.3	66374.4	53033.9	49534.4	50928.2	54011.6	54479.5	49335	43621.5	47744.5	50912.7	42288.9	48540.7	55510.6	60359.8	80646.5	83712.7	58226.3	64531.9	67709.2	48116.8	55765.8	64721.7	47897.2	54824.3	67617.3	38083.2	35434.7	55510.6
P07149	28	28	931.86	0.00884331	2.0499e-05	1.4905	0.901179	Ctrl	Sen1-3 RNase -	228.547	Fatty acid synthase subunit beta OS=Saccharomyces cerevisiae (strain ATCC 204508 / S288c) GN=FAS1 PE=1 SV=2	208739	216236	201036	191615	161947	169810	196878	155423	159311	139297	170737	168407	142775	154218	123007	194515	258296	253551	210376	210979	225763	175391	159093	208997	152951	196055	223661	128576	112579	123007
P53327	4	4	106.08	9.15095e-06	5.31113e-08	2.24592	1	WT RNase -	WT RNase +	224.707	Antiviral helicase SLH1 OS=Saccharomyces cerevisiae (strain ATCC 204508 / S288c) GN=SLH1 PE=1 SV=2	19514.2	22555.4	17639.9	15844.4	16969.4	18580.5	34897.2	39060.6	41469.9	25541.6	27014.1	25879.5	27169.9	35494.5	32816.8	18184.4	26942.7	22247.8	17395.7	22107.2	24702.8	31088.5	39982.8	54403.6	28045.2	31019.9	34370.6	24467.9	25911	32816.8
Q06409	1	1	31.4	0.00348175	8.75409e-06	2.71165	0.963861	WT RNase -	WT RNase +	221.422	DOCK-like protein YLR422W OS=Saccharomyces cerevisiae (strain ATCC 204508 / S288c) GN=YLR422W PE=1 SV=1	19494.5	10307.4	11724.1	11700	10979.3	14855.3	27444.6	37360.3	36975.8	8127.53	14416.3	15599.9	20792.9	31854.7	18391.8	18166	12312.3	14786.7	12845.6	14303.5	19750.1	24449.3	38242.4	48507.9	8924.18	16554	20718.3	18725	23254	18391.8
P40989	12	12	518.4	6.34311e-07	5.64918e-09	2.31276	1	Ctrl	Sen1-3 RNase +	216.85	1,3-beta-glucan synthase component GSC2 OS=Saccharomyces cerevisiae (strain ATCC 204508 / S288c) GN=GSC2 PE=1 SV=2	388472	359743	392025	181517	166995	156009	248355	241088	241822	163544	162274	167204	208050	254779	192329	361999	429716	494430	199289	217556	207414	221249	246780	317242	179574	186337	222064	187359	185989	192329
P38631	13	13	624.8	1.31339e-07	1.66406e-09	2.23843	1	Ctrl	Sen1-3 RNase +	214.712	1,3-beta-glucan synthase component FKS1 OS=Saccharomyces cerevisiae (strain ATCC 204508 / S288c) GN=FKS1 PE=1 SV=2	435619	394474	418280	187050	176657	195085	289035	269267	311596	195278	178711	183711	252036	281376	234601	405933	471203	527543	205364	230143	259366	257490	275624	408777	214419	205212	243987	226971	205405	234601
P37297	4	4	121.11	0.000380378	1.24555e-06	1.62748	0.999131	Sen1-3 RNase +	Ctrl	214.471	Phosphatidylinositol 4-kinase STT4 OS=Saccharomyces cerevisiae (strain ATCC 204508 / S288c) GN=STT4 PE=1 SV=1	39405.7	33640.8	33107.7	45643.3	48633.7	45862.1	50385.4	59683.7	47423.2	50515.5	64257.1	57990.7	40133.8	41272.6	38579	36720.3	40184.3	41756.1	50112.1	63358.5	60973.8	44886.4	61092.8	62213.5	55467	73785.5	77017.6	36142.5	30129	38579
P0CX14	2	2	27.32	0.000227164	8.16991e-07	4.12846	0.999743	WT RNase +	Ctrl	210.981	Y' element ATP-dependent helicase protein 1 copy 3 OS=Saccharomyces cerevisiae (strain ATCC 204508 / S288c) GN=YRF1-3 PE=2 SV=1	4521.1	7957.8	5288.08	27896.4	23157.1	22296.8	18491.7	8995.23	15420.3	22394.3	16356.2	25614.3	9768.06	9690.27	12149.1	4213.01	9505.67	6669.44	30627.7	30168.3	29643.6	16473.5	9207.6	20229.6	24589.4	18781.6	34018.5	8796.63	7073.91	12149.1
P32333	2	2	14.93	0.000168575	6.39499e-07	4.87028	0.999882	WT RNase -	Sen1-3 RNase +	209.844	TATA-binding protein-associated factor MOT1 OS=Saccharomyces cerevisiae (strain ATCC 204508 / S288c) GN=MOT1 PE=1 SV=1	14927.7	9605.5	7925.47	7234.82	5230.04	10410.9	14441.3	10112.2	16083.8	3323.11	2562.7	2458.12	9296.35	11661	9249.49	13910.4	11473.9	9995.76	7943.16	6813.53	13841.2	12865.2	10350.9	21100	3648.84	2942.71	3264.63	8371.83	8512.54	9249.49
Q04952	1	1	17.28	3.4614e-07	3.51961e-09	5.18555	1	Ctrl	Sen1-3 RNase +	207.349	1,3-beta-glucan synthase component FKS3 OS=Saccharomyces cerevisiae (strain ATCC 204508 / S288c) GN=FKS3 PE=1 SV=1	44230.3	32781.1	37890	8552.75	9549.98	7464.65	27857.8	19708.9	18837.2	7680.46	6549.7	7927.82	21716.4	18393.5	17839.4	41216.2	39157.4	47787.6	9390.13	12441.4	9924.26	24817.4	20174.2	24712.2	8433.29	7520.93	10529	19556.7	13427.3	17839.4
P19097	23	23	791.77	0.00059858	1.85954e-06	1.54276	0.997755	Ctrl	Sen1-3 RNase -	206.818	Fatty acid synthase subunit alpha OS=Saccharomyces cerevisiae (strain ATCC 204508 / S288c) GN=FAS2 PE=1 SV=2	154590	147109	142028	128141	111509	101786	116943	95176.5	99209.8	108801	121554	115230	93768.1	99712.6	94138.3	144056	175723	179129	140687	145270	135324	104180	97423.6	130151	119466	139578	153037	84442.9	72790.3	94138.3
P34241	11	11	384.74	1.52019e-05	8.20863e-08	2.12027	1	WT RNase -	WT RNase +	203.159	Nucleolar pre-ribosomal-associated protein 1 OS=Saccharomyces cerevisiae (strain ATCC 204508 / S288c) GN=URB1 PE=1 SV=2	56650.5	58059	50218	44023.9	48999.3	55416.2	99965.5	101614	113153	47059.5	52880.1	51107	59007.2	78961.8	65517.8	52790	69352	63335.9	48334.1	63834.7	73675.9	89055.4	104013	148443	51672.2	60721.5	67875.3	53139	57642.2	65517.8
O13535	11	11	451.36	2.59069e-07	2.75938e-09	4.959	1	Sen1-3 RNase +	Ctrl	202.691	Transposon Ty1-H Gag-Pol polyprotein OS=Saccharomyces cerevisiae (strain ATCC 204508 / S288c) GN=TY1B-H PE=3 SV=1	972748	846895	1.04622e+06	4.5497e+06	4.27364e+06	3.63382e+06	2.85938e+06	2.93691e+06	2.72496e+06	5.90136e+06	4.50539e+06	3.80506e+06	3.23738e+06	3.97771e+06	3.61382e+06	906459	1.01162e+06	1.31951e+06	4.99515e+06	5.56757e+06	4.83117e+06	2.54731e+06	3.00625e+06	3.57482e+06	6.4798e+06	5.17347e+06	5.0535e+06	2.91542e+06	2.90373e+06	3.61382e+06
P25384	3	3	122.21	3.6822e-07	3.67936e-09	3.89805	1	WT RNase +	Ctrl	201.971	Transposon Ty2-C Gag-Pol polyprotein OS=Saccharomyces cerevisiae (strain ATCC 204508 / S288c) GN=TY2B-C PE=3 SV=2	13921.8	13656.6	13394.6	53873.8	48421	57420.2	40516.7	34721.4	40344.2	51836	45756.5	38091.7	26434.5	35289.1	33681.6	12973	16313	16893.6	59148.5	63081.4	76340.2	36094.7	35541.1	52926.7	56916.9	52541.6	50589.7	23805.6	25761	33681.6
Q03494	16	16	499.09	1.68163e-05	8.95563e-08	2.70965	1	Sen1-3 RNase +	Ctrl	201.97	Transposon Ty2-DR2 Gag-Pol polyprotein OS=Saccharomyces cerevisiae (strain ATCC 204508 / S288c) GN=TY2B-DR2 PE=3 SV=2	88690.5	73398.4	89165	208311	169498	209021	183074	149856	159473	258646	202253	219911	149011	195108	192268	82646.5	87675.1	112457	228706	220816	277894	163094	153394	209209	283998	232245	292064	134192	142429	192268
P42945	17	17	615.13	6.79152e-07	5.97704e-09	2.87784	1	WT RNase -	WT RNase +	199.956	U3 small nucleolar RNA-associated protein 10 OS=Saccharomyces cerevisiae (strain ATCC 204508 / S288c) GN=UTP10 PE=1 SV=1	122966	117250	98941.3	62192	64062.4	72234.7	188947	198516	183757	73353.5	77302.2	70352.3	111635	151859	140188	114586	140056	124787	68281.1	83458.5	96036.2	168326	203203	241068	80543.6	88765.1	93435	100533	110857	140188
Q12490	2	1	16.13	8.77424e-07	7.29997e-09	4.32363	1	Sen1-3 RNase +	Ctrl	198.845	Transposon Ty1-BL Gag-Pol polyprotein OS=Saccharomyces cerevisiae (strain ATCC 204508 / S288c) GN=TY1B-BL PE=1 SV=1	52440.8	46029.5	55882	209085	207044	170285	100889	101360	82418.1	284284	181959	201120	126044	135650	128218	48867.2	54982.7	70479.5	229556	269731	226394	89878.2	103753	108123	312149	208940	267108	113509	99024.4	128218
Q12193	1	1	1.77	2.74618e-05	1.34772e-07	39.8826	1	Sen1-3 RNase +	Ctrl	198.746	Transposon Ty1-BR Gag-Pol polyprotein OS=Saccharomyces cerevisiae (strain ATCC 204508 / S288c) GN=TY1B-BR PE=3 SV=1	507.246	1095.95	2114.87	26688.3	30542.8	46831.1	3227.33	6896.77	9768.82	63334.3	50720	34231.6	8414.6	18298.7	25664.2	472.679	1309.12	2667.31	29301.3	39790.2	62262.1	2875.11	7059.6	12815.5	69542.2	58241.1	45463	7577.77	13358	25664.2
Q04670	18	18	608.53	1.4142e-08	3.15715e-10	21.7064	1	WT RNase +	Ctrl	198.432	Transposon Ty1-MR2 Gag-Pol polyprotein OS=Saccharomyces cerevisiae (strain ATCC 204508 / S288c) GN=TY1B-MR2 PE=3 SV=2	68655.7	54998.8	57264.6	1.10461e+06	1.22736e+06	1.59513e+06	720168	1.12412e+06	1.26539e+06	1.18378e+06	931965	1.25723e+06	1.32563e+06	984146	938116	63977.1	65696.6	72223.2	1.21276e+06	1.59897e+06	2.12072e+06	641570	1.15066e+06	1.66004e+06	1.29981e+06	1.07016e+06	1.66974e+06	1.1938e+06	718428	938116
P0C2I5	3	3	121.84	3.2333e-09	1.09961e-10	18.9399	1	Sen1-3 RNase +	Ctrl	198.422	Transposon Ty1-LR2 Gag-Pol polyprotein OS=Saccharomyces cerevisiae (strain ATCC 204508 / S288c) GN=TY1B-LR2 PE=3 SV=1	29266.9	21477.1	28487.4	330395	353678	473239	224217	272245	291881	603603	491671	405365	406962	411771	448226	27272.5	25654.6	35928.9	362743	460761	629172	199746	278673	382913	662767	564579	538366	366490	300593	448226
Q92393	2	2	79.2	2.48482e-08	4.76914e-10	7.99683	1	WT RNase +	Ctrl	198.413	Transposon Ty1-OR Gag-Pol polyprotein OS=Saccharomyces cerevisiae (strain ATCC 204508 / S288c) GN=TY1B-OR PE=3 SV=1	10720.5	11803.2	16088.8	116789	101214	90774.3	85767.8	83728.8	83080.7	115769	85846.8	87402	81072	102707	95359.9	9989.91	14099	20291.6	128224	131859	120685	76407.2	85705.6	108992	127117	98576.7	116079	73009.4	74976.1	95359.9
P0C2J1	1	1	33.93	3.59325e-08	6.39041e-10	7.05233	1	WT RNase +	Ctrl	198.251	Transposon Ty1-PR3 Gag-Pol polyprotein OS=Saccharomyces cerevisiae (strain ATCC 204508 / S288c) GN=TY1B-PR3 PE=1 SV=1	29644	31472.3	33585.6	230934	206386	230549	94555.4	139422	131572	215347	180999	208026	118916	163511	140823	27623.9	37594	42358.9	253544	268874	306515	84235.7	142714	172607	236455	207838	276280	107090	119363	140823
Q99337	42	42	2461.6	3.87483e-09	1.21151e-10	6.32828	1	Sen1-3 RNase +	Ctrl	198.075	Transposon Ty1-NL2 Gag-Pol polyprotein OS=Saccharomyces cerevisiae (strain ATCC 204508 / S288c) GN=TY1B-NL2 PE=3 SV=1	949670	846183	1.05942e+06	6.35081e+06	5.46594e+06	5.18672e+06	3.06826e+06	3.06964e+06	2.59621e+06	6.84542e+06	5.3398e+06	5.88372e+06	3.81385e+06	3.61992e+06	3.69719e+06	884954	1.01077e+06	1.33616e+06	6.9726e+06	7.12085e+06	6.89576e+06	2.7334e+06	3.14212e+06	3.40592e+06	7.5164e+06	6.13161e+06	7.81418e+06	3.43456e+06	2.64255e+06	3.69719e+06
P53886	1	1	48.92	5.44539e-09	1.52984e-10	6.50163	1	Ctrl	Sen1-3 RNase +	196.038	Anaphase-promoting complex subunit 1 OS=Saccharomyces cerevisiae (strain ATCC 204508 / S288c) GN=APC1 PE=1 SV=2	21434.8	16778.5	19476.8	3461.88	3200.24	3785.09	9613.79	9653.36	9498.86	3431.83	2433.35	3008	7781.98	8867.35	8395.33	19974.1	20042.1	24564.5	3800.83	4169.17	5032.29	8564.55	9881.27	12461.4	3768.21	2794.18	3994.93	7008.06	6473.18	8395.33
Q03921	5	5	153.06	0.0359691	7.38627e-05	1.34629	0.712337	Sen1-3 RNase +	WT RNase +	194.565	Protein dopey OS=Saccharomyces cerevisiae (strain ATCC 204508 / S288c) GN=DOP1 PE=1 SV=1	50112.7	44769	44233.9	40280.1	34360.6	35283.7	47001.3	35028	40062.5	45921.6	52068	50000.2	39301.2	49749.8	48687.9	46697.7	53477	55788.7	44223.8	44763.9	46909.8	41871.6	35855	52557.3	50422.8	59788.9	66405.4	35392.7	36317.4	48687.9
P22082	1	1	2.88	0.00437302	1.0717e-05	2.51084	0.952589	WT RNase +	Ctrl	193.931	Transcription regulatory protein SNF2 OS=Saccharomyces cerevisiae (strain ATCC 204508 / S288c) GN=SNF2 PE=1 SV=1	2631.48	2428.48	2664.01	5391.03	5975.74	8026.89	4652.72	6648.97	5665.28	5578.58	5085.64	2774.44	3826.27	4894.36	4605.31	2452.16	2900.85	3359.9	5918.85	7785	10671.8	4144.93	6805.95	7432.18	6125.38	5839.77	3684.74	3445.75	3572.89	4605.31
Q05022	21	21	734.82	5.29239e-06	3.33095e-08	1.87371	1	WT RNase -	WT RNase +	193.016	rRNA biogenesis protein RRP5 OS=Saccharomyces cerevisiae (strain ATCC 204508 / S288c) GN=RRP5 PE=1 SV=1	145005	120584	134257	81590.8	89464.5	91742	176032	158500	157873	107102	120647	112979	140503	160662	147520	135123	144039	169328	89579.2	116552	121971	156820	162242	207111	117600	138537	150048	126530	117283	147520
P47171	2	2	36.1	2.09459e-07	2.34704e-09	5.46542	1	Ctrl	Sen1-3 RNase +	191.56	Histone transcription regulator 3 OS=Saccharomyces cerevisiae (strain ATCC 204508 / S288c) GN=HIR3 PE=1 SV=1	57834.9	58520.8	48721.6	10148	10712.3	9363.72	15070	12861.6	14024.9	8875.59	8515.23	12813.1	18670.7	23991.7	17379.8	53893.6	69903.7	61448.7	11141.6	13955.7	12449.1	13425.3	13165.3	18399	9745.57	9777.92	17017.1	16813.9	17513.9	17379.8
P04050	23	23	670.7	3.46785e-07	3.51961e-09	3.81688	1	WT RNase +	Ctrl	191.491	DNA-directed RNA polymerase II subunit RPB1 OS=Saccharomyces cerevisiae (strain ATCC 204508 / S288c) GN=RPO21 PE=1 SV=2	56521	46313.4	48833.4	190582	171038	217277	165169	175352	191450	128676	104294	139772	132627	150243	164241	52669.3	55321.8	61589.6	209242	222824	288870	147143	179492	251160	141288	119759	185632	119437	109678	164241
P47054	3	3	83.2	0.0806082	0.000156416	1.39322	0.559835	Ctrl	WT RNase +	191.415	Nucleoporin NUP192 OS=Saccharomyces cerevisiae (strain ATCC 204508 / S288c) GN=NUP192 PE=1 SV=1	35065.9	35131.3	28440.2	25420.7	23812.2	21565.2	31631.8	21883	21413.2	21103.8	26433	28104.1	25214.6	24357	21868.9	32676.3	41964.7	35869.3	27909.6	31021.8	28671	28179.5	22399.6	28091.6	23172.3	30352.7	37325.2	22707	17780.6	21868.9
P15442	3	3	9.65	1.78694e-07	2.09939e-09	3.99605	1	Sen1-3 RNase +	Ctrl	190.075	eIF-2-alpha kinase GCN2 OS=Saccharomyces cerevisiae (strain ATCC 204508 / S288c) GN=GCN2 PE=1 SV=3	6079.94	6633.41	7033.28	20536.9	22667.8	22736.9	6248.17	8386.2	9725.38	24882.6	28973.3	25052.6	9322.66	9509.41	10966.5	5665.61	7923.68	8870.52	22547.6	29530.9	30228.8	5566.25	8584.19	12758.5	27321.5	33269.6	33272.4	8395.53	6941.88	10966.5
P32386	8	8	153.66	0.00746168	1.74971e-05	1.41431	0.91609	Ctrl	Sen1-3 RNase +	189.043	ATP-dependent bile acid permease OS=Saccharomyces cerevisiae (strain ATCC 204508 / S288c) GN=YBT1 PE=1 SV=2	33666.1	35459.2	29569.2	30119.8	27197.7	24205	29626.2	28436	25021	24809.4	22259.3	22714.3	20767.7	25300.7	25194.6	31371.9	42356.3	37293.3	33068.8	35432.3	32180.6	26392.8	29107.4	32824.6	27241.1	25560.1	30166.8	18702.3	18469.6	25194.6
P22137	4	4	95.79	0.0283627	5.96974e-05	1.82281	0.752175	Ctrl	Sen1-3 RNase -	187.117	Clathrin heavy chain OS=Saccharomyces cerevisiae (strain ATCC 204508 / S288c) GN=CHC1 PE=1 SV=1	34177.3	26132.3	28997.9	26315.8	18143.9	13900.4	23621.9	15760.9	18046.1	18679.3	17617.5	18818.8	13811.8	18217.9	16964.7	31848.2	31215.3	36572.7	28892.3	23637.3	18480.6	21043.8	16133	23674.4	20510.2	20230	24993.3	12438.2	13299.1	16964.7
Q03661	1	1	23.78	1.34849e-09	6.87912e-11	4.55341	1	Sen1-3 RNase +	WT RNase -	187.026	Silent chromatin protein ESC1 OS=Saccharomyces cerevisiae (strain ATCC 204508 / S288c) GN=ESC1 PE=1 SV=1	6233.8	7863.57	7221.82	24858.4	24839.4	22761.4	7662.2	6604.15	6882.96	29845.2	35518	30938.3	7631.89	8850.75	7514.09	5808.99	9393.11	9108.3	27292.2	32360	30261.3	6825.95	6760.08	9029.62	32770.5	40784.8	41089.2	6872.9	6461.06	7514.09
Q04958	5	5	79.77	0.00500541	1.21592e-05	1.35072	0.944765	WT RNase -	WT RNase +	187.016	Lysophospholipase NTE1 OS=Saccharomyces cerevisiae (strain ATCC 204508 / S288c) GN=NTE1 PE=1 SV=1	25889.4	26680.8	25272.8	24115	23984.5	24409.2	32597	33955.8	31386	27111.6	29554.8	22840.9	23638.8	27999.5	25801	24125.1	31870.5	31874.6	26476.1	31246.3	32452.1	29039.4	34757.5	41174.8	29769.1	33937.4	30335	21288	20439.7	25801
P48563	2	2	52.74	0.00274338	7.04379e-06	1.53463	0.973312	Sen1-3 RNase -	WT RNase +	186.718	Protein MON2 OS=Saccharomyces cerevisiae (strain ATCC 204508 / S288c) GN=MON2 PE=1 SV=1	30100.1	24022.8	28787.1	19826.8	19055.1	19247.2	28052.7	21057.2	25662.6	24478.3	28348.7	24996	31178.2	28053.5	29975	28048.9	28695.5	36306.9	21768	24824.4	25589.2	24991.1	21554.3	33666.3	26877.6	32552.4	33197.3	28077.5	20479.1	29975
P10964	20	20	636.12	5.07245e-07	4.75023e-09	2.81915	1	WT RNase -	Sen1-3 RNase +	186.314	DNA-directed RNA polymerase I subunit RPA190 OS=Saccharomyces cerevisiae (strain ATCC 204508 / S288c) GN=RPA190 PE=1 SV=2	164610	177505	143103	79833.4	75903.2	87197.3	167305	184854	194475	62560.5	62605.3	68734.6	120500	159445	156615	153392	212031	180484	87649.7	98884.2	115929	149046	189219	255127	68692.6	71888.8	91286.6	108517	116395	156615
Q12675	1	1	20.94	1.64612e-05	8.81497e-08	1.99654	1	Ctrl	WT RNase +	182.504	Phospholipid-transporting ATPase DNF2 OS=Saccharomyces cerevisiae (strain ATCC 204508 / S288c) GN=DNF2 PE=1 SV=1	20538.1	18835.4	20836	10525.7	9080.14	10551	17757.8	13629.5	14696.2	10653.8	10507.4	12280.1	11424	12639.9	12344	19138.5	22499	26278.8	11556.3	11829.3	14027.6	15819.7	13951.3	19279.6	11698	12065.5	16309.3	10287.9	9227.11	12344
P47170	3	3	61.38	7.47353e-08	1.10592e-09	2.16745	1	WT RNase -	Ctrl	181.835	Vacuolar membrane-associated protein IML1 OS=Saccharomyces cerevisiae (strain ATCC 204508 / S288c) GN=IML1 PE=1 SV=1	19153.3	21544.5	21095.6	23394.5	22494.2	24730	41093.2	49232.9	43607.7	20461.4	20843	21392.5	35445.3	41295.2	37605.4	17848.1	25735.1	26606.3	25685	29304.7	32878.5	36608.4	50395.3	57208	22467	23933.7	28411.5	31920.2	30145.5	37605.4
A6ZKT1	1	1	4.36	0.000837521	2.50934e-06	2.79668	0.995764	Sen1-3 RNase +	WT RNase -	177.593	Vacuolar protein sorting/targeting protein PEP1 OS=Saccharomyces cerevisiae (strain YJM789) GN=PEP1 PE=3 SV=1	7339.44	7729.3	7178.66	9030.23	9153.32	5409.84	6485.39	5266.84	4481.82	14678.6	16738.8	13984	5463.61	4551.51	7865.55	6839.28	9232.73	9053.87	9914.36	11924.7	7192.39	5777.58	5391.19	5879.61	16117.4	19220.9	18572.2	4920.26	3322.6	7865.55
P38873	4	4	85.76	0.00803751	1.87494e-05	2.06507	0.909772	WT RNase -	Sen1-3 RNase +	177.497	Target of rapamycin complex 1 subunit KOG1 OS=Saccharomyces cerevisiae (strain ATCC 204508 / S288c) GN=KOG1 PE=1 SV=2	32937	33480.8	35154.7	23173.8	22698.1	25563.4	61583.7	36467	29022.2	18745.4	21405.1	21383.8	30714.6	31896.6	26151.7	30692.5	39993.2	44337.8	25442.7	29570.3	33986.6	54862.5	37328	38073.6	20582.8	24579.2	28399.9	27660	23284.5	26151.7
P22147	13	13	341.2	1.54092e-08	3.2971e-10	3.13426	1	WT RNase -	WT RNase +	175.35	5'-3' exoribonuclease 1 OS=Saccharomyces cerevisiae (strain ATCC 204508 / S288c) GN=XRN1 PE=1 SV=1	90623.8	87489.6	89267.1	37094.3	37252.7	42932.8	107725	132206	127654	36406.3	44570.2	44568.4	112347	125294	126616	84448.1	104507	112585	40726.1	48531.7	57079.2	95968	135327	167467	39974.8	51179.4	59191.4	101174	91464.5	126616
P22579	1	0	13.45					---	---	174.731	Transcriptional regulatory protein SIN3 OS=Saccharomyces cerevisiae (strain ATCC 204508 / S288c) GN=SIN3 PE=1 SV=2																0	0	0	0	0	0	0	0	0	0	0	0	0	0	0
B3LGE9	9	9	270.54	1.25896e-06	9.75323e-09	1.57671	1	Ctrl	Sen1-3 RNase +	174.657	Pentafunctional AROM polypeptide OS=Saccharomyces cerevisiae (strain RM11-1a) GN=ARO1 PE=3 SV=1	77952.5	70218.3	70941	55497.7	51391	50026.4	56359.1	51497.4	56481.4	46480.2	45819.6	46668	46247.3	45041.1	47999	72640.3	83876.5	89472.2	60931.4	66950.6	66510.2	50208.2	52713.2	74096.8	51036.1	52614.1	61979.9	41648	32880.1	47999
A6ZU34	3	3	62.54	4.57764e-06	2.9979e-08	4.22014	1	Ctrl	Sen1-3 RNase +	171.987	Putative DNA helicase INO80 OS=Saccharomyces cerevisiae (strain YJM789) GN=INO80 PE=3 SV=1	54276.3	48374.5	32733.4	15676.5	14647.4	15024.5	21374.3	21612	20026.8	12905	9472.42	9703.05	25444.2	27239.4	22600.5	50577.6	57783.9	41284	17211.3	19082.1	19975.1	19041.5	22122.2	26272.8	14170	10877	12886.6	22913.8	19884.8	22600.5
P39109	10	10	394.37	0.00660602	1.55978e-05	2.10019	0.925759	Ctrl	Sen1-3 RNase -	171.012	Metal resistance protein YCF1 OS=Saccharomyces cerevisiae (strain ATCC 204508 / S288c) GN=YCF1 PE=1 SV=2	118001	102625	67337	68476.9	57656.6	50281.8	73841.5	62635.9	51917.4	52812.9	53367.5	37963.5	48369.8	43357.4	45386	109960	122587	84926.8	75181.3	75113.1	66849.7	65782.5	64114.7	68109.5	57989.6	61281.2	50419.5	43559.4	31650.9	45386
Q03640	7	7	149.7	4.54396e-06	2.98593e-08	2.39403	1	Sen1-3 RNase -	WT RNase +	170.97	Tricalbin-3 OS=Saccharomyces cerevisiae (strain ATCC 204508 / S288c) GN=TCB3 PE=1 SV=1	56833.8	39975.2	47464.2	25087.6	24304.7	22127	53458.9	49192.2	53967.9	31724.3	33558.2	31330.4	54004.7	64693.3	52521	52960.8	47750.7	59862.8	27543.8	31663.4	29417.9	47624.5	50353.6	70799.5	34833.9	38534.5	41610	48633.9	47226.2	52521
Q02785	3	3	65.82	0.000248518	8.77488e-07	2.18058	0.999679	Ctrl	Sen1-3 RNase -	170.954	ATP-dependent permease PDR12 OS=Saccharomyces cerevisiae (strain ATCC 204508 / S288c) GN=PDR12 PE=1 SV=1	49290.2	40083.7	38454.3	30468.6	27485.7	22882.4	32861.7	27509	26402.6	23110.4	26550.5	25043.1	17736.2	18162.1	22723	45931.3	47880.4	48499.4	33451.7	35807.5	30422.2	29275.2	28158.5	34637.1	25375.7	30487.6	33259.8	15972.3	13258.4	22723
P33302	4	4	88.83	0.349341	0.000625878	1.13897	0.263194	Sen1-3 RNase +	Sen1-3 RNase -	170.329	Pleiotropic ABC efflux transporter of multiple drugs OS=Saccharomyces cerevisiae (strain ATCC 204508 / S288c) GN=PDR5 PE=1 SV=1	32161.6	28028.1	30256	30896.1	28372.9	25568.6	29834.8	32920.6	27991.3	30342.6	32851.6	29819.6	23773.5	28188.4	29703.1	29969.9	33479.9	38159.4	33921.1	36963.3	33993.6	26578.7	33697.9	36721.2	33316.7	37723	39603.5	21409.2	20577.5	29703.1
P32568	2	2	32.99	0.0173837	3.81204e-05	1.51964	0.824644	Ctrl	Sen1-3 RNase +	168.658	Protein SNQ2 OS=Saccharomyces cerevisiae (strain ATCC 204508 / S288c) GN=SNQ2 PE=1 SV=2	23832.5	19739.1	19800.2	16003.2	15385.4	12997.2	21457.9	14116.4	19078.2	14940.7	14198.2	12563	13914.4	16640.8	14929	22208.4	23578.5	24972.5	17570	20043.6	17279.8	19116	14449.7	25028.4	16405.1	16303.6	16684.9	12530.7	12147.8	14929
P32657	2	2	62.36	0.0269281	5.69252e-05	1.62433	0.760494	Sen1-3 RNase -	Ctrl	168.137	Chromo domain-containing protein 1 OS=Saccharomyces cerevisiae (strain ATCC 204508 / S288c) GN=CHD1 PE=1 SV=1	13390.1	8987.19	8799.82	14721.8	13877.4	20153	14059.3	14363.3	19485.2	13745.9	13305.3	12593.5	17870	18138	14633.9	12477.6	10735.3	11098.5	16163.1	18079.1	26793.5	12524.9	14702.5	25562.3	15093.3	15278.3	16725.4	16092.8	13240.8	14633.9
P53049	1	1	4.06	0.101043	0.000191656	1.77507	0.514034	Sen1-3 RNase +	Sen1-3 RNase -	166.621	Oligomycin resistance ATP-dependent permease YOR1 OS=Saccharomyces cerevisiae (strain ATCC 204508 / S288c) GN=YOR1 PE=1 SV=1	13809.9	9545.07	11728.9	9163.65	12809.2	8117.38	10090.2	8832.06	8373.48	9675.6	15655.3	17129.6	6402.87	6574.86	10942.7	12868.8	11401.7	14792.7	10060.8	16687.4	10792.1	8989	9040.58	10985	10624	17976.7	22749.8	5766.1	4799.66	10942.7
P39993	2	2	54.28	0.0815801	0.000157986	1.30669	0.557427	Ctrl	WT RNase +	165.564	ARF guanine-nucleotide exchange factor 2 OS=Saccharomyces cerevisiae (strain ATCC 204508 / S288c) GN=GEA2 PE=1 SV=1	21325.4	25190.6	19900.5	18718.6	16842.6	15266.9	21747.8	21231.3	18424.2	19756.7	22101.7	17512	17397.6	20217.5	18405.5	19872.1	30090.4	25099	20551.3	21942	20297.4	19374.3	21732.5	24170.3	21693.3	25379.1	23257.7	15667.4	14758.8	18405.5
P06786	20	20	644.58	1.15787e-06	9.08719e-09	2.94834	1	Ctrl	Sen1-3 RNase +	164.112	DNA topoisomerase 2 OS=Saccharomyces cerevisiae (strain ATCC 204508 / S288c) GN=TOP2 PE=1 SV=2	187660	198195	154367	67519.5	55816.1	65227.3	84542.2	73741.1	72750.7	69676.1	56263.2	57289.9	90828.9	100896	85186.2	174872	236746	194691	74130.1	72715.4	86719.8	75315.3	75482.1	95440.3	76505.7	64606.3	76086.9	81796	73654.1	85186.2
P35187	1	1	11.34	4.60338e-06	3.0046e-08	12.9055	1	Ctrl	Sen1-3 RNase +	163.735	ATP-dependent helicase SGS1 OS=Saccharomyces cerevisiae (strain ATCC 204508 / S288c) GN=SGS1 PE=1 SV=1	18732.1	17342.2	12096.6	2853.7	2484.49	2351.67	7602.99	6761.95	6685.22	620.82	1755.36	1356.4	6494.36	10254.5	7938.53	17455.6	20715.4	15256.5	3133.09	3236.72	3126.55	6773.21	6921.6	8770.21	681.672	2015.66	1801.44	5848.49	7485.8	7938.53
P53127	1	1	16.09	7.60985e-06	4.52507e-08	1.77469	1	WT RNase +	Ctrl	163.098	E3 ubiquitin-protein ligase SNT2 OS=Saccharomyces cerevisiae (strain ATCC 204508 / S288c) GN=SNT2 PE=1 SV=1	51601.6	50260.4	42947.6	85590.8	80803.4	90598.1	71574.4	69005	72067.2	52835.2	43196	51483.9	61439.5	59347.3	60638.3	48085.2	60036.6	54166.4	93970.8	105268	120450	63762.8	70634.1	94543.6	58014.1	49601.3	68375.8	55329.4	43323.6	60638.3
P04051	66	66	3686.56	1.06885e-09	5.87255e-11	62.8611	1	Sen1-3 RNase -	Ctrl	162.199	DNA-directed RNA polymerase III subunit RPC1 OS=Saccharomyces cerevisiae (strain ATCC 204508 / S288c) GN=RPO31 PE=1 SV=1	141234	137659	76957.9	7.13299e+06	5.68552e+06	6.04115e+06	5.68265e+06	6.02544e+06	5.43088e+06	7.14047e+06	5.13458e+06	4.66269e+06	6.0922e+06	8.78952e+06	7.48749e+06	131610	164435	97060.8	7.83137e+06	7.40691e+06	8.03172e+06	5.06245e+06	6.16769e+06	7.12467e+06	7.84038e+06	5.89597e+06	6.19253e+06	5.48634e+06	6.41636e+06	7.48749e+06
P47169	3	3	63.99	0.00203462	5.44018e-06	1.27145	0.982282	Sen1-3 RNase +	WT RNase -	161.119	Sulfite reductase [NADPH] subunit beta OS=Saccharomyces cerevisiae (strain ATCC 204508 / S288c) GN=MET5 PE=1 SV=1	24959.5	23939.3	22867.7	24849.1	24393.2	22874.6	20805.8	18932.4	17950.8	22536.1	26712.1	24100.6	18541.1	21400.7	18533.2	23258.6	28595.7	28841.2	27282	31778.7	30411.8	18535.1	19379.3	23549.2	24745.1	30673.2	32008.1	16697.2	15622.5	18533.2
P39113	1	1	1.46	0.805155	0.00139357	2.12117	0.108465	Ctrl	WT RNase -	160.385	Regulatory protein CAT8 OS=Saccharomyces cerevisiae (strain ATCC 204508 / S288c) GN=CAT8 PE=1 SV=2	10348.9	110764	157540	5787.11	67671.7	77220.1	11155.1	36017	84195.2	75296.9	63875.8	48522.8	53001.3	127084	56297.9	9643.7	132308	198692	6353.71	88160.5	102664	9937.68	36867.4	110454	82677.4	73347.7	64443.3	47730.4	92771.8	56297.9
P32597	7	7	146.72	0.124637	0.00023344	1.49751	0.470977	WT RNase +	Ctrl	156.646	Nuclear protein STH1/NPS1 OS=Saccharomyces cerevisiae (strain ATCC 204508 / S288c) GN=STH1 PE=1 SV=1	35704.4	38392.6	20468.9	47871.4	44797.6	48944.8	37312	36384.8	34050.6	42597.2	29665	34516.7	32797.1	38493.8	35707.1	33271.3	45860.4	25815.7	52558.3	58360.9	65072.3	33239.8	37243.8	44670.4	46772.6	34063.9	45841.7	29535.5	28100.5	35707.1
P43638	1	1	17.3	2.3861e-06	1.66984e-08	5.20523	1	Sen1-3 RNase -	Sen1-3 RNase +	155.111	MAP-homologous protein 1 OS=Saccharomyces cerevisiae (strain ATCC 204508 / S288c) GN=MHP1 PE=1 SV=1	6210.93	5545.9	6533.67	2157.13	1238.39	1812.56	7561.6	8126.85	8170.4	1591.85	2055.58	980.286	8316.57	7176.34	8595.43	5787.68	6624.64	8240.4	2368.33	1613.34	2409.8	6736.34	8318.72	10718.6	1747.89	2360.39	1301.92	7489.49	5238.74	8595.43
P33332	1	0	17.28					---	---	154.599	Exocyst complex component SEC3 OS=Saccharomyces cerevisiae (strain ATCC 204508 / S288c) GN=SEC3 PE=1 SV=1																0	0	0	0	0	0	0	0	0	0	0	0	0	0	0
Q04693	1	1	29.55	0.0992392	0.000189346	1.59006	0.517712	Sen1-3 RNase +	Ctrl	153.687	Pre-mRNA-splicing factor RSE1 OS=Saccharomyces cerevisiae (strain ATCC 204508 / S288c) GN=RSE1 PE=1 SV=1	17053.1	13936.5	15262.6	24507.7	14378.1	24259.4	20138.2	19386.2	21047	26724	27663.4	19156.7	24326.3	25208.3	18783.9	15891	16647.3	19249.5	26907.2	18731.4	32252.9	17940.4	19843.9	27611.2	29343.4	31765.5	25442	21907	18402.1	18783.9
P13433	1	1	17.56	1.15682e-05	6.444e-08	2.90859	1	Ctrl	WT RNase +	152.952	DNA-directed RNA polymerase, mitochondrial OS=Saccharomyces cerevisiae (strain ATCC 204508 / S288c) GN=RPO41 PE=3 SV=2	21603.2	20110	15041.1	6022.85	6149.5	7340.28	21023.4	13598.4	20000.8	8281.98	8866.29	8811.34	15839.6	18409.1	18405.1	20131	24021.6	18970.1	6612.53	8011.37	9758.92	18728.9	13919.4	26238.6	9093.78	10181	11702.4	14264.3	13438.6	18405.1
Q06706	5	5	151.38	1.93426e-05	1.00525e-07	1.56865	1	WT RNase -	Sen1-3 RNase +	152.895	Elongator complex protein 1 OS=Saccharomyces cerevisiae (strain ATCC 204508 / S288c) GN=IKI3 PE=1 SV=1	45380.7	47355.3	38191.5	33737.9	33521.6	31320.1	48452.4	51574	48941	30471.7	31560	32933.6	39489.5	43068.9	42331.9	42288.2	56566.4	48167.9	37041.1	43670.9	41640.1	43164.3	52791.6	64204.7	33458.5	36239.9	43739.1	35562.3	31440.3	42331.9
P07248	1	1	18.3	0.606257	0.00105687	1.51467	0.160546	Sen1-3 RNase -	WT RNase -	150.846	Regulatory protein ADR1 OS=Saccharomyces cerevisiae (strain ATCC 204508 / S288c) GN=ADR1 PE=1 SV=2	19138	19599.3	19787.8	20512.2	16200.6	16560.9	19323.8	16118.7	15610.4	26731.4	22401.9	14861	40473.9	21970.3	14883.9	17833.8	23411.6	24956.8	22520.5	21105.6	22017.8	17214.8	16499.2	20479	29351.5	25723.8	19737	36448.8	16038.4	14883.9
P38972	3	3	59.49	0.000889424	2.64847e-06	1.69214	0.995281	Ctrl	Sen1-3 RNase -	148.811	Phosphoribosylformylglycinamidine synthase OS=Saccharomyces cerevisiae (strain ATCC 204508 / S288c) GN=ADE6 PE=1 SV=2	21089.8	23769.7	22858.7	21974	19383.9	18808.6	20540.4	18341	14963	15740.1	16915.7	18956.3	12284.9	13839	13895.3	19652.6	28393.1	28829.9	24125.4	25252.7	25006	18298.7	18774	19629.7	17282.9	19424.1	25175.8	11063.2	10102.5	13895.3
Q04183	1	1	17.15	0.564369	0.000986504	2.25597	0.173549	WT RNase -	Sen1-3 RNase +	147.568	Trafficking protein particle complex II-specific subunit 120 OS=Saccharomyces cerevisiae (strain ATCC 204508 / S288c) GN=TRS120 PE=1 SV=1	28760.3	29950.8	39.416	14859.1	13685.4	12782.5	32184.7	31326.9	28049.1	9223.52	15276.5	16086	26067.7	26347.8	20961.8	26800.4	35776.6	49.7123	16313.9	17828.9	16994.3	28672.1	32066.5	36797.1	10127.6	17541.8	21363.8	23475.3	19233.9	20961.8
P53125	8	8	214.44	1.03633e-06	8.37466e-09	5.42974	1	Ctrl	Sen1-3 RNase +	145.553	Imitation switch two complex protein 1 OS=Saccharomyces cerevisiae (strain ATCC 204508 / S288c) GN=ITC1 PE=1 SV=1	69597.6	64340	44877.3	15860.4	15001.6	14131.4	27648.2	26112.2	22243.6	10346.5	11418.2	11167.8	30038.5	37359.5	24454.4	64854.8	76854.8	56600.2	17413.3	19543.6	18787.8	24630.7	26728.7	29180.9	11360.6	13111.4	14832	27051.2	27272.4	24454.4
Q03690	9	9	275	0.0461534	9.30027e-05	1.47345	0.667707	Sen1-3 RNase +	WT RNase -	145.076	Clustered mitochondria protein 1 OS=Saccharomyces cerevisiae (strain ATCC 204508 / S288c) GN=CLU1 PE=1 SV=1	47070.2	44863.5	51307.3	39196.5	38577.6	49241.2	38324.2	33835.2	35902.5	42451.9	53977.8	62794.2	48488.5	45674.6	37752.1	43862.5	53589.9	64709.8	43034.1	50257.7	65466.3	34141.5	34634.1	47099.9	46612.9	61981.9	83397.1	43666.3	33342.5	37752.1
P39702	3	3	97.61	0.0152686	3.39041e-05	1.47106	0.841495	Sen1-3 RNase -	WT RNase +	144.871	Vacuolar protein sorting-associated protein 8 OS=Saccharomyces cerevisiae (strain ATCC 204508 / S288c) GN=VPS8 PE=1 SV=2	25165.9	22067.2	21200	18746.7	17221.8	17656.6	21604	24571.3	20502.5	21570.5	20511.9	17116.4	21613.7	28627.1	28645.2	23451	26359.5	26737.9	20582.2	22436	23474.4	19246.1	25151.4	26896.8	23684.9	23553.5	22732.3	19464.2	20897.8	28645.2
Q04217	4	4	95.62	0.000552643	1.72791e-06	2.12483	0.998085	Sen1-3 RNase +	Ctrl	144.864	Probable ATP-dependent RNA helicase DHR1 OS=Saccharomyces cerevisiae (strain ATCC 204508 / S288c) GN=ECM16 PE=1 SV=1	16513.6	15224.3	12630.6	15348	18760.8	22354.3	19792	20532.3	23721.7	28659.4	36677	28939	21504.6	22209.4	20068.6	15388.2	18185.6	15930	16850.7	24441	29720.1	17631.9	21017.1	31120	31468.6	42115.7	38434	19365.9	16212.9	20068.6
P50101	3	3	63.44	0.0108183	2.44707e-05	1.40785	0.881264	WT RNase -	Ctrl	143.474	Ubiquitin carboxyl-terminal hydrolase 15 OS=Saccharomyces cerevisiae (strain ATCC 204508 / S288c) GN=UBP15 PE=1 SV=1	10922.2	13984.7	13799.9	12244.5	14037.2	16939.4	17708.8	17749.4	19035	18046.8	15937.4	16215.6	16430.4	18245.7	17642.3	10177.9	16704.8	17404.8	13443.4	18287.3	22520.9	15776.1	18168.5	24971.7	19815.7	18300.7	21536	14796.4	13319.4	17642.3
P47037	6	6	129.12	0.000414416	1.3479e-06	1.85771	0.998951	WT RNase -	Sen1-3 RNase +	141.25	Structural maintenance of chromosomes protein 3 OS=Saccharomyces cerevisiae (strain ATCC 204508 / S288c) GN=SMC3 PE=1 SV=1	41283.2	45153.5	38260.4	35813.5	33970.3	35357.6	58707.3	58374.2	69771.8	27176.5	33377.4	40028.5	62694.3	52138.2	46573.7	38469.9	53936.3	48254.8	39319.9	44255.5	47008	52300	59752.4	91532.3	29840.3	38326.8	53161.9	56459.4	38060.9	46573.7
P32908	6	6	163.3	2.26342e-06	1.59551e-08	2.14399	1	WT RNase -	WT RNase +	141.193	Structural maintenance of chromosomes protein 1 OS=Saccharomyces cerevisiae (strain ATCC 204508 / S288c) GN=SMC1 PE=1 SV=1	33540.9	35802.4	30104.8	16091.3	18057.2	16923.9	39961.7	32605.2	36931.8	23814.2	20652.3	19270.9	32660.4	38311	35984.3	31255.2	42766.3	37968.8	17666.8	23524.3	22500.4	35600.3	33375	48450.2	26148.4	23714.7	25593.7	29412.3	27967.1	35984.3
P53254	19	19	523.76	0.000836392	2.50934e-06	1.59487	0.995774	WT RNase -	Ctrl	140.397	U3 small nucleolar RNA-associated protein 22 OS=Saccharomyces cerevisiae (strain ATCC 204508 / S288c) GN=UTP22 PE=1 SV=1	116470	121854	109350	141353	145203	170153	171304	198113	185078	153249	192891	193732	124078	152098	140049	108533	145556	137914	155192	189166	226218	152608	202791	242800	168270	221494	257296	111739	111032	140049
P24276	2	2	43.74	0.000412993	1.34553e-06	1.72425	0.998959	WT RNase -	Ctrl	139.869	Protein SSD1 OS=Saccharomyces cerevisiae (strain ATCC 204508 / S288c) GN=SSD1 PE=1 SV=1	22272.1	20588.6	22126.1	30246.7	30188.6	30671.7	34440.6	33187.5	44425.2	30977.1	35799.2	34634.2	30886.7	38832.1	32723.2	20754.4	24593.3	27905.9	33208.1	39328.7	40778.1	30681.8	33971.1	58280.6	34013.4	41107.8	45997.7	27815.1	28347.5	32723.2
P08518	8	8	311.12	1.65665e-05	8.84691e-08	1.61991	1	Sen1-3 RNase +	Ctrl	138.663	DNA-directed RNA polymerase II subunit RPB2 OS=Saccharomyces cerevisiae (strain ATCC 204508 / S288c) GN=RPB2 PE=1 SV=2	76816.4	71022.5	73153.7	119099	115437	111272	118038	110696	110539	126441	109213	122334	95798	106230	116753	71581.7	84837.1	92263	130759	150387	147936	105156	113310	145014	138835	125408	162473	86270.9	77548.2	116753
P38968	1	1	5.39	0.00321091	8.14709e-06	5233.78	0.967325	Ctrl	Sen1-3 RNase +	138.632	Protein transport protein SEC31 OS=Saccharomyces cerevisiae (strain ATCC 204508 / S288c) GN=SEC31 PE=1 SV=3	4363.96	2729.56	641.846	6.48508	6.40377	25.5154	0	0.000442594	53.6359	0.332759	0.518369	0.62684	82.0184	0	0.365197	4066.57	3260.49	809.51	7.12002	8.34263	33.9228	0	0.000453043	70.3639	0.365375	0.595237	0.832507	73.8617	0	0.365197
Q02979	11	11	245.72	1.85667e-07	2.16151e-09	2.6896	1	WT RNase -	WT RNase +	137.928	Glycerophosphodiester phosphodiesterase GDE1 OS=Saccharomyces cerevisiae (strain ATCC 204508 / S288c) GN=GDE1 PE=1 SV=1	77531.8	76535.3	60994.4	28312.7	28405.9	27404.2	73652.2	73545.8	79059.2	31851.5	36351.9	32332.3	65015	86640.5	73715.3	72248.3	91422.2	76927.4	31084.7	37006.4	36433.9	65613.9	75282.2	103716	34973.5	41742.4	42940.6	58549.3	63247.7	73715.3
Q12754	15	15	648.69	5.68724e-08	8.89093e-10	5.75054	1	WT RNase -	WT RNase +	137.422	Ribosomal RNA-processing protein 12 OS=Saccharomyces cerevisiae (strain ATCC 204508 / S288c) GN=RRP12 PE=1 SV=1	89186.6	100445	91214	41439.2	41563.2	41119.7	199600	245537	268633	37333.2	48909.4	55525.3	175289	164318	134538	83108.9	119983	115041	45496.4	54147.2	54668.7	177816	251334	352414	40992.6	56162	73743.2	157856	119953	134538
O13527	1	1	22.72	6.13431e-10	4.10048e-11	18.232	1	WT RNase +	Ctrl	136.647	Truncated transposon Ty1-A Gag-Pol polyprotein OS=Saccharomyces cerevisiae (strain ATCC 204508 / S288c) GN=TY1B-A PE=3 SV=3	2464.88	3063.65	3099.08	51702.9	51670.9	53924.6	24534.2	34852.9	26901.4	60105.9	48929.8	42657.9	26217	26067.2	30148.8	2296.91	3659.56	3908.62	56765	67315.2	71692.9	21856.6	35675.7	35291.5	65997.4	56185.4	56654.1	23609.7	19029.1	30148.8
P22138	14	14	633.66	0.000179368	6.73851e-07	1.83868	0.999861	WT RNase -	Sen1-3 RNase +	135.656	DNA-directed RNA polymerase I subunit RPA135 OS=Saccharomyces cerevisiae (strain ATCC 204508 / S288c) GN=RPA135 PE=1 SV=1	225045	205746	174220	156318	144966	184586	238834	253057	282740	137100	148278	135920	190050	223486	214290	209709	245765	219729	171622	188858	245408	212767	259032	370921	150538	170266	180515	171149	163145	214290
P53622	14	14	392.8	0.00212653	5.65708e-06	1.43867	0.981135	Sen1-3 RNase +	Sen1-3 RNase -	135.523	Coatomer subunit alpha OS=Saccharomyces cerevisiae (strain ATCC 204508 / S288c) GN=COP1 PE=1 SV=2	119587	107486	96203.4	132500	127072	129523	118381	109426	97425.8	138810	138778	132426	83000.5	104700	97294.6	111437	128393	121334	145473	165545	172201	105461	112009	127811	152416	159357	175875	74746.2	76430.8	97294.6
Q08965	8	8	169.77	0.00135562	3.82346e-06	1.45546	0.990399	Sen1-3 RNase +	Ctrl	135.487	Ribosome biogenesis protein BMS1 OS=Saccharomyces cerevisiae (strain ATCC 204508 / S288c) GN=BMS1 PE=1 SV=1	55495.3	49549.4	52780.5	48436.5	55926.2	66076.8	74837.3	77101.1	76365.7	78260.3	81355.9	70092.8	63624.7	74408.4	63155	51713.5	59187.2	66567.9	53178.8	72858.9	87849.2	66669.6	78921.4	100183	85931.3	93419.9	93090.4	57297.2	54318.2	63155
P39986	1	1	28.44	0.000313417	1.06217e-06	2.168	0.99944	Ctrl	Sen1-3 RNase -	135.182	Manganese-transporting ATPase 1 OS=Saccharomyces cerevisiae (strain ATCC 204508 / S288c) GN=SPF1 PE=1 SV=1	16412.4	17611	17758.8	13411.2	14056	11699.1	15781.7	12118.6	11937.6	11460.6	9916.06	11741.2	9123.2	6279.02	8482.53	15294	21036.5	22397.7	14724.3	18311.7	15554	14059.3	12404.8	15660.7	12583.9	11386.5	15593.5	8215.9	4583.69	8482.53
P47108	4	4	96.84	0.000295975	1.01603e-06	2.01593	0.99951	WT RNase -	Ctrl	135.032	Nucleolar pre-ribosomal-associated protein 2 OS=Saccharomyces cerevisiae (strain ATCC 204508 / S288c) GN=URB2 PE=1 SV=1	12668.3	13398.5	13988.3	13700.9	18559.5	18564	28664.7	27005.6	25078.1	19991.2	21886.9	20067.3	17775.3	24384.9	23378.3	11805	16004.6	17642.4	15042.3	24178.8	24680.9	25536.3	27643.1	32899.5	21950.7	25132.4	26651.4	16007.6	17801	23378.3
P06105	3	3	32	9.01678e-06	5.24898e-08	2.97843	1	WT RNase -	Ctrl	134.727	Protein SCP160 OS=Saccharomyces cerevisiae (strain ATCC 204508 / S288c) GN=SCP160 PE=1 SV=3	14872.4	11344.8	14011.3	28422.4	22765.9	25111.4	37473.9	39187	43156.9	22586.7	20399.6	22962.6	49906.1	33511.1	34530.1	13858.9	13551.4	17671.3	31205.2	29658.7	33385.7	33384.1	40112.2	56616.7	24800.7	23424.6	30496.6	44943	24463.2	34530.1
Q08972	5	5	57.97	0.0426134	8.6318e-05	1.54843	0.682282	Ctrl	Sen1-3 RNase +	134.247	[NU+] prion formation protein 1 OS=Saccharomyces cerevisiae (strain ATCC 204508 / S288c) GN=NEW1 PE=1 SV=1	24748.4	17913.4	19728.9	16357.9	14823.5	13341.4	25109.5	14945.9	15627.3	13471.1	13789.1	13032.7	15592	14091.9	14383.2	23061.9	21397.7	24882.5	17959.4	19311.6	17737.5	22369.1	15298.8	20501.1	14791.5	15833.9	17308.8	14041.4	10287.1	14383.2
P17442	5	5	159.04	5.19218e-05	2.33528e-07	1.69796	0.999997	WT RNase -	Sen1-3 RNase +	133.946	Phosphate system positive regulatory protein PHO81 OS=Saccharomyces cerevisiae (strain ATCC 204508 / S288c) GN=PHO81 PE=1 SV=2	37740.6	32643.1	33801.3	28864.6	25958.5	25595.1	40177.8	42343.1	39656.3	22442.1	25145.5	24367.6	29899.9	37734.2	31754.3	35168.8	38992.6	42630.9	31690.7	33817.9	34028.7	35792.9	43342.8	52024.3	24641.8	28874.2	32362.6	26926.4	27546	31754.3
P38989	3	3	43.65	6.546e-05	2.80121e-07	1.7534	0.999993	Ctrl	WT RNase +	133.845	Structural maintenance of chromosomes protein 2 OS=Saccharomyces cerevisiae (strain ATCC 204508 / S288c) GN=SMC2 PE=1 SV=1	22450.1	20540	18961.7	11109.4	12158.6	12064.5	21375	18869.3	20778.8	14867.1	11689	13323.5	15781.7	20387.5	19138.9	20920.3	24535.3	23914.9	12197.1	15839.9	16039.7	19042.2	19314.8	27259.3	16324.3	13422.3	17694.9	14212.2	14882.9	19138.9
Q12466	7	7	166.5	0.00180446	4.8991e-06	1.74675	0.985114	Sen1-3 RNase -	WT RNase +	133.493	Tricalbin-1 OS=Saccharomyces cerevisiae (strain ATCC 204508 / S288c) GN=TCB1 PE=1 SV=1	44355.7	40887.2	35039	31739	32435	29491.7	55134.7	47155.4	52901.7	29658.5	42869.2	41953.5	53767.2	61723.7	48119.7	41333.1	48840.2	44191.9	34846.5	42255.3	39209.2	49117.4	48268.7	69400.7	32565.6	49226.1	55718.6	48420.1	45058.4	48119.7
P48231	2	2	60.2	2.73621e-05	1.34623e-07	2.15461	1	Sen1-3 RNase -	WT RNase +	132.426	Tricalbin-2 OS=Saccharomyces cerevisiae (strain ATCC 204508 / S288c) GN=TCB2 PE=1 SV=1	34964.2	32272.5	29994	19840.3	21099.5	20889.3	48279.6	42834.7	40842	25957.2	32282.4	24890.4	39176.7	52826.5	41214.4	32581.6	38549.8	37829.1	21782.8	27487.7	27772.4	43010.4	43846	53579.8	28501.5	37069.5	33057	35280.6	38563.4	41214.4
P29465	1	1	28.35	0.0724903	0.000141942	1.63082	0.581033	Ctrl	WT RNase +	131.517	Chitin synthase 3 OS=Saccharomyces cerevisiae (strain ATCC 204508 / S288c) GN=CHS3 PE=1 SV=3	14541.2	15842.7	18484	9025.07	8385.04	12555.1	16564.4	14906.9	14141.8	11475.1	14158.2	9217.58	11147.9	19833	11893.4	13550.2	18924.3	23312.4	9908.7	10923.8	16692	14756.6	15258.9	18552.4	12599.9	16257.7	12241.9	10039.2	14478.1	11893.4
P38144	9	9	115.97	0.00229364	6.0493e-06	1.36284	0.979034	WT RNase +	Ctrl	131.02	ISWI chromatin-remodeling complex ATPase ISW1 OS=Saccharomyces cerevisiae (strain ATCC 204508 / S288c) GN=ISW1 PE=1 SV=2	43424.1	44580.6	39026.1	56545.6	58597.6	57979.2	44739.5	44416.1	51558.9	61043.8	48984.7	52760.3	40407.1	47029.1	42878.2	40464.9	53252	49220.5	62081.9	76339.1	77083.4	39856.7	45464.7	67639.2	67027.3	56248.5	70071	36388.6	34331.3	42878.2
Q08773	5	5	129.93	1.01048e-05	5.76123e-08	6.62801	1	Ctrl	Sen1-3 RNase +	130.247	ISWI chromatin-remodeling complex ATPase ISW2 OS=Saccharomyces cerevisiae (strain ATCC 204508 / S288c) GN=ISW2 PE=1 SV=1	58895.8	57383.2	39130.9	12658.5	10275.2	9586.12	22910.2	19509.2	16266	11046.5	6402.68	5998.29	25585.4	36030.8	23851.2	54882.3	68544.8	49352.7	13897.8	13386.2	12744.8	20409.8	19969.9	21339	12129.2	7352.12	7966.34	23040.9	26302.5	23851.2
P11154	6	6	246.3	0.0286143	6.01615e-05	1.45184	0.750746	Ctrl	Sen1-3 RNase -	130.018	Pyruvate carboxylase 1 OS=Saccharomyces cerevisiae (strain ATCC 204508 / S288c) GN=PYC1 PE=1 SV=2	82181	86434.4	84622	74981.4	65761.3	60725.2	75619.4	63223.6	46865.1	61480.1	59963.6	57098.7	51202.7	61581.6	61641	76580.7	103247	106727	82322.7	85671.7	80734.3	67366.3	64716.3	61481.4	67506.4	68855.4	75832.9	46110.6	44954.6	61641
P38742	2	2	40.65	0.0015104	4.20074e-06	1.87594	0.988623	WT RNase -	WT RNase +	129.893	Nitrogen permease regulator 3 OS=Saccharomyces cerevisiae (strain ATCC 204508 / S288c) GN=NPR3 PE=1 SV=1	19217.3	18253.1	16148.1	9724.77	11830.5	14847.4	21003.2	21788.9	25497.2	13044.9	15350.2	14844.7	15548	20015.9	18421	17907.7	21803.5	20366.3	10676.9	15412.4	19739.6	18710.9	22303.3	33449.3	14323.5	17626.4	19715.3	14001.7	14611.6	18421
Q12263	10	10	249.82	8.02078e-07	6.81945e-09	2.11089	1	WT RNase -	WT RNase +	129.779	Serine/threonine-protein kinase GIN4 OS=Saccharomyces cerevisiae (strain ATCC 204508 / S288c) GN=GIN4 PE=1 SV=1	59966.3	58097.7	57840.3	29649	29048.8	27610.6	59383	60033.1	62771.7	38933.7	44067.2	46682.5	49654.8	55667.6	63393.3	55879.8	69398.3	72949.3	32551.9	37843.8	36708.3	52902	61450.5	82349	42749.9	50601.7	61999.1	44716.7	40637.4	63393.3
Q06685	4	4	109.12	1.50997e-07	1.82943e-09	2.57715	1	WT RNase -	Sen1-3 RNase +	129.674	Inositol hexakisphosphate and diphosphoinositol-pentakisphosphate kinase OS=Saccharomyces cerevisiae (strain ATCC 204508 / S288c) GN=VIP1 PE=1 SV=1	44101.3	41302.1	43608.7	26741.4	22634.1	23167.5	54354.9	64420.1	53562.6	21236.5	23149.5	22485.4	43864.7	54297.7	52433.3	41096	49335.8	55000.2	29359.6	29487	30801.3	48422.7	65941	70267.7	23318.1	26582.3	29862.9	39502.4	39637.3	52433.3
P22276	44	44	2341.33	1.39111e-13	9.85696e-14	141.489	1	Sen1-3 RNase -	Ctrl	129.374	DNA-directed RNA polymerase III subunit RPC2 OS=Saccharomyces cerevisiae (strain ATCC 204508 / S288c) GN=RET1 PE=1 SV=2	42574.3	51431.8	42823.7	6.1833e+06	5.42093e+06	5.23308e+06	5.12039e+06	5.06906e+06	5.08374e+06	5.88111e+06	4.58073e+06	4.87522e+06	5.60385e+06	7.18379e+06	6.57221e+06	39673	61435.8	54010.1	6.78869e+06	7.06221e+06	6.95739e+06	4.56155e+06	5.18873e+06	6.66927e+06	6.45757e+06	5.25999e+06	6.4748e+06	5.04655e+06	5.24418e+06	6.57221e+06
P47035	13	13	388.06	3.81284e-08	6.71928e-10	5.15786	1	Ctrl	Sen1-3 RNase +	128.454	Nucleolar protein NET1 OS=Saccharomyces cerevisiae (strain ATCC 204508 / S288c) GN=NET1 PE=1 SV=1	268751	244771	215978	56655.2	55642.9	61748	109157	128873	104449	54877.8	43473.5	43083.4	84617.5	104166	88106.3	250437	292381	272396	62202.2	72489.8	82094.1	97243.7	131915	137025	60256.8	49920	57219.2	76202.3	76041.2	88106.3
P47068	1	1	17.69	5.90187e-05	2.57097e-07	4.1032	0.999995	Sen1-3 RNase -	Sen1-3 RNase +	128.218	Myosin tail region-interacting protein MTI1 OS=Saccharomyces cerevisiae (strain ATCC 204508 / S288c) GN=BBC1 PE=1 SV=2	30414.7	40306.5	32295	11699.5	9977.32	13191.8	21086.3	28600.7	26157.6	7190.44	14392.5	11127.5	52445.5	50841.3	30930.9	28342	48146.5	40731.1	12844.9	12998.1	17538.5	18784.9	29276	34315.6	7895.23	16526.8	14778.4	47229.8	37114.2	30930.9
A6ZZS7	1	1	9	2.69086e-06	1.84453e-08	5.72674	1	Sen1-3 RNase +	Ctrl	128.149	Glucose transport transcription regulator RGT1 OS=Saccharomyces cerevisiae (strain YJM789) GN=RGT1 PE=3 SV=1	99499.9	85088.3	79388.7	313019	313199	418887	163261	126514	168317	558898	527284	425545	161898	275794	231395	92719.4	101639	100127	343666	408026	556911	145443	129501	220812	613681	605473	565167	145798	201330	231395
Q03660	2	2	69.24	0.00308044	7.85719e-06	1.53168	0.968996	WT RNase -	WT RNase +	128.049	Trafficking protein particle complex II-specific subunit 130 OS=Saccharomyces cerevisiae (strain ATCC 204508 / S288c) GN=TRS130 PE=1 SV=1	23318.7	25062.6	28387.7	17871.8	18587.6	19365.6	26605.4	29454.4	29445.9	22700.6	23470.9	24057.4	20754.6	28636.3	26949	21729.6	29937.6	35803.1	19621.5	24215.3	25746.6	23701.8	30149.9	38629.5	24925.7	26951.3	31950.7	18690.6	20904.5	26949
P48361	12	12	423.25	5.89146e-06	3.65075e-08	2.59471	1	WT RNase -	WT RNase +	126.785	Activator of SKN7 protein 10 OS=Saccharomyces cerevisiae (strain ATCC 204508 / S288c) GN=ASK10 PE=1 SV=2	83299	95649.5	88724.6	66721.6	76752.4	92094.8	173834	200472	236927	75532	92710	80616.9	150712	160695	137388	77622.5	114254	111901	73254.2	99990.6	122440	154862	205205	310820	82935.5	106458	107067	135724	117308	137388
P38798	1	1	18.49	1.65467e-08	3.44435e-10	8.49137	1	WT RNase -	WT RNase +	126.669	Nonsense-mediated mRNA decay protein 2 OS=Saccharomyces cerevisiae (strain ATCC 204508 / S288c) GN=NMD2 PE=1 SV=2	10698	10550.9	9676.72	2376.06	2160.09	1318.64	16049.6	16653.2	17012.4	2767.11	2806.62	2572.52	13366.4	15860.9	12914.8	9969.01	12603.1	12204.5	2608.69	2814.1	1753.14	14298	17046.3	22318.3	3038.34	3222.8	3416.57	12037.1	11578.4	12914.8
Q04336	1	1	9.12	0.126964	0.000237567	1.39027	0.467172	Sen1-3 RNase +	Sen1-3 RNase -	126.544	Uncharacterized protein YMR196W OS=Saccharomyces cerevisiae (strain ATCC 204508 / S288c) GN=YMR196W PE=1 SV=1	6061.67	7881.55	8345.08	6717.89	6860.63	4790.69	7074.29	5736.43	4788.59	8037.26	6830.86	8547.54	5275.25	4960.7	6606.59	5648.59	9414.59	10525	7375.62	8937.81	6369.23	6302.21	5871.86	6282.05	8825.07	7843.78	11352	4750.63	3621.32	6606.59
Q03735	2	2	43.79	0.0120479	2.7157e-05	1.35861	0.869619	Sen1-3 RNase -	WT RNase +	126.06	RNA-binding protein NAB6 OS=Saccharomyces cerevisiae (strain ATCC 204508 / S288c) GN=NAB6 PE=1 SV=1	19058.8	17046	19431.1	17979.1	18548.3	17427.3	21978.7	19814.3	22036.3	22545.2	20644.2	17560	21474.5	24965.1	26864	17760	20361.6	24506.9	19739.4	24164.1	23169.6	19580	20282.1	28909.1	24755	23705.4	23321.4	19338.9	18224.5	26864
P07806	9	9	115.71	0.000225249	8.11612e-07	1.99062	0.999748	Ctrl	Sen1-3 RNase -	125.691	Valine--tRNA ligase, mitochondrial OS=Saccharomyces cerevisiae (strain ATCC 204508 / S288c) GN=VAS1 PE=1 SV=2	51413.7	51815.2	57795	41813.6	36257.2	33143.8	40034.7	31172.4	30254.5	32106.5	34219.2	35304.2	23779.5	26814.8	30296.9	47910.1	61893.8	72892.2	45907.5	47234.8	44064.7	35665.4	31908.4	39690.3	35253.5	39293.4	46887.6	21414.6	19574.8	30296.9
P26637	4	4	72.22	0.0825773	0.000159757	1.4449	0.554982	Ctrl	Sen1-3 RNase -	124.063	Leucine--tRNA ligase, cytoplasmic OS=Saccharomyces cerevisiae (strain ATCC 204508 / S288c) GN=CDC60 PE=1 SV=1	49485.8	49128.1	50448.2	43691.1	37209.1	42217.9	43793.9	37590.5	46259	39508.4	48973	35319.9	25950.4	38487.7	38726.4	46113.5	58684	63626.2	47968.8	48474.8	56128.7	39014.3	38478	60686.3	43381	56235	46908.4	23369.6	28096	38726.4
P30822	2	2	24.83	0.0056734	1.35777e-05	1.92868	0.936689	Sen1-3 RNase +	Sen1-3 RNase -	124.025	Exportin-1 OS=Saccharomyces cerevisiae (strain ATCC 204508 / S288c) GN=CRM1 PE=1 SV=1	18784	13788.9	14609.3	15507.5	15363.6	11452.6	13145.6	11972.6	8455.4	23039.7	17781.3	17332.1	10330.6	8889.89	10931.2	17504	16471	18425.6	17025.8	20015.2	15226.2	11710.9	12255.3	11092.5	25298	20418.1	23018.7	9303.24	6489.63	10931.2
P03965	12	11	287.8	0.000175681	6.6128e-07	1.93185	0.999868	Ctrl	Sen1-3 RNase -	123.838	Carbamoyl-phosphate synthase arginine-specific large chain OS=Saccharomyces cerevisiae (strain ATCC 204508 / S288c) GN=CPA2 PE=1 SV=1	68486.5	80402.3	62211.1	67201.4	57032.5	60215.6	54721.5	52637.1	42172.3	41000	41165	42917.6	31336	36536.6	41400.8	63819.4	96041.3	78461.9	73780.9	74300.1	80056.8	48749.2	53879.8	55325.1	45018.8	47269.2	56998.9	28219.6	26671.7	41400.8
P19263	2	2	28.32	2.498e-05	1.25127e-07	2.39239	1	WT RNase -	Sen1-3 RNase +	123.28	Mediator of RNA polymerase II transcription subunit 14 OS=Saccharomyces cerevisiae (strain ATCC 204508 / S288c) GN=RGR1 PE=1 SV=2	16449.3	17546.9	19636.2	8280.16	8825.8	11048.6	22272.1	18832.8	19988.9	8008.21	9238.88	8289.67	14653.9	21938.8	15596.4	15328.3	20959.9	24765.5	9090.85	11498	14689.1	19841.3	19277.4	26223.1	8793.17	10608.9	11009.5	13196.5	16015.4	15596.4
P09436	4	4	82.22	1.49294e-05	8.10668e-08	1.94241	1	Ctrl	Sen1-3 RNase -	122.906	Isoleucine--tRNA ligase, cytoplasmic OS=Saccharomyces cerevisiae (strain ATCC 204508 / S288c) GN=ILS1 PE=1 SV=1	21977.8	20534.7	27396.9	22415.4	22901.1	21638.5	17448.8	15464.1	15221.3	19705.2	20221.4	18610.6	11245.8	11706.2	13039	20480.1	24528.9	34553.5	24610	29834.8	28768.5	15544.5	15829.2	19968.6	21636.6	23219.9	24716.7	10127.4	8545.53	13039
Q07468	11	11	489.1	4.57736e-05	2.10766e-07	1.95258	0.999998	Sen1-3 RNase -	WT RNase +	122.804	Vacuolar morphogenesis protein 6 OS=Saccharomyces cerevisiae (strain ATCC 204508 / S288c) GN=VAM6 PE=1 SV=1	145202	140997	103991	80725	79086.1	72621.6	137022	141430	141777	86577.3	98124.7	80212.8	136662	163474	153707	135307	168423	131155	88628.6	103031	96550.5	122068	144769	185994	95063.5	112675	106531	123071	119336	153707
P40069	2	2	29.92	0.00325621	8.25123e-06	2.04464	0.966745	WT RNase +	Sen1-3 RNase -	122.525	Importin subunit beta-4 OS=Saccharomyces cerevisiae (strain ATCC 204508 / S288c) GN=KAP123 PE=1 SV=1	14938.7	14325.3	14990.9	20925.7	21699.4	14118.6	14648	13121.3	8905.46	19216.2	15781.5	16753.6	8369.64	9081.89	10300.9	13920.7	17111.8	18906.8	22974.5	28269.3	18770.7	13049.3	13431.1	11682.9	21099.8	18121.7	22250.5	7537.28	6629.79	10300.9
P39520	1	1	7.76	0.00121116	3.47726e-06	2.19564	0.991998	Sen1-3 RNase +	Ctrl	122.418	Protein IFH1 OS=Saccharomyces cerevisiae (strain ATCC 204508 / S288c) GN=IFH1 PE=1 SV=1	15679.6	13959.1	12929.4	21816	26546	29216.6	21189.9	22967.9	17488.2	25477.9	40446.7	27539.4	16099.4	19835.1	14900	14611.1	16674.2	16306.8	23951.9	34583.3	38843.6	18877.2	23510.2	22942.5	27975.2	46444.4	36575.2	14498.3	14479.6	14900
P12383	6	6	131.94	2.85421e-07	2.95877e-09	2.1608	1	WT RNase -	Sen1-3 RNase +	121.716	Transcription factor PDR1 OS=Saccharomyces cerevisiae (strain ATCC 204508 / S288c) GN=PDR1 PE=1 SV=2	38025.7	35463.5	37964.3	23220.9	25863.7	26365.2	43176.1	44398.6	42824.6	18914.7	21274	20158.9	33476.4	40185	40972.5	35434.4	42361.5	47881.3	25494.4	33694.4	35052.6	38463.9	45446.9	56180.8	20768.8	24428.7	26773.1	30147.2	29335.1	40972.5
P46677	2	2	36.63	1.06002e-06	8.49113e-09	3.07119	1	WT RNase -	Sen1-3 RNase +	120.621	Transcription initiation factor TFIID subunit 1 OS=Saccharomyces cerevisiae (strain ATCC 204508 / S288c) GN=TAF1 PE=1 SV=1	14306.7	17931.3	15297.9	6367.41	6013.53	6964.93	19489.4	18562.3	19851.9	6257.85	6937.73	5658.21	13505	21732.7	17979.1	13331.8	21419.1	19294	6990.83	7834.23	9259.89	17362.3	19000.6	26043.3	6871.23	7966.5	7514.67	12161.9	15864.9	17979.1
P35729	3	3	40.5	0.000192403	7.10428e-07	1.94734	0.999832	Ctrl	Sen1-3 RNase -	120.372	Nucleoporin NUP120 OS=Saccharomyces cerevisiae (strain ATCC 204508 / S288c) GN=NUP120 PE=1 SV=1	13797.9	14026.3	13995	9010.96	8048.04	6716.06	9135.62	6086.41	7319.96	7749.29	8297.74	7216.87	7263.21	7104.82	7106.93	12857.6	16754.5	17650.8	9893.21	10484.7	8929.01	8138.57	6230.11	9602.91	8508.87	9528.19	9584.75	6540.89	5186.52	7106.93
Q06108	1	1	24.75	5.53457e-05	2.47207e-07	2.84071	0.999996	WT RNase -	WT RNase +	120.32	Regulator of the glycerol channel 1 OS=Saccharomyces cerevisiae (strain ATCC 204508 / S288c) GN=RGC1 PE=1 SV=1	19202.7	20860.2	21045.1	8344.89	9359.64	11683.6	33991.3	26709.3	22782.6	14939.1	14087	12031.2	20284.4	30638.6	25695.5	17894.1	24917.7	26542.5	9161.92	12193.4	15533.4	30281.5	27339.9	29888	16403.4	16175.9	15978.6	18267.1	22366.2	25695.5
A6ZQY2	1	1	36.77	4.18135e-08	7.30233e-10	20.0951	1	Sen1-3 RNase -	Ctrl	119.321	Zinc-regulated protein 8 OS=Saccharomyces cerevisiae (strain YJM789) GN=ZRG8 PE=3 SV=1	3742.05	1901.26	3353.04	46388.9	38550.1	39781.5	58859.6	41506.8	48348.7	36222.8	27249.9	37107.2	70789.8	53513.8	56478.8	3487.05	2271.08	4228.93	50930.7	50221.8	52889.6	52435.7	42486.7	63427.7	39773.3	31290.6	49282.2	63749.8	39065.1	56478.8
P53914	13	13	460.64	0.00183894	4.98572e-06	1.46854	0.984694	WT RNase -	Ctrl	119.273	RNA cytidine acetyltransferase OS=Saccharomyces cerevisiae (strain ATCC 204508 / S288c) GN=NAT10 PE=1 SV=1	110703	115487	114733	107592	119233	140994	160754	162717	177189	127539	129253	113555	105360	129587	113205	103159	137951	144703	118126	155333	187452	143209	166559	232450	140040	148419	150812	94881.6	94598.6	113205
Q12532	1	1	26.72	0.000466882	1.49596e-06	1.78335	0.998647	Sen1-3 RNase +	Ctrl	118.996	Ribosome quality control complex subunit 2 OS=Saccharomyces cerevisiae (strain ATCC 204508 / S288c) GN=RQC2 PE=1 SV=1	15935.1	11584.4	13612.9	17230.6	16667.4	17587.3	21976.2	22156.1	16822.7	24501	24143	24709.6	19621.4	19296.5	20783.5	14849.2	13837.6	17168.9	18917.6	21713.7	23382.4	19577.7	22679.2	22069.3	26902.6	27723.1	32816.8	17670.1	14086.5	20783.5
P17255	23	23	565.7	0.00241281	6.31208e-06	1.41441	0.977526	Ctrl	Sen1-3 RNase -	118.562	V-type proton ATPase catalytic subunit A OS=Saccharomyces cerevisiae (strain ATCC 204508 / S288c) GN=VMA1 PE=1 SV=3	206333	209222	193652	190065	154679	163204	176355	150464	139573	193742	175111	179968	141986	140344	148383	192272	249917	244238	208674	201512	216980	157108	154016	183103	212732	201077	239015	127866	102451	148383
P32558	23	23	875.4	1.15134e-07	1.51466e-09	3.1683	1	WT RNase +	Ctrl	118.557	FACT complex subunit SPT16 OS=Saccharomyces cerevisiae (strain ATCC 204508 / S288c) GN=SPT16 PE=1 SV=1	69379.5	60137.9	47297.7	189236	173939	197029	59728.5	69996.3	72138.2	179169	172117	190043	72634.7	70970.6	78152.3	64651.6	71835.4	59652.8	207763	226602	261951	53209.8	71648.9	94636.7	196731	197639	252396	65411.2	51808.6	78152.3
Q12496	1	1	8.03	0.00395195	9.82165e-06	2.04843	0.957885	Sen1-3 RNase +	Sen1-3 RNase -	118.318	Uncharacterized protein YOL098C OS=Saccharomyces cerevisiae (strain ATCC 204508 / S288c) GN=YOL098C PE=1 SV=1	9623.13	10426.2	13319.4	13546.8	15242.3	10992.1	10771.4	7973.34	8082.04	15403.1	13663.1	19462.3	6669.43	7116.59	9904.55	8967.35	12454.2	16798.7	14873.2	19857.2	14614.1	9595.84	8161.59	10602.7	16912.9	15689.2	25847.9	6006.15	5195.12	9904.55
P46676	1	1	6.7	1.48135e-05	8.08904e-08	6.29473	1	Ctrl	Sen1-3 RNase +	118.129	Suppressor of mar1-1 protein OS=Saccharomyces cerevisiae (strain ATCC 204508 / S288c) GN=SUM1 PE=1 SV=2	70484.4	49996.7	42757.4	7422.48	8659.58	11842	21021.6	12737.2	17646.1	10842.2	9050.32	6040.08	26967.4	29678.1	22785.3	65681.2	59721.6	53926.6	8149.2	11281.4	15744	18727.4	13037.9	23149.5	11904.9	10392.4	8021.85	24285.5	21665.1	22785.3
P38164	4	4	190.29	0.0010358	3.03768e-06	1.87479	0.993843	WT RNase -	WT RNase +	117.562	SEH-associated protein 4 OS=Saccharomyces cerevisiae (strain ATCC 204508 / S288c) GN=SEA4 PE=1 SV=2	59044.8	59782.3	52046.7	37907	35481.3	47174	73036.5	71155.7	81836.2	39428	56118.1	46609.3	56397.2	72867.4	60489.1	55021.2	71410.6	65642.4	41618.4	46223.9	62717.9	65065.4	72835.6	107359	43292.7	64439.6	61901.9	50788.5	53193.3	60489.1
P12868	9	9	300.15	7.68555e-07	6.62155e-09	2.03674	1	Sen1-3 RNase -	WT RNase +	117.404	E3 ubiquitin-protein ligase PEP5 OS=Saccharomyces cerevisiae (strain ATCC 204508 / S288c) GN=PEP5 PE=1 SV=2	130768	143424	135572	74226.1	77746.5	86832.9	145568	157804	148215	94460.5	95204.3	83489.8	143451	173388	169547	121856	171322	170987	81493.4	101286	115444	129681	161530	194441	103719	109322	110883	129185	126573	169547
P23643	1	1	15.93	0.00273859	7.04379e-06	1.53194	0.973373	Sen1-3 RNase -	Sen1-3 RNase +	116.849	Vacuolar protein sorting-associated protein 3 OS=Saccharomyces cerevisiae (strain ATCC 204508 / S288c) GN=VPS3 PE=1 SV=1	33032.7	45626.7	44544.6	40422.3	40776.9	43429.2	54298.4	53569.5	53314.3	39708.9	33293.6	42600.8	51913.1	61587.1	63597	30781.6	54501.5	56180.5	44379.9	53122.8	57739.2	48372.3	54834.3	69942	43601.1	38230.6	56578.2	46750.4	44958.6	63597
Q12176	10	10	383.75	0.000118336	4.72007e-07	1.98518	0.999957	WT RNase -	Ctrl	116.605	Ribosome biogenesis protein MAK21 OS=Saccharomyces cerevisiae (strain ATCC 204508 / S288c) GN=MAK21 PE=1 SV=1	62590.7	56838.4	50000.6	78425.9	87566.2	104406	106326	119689	110333	93272.4	110130	118832	72662.8	67812.6	83303.8	58325.4	67894	63061.8	86104.4	114078	138808	94721.6	122515	144744	102415	126461	157821	65436.5	49503.2	83303.8
P16521	19	19	539.23	0.000208341	7.60583e-07	1.63918	0.999794	Ctrl	Sen1-3 RNase +	115.872	Elongation factor 3A OS=Saccharomyces cerevisiae (strain ATCC 204508 / S288c) GN=YEF3 PE=1 SV=4	399537	397158	447647	303809	258805	265323	289152	312652	238393	259303	263728	236094	268608	253435	240662	372310	474409	564582	333554	337164	352747	257594	320034	312743	284719	302836	313556	241895	185008	240662
P39985	11	11	339.42	3.53783e-09	1.14302e-10	3.22093	1	WT RNase -	WT RNase +	115.821	DNA polymerase V OS=Saccharomyces cerevisiae (strain ATCC 204508 / S288c) GN=POL5 PE=1 SV=1	81147.9	88146.6	92874.1	45606.2	48153	45428.7	148783	150492	149041	53025.3	59215.6	60367.3	85894	100732	98684.5	75618	105292	117135	50071.4	62732.2	60397.6	132545	154045	195524	58222.8	67996.5	80174	77351.9	73534.5	98684.5
P27692	6	6	104.68	0.0409935	8.31236e-05	1.44376	0.689264	WT RNase -	Ctrl	115.58	Transcription elongation factor SPT5 OS=Saccharomyces cerevisiae (strain ATCC 204508 / S288c) GN=SPT5 PE=1 SV=1	32385.9	29248	24121.9	32057.3	33328.7	36175.3	38960	38270.7	46580.7	36503.8	35998.3	30879.8	31663.9	43669.7	35691	30178.9	34937.1	30423.1	35195.9	43419.5	48095.2	34707.9	39174.3	61108.3	40081.9	41336.4	41011.5	28515	31878.9	35691
P12683	5	5	174.21	0.000392217	1.27999e-06	1.67337	0.99907	Ctrl	WT RNase +	115.552	3-hydroxy-3-methylglutaryl-coenzyme A reductase 1 OS=Saccharomyces cerevisiae (strain ATCC 204508 / S288c) GN=HMG1 PE=1 SV=1	90681.9	71591.6	71170.2	47652.2	48231.6	43621.2	74427.9	67512.5	60458.5	48543.9	53626.2	49232.6	56926.2	65344.7	54124.8	84502.3	85516.9	89761.3	52317.8	62834.6	57994.5	66304.9	69106.4	79314.3	53302.2	61578.2	65386	51264.9	47701.7	54124.8
P39692	7	7	202.9	0.0491222	9.85752e-05	1.65787	0.656146	Sen1-3 RNase +	Sen1-3 RNase -	114.758	Sulfite reductase [NADPH] flavoprotein component OS=Saccharomyces cerevisiae (strain ATCC 204508 / S288c) GN=MET10 PE=1 SV=2	31694.3	48824.3	39082.1	50033	58512.1	52570.2	38586.4	46034.4	47439	42507.5	61942.9	81277	36541.7	39999.4	35486.8	29534.5	58321.1	49291.2	54931.7	76227.7	69892.2	34375.1	47121.3	62234.3	46674	71128.2	107944	32907.6	29199.6	35486.8
P20967	5	5	89.18	0.000217513	7.88133e-07	3.82256	0.99977	Sen1-3 RNase -	WT RNase +	114.345	2-oxoglutarate dehydrogenase, mitochondrial OS=Saccharomyces cerevisiae (strain ATCC 204508 / S288c) GN=KGD1 PE=1 SV=2	34227.2	30291.4	32222.6	14822	12647.2	14582.1	23201	23258.9	27990.3	12436.9	16690.9	20887.4	80045.3	41561.1	39137.4	31894.7	36183.4	40639.8	16273.2	16476.4	19386.9	20668.9	23808	36719.9	13656	19165.9	27740.6	72084.9	30339.7	39137.4
A6ZVS0	2	2	48.33	2.34498e-09	9.27707e-11	7.89257	1	Ctrl	WT RNase +	114.133	ATP-dependent DNA helicase MPH1 OS=Saccharomyces cerevisiae (strain YJM789) GN=MPH1 PE=3 SV=1	42537.8	32350	29460.6	3799.57	5014.07	4407.46	22291.8	21858.4	22983.6	4428.67	4499.26	4872.31	24787.5	29111.7	21988.1	39639	38642.4	37156.3	4171.57	6532.17	5859.73	19858.9	22374.4	30151.7	4862.76	5166.44	6470.93	22322.4	21251.6	21988.1
P38713	5	5	155.21	0.000972055	2.86809e-06	1.80935	0.994482	WT RNase -	Ctrl	113.69	Oxysterol-binding protein homolog 3 OS=Saccharomyces cerevisiae (strain ATCC 204508 / S288c) GN=OSH3 PE=1 SV=1	28980.8	26796.2	29721	36051.3	37737.9	39494.5	54315.2	42680.6	57700	41943.5	46482.5	46630.4	35362	44679.7	49981.4	27005.9	32008.3	37484.7	39581	49163.8	52508.1	48387.3	43688.2	75695.6	46054.7	53375.2	61930	31845.2	32616.2	49981.4
Q08162	1	1	20.11	1.76274e-06	1.28533e-08	5.3314	1	WT RNase -	WT RNase +	113.635	Exosome complex exonuclease DIS3 OS=Saccharomyces cerevisiae (strain ATCC 204508 / S288c) GN=DIS3 PE=1 SV=1	14645.6	16218.3	20776.8	4046.19	3978.69	4742.48	24274.4	19077.9	24715.5	2930.34	5180.61	6263.68	20637	21466.6	24148.2	13647.6	19372.9	26204.1	4442.34	5183.31	6305.13	21625.1	19528.4	32423.9	3217.57	5948.82	8318.81	18584.7	15670.6	24148.2
P38959	6	6	312.83	2.41901e-06	1.68678e-08	1.75305	1	Sen1-3 RNase -	WT RNase +	113.341	Vacuolar protein sorting-associated protein 41 OS=Saccharomyces cerevisiae (strain ATCC 204508 / S288c) GN=VPS41 PE=1 SV=2	129251	135454	122074	85907.3	83217.4	91557.8	141161	150307	155617	85228.5	96548.2	96668.9	141949	170882	144158	120444	161801	153962	94318.3	108413	121726	125755	153855	204151	93582.5	110865	128386	127832	124744	144158
P27895	1	1	9.55	7.21248e-05	3.05272e-07	2.90846	0.999991	Sen1-3 RNase -	WT RNase +	113.24	Kinesin-like protein CIN8 OS=Saccharomyces cerevisiae (strain ATCC 204508 / S288c) GN=CIN8 PE=1 SV=3	16415.7	16877.5	18015.5	8250.04	4203.24	8902.19	17077.8	19738.4	16681.1	7974.68	8273.18	8366.54	20204.5	20835.9	21071.2	15297	20160.4	22721.5	9057.79	5475.84	11835.5	15213.9	20204.4	21883.6	8756.35	9499.97	11111.6	18195.2	15210.2	21071.2
P53091	2	2	36.62	0.000235429	8.40481e-07	1.79045	0.999719	Sen1-3 RNase +	WT RNase -	112.908	DNA replication licensing factor MCM6 OS=Saccharomyces cerevisiae (strain ATCC 204508 / S288c) GN=MCM6 PE=1 SV=2	14120.1	13595.2	12617.1	17103.9	18886.6	15974.2	14493.6	11946.1	11430.1	23736.8	21989.9	22077.1	11035.6	13120.9	15543.9	13157.9	16239.6	15912.9	18778.5	24604.8	21237.8	12911.8	12228.1	14994.9	26063.5	25250.7	29320.7	9938.14	9578.27	15543.9
A6ZXU0	6	6	157.19	2.41573e-11	3.60224e-12	17.4262	1	Sen1-3 RNase -	Ctrl	112.891	ATP-dependent RNA helicase DBP10 OS=Saccharomyces cerevisiae (strain YJM789) GN=DBP10 PE=3 SV=1	94372	96479.2	92648.6	1.36536e+06	1.11423e+06	1.07705e+06	1.52377e+06	1.49049e+06	1.42258e+06	1.24541e+06	901217	1.02418e+06	1.67128e+06	1.66229e+06	1.60675e+06	87940.9	115245	116850	1.49904e+06	1.45159e+06	1.43194e+06	1.35747e+06	1.52568e+06	1.86626e+06	1.36748e+06	1.03485e+06	1.36021e+06	1.50507e+06	1.21347e+06	1.60675e+06
P39730	8	8	273.69	0.0192606	4.18575e-05	1.4212	0.810611	Sen1-3 RNase -	WT RNase +	112.199	Eukaryotic translation initiation factor 5B OS=Saccharomyces cerevisiae (strain ATCC 204508 / S288c) GN=FUN12 PE=1 SV=2	82707.7	79244.1	88613.4	63403.9	70588.2	79732.9	83178.2	81533.7	78034.2	66585.1	84670.9	88580.3	90202.7	106540	107002	77071.5	94657.9	111761	69611.6	91960	106005	74100.2	83458.7	102372	73111.8	97226.4	117644	81232.1	77774.3	107002
P89102	1	1	13.7	0.614861	0.0010709	1.48257	0.157991	Sen1-3 RNase -	WT RNase +	112.051	Exocyst complex component SEC5 OS=Saccharomyces cerevisiae (strain ATCC 204508 / S288c) GN=SEC5 PE=1 SV=1	5136.97	4533.52	9361.03	4635.87	2166.71	6196.45	5041.88	5900.31	8017.85	2474.68	6756.66	7125.41	6262.82	5462.02	7547.14	4786.91	5415.34	11806.3	5089.76	2822.72	8238.19	4491.61	6039.62	10518.5	2717.25	7758.58	9463.28	5639.99	3987.28	7547.14
P32504	1	1	22.68	0.00235862	6.18701e-06	1.90474	0.978213	WT RNase -	Sen1-3 RNase +	111.847	Centromere DNA-binding protein complex CBF3 subunit A OS=Saccharomyces cerevisiae (strain ATCC 204508 / S288c) GN=CBF2 PE=1 SV=1	15796.1	17940.3	14683.3	15956.7	13565.6	14249.9	16228.9	20841.5	22555.3	9884.68	8827.07	12592.1	14531.6	13321.8	11263.5	14719.6	21429.8	18518.9	17519	17672.9	18945.2	14457.7	21333.5	29589.9	10853.6	10136	16723.6	13086.4	9724.95	11263.5
P38249	10	10	207.52	2.05e-05	1.05131e-07	1.50447	1	Ctrl	WT RNase +	110.276	Eukaryotic translation initiation factor 3 subunit A OS=Saccharomyces cerevisiae (strain ATCC 204508 / S288c) GN=RPG1 PE=1 SV=1	101915	97605.5	109160	70790.7	71684.5	62700.2	81444.6	81096.5	76239.3	64379.2	72620.2	70972.2	78288	80899	78479.2	94969.7	116591	137674	77721.7	93388.4	83360	72555.9	83011.1	100017	70689.6	83388.7	94258.3	70502.3	59056.3	78479.2
P40825	1	1	41.71	0.000365432	1.20576e-06	1.96869	0.999205	Ctrl	Sen1-3 RNase +	109.991	Alanine--tRNA ligase, mitochondrial OS=Saccharomyces cerevisiae (strain ATCC 204508 / S288c) GN=ALA1 PE=1 SV=3	38093.1	36467	35013.2	28498	22718.8	21662.4	25165	23403.1	20966.8	17971.7	19823.7	17862.5	19554.9	25298	17675.7	35497.2	43560.2	44159.3	31288.2	29597.3	28800.2	22418.6	23955.6	27506	19733.2	22763.3	23723.2	17610.1	18467.6	17675.7
P14180	2	2	36.09	5.05342e-05	2.27903e-07	1.74682	0.999997	WT RNase -	Ctrl	109.812	Chitin synthase 2 OS=Saccharomyces cerevisiae (strain ATCC 204508 / S288c) GN=CHS2 PE=1 SV=1	8914.72	9754.68	9054.44	8796.93	9606.76	9410.65	16992.5	14374.2	17061.9	11860.2	12957	11877.9	12149.1	15907.7	12570.8	8307.22	11652.1	11419.6	9658.22	12515.4	12511.5	15137.9	14713.6	22383.2	13022.8	14878.3	15775	10940.9	11612.6	12570.8
P35724	2	2	45.27	0.00626755	1.48348e-05	1.30256	0.929678	Ctrl	Sen1-3 RNase -	109.669	Manganese resistance protein MNR2 OS=Saccharomyces cerevisiae (strain ATCC 204508 / S288c) GN=MNR2 PE=1 SV=1	24419.7	20961.2	20465.7	20555.5	21034.8	20476.6	19530.3	17114.5	18072.3	16448.2	19758.5	18177.2	15827.8	17412.7	17311.1	22755.6	25038.4	25811.8	22568.1	27403.5	27223.6	17398.8	17518.6	23708.7	18060.4	22688.4	24141.2	14253.7	12711.3	17311.1
P38764	7	7	188.24	0.0451715	9.12138e-05	1.40574	0.67166	Ctrl	Sen1-3 RNase -	109.424	26S proteasome regulatory subunit RPN1 OS=Saccharomyces cerevisiae (strain ATCC 204508 / S288c) GN=RPN1 PE=1 SV=3	48063.3	44132.3	47607.7	46517.9	42944.2	42497.2	49929	37044.6	30913.9	39731.4	39185.5	38249.4	32427.3	36715.1	30309.7	44788	52716.5	60043.8	51072.3	55946.3	56500.1	44479.8	37919.2	40555.4	43625.9	44996.2	50799.2	29202.4	26802	30309.7
P30771	4	4	74.81	1.8975e-07	2.1768e-09	2.25712	1	Sen1-3 RNase -	WT RNase +	109.362	ATP-dependent helicase NAM7 OS=Saccharomyces cerevisiae (strain ATCC 204508 / S288c) GN=NAM7 PE=1 SV=1	49009	43293.9	45231.2	24739.3	25134.2	30657.6	59846.1	55634.7	61126.7	26955.7	31398.9	29115.5	61923.4	62830.2	57014.2	45669.3	51715	57046.5	27161.4	32744	40759.3	53314.6	56948.2	80191	29597.8	36054.9	38668.4	55765.1	45866.1	57014.2
P38041	2	2	5.72	0.000513339	1.61807e-06	1.78882	0.998352	WT RNase +	Sen1-3 RNase -	109.229	Protein BOB1 OS=Saccharomyces cerevisiae (strain ATCC 204508 / S288c) GN=BOI1 PE=1 SV=1	396998	436291	402512	481567	471730	532936	282928	359743	350940	375329	454737	523040	255131	311267	264449	369944	521154	507656	528716	614555	708540	252050	368237	460392	412118	522168	694651	229758	227225	264449
P41810	15	15	441.8	0.00153328	4.24827e-06	1.42119	0.988355	Sen1-3 RNase +	Sen1-3 RNase -	108.951	Coatomer subunit beta OS=Saccharomyces cerevisiae (strain ATCC 204508 / S288c) GN=SEC26 PE=1 SV=2	77123.9	94082.9	84282.7	104282	112838	109680	90504.8	94517.9	73544.5	112093	125089	125911	77907.2	92899.2	84678.2	71868.2	112383	106299	114492	147001	145820	80627.2	96749.5	96481.6	123080	143638	167223	70159.3	67816.5	84678.2
P25847	2	2	46.89	1.00102e-05	5.72413e-08	3.27025	1	Ctrl	WT RNase +	108.816	DNA mismatch repair protein MSH2 OS=Saccharomyces cerevisiae (strain ATCC 204508 / S288c) GN=MSH2 PE=1 SV=2	26127.9	24266.3	20905.5	8437.37	6245.69	7119.47	18164.1	14623.6	11876.9	12600.3	10271	10687	20387.2	18343.2	17739.4	24347.4	28986.3	26366.4	9263.45	8136.69	9465.35	16181.7	14968.9	15581.1	13835.3	11794.1	14193.5	18359.7	13390.5	17739.4
P40467	6	6	110.53	0.0875471	0.000168698	1.34526	0.543189	Ctrl	Sen1-3 RNase +	108.714	Activator of stress genes 1 OS=Saccharomyces cerevisiae (strain ATCC 204508 / S288c) GN=ASG1 PE=1 SV=1	47912.7	37646.9	31134.4	27266.1	28374.7	31108.6	34199.1	33907.4	28142.6	34392.9	26111	26240.5	34321.9	36955.3	36060.9	44647.6	44969.6	39267.3	29935.7	36965.6	41358.9	30466.7	34707.9	36919.7	37764.1	29982.9	34850.1	30908.6	26977.4	36060.9
A6ZRW5	2	2	66.47	5.77932e-08	8.96259e-10	5.68298	1	Sen1-3 RNase -	WT RNase +	108.59	mRNA-decapping enzyme subunit 2 OS=Saccharomyces cerevisiae (strain YJM789) GN=DCP2 PE=3 SV=1	28477.6	29681.3	30299.2	4798.08	5049.31	7920.28	24516.6	31137.9	31008.6	7318.6	5870.97	7413.81	31358.1	34397.7	35217.4	26537	35454.6	38213.9	5267.84	6578.08	10530	21840.9	31873	40679.6	8035.97	6741.56	9846.29	28239.6	25110.3	35217.4
P53076	1	1	20.29	0.0516372	0.000103301	1.49585	0.646782	Sen1-3 RNase +	WT RNase +	108.112	Vacuolar import and degradation protein 30 OS=Saccharomyces cerevisiae (strain ATCC 204508 / S288c) GN=VID30 PE=1 SV=1	21115.9	30522.7	30033.3	15111.7	18252	22242.4	17901	20199	19276.5	27743.7	29253.6	26181	19328.1	25584.9	34571.4	19677	36459.6	37878.5	16591.2	23778.1	29571.4	15947.3	20675.9	25288.5	30463.1	33591.5	34771.1	17405.9	18677	34571.4
P16861	14	14	502.05	0.000160016	6.10612e-07	1.43209	0.999898	Ctrl	Sen1-3 RNase -	107.903	ATP-dependent 6-phosphofructokinase subunit alpha OS=Saccharomyces cerevisiae (strain ATCC 204508 / S288c) GN=PFK1 PE=1 SV=1	133652	127418	128532	113144	112270	114657	100728	115182	91662.3	114944	113576	110513	87959.9	93510.2	90581.2	124544	152202	162107	124222	146262	152437	89734.3	117902	120250	126210	130418	146772	79212.3	68262.5	90581.2
P38086	2	2	61.08	0.000152714	5.92073e-07	2.11512	0.99991	Sen1-3 RNase -	Ctrl	107.878	DNA repair and recombination protein RDH54 OS=Saccharomyces cerevisiae (strain ATCC 204508 / S288c) GN=RDH54 PE=1 SV=4	15786.2	16304.3	13971	15215.1	16220.4	16340.1	28192.5	27472.5	26111	23932.4	25434.2	23400.8	23194.6	39692.6	34538.3	14710.4	19475.6	17620.5	16704.8	21131.4	21724.2	25115.6	28121.2	34254.5	26278.2	29205.8	31078.6	20887.9	28975.6	34538.3
Q03516	1	1	17.22	0.389635	0.000690412	1.55047	0.242319	Sen1-3 RNase +	WT RNase -	107.604	Uncharacterized protein RSN1 OS=Saccharomyces cerevisiae (strain ATCC 204508 / S288c) GN=RSN1 PE=1 SV=1	13927.5	14235.2	5688.86	10050.4	11968.2	8342.28	7736.18	9572.55	10531.3	13513.7	16321.1	13330.4	9113.36	11963	11828.2	12978.4	17004.1	7174.91	11034.4	15591.8	11091.1	6891.86	9798.56	13815.8	14838.3	18741.3	17704.1	8207.04	8733	11828.2
P27801	12	12	437.67	6.35982e-05	2.72755e-07	1.74086	0.999994	WT RNase -	WT RNase +	107.33	Vacuolar membrane protein PEP3 OS=Saccharomyces cerevisiae (strain ATCC 204508 / S288c) GN=PEP3 PE=1 SV=1	174237	182696	165464	135610	133610	130721	207195	256537	232509	128059	131946	157638	215837	246836	190955	162363	218232	208687	148887	174063	173794	184582	262594	305024	140611	151512	209359	194372	180190	190955
P39935	1	1	27.98	1.6702e-08	3.44435e-10	8.34759	1	WT RNase -	Sen1-3 RNase +	107.036	Eukaryotic initiation factor 4F subunit p150 OS=Saccharomyces cerevisiae (strain ATCC 204508 / S288c) GN=TIF4631 PE=1 SV=2	28137.7	16276.8	23009.1	5567.26	5921.93	5002.64	37134.7	37164.6	39700.1	4000.14	5037.14	4619.27	27857.3	22548.2	25308.3	26220.2	19442.8	29019.5	6112.34	7714.9	6651.02	33081.9	38042	52081.8	4392.23	5784.08	6134.86	25086.9	16460.2	25308.3
Q08951	2	2	39.4	0.000117911	4.71282e-07	1.65016	0.999957	WT RNase -	Ctrl	106.857	AP-3 complex subunit delta OS=Saccharomyces cerevisiae (strain ATCC 204508 / S288c) GN=APL5 PE=1 SV=1	14076.8	14450.6	13475.9	17260.2	14626.8	15293.5	24219.7	21448.1	23644.6	15928.5	13749.2	16944.3	19436.7	18647	22565.1	13117.5	17261.4	16996.1	18950.1	19055.4	20332.7	21576.4	21954.4	31018.9	17489.8	15788	22503.7	17503.8	13612.3	22565.1
P09440	10	10	234.51	2.28948e-05	1.15879e-07	1.59638	1	Sen1-3 RNase -	Sen1-3 RNase +	106.151	C-1-tetrahydrofolate synthase, mitochondrial OS=Saccharomyces cerevisiae (strain ATCC 204508 / S288c) GN=MIS1 PE=1 SV=1	101677	92420	102426	85709.4	96932.2	95515.2	112124	123757	125339	88034.3	87335.5	80667	125049	146709	136973	94748.3	110397	129182	94101	126280	126988	99887.2	126679	164430	96663.4	100286	107134	112613	107097	136973
P38250	1	1	16.83	0.208331	0.000378137	1.23717	0.365634	Sen1-3 RNase -	WT RNase +	105.788	Increased sodium tolerance protein 2 OS=Saccharomyces cerevisiae (strain ATCC 204508 / S288c) GN=IST2 PE=1 SV=2	29966.7	22797.8	24892.1	22521.9	23584.6	21440.3	28325.6	22249.1	26030.3	27592.3	27735.7	22808.2	28685.9	27694.3	27186.7	27924.6	27232.2	31394.4	24727	30725.3	28504.9	25234.2	22774.4	34148.7	30296.8	31848.5	30291.6	25833.1	20216.9	27186.7
P30665	1	1	30.69	0.488513	0.000858555	1.16741	0.199991	Sen1-3 RNase +	WT RNase +	104.938	DNA replication licensing factor MCM4 OS=Saccharomyces cerevisiae (strain ATCC 204508 / S288c) GN=MCM4 PE=1 SV=2	27873.4	25476	23485.7	24664.6	24915.7	22791	29700.5	22813.3	23591.9	27892.5	26809.7	29784.7	22786.1	24992.4	29813.4	25973.9	30431.3	29620.7	27079.4	32459.4	30300.7	26459.1	23352	30949.7	30626.5	30785.2	39557.2	20520.1	18244.5	29813.4
P32797	1	1	14.99	0.000361726	1.1966e-06	16.7444	0.999223	Ctrl	Sen1-3 RNase +	104.838	Cell division control protein 13 OS=Saccharomyces cerevisiae (strain ATCC 204508 / S288c) GN=CDC13 PE=1 SV=2	7746.29	18163.9	15504.3	387.38	664.855	1592.88	1440.41	1572.32	2252.92	279.683	276.846	1916.81	7046.37	9380.92	6523.55	7218.41	21696.9	19554.4	425.307	866.152	2117.74	1283.21	1609.44	2955.57	307.098	317.898	2545.71	6345.61	6848.08	6523.55
P32074	8	8	141.15	0.0313497	6.54867e-05	1.37842	0.735729	Sen1-3 RNase +	Sen1-3 RNase -	104.766	Coatomer subunit gamma OS=Saccharomyces cerevisiae (strain ATCC 204508 / S288c) GN=SEC21 PE=1 SV=2	63074	45534.4	47488.7	69014.7	67214.9	57321.2	52740	57355.4	47179.5	60697.3	72683.9	65287	41271.9	52183.8	50671.4	58775.7	54391.3	59893.7	75771.8	87565.4	76208.7	46984	58709.6	61893.9	66646.8	83461.9	86707.8	37167.4	38094.2	50671.4
Q06078	2	2	71.67	0.000329465	1.10688e-06	1.56815	0.999371	Sen1-3 RNase +	WT RNase +	104.726	U3 small nucleolar RNA-associated protein 21 OS=Saccharomyces cerevisiae (strain ATCC 204508 / S288c) GN=UTP21 PE=1 SV=1	28940.6	27655.8	20848.4	20024.2	21438.7	21967.9	31162.3	33813.8	32829.8	33670.8	33763.7	32034.7	25256.1	25581.9	25013.2	26968.5	33035.2	26294.4	21984.7	27929.7	29206.4	27761.3	34612.2	43068.7	36971.2	38770.4	42545.3	22744.4	18674.8	25013.2
P16862	11	11	344.58	4.26613e-05	1.96903e-07	1.6431	0.999999	Ctrl	Sen1-3 RNase -	104.552	ATP-dependent 6-phosphofructokinase subunit beta OS=Saccharomyces cerevisiae (strain ATCC 204508 / S288c) GN=PFK2 PE=1 SV=4	103282	102758	102590	91456.7	86964.1	81667.4	86434.2	77526.4	70574.1	73914.6	77240.8	81496.5	61625.6	67427.4	58780.6	96244	122745	129388	100411	113294	108577	77000.9	79356.7	92584.8	81159.6	88694.6	108236	55496.9	49222.1	58780.6
P54784	3	3	23.43	0.00179577	4.89607e-06	2.04129	0.98522	Ctrl	Sen1-3 RNase +	104.335	Origin recognition complex subunit 1 OS=Saccharomyces cerevisiae (strain ATCC 204508 / S288c) GN=ORC1 PE=1 SV=1	31985.3	26834.3	21282.6	13541	13389.8	15641.5	18309.9	19168	17207.2	15834.3	12271.5	11135.2	14311.8	19791.6	19270.9	29805.6	32053.8	26842	14866.8	17443.8	20795.3	16311.5	19620.6	22573.8	17386.3	14091.2	14788.7	12888.5	14447.9	19270.9
P32565	8	8	171.24	0.116762	0.000219325	1.31139	0.484401	Ctrl	Sen1-3 RNase -	104.167	26S proteasome regulatory subunit RPN2 OS=Saccharomyces cerevisiae (strain ATCC 204508 / S288c) GN=RPN2 PE=1 SV=4	64123.3	59184.3	56418	57467.5	48241.2	48448.1	61803.7	47618.2	52100.8	48196.8	48319	53406.6	38922.1	54515.9	43611.6	59753.5	70696.3	71155.5	63094	62847.1	64411.8	55058.5	48742.4	68350	52921	55484.1	70929.4	35051.3	39796.6	43611.6
P25635	4	4	127.33	0.00165829	4.57679e-06	1.43361	0.986877	WT RNase -	WT RNase +	103.919	Periodic tryptophan protein 2 OS=Saccharomyces cerevisiae (strain ATCC 204508 / S288c) GN=PWP2 PE=1 SV=2	33991.1	29861.9	26224.4	23692.3	24218.6	25180.9	34704.1	34395.3	35686.1	30431.9	34473.1	33973.7	29714.1	32531.9	28058.8	31674.7	35670.3	33074.7	26011.9	31551.2	33478.1	30916.5	35207.3	46815.9	33414.8	39584.9	45120.5	26759	23748.3	28058.8
P39936	1	1	2.72	0.000593612	1.84707e-06	2.85772	0.997792	Sen1-3 RNase -	WT RNase +	103.835	Eukaryotic initiation factor 4F subunit p130 OS=Saccharomyces cerevisiae (strain ATCC 204508 / S288c) GN=TIF4632 PE=1 SV=1	30228.7	20644.3	18723.6	12027.5	15374	16656	37594.3	35197.6	40500.3	13326.6	24835.1	24707.8	39797.9	41814.6	44291.1	28168.7	24659.8	23614.5	13205.1	20028.7	22144.1	33491.3	36028.6	53131.5	14632.9	28517.8	32814.5	35840	30524.7	44291.1
P38217	1	0	11.52					---	---	103.615	Importin subunit beta-2 OS=Saccharomyces cerevisiae (strain ATCC 204508 / S288c) GN=KAP104 PE=1 SV=1																0	0	0	0	0	0	0	0	0	0	0	0	0	0	0
P40482	3	3	89.78	2.65279e-05	1.31185e-07	1.97593	1	Ctrl	Sen1-3 RNase +	103.569	Protein transport protein SEC24 OS=Saccharomyces cerevisiae (strain ATCC 204508 / S288c) GN=SEC24 PE=1 SV=1	53184.5	54428.6	53107.1	33534.1	33480.6	30558.3	36496.6	33827.4	30296.9	31457.4	26602.9	23278.6	35818.5	34403.4	37546	49560.2	65015.5	66979.8	36817.3	43617.4	40627.4	32513.4	34626	39746	34540.8	30547.8	30916.4	32256.4	25114.5	37546
P06738	1	1	18.83	0.000418763	1.35748e-06	1.83396	0.998927	Ctrl	Sen1-3 RNase -	103.211	Glycogen phosphorylase OS=Saccharomyces cerevisiae (strain ATCC 204508 / S288c) GN=GPH1 PE=1 SV=4	24446.1	22366.1	21956	14285.2	15662.8	11760.6	15882.6	14271.2	11436.8	16420.8	17649	17031.3	11486.4	12148.9	13861.9	22780.2	26716.6	27691.3	15683.9	20405	15635.8	14149.2	14608.2	15003.7	18030.4	20266.2	22619.2	10344	8868.68	13861.9
Q04500	1	1	66.59	7.2826e-05	3.07568e-07	2.12161	0.999991	Sen1-3 RNase +	Sen1-3 RNase -	102.961	U3 small nucleolar RNA-associated protein 14 OS=Saccharomyces cerevisiae (strain ATCC 204508 / S288c) GN=UTP14 PE=1 SV=1	19782.8	14787.6	13403.6	16427.2	16816.3	16075	16675.5	17426	16740.9	28913.4	35919.9	31924	16979.6	15396.9	13229	18434.7	17663.9	16904.9	18035.6	21907.7	21371.8	14855.5	17837.4	21962.1	31747.4	41246.4	42398.3	15291	11239.8	13229
Q06132	1	1	21.21	0.00271355	7.0043e-06	2.00045	0.973694	Sen1-3 RNase +	Ctrl	102.789	Suppressor of glycerol defect protein 1 OS=Saccharomyces cerevisiae (strain ATCC 204508 / S288c) GN=SGD1 PE=1 SV=1	21124.8	18735.7	15939.9	27329.8	29718.1	33375.7	26515.1	24065.2	29525.4	32432.4	45792.4	33401	16387.4	26519.9	19140.7	19685.2	22380	20103.7	30005.6	38715.8	44373.1	23621.3	24633.4	38733.8	35611.4	52582.7	44359.9	14757.7	19359.5	19140.7
Q05934	2	2	16.36	0.0012126	3.47726e-06	2.15611	0.991983	Ctrl	Sen1-3 RNase +	102.436	Vacuolar import and degradation protein 22 OS=Saccharomyces cerevisiae (strain ATCC 204508 / S288c) GN=VID22 PE=1 SV=1	24412.3	26407	16650.6	13686.9	12727.5	13298.1	15645.6	12316.5	14488.7	11686.1	9723.49	9882.88	16404.9	22285.1	16428.8	22748.7	31543.4	21000.1	15026.9	16580.9	17679.8	13938	12607.2	19007.4	12831.6	11165.4	13125.5	14773.4	16268.1	16428.8
Q06488	1	1	36.71	0.0240367	5.14296e-05	1.84679	0.778192	WT RNase +	Ctrl	102.236	Chromatin structure-remodeling complex subunit RSC2 OS=Saccharomyces cerevisiae (strain ATCC 204508 / S288c) GN=RSC2 PE=1 SV=1	19324.6	16909.2	11936.8	28815.5	23759.4	36385.8	17298.6	18360.1	23803.5	25190.5	19573.5	20499.2	18319.8	21926	17299.5	18007.7	20198.2	15054.9	31636.7	30953	48375	15410.6	18793.6	31227.3	27659.6	22476	27225	16497.9	16006	17299.5
P07245	8	8	170.67	0.0344093	7.08848e-05	1.24035	0.719981	Sen1-3 RNase -	WT RNase +	102.141	C-1-tetrahydrofolate synthase, cytoplasmic OS=Saccharomyces cerevisiae (strain ATCC 204508 / S288c) GN=ADE3 PE=1 SV=1	119040	127049	117680	115690	99705.8	97083.4	121961	105186	96016.3	106014	118115	119835	129599	128786	129199	110928	151761	148420	127017	129894	129073	108651	107669	125962	116406	135630	159153	116711	94014.1	129199
P31539	6	6	142.35	0.00762547	1.78527e-05	1.19219	0.914277	Ctrl	WT RNase -	101.972	Heat shock protein 104 OS=Saccharomyces cerevisiae (strain ATCC 204508 / S288c) GN=HSP104 PE=1 SV=2	75425.1	77840.7	82157.2	81847.9	71901.2	76930.8	64060.5	67683.4	65726.4	75229.8	68247.8	66840.5	75134.8	81465	74607.3	70285.2	92981.6	103618	89861.4	93670.6	102280	57069	69281.4	86225.3	82603.8	78368	88771	67662.6	59469.5	74607.3
Q01477	5	5	68.16	0.00603703	1.43241e-05	1.76232	0.932379	Sen1-3 RNase +	WT RNase -	101.854	Ubiquitin carboxyl-terminal hydrolase 3 OS=Saccharomyces cerevisiae (strain ATCC 204508 / S288c) GN=UBP3 PE=1 SV=1	22003.4	18814.1	22676.8	22166.2	23893	32216.9	19198.8	17516.4	15296.4	25683.9	35033.6	30943.4	20847.3	24650.2	24777.3	20504	22473.6	28600.5	24336.4	31127	42832.5	17103.5	17929.9	20067	28201.4	40228.6	41096	18774.1	17994.7	24777.3
Q06639	1	1	17.31	0.00439035	1.07459e-05	1.65826	0.952373	WT RNase +	Ctrl	101.656	Chromatin structure-remodeling complex protein RSC3 OS=Saccharomyces cerevisiae (strain ATCC 204508 / S288c) GN=RSC3 PE=1 SV=1	13485.4	14296.1	13999.6	23330.5	18816.4	27136.9	18697.6	26905	19953.8	17181.9	17405.6	18034.1	13842.9	12305.5	17202	12566.4	17076.8	17656.6	25614.7	24513.4	36078.5	16657	27540.2	26177.1	18866.1	19986.6	23951.2	12466.2	8983	17202
Q02931	14	14	452.66	4.07876e-05	1.89156e-07	2.4861	0.999999	WT RNase -	WT RNase +	101.174	NET1-associated nuclear protein 1 OS=Saccharomyces cerevisiae (strain ATCC 204508 / S288c) GN=NAN1 PE=1 SV=1	111560	105287	86446.3	59965.7	70119.3	64259.4	149874	174950	158336	61395.1	69156.6	87441.2	97514.8	125228	100819	103958	125767	109028	65836.8	91349.2	85433	133517	179081	207718	67413	79411.6	116131	87817	91416.5	100819
A6ZUG8	2	2	51.81	0.188109	0.000343362	1.20558	0.386416	Sen1-3 RNase -	Sen1-3 RNase +	101.171	Phosphatidylethanolamine N-methyltransferase OS=Saccharomyces cerevisiae (strain YJM789) GN=CHO2 PE=3 SV=1	39646.3	40118.8	37198	35631.9	35010.2	33873.5	40212.4	33644.7	43455.7	30184.7	36084.8	34063.4	44507.2	42812.8	33639.1	36944.5	47922.4	46914.9	39120.5	45610.2	45034.9	35823.6	34439	57008.8	33143.3	41435.6	45239.6	40081	31253.4	33639.1
Q06106	3	3	41.23	3.00684e-06	2.03937e-08	7.49272	1	WT RNase -	Sen1-3 RNase +	101.058	Multiple RNA-binding domain-containing protein 1 OS=Saccharomyces cerevisiae (strain ATCC 204508 / S288c) GN=MRD1 PE=1 SV=1	13988.6	12910.3	12273.5	2576.54	3482.79	5397.32	24937.6	24534.7	32279	2523.77	3524.36	4862.64	13388.1	16769.6	17804.3	13035.3	15421.5	15479.5	2828.8	4537.27	7175.74	22216	25113.9	42346.2	2771.15	4046.97	6458.08	12056.6	12241.8	17804.3
Q12386	1	1	21.97	1.47354e-07	1.80103e-09	5.25521	1	Ctrl	Sen1-3 RNase +	100.147	Actin-like protein ARP8 OS=Saccharomyces cerevisiae (strain ATCC 204508 / S288c) GN=ARP8 PE=1 SV=1	58300	65726.3	58803.6	17512.9	15172.4	18764.5	27749.8	25501.6	25621.7	11138.5	12002.5	11649.3	31859.6	44816.5	28411.7	54327.1	78510.7	74164.2	19227.5	19766.1	24947.5	24721.2	26103.7	33612.7	12230.2	13782.3	15471.4	28691.2	32716.1	28411.7
P34160	1	1	16.94	0.000169666	6.42381e-07	18.0347	0.99988	Sen1-3 RNase -	Sen1-3 RNase +	99.955	Nuclear cap-binding protein complex subunit 1 OS=Saccharomyces cerevisiae (strain ATCC 204508 / S288c) GN=STO1 PE=1 SV=2	2077.5	3156.71	7414.29	374.709	2110.58	311.15	8416.6	8842.66	11667.8	529.24	1066.02	610.088	16121.7	10490.7	13160.4	1935.93	3770.72	9351.05	411.396	2749.6	413.674	7498.03	9051.43	15306.8	581.115	1224.09	810.259	14518.4	7658.19	13160.4
P05030	26	26	1642.33	0.000137727	5.39364e-07	2.04902	0.999933	WT RNase +	Sen1-3 RNase -	99.556	Plasma membrane ATPase 1 OS=Saccharomyces cerevisiae (strain ATCC 204508 / S288c) GN=PMA1 PE=1 SV=2	4.37998e+06	4.82306e+06	3.99249e+06	6.8145e+06	6.30548e+06	6.536e+06	3.76868e+06	4.28365e+06	4.51067e+06	4.86269e+06	5.57074e+06	6.99716e+06	3.29046e+06	3.49886e+06	2.80355e+06	4.08151e+06	5.76119e+06	5.03541e+06	7.48169e+06	8.21458e+06	8.68962e+06	3.35737e+06	4.38478e+06	5.91746e+06	5.33932e+06	6.39681e+06	9.29295e+06	2.96323e+06	2.55417e+06	2.80355e+06
P21524	1	1	9.2	7.6276e-05	3.21438e-07	1.82291	0.999989	Ctrl	Sen1-3 RNase -	99.498	Ribonucleoside-diphosphate reductase large chain 1 OS=Saccharomyces cerevisiae (strain ATCC 204508 / S288c) GN=RNR1 PE=1 SV=2	19455.7	18753.9	19480.3	13624	12871.5	13928.8	13137.1	11071.8	10633.6	13551.2	11525.1	14236.2	9313.84	11124.9	11208.4	18129.9	22401.8	24569	14957.9	16768.5	18518.3	11703.3	11333.2	13950.1	14879.5	13234.1	18907.1	8387.58	8121.2	11208.4
P41811	6	6	253.36	0.000461272	1.48043e-06	1.63161	0.998681	Sen1-3 RNase +	Sen1-3 RNase -	99.383	Coatomer subunit beta' OS=Saccharomyces cerevisiae (strain ATCC 204508 / S288c) GN=SEC27 PE=1 SV=1	62547.1	59128.1	54021.9	80259.3	76283.3	75836.4	54646	55424	57151.1	66856	82761.4	91946.7	43435	56104.1	48514	58284.7	70629.1	68133.5	88117.3	99379.5	100825	48682	56732.5	74975.4	73409.2	95033.8	122115	39115.4	40956.1	48514
P47050	1	1	7.68	0.000101959	4.14355e-07	2.82092	0.999972	WT RNase -	WT RNase +	99.262	Cullin-8 OS=Saccharomyces cerevisiae (strain ATCC 204508 / S288c) GN=RTT101 PE=1 SV=1	4793.64	5469.08	5763.94	2681.35	2993.36	4015.74	8609.61	9559.7	9166.71	3543.04	4833.53	4353.55	6364.43	10718.8	7850.82	4466.97	6532.87	7269.6	2943.87	3899.66	5338.93	7669.96	9785.4	12025.6	3890.32	5550.27	5781.95	5731.49	7824.75	7850.82
P53953	1	1	2.48	0.00174511	4.77137e-06	2.08571	0.985834	Ctrl	Sen1-3 RNase +	98.881	SED5-binding protein 2 OS=Saccharomyces cerevisiae (strain ATCC 204508 / S288c) GN=SFB2 PE=1 SV=1	735171	701942	694120	407133	374297	282645	544954	448045	293595	344474	355165	322189	348105	313503	380640	685072	838477	875438	446995	487622	375777	485479	458623	385161	378239	407831	427900	313486	228858	380640
P38966	2	2	33.16	0.0737459	0.00014411	1.21509	0.57762	WT RNase -	Sen1-3 RNase -	98.65	Uncharacterized protein YDR089W OS=Saccharomyces cerevisiae (strain ATCC 204508 / S288c) GN=YDR089W PE=1 SV=2	27008.6	27217.7	25269.4	24210.2	23973	24375.4	29524.8	29584.7	28687.4	30746	22535.2	26980.6	22271.1	23806.3	26177.9	25168	32511.9	31870.3	26580.6	31231.3	32407.2	26302.5	30283.2	37634.4	33759.7	25876.9	35832.9	20056.2	17378.6	26177.9
Q03361	1	1	12.1	0.000184241	6.86832e-07	2.05317	0.99985	WT RNase -	WT RNase +	98.63	Uncharacterized protein JIP4 OS=Saccharomyces cerevisiae (strain ATCC 204508 / S288c) GN=JIP4 PE=1 SV=2	11228.1	11893.5	12730.7	7945.67	9935.26	11124.4	21680.6	17043.4	20828.8	13380.3	13886.5	10901.5	15446.9	17737.9	17553.5	10462.9	14206.9	16056.2	8723.61	12943.3	14789.9	19314.4	17445.8	27324.9	14691.8	15945.7	14478.2	13910.7	12948.7	17553.5
P32480	4	4	138.5	5.18704e-08	8.37926e-10	10.6613	1	Ctrl	Sen1-3 RNase +	98.383	Protein HIR2 OS=Saccharomyces cerevisiae (strain ATCC 204508 / S288c) GN=HIR2 PE=1 SV=2	135103	138562	93655.1	16223.2	15226.7	17524.2	29963.8	27544.4	30511.8	12733.5	9868.1	11851.9	43904.7	52432.5	33182.5	125896	165513	118120	17811.6	19836.9	23298.5	26693.6	28194.8	40027.9	13981.6	11331.4	15740.6	39538.4	38275.8	33182.5
Q07807	1	1	47.12	3.34324e-05	1.58457e-07	1.92248	0.999999	WT RNase -	Sen1-3 RNase +	98.007	mRNA-binding protein PUF3 OS=Saccharomyces cerevisiae (strain ATCC 204508 / S288c) GN=PUF3 PE=1 SV=1	24361.7	19995	18084	20974.2	23588.5	20023.8	35388.5	43908.9	37707	19403.2	21655.5	19802.4	28468.7	30251.7	32218.3	22701.5	23884.2	22807.9	23027.8	30730.3	26621.6	31526.3	44945.6	49467.1	21305.1	24866.7	26299.6	25637.5	22083.7	32218.3
A6ZM04	1	1	23.86	3.56199e-07	3.57769e-09	16.4319	1	Ctrl	WT RNase +	97.567	ATP-dependent DNA helicase PIF1 OS=Saccharomyces cerevisiae (strain YJM789) GN=PIF1 PE=3 SV=1	17720.5	16364.8	16427.2	1401.03	793.304	879.722	7981.67	5034.09	8511.56	1293.99	1308.11	2477.03	9554.38	12032.2	9320.43	16512.9	19548	20718.3	1538.2	1033.49	1169.59	7110.56	5152.94	11166.2	1420.83	1502.08	3289.75	8604.2	8783.52	9320.43
Q02725	10	10	318.48	0.0809803	0.000156981	1.29125	0.55891	Ctrl	Sen1-3 RNase +	96.494	Vacuolar transporter chaperone 3 OS=Saccharomyces cerevisiae (strain ATCC 204508 / S288c) GN=VTC3 PE=1 SV=1	102837	83442.6	82538.5	84455.9	74399.7	76819.3	99639.2	71848.8	73953.5	69946.9	70181.4	68056.1	66354	72167.6	73460.2	95829.4	99673	104099	92724.8	96925.6	102131	88764.7	73545.1	97018.2	76803.1	80588.3	90385.5	59755.1	52682.4	73460.2
P25582	7	7	137.29	2.21952e-06	1.57028e-08	5.121	1	Sen1-3 RNase +	Ctrl	96.425	27S pre-rRNA (guanosine(2922)-2'-O)-methyltransferase OS=Saccharomyces cerevisiae (strain ATCC 204508 / S288c) GN=SPB1 PE=1 SV=2	9842.8	11678.8	11712.4	44705.6	49839.8	59818.4	29193.5	32524.9	42994.1	45698.3	60523.8	63969.5	19473.2	23797.7	29084	9172.05	13950.5	14771.9	49082.6	64929.7	79528.7	26007.3	33292.8	56403.1	50177.6	69498.6	84958.1	17536.6	17372.3	29084
P34077	2	2	25.39	0.0019975	5.35568e-06	1.57516	0.982742	Ctrl	WT RNase +	96.114	Nucleoporin NIC96 OS=Saccharomyces cerevisiae (strain ATCC 204508 / S288c) GN=NIC96 PE=1 SV=2	18633.5	15726	14356.1	10533	10937.5	9456.8	13516.9	14477.8	12373.5	10688	12112.7	12849	10372.5	12605.1	10839.2	17363.7	18784.8	18106.2	11564.2	14249.1	12572.8	12041.7	14819.6	16232.6	11735.7	13908.9	17064.8	9340.94	9201.71	10839.2
P25623	1	1	18.77	5.86699e-10	4.10048e-11	4.27907	1	Sen1-3 RNase -	WT RNase +	96.079	Suppressor of yeast profilin deletion OS=Saccharomyces cerevisiae (strain ATCC 204508 / S288c) GN=SYP1 PE=1 SV=3	15756.9	16514.4	18110	4703.62	5288.42	5392.99	19281.4	17419	17900	5910.61	6709.38	6564.38	19635.6	23251.4	22946.6	14683.1	19726.6	22840.7	5164.14	6889.59	7169.99	17177.1	17830.3	23482.6	6489.97	7704.29	8718.16	17682.8	16973.6	22946.6
P32563	10	10	433.31	0.0980266	0.000187402	1.24952	0.52022	Ctrl	Sen1-3 RNase -	95.467	V-type proton ATPase subunit a, vacuolar isoform OS=Saccharomyces cerevisiae (strain ATCC 204508 / S288c) GN=VPH1 PE=1 SV=3	182204	186874	155077	163160	150343	143345	160277	144139	130162	138663	143273	164392	152829	138666	127992	169788	223223	195586	179134	195863	190578	142784	147542	170757	152254	164519	218330	137630	101227	127992
P43585	6	6	129	0.00169083	4.64262e-06	1.63184	0.986487	Ctrl	Sen1-3 RNase +	95.382	Vacuolar transporter chaperone 2 OS=Saccharomyces cerevisiae (strain ATCC 204508 / S288c) GN=VTC2 PE=1 SV=1	72975.4	62997.4	56030	46936.8	39580.9	42584.2	65521.8	49916.6	48755.3	38007.2	37305.7	42347.6	45775.7	38915.6	41261.1	68002.4	75251	70666.1	51532.3	51564.8	56615.8	58370.8	51095.1	63961.1	41732.6	42837.7	56242	41223.3	28408.5	41261.1
A6ZUK8	5	5	183.73	0.000469454	1.49924e-06	1.6826	0.998631	Sen1-3 RNase +	Ctrl	95.281	Cargo-transport protein YPP1 OS=Saccharomyces cerevisiae (strain YJM789) GN=YPP1 PE=3 SV=1	39358.4	41964	42150	53730.9	60529.9	73406.8	59583.8	55899.1	66091.9	71687.5	71861.2	64206.3	43270.9	53749.3	46385.6	36676.3	50126.4	53160.4	58991.6	78856.5	97594.5	53080.9	57218.9	86704.7	78714.3	82517.2	85272.6	38967.7	39237.1	46385.6
P38132	1	1	5.41	0.371953	0.000662106	1.30182	0.251164	Ctrl	Sen1-3 RNase +	94.883	DNA replication licensing factor MCM7 OS=Saccharomyces cerevisiae (strain ATCC 204508 / S288c) GN=MCM7 PE=1 SV=4	29343.9	31557.3	29922.6	27324.5	24333.6	22980.3	28188.4	18286.8	27183.5	20610.4	24962.5	24194.1	30912.7	23125.7	18064.6	27344.3	37695.5	37739	29999.8	31701.1	30552.3	25111.9	18718.5	35661.6	22630.7	28664.1	32132.2	27838.4	16881.8	18064.6
P38630	10	10	297.59	1.92445e-05	1.00284e-07	3.18504	1	WT RNase -	Ctrl	94.844	Replication factor C subunit 1 OS=Saccharomyces cerevisiae (strain ATCC 204508 / S288c) GN=RFC1 PE=1 SV=1	39694.3	35183.8	25424.9	88126.2	65564.3	79570.2	113855	107225	98388.6	77165.7	71495.8	63281	80250.8	104825	99674.2	36989.3	42027.4	32066.3	96754.4	85415.1	105789	101429	109757	129074	84729.4	82097.7	84043.6	72269.9	76522	99674.2
Q01217	4	4	113.18	1.5647e-09	7.22185e-11	4.02743	1	Ctrl	Sen1-3 RNase +	94.81	Protein ARG5,6, mitochondrial OS=Saccharomyces cerevisiae (strain ATCC 204508 / S288c) GN=ARG5,6 PE=1 SV=1	40516.5	44755.9	44181.1	16230.5	14012.5	14476.9	33168.6	33120.8	36653.3	9771	11597.6	10774.3	36104.3	32795.9	30494.2	37755.4	53461.4	55722.1	17819.5	18255.1	19247.1	29548.7	33902.8	48084.7	10728.7	13317.3	14309.4	32513.8	23941	30494.2
P31384	2	2	59.52	0.0251688	5.34391e-05	1.29748	0.771107	Ctrl	WT RNase -	94.61	Glucose-repressible alcohol dehydrogenase transcriptional effector OS=Saccharomyces cerevisiae (strain ATCC 204508 / S288c) GN=CCR4 PE=1 SV=2	37612.1	36765	41978.8	28367.1	33418.8	32538.9	33068.3	29208.1	27401.7	30205.8	33742	26633.3	31580.7	35444.1	34958.3	35049	43916.1	52944.5	31144.4	43537	43260.6	29459.2	29897.7	35947.8	33166.6	38745.5	35371.8	28440	25874.2	34958.3
Q07834	2	2	37.39	4.00969e-05	1.86485e-07	1.8122	0.999999	Sen1-3 RNase -	Ctrl	94.537	KH domain-containing protein YLL032C OS=Saccharomyces cerevisiae (strain ATCC 204508 / S288c) GN=YLL032C PE=1 SV=1	31859.1	33353.9	29971.2	36024.6	37509.7	41373.2	49072.5	53611.9	60157.8	33222.9	41553	43039.6	56482.6	59795.6	56214.7	29688.1	39841.6	37800.3	39551.7	48866.4	55005.8	43716.8	54877.6	78919.8	36479.4	47714.7	57161	50865.4	43650.8	56214.7
P40850	7	7	135.37	3.88022e-07	3.83767e-09	2.39862	1	WT RNase -	Sen1-3 RNase +	94.435	Protein MKT1 OS=Saccharomyces cerevisiae (strain ATCC 204508 / S288c) GN=MKT1 PE=1 SV=2	44166.2	42119	42641.7	30850	32414.8	31378.6	51785.5	55343.4	54367.2	19112.9	21762.8	26453.1	49630.4	55209.9	54001.4	41156.4	50311.6	53780.6	33870.4	42229	41717.9	46133.7	56650	71323.3	20986.3	24990	35132.4	44694.7	40303.3	54001.4
Q99207	2	2	49.28	0.00056249	1.75586e-06	1.87763	0.998016	Sen1-3 RNase +	Ctrl	94.244	Nucleolar complex protein 14 OS=Saccharomyces cerevisiae (strain ATCC 204508 / S288c) GN=NOP14 PE=1 SV=1	22501.7	19819.1	18144	19652.9	21551.9	29211.2	33823.6	34197.3	37966.8	33850.9	39724.9	39954.6	22289.7	28773.9	22760	20968.3	23674.2	22883.5	21577.1	28077.2	38836.3	30132.1	35004.7	49808	37169	45615.5	53063.7	20073	21005	22760
Q12028	2	2	25.2	1.29208e-06	9.86108e-09	2.76367	1	WT RNase -	Sen1-3 RNase +	93.566	AP-1 complex subunit gamma-1 OS=Saccharomyces cerevisiae (strain ATCC 204508 / S288c) GN=APL4 PE=1 SV=1	31476.4	25069.3	34384.5	14741.3	15756.4	15289.5	42250.4	31458.5	37867	12897	13763.6	13711.8	29737.9	26386.7	31510.9	29331.4	29945.5	43366.4	16184.6	20526.9	20327.5	37639.2	32201.2	49677	14161.2	15804.5	18210.6	26780.5	19262.3	31510.9
Q12072	1	1	12.49	0.000263381	9.18283e-07	4.25203	0.999629	WT RNase +	Ctrl	93.388	ISWI one complex protein 2 OS=Saccharomyces cerevisiae (strain ATCC 204508 / S288c) GN=IOC2 PE=1 SV=1	4788.29	4561.71	5023.78	17800.9	18164.3	25152.7	8036.03	11314.5	10178	22907.1	14181.8	18047.2	4668.34	9815.6	10816.9	4461.99	5449.01	6336.1	19543.7	23663.8	33440.5	7158.99	11581.6	13352.3	25152.5	16284.8	23968.5	4204.08	7165.4	10816.9
A6ZZE9	1	0	1.65					---	---	93.24	Protein LST4 OS=Saccharomyces cerevisiae (strain YJM789) GN=LST4 PE=3 SV=1																0	0	0	0	0	0	0	0	0	0	0	0	0	0	0
P32324	24	24	1087.91	0.00342011	8.61028e-06	1.53959	0.964648	Ctrl	Sen1-3 RNase -	93.23	Elongation factor 2 OS=Saccharomyces cerevisiae (strain ATCC 204508 / S288c) GN=EFT1 PE=1 SV=1	709488	749748	728625	616935	567839	543337	590382	634760	499025	394251	485129	545102	533204	460925	426936	661139	895581	918956	677337	739762	722368	525948	649746	654661	432895	557067	723952	480177	336476	426936
A6ZN26	3	3	86.07	8.51883e-06	4.97404e-08	2.4031	1	Sen1-3 RNase +	WT RNase -	93.163	Eukaryotic translation initiation factor 3 subunit C OS=Saccharomyces cerevisiae (strain YJM789) GN=NIP1 PE=3 SV=1	31009.2	30894.3	33520.6	39137.4	37327.5	30183.9	25401.1	21421.4	19789.2	49131.9	59407.8	51534.7	23452.6	25181	26616.3	28896.1	36903.6	42276.8	42969.2	48629.1	40129.5	22628.8	21927.2	25961.1	53947.8	68217.2	68443.3	21120.2	18382.2	26616.3
A6ZM93	1	1	11.03	0.000532668	1.66814e-06	2.26808	0.998223	Ctrl	Sen1-3 RNase +	93.138	Eisosome protein 1 OS=Saccharomyces cerevisiae (strain YJM789) GN=EIS1 PE=3 SV=1	29216.1	25857.9	26606.8	12920.6	15277.1	17225.4	19179.7	21734.8	20753.7	14032.8	11099.7	10880.8	10751.5	18467.6	14328.4	27225.2	30887.5	33557.1	14185.6	19902.5	22901.2	17086.5	22248	27226.3	15408.3	12745.6	14450.8	9682.23	13481.3	14328.4
Q07844	7	7	179.44	0.0378918	7.75645e-05	1.44422	0.70324	WT RNase +	Ctrl	93.011	Ribosome biogenesis ATPase RIX7 OS=Saccharomyces cerevisiae (strain ATCC 204508 / S288c) GN=RIX7 PE=1 SV=1	33414.6	28514.3	24467	40177.5	33787.4	50809.5	44057.4	36631.9	35857.7	38082.5	40700.8	44267.2	37561.1	41071.5	36635.1	31137.5	34060.6	30858.2	44111.2	44017.2	67551.3	39249.1	37496.8	47041.1	41815.3	46736.2	58791.4	33825.6	29982.3	36635.1
Q03308	7	7	252.05	3.15207e-06	2.12903e-08	2.12226	1	Sen1-3 RNase -	WT RNase +	92.682	Vacuolar protein sorting-associated protein 16 OS=Saccharomyces cerevisiae (strain ATCC 204508 / S288c) GN=VPS16 PE=1 SV=2	115125	104169	107466	60546.1	65733.6	62892.1	130400	118311	106904	67878.1	81143.3	61153.7	123627	142547	135299	107280	124431	135538	66474	85635.6	83615.2	116168	121104	140246	74531.4	93175.8	81218.3	111332	104059	135299
P25694	12	12	404.83	0.00170513	4.66866e-06	1.31212	0.986316	Ctrl	Sen1-3 RNase -	91.939	Cell division control protein 48 OS=Saccharomyces cerevisiae (strain ATCC 204508 / S288c) GN=CDC48 PE=1 SV=3	204973	200992	210650	195292	184404	189981	170307	153147	183949	162496	175690	179434	150251	169357	150329	191004	240086	265677	214413	240236	252580	151720	156762	241320	178424	201742	238307	135308	123631	150329
P21538	1	1	21.72	0.0141596	3.16226e-05	2.14409	0.85082	Sen1-3 RNase -	Sen1-3 RNase +	91.819	DNA-binding protein REB1 OS=Saccharomyces cerevisiae (strain ATCC 204508 / S288c) GN=REB1 PE=1 SV=2	26156.9	19326.8	12830.4	18778.3	13157.7	15769.8	23100.6	22835.2	19303.7	15422.4	8316.98	9527.21	24338.5	22562.7	24425.3	24374.4	23086	16182	20616.8	17141.4	20965.9	20579.5	23374.3	25324.2	16934	9550.27	12653.1	21918.1	16470.8	24425.3
P39940	6	6	142.84	0.0105553	2.39878e-05	1.60986	0.883827	Ctrl	WT RNase +	91.76	E3 ubiquitin-protein ligase RSP5 OS=Saccharomyces cerevisiae (strain ATCC 204508 / S288c) GN=RSP5 PE=1 SV=1	53706.6	57154.7	59952.2	41892.3	32973.6	31238.4	53048.8	57001.4	50588.5	34835.8	33592.5	51528.3	49455.8	40032.1	37569.5	50046.8	68271.9	75612.9	45993.8	42957	41531.5	47259.1	58347.2	66366.1	38250.4	38573.8	68434.8	44537.5	29223.4	37569.5
Q04660	11	11	341.46	1.1503e-06	9.08719e-09	4.46935	1	Sen1-3 RNase +	Ctrl	91.648	Ribosome biogenesis protein ERB1 OS=Saccharomyces cerevisiae (strain ATCC 204508 / S288c) GN=ERB1 PE=1 SV=1	28220.5	34809.8	30812.6	108007	121121	140104	47103.4	56650.5	72481.8	113495	155926	149995	37592.8	48878.1	42195.7	26297.4	41580.6	38861.5	118582	157793	186268	41962.5	57988	95087.5	124620	179047	199209	33854.3	35681	42195.7
P43573	11	11	452.19	9.5742e-10	5.62414e-11	45.5143	1	WT RNase +	Ctrl	91.366	Bud site selection protein 27 OS=Saccharomyces cerevisiae (strain ATCC 204508 / S288c) GN=BUD27 PE=1 SV=1	4740.23	6221.41	4669.03	224701	224608	262111	115798	175923	165720	178358	122574	193481	108233	125179	142030	4417.2	7431.54	5888.68	246701	292612	348477	103160	180076	217405	195841	140750	256962	97469.7	91380.5	142030
Q05946	3	3	148.02	0.0107314	2.43025e-05	1.65588	0.882108	Sen1-3 RNase +	WT RNase +	90.975	U3 small nucleolar RNA-associated protein 13 OS=Saccharomyces cerevisiae (strain ATCC 204508 / S288c) GN=UTP13 PE=1 SV=1	38201.5	29350	27465.9	21626	21825.7	25351.7	30871.4	31520.4	37296.9	36526.4	41691.7	35712.3	23821.4	34413.7	25923.1	35598.2	35058.8	34640.5	23743.4	28433.8	33705.1	27502.1	32264.6	48929.1	40106.7	47874	47429.6	21452.4	25122	25923.1
P38996	1	1	21.06	4.67626e-06	3.03176e-08	6.06169	1	Sen1-3 RNase -	WT RNase +	90.383	Nuclear polyadenylated RNA-binding protein 3 OS=Saccharomyces cerevisiae (strain ATCC 204508 / S288c) GN=NAB3 PE=1 SV=1	6515.11	7316.19	8386.38	2729.64	3575.56	3059.2	13188.3	20960.3	20517.5	7006.32	7423.28	7518.35	13847.7	26195.7	16720.6	6071.13	8739.26	10577.1	2996.89	4658.13	4067.22	11748.9	21455.1	26916.5	7693.07	8524.05	9985.14	12470.6	19122.9	16720.6
P04786	7	7	234.39	5.77425e-06	3.59917e-08	3.8611	1	Ctrl	Sen1-3 RNase +	89.94	DNA topoisomerase 1 OS=Saccharomyces cerevisiae (strain ATCC 204508 / S288c) GN=TOP1 PE=1 SV=2	165397	148089	98321.3	53990.4	44351.6	53135.9	89252.2	114104	106228	39238.7	33759.5	33657.4	111697	129912	96372	154126	176894	124005	59276.5	57779.9	70644.2	79511.3	116798	139358	43084.8	38765.6	44700.5	100589	94835.9	96372
P06839	1	1	31.77	0.000801294	2.41949e-06	2.31102	0.996091	WT RNase -	Sen1-3 RNase +	89.729	DNA repair helicase RAD3 OS=Saccharomyces cerevisiae (strain ATCC 204508 / S288c) GN=RAD3 PE=1 SV=1	8589.8	11417	9137.98	16679.8	11735.2	16585.5	21375	22289.9	20776.4	6761.34	8770.81	12352.1	13765.5	14432.5	15139.1	8004.44	13637.7	11525	18312.9	15288.2	22050.4	19042.1	22816.1	27256.1	7424.08	10071.4	16404.9	12396.5	10535.8	15139.1
P53316	3	3	69.85	0.000777957	2.35637e-06	1.55553	0.996298	Sen1-3 RNase -	Ctrl	89.457	Uncharacterized RNA-binding protein YGR250C OS=Saccharomyces cerevisiae (strain ATCC 204508 / S288c) GN=YGR250C PE=1 SV=1	27579.5	24871.7	24747.7	29776.7	27330.1	25619.3	39682.7	37762.6	32592.5	31091.4	25105.8	24498.3	39133.1	45056.4	35895.9	25700.1	29709.5	31212.3	32692.1	35604.8	34060.9	35351.8	38654.2	42757.4	34138.9	28828.7	32536.2	35241.3	32891.2	35895.9
P42935	2	2	42.02	0.00506473	1.22661e-05	1.4169	0.944039	Ctrl	WT RNase +	89.354	Elongator complex protein 2 OS=Saccharomyces cerevisiae (strain ATCC 204508 / S288c) GN=ELP2 PE=1 SV=1	33972	32262.1	37087.1	23929.3	24327.9	24663.4	33418.2	32713.6	34990.2	24336.1	28339.9	27492	26053.6	37520.9	34255.2	31657	38537.4	46775	26272.2	31693.7	32790	29771	33485.9	45902.9	26721.5	32542.3	36512.2	23462.6	27390.3	34255.2
Q03653	3	3	24.57	0.00719063	1.68959e-05	1.39561	0.919116	WT RNase -	Ctrl	89.135	Protein EFR3 OS=Saccharomyces cerevisiae (strain ATCC 204508 / S288c) GN=EFR3 PE=1 SV=1	17707.7	14436.3	14206	14078.1	16769.6	17576.5	22072.3	21313.5	21300.6	17593.9	20822.3	18317.1	16224.6	18421.3	17643.9	16501	17244.4	17916.9	15456.4	21847	23367.9	19663.4	21816.7	27943.9	19318.5	23910	24327	14611.1	13447.6	17643.9
P38129	3	3	63.39	1.15597e-06	9.08719e-09	1.67015	1	WT RNase -	Sen1-3 RNase +	88.913	Transcription initiation factor TFIID subunit 5 OS=Saccharomyces cerevisiae (strain ATCC 204508 / S288c) GN=TAF5 PE=1 SV=1	42061	47516.7	45050	28093.3	30514.3	32938.6	48561.9	44468.9	49248.3	28347.5	27356.2	29485.6	43039.9	43862.8	47253.8	39194.7	56759.2	56818	30843.8	39753	43791.9	43261.9	45518.8	64607.9	31126.1	31412.7	39159.9	38759.6	32019.9	47253.8
Q08921	1	1	16.36	0.000136242	5.34627e-07	1.66033	0.999935	WT RNase -	WT RNase +	88.792	Target of rapamycin complex 1 subunit TCO89 OS=Saccharomyces cerevisiae (strain ATCC 204508 / S288c) GN=TCO89 PE=1 SV=1	18795.7	16798	17531.7	9402.42	9863.29	12908.8	17665.8	18604.6	17150.1	10551	11979.2	10194.5	14663.9	18948.6	17240.2	17514.8	20065.4	22111.4	10323	12849.6	17162.3	15737.8	19043.8	22498.9	11585.3	13755.5	13539.4	13205.6	13832.5	17240.2
P40157	4	4	74.04	2.18807e-07	2.43482e-09	2.69239	1	Ctrl	Sen1-3 RNase +	88.791	Vacuolar import and degradation protein 27 OS=Saccharomyces cerevisiae (strain ATCC 204508 / S288c) GN=VID27 PE=1 SV=1	26297.4	26705.4	20401.5	9288.67	8915.95	9083.46	9865.75	9573.84	8945.51	9562	8407.78	9293.78	15432.7	18499	15649.6	24505.3	31899.9	25730.8	10198.1	11615.4	12076.5	8789.02	9799.88	11735.5	10499.3	9654.54	12343.1	13897.9	13504.3	15649.6
P39106	5	5	149.59	1.09495e-05	6.15235e-08	1.97042	1	Sen1-3 RNase -	WT RNase +	88.474	Alpha-1,3-mannosyltransferase MNN1 OS=Saccharomyces cerevisiae (strain ATCC 204508 / S288c) GN=MNN1 PE=1 SV=1	58908.8	56892.9	52793.7	32257.8	29072.2	26202	62688.9	53820	53384.8	35281	37277.9	34577.8	48347.1	65169.2	58958.4	54894.4	67959.1	66584.5	35416.1	37874.3	34835.7	55847.1	55090.7	70034.5	38739.2	42805.7	45922.9	43539	47573.6	58958.4
A6ZPJ1	5	5	102.64	0.00115202	3.34813e-06	1.45178	0.992634	Ctrl	WT RNase +	88.273	Eukaryotic translation initiation factor 3 subunit B OS=Saccharomyces cerevisiae (strain YJM789) GN=PRT1 PE=3 SV=1	73543.6	72762.3	80322.9	54604.2	52667	48832.9	64915	61146.7	51064.5	58409.2	60314.4	62242.7	60738.3	61694.3	66582.8	68531.9	86915.4	101305	59950.4	68613	64923.4	57830.2	62590.3	66990.6	64134.4	69258.1	82664.7	54697.9	45036.9	66582.8
Q06679	7	7	280.37	2.03327e-06	1.44908e-08	3.06833	1	WT RNase -	WT RNase +	87.747	U3 small nucleolar RNA-associated protein 4 OS=Saccharomyces cerevisiae (strain ATCC 204508 / S288c) GN=UTP4 PE=1 SV=1	73419.1	50308.7	49706.2	25498.8	28327.2	27814.9	84156.1	83588.1	82757.3	41202.9	39991.2	35638.7	60603.1	69460.6	69022.5	68415.9	60094.3	62690.4	27995.4	36903.7	36979.9	74971.4	85561.6	108568	45241.5	45921.4	47331.8	54576.1	50706.3	69022.5
P00815	6	6	172.19	0.00694165	1.63306e-05	1.37814	0.921926	WT RNase +	Sen1-3 RNase -	87.666	Histidine biosynthesis trifunctional protein OS=Saccharomyces cerevisiae (strain ATCC 204508 / S288c) GN=HIS4 PE=1 SV=3	55212.7	56976.6	58276	66474.8	62311.7	54023.2	57017.9	51043.8	50608.7	49588.7	58323	55976.8	40440	43510.7	48698.5	51450.2	68059.1	73498.8	72983.2	81177.7	71823.9	50795	52248.9	66392.6	54449.4	66971.6	74342.9	36418.3	31762.9	48698.5
P53131	9	9	261.34	0.00387325	9.65079e-06	1.81287	0.958881	WT RNase -	Ctrl	87.507	Pre-mRNA-splicing factor ATP-dependent RNA helicase PRP43 OS=Saccharomyces cerevisiae (strain ATCC 204508 / S288c) GN=PRP43 PE=1 SV=1	67065.2	69192.9	63601.1	93792.2	100580	121297	103560	132446	126313	75422	99638.8	120962	103497	102681	101194	62495	82651.7	80215.1	102975	131033	161265	92257.7	135573	165707	82814.8	114414	160650	93203.9	74957.2	101194
P53946	3	3	124.21	0.000771356	2.34225e-06	2.68127	0.996356	Ctrl	Sen1-3 RNase +	87.506	Actin-related protein 5 OS=Saccharomyces cerevisiae (strain ATCC 204508 / S288c) GN=ARP5 PE=1 SV=1	35113.4	31228.1	20785.7	16579	13511.3	15872.3	21900.6	16990.3	16853.3	11696.4	8950.14	11848.2	24459.4	22633.8	17549.3	32720.6	37302.3	26215.4	18202.2	17602.1	21102.3	19510.4	17391.4	22109.5	12842.8	10277.3	15735.7	22026.9	16522.7	17549.3
A6ZPU3	4	4	96.23	0.000938912	2.77876e-06	1.70954	0.994807	WT RNase -	WT RNase +	87.128	ATP-dependent RNA helicase DBP4 OS=Saccharomyces cerevisiae (strain YJM789) GN=DBP4 PE=3 SV=1	40426.1	35197.4	29388.1	32609.5	32606.1	39032.2	54609.1	61123	62483.7	37755.7	49995.6	50161.7	48274.1	60061.5	54179.2	37671.3	42043.6	37064.9	35802.3	42478.2	51893.4	48649.1	62566.1	81971.2	41456.4	57409.3	66619.9	43473.2	43845	54179.2
P14736	4	4	108.59	3.00096e-09	1.07729e-10	6.5515	1	WT RNase +	Ctrl	87.119	DNA repair protein RAD4 OS=Saccharomyces cerevisiae (strain ATCC 204508 / S288c) GN=RAD4 PE=1 SV=3	5867.9	5885.06	5809.12	40213.6	36578.8	38265.6	27317.9	35449.2	29419.3	36579.2	30009.7	31529.4	26949.8	28275.2	35059.7	5468.02	7029.77	7326.58	44150.8	47653.6	50874.2	24336.5	36286.2	38594.6	40164.6	34459.7	41874.3	24269.7	20640.9	35059.7
Q04233	1	1	34.99	0.00340272	8.57762e-06	3.0279	0.964871	WT RNase +	Ctrl	87.087	Protein GIS4 OS=Saccharomyces cerevisiae (strain ATCC 204508 / S288c) GN=GIS4 PE=1 SV=1	5385.14	5478.99	2705.6	13648.8	12973	14466	7574.72	8003.29	6871.22	8121.1	11129	12813.3	6781.09	2533.86	5117.66	5018.16	6544.71	3412.36	14985.2	16900.8	19232.5	6748.03	8192.25	9014.22	8917.13	12779.3	17017.4	6106.72	1849.72	5117.66
P38112	12	12	358.52	0.00121607	3.48207e-06	2.30613	0.991945	WT RNase -	Ctrl	86.995	ATP-dependent RNA helicase MAK5 OS=Saccharomyces cerevisiae (strain ATCC 204508 / S288c) GN=MAK5 PE=1 SV=1	76688.7	84984.8	82970.2	77708.1	89956.3	122752	167696	184416	212067	87150.6	127724	132264	123791	160473	125909	71462.7	101515	104644	85316.3	117192	163198	149394	188770	278207	95693	146663	175660	111480	117146	125909
P53894	1	1	25.3	6.29176e-05	2.70435e-07	2.14387	0.999994	WT RNase -	Sen1-3 RNase +	86.892	Serine/threonine-protein kinase CBK1 OS=Saccharomyces cerevisiae (strain ATCC 204508 / S288c) GN=CBK1 PE=1 SV=1	16104.2	16272.8	18235.7	11112.7	10147.6	12474.7	18501.3	22519.5	23104.8	8450.42	9648.91	11811.8	16692.4	14146.6	16398.1	15006.8	19438.1	22999.2	12200.7	13220	16585.1	16482.1	23051.2	30310.8	9278.72	11079.7	15687.3	15032.4	10327.1	16398.1
A6ZRL6	3	3	65.95	4.95815e-07	4.68325e-09	2.76988	1	WT RNase +	Ctrl	86.886	Protein SQS1 OS=Saccharomyces cerevisiae (strain YJM789) GN=SQS1 PE=3 SV=1	8558.01	10343.6	10103.8	25929	27352.6	27059.9	17075	17527.8	20208.5	21963.7	26772.9	28441.5	13533.6	14746.4	15579.5	7974.82	12355.5	12743.1	28467.6	35634.1	35976.2	15211.5	17941.6	26511.1	24116.6	30743	37773.2	12187.7	10764.9	15579.5
P31382	1	1	12.47	0.841009	0.00145174	1.23054	0.100001	Ctrl	WT RNase -	86.813	Dolichyl-phosphate-mannose--protein mannosyltransferase 2 OS=Saccharomyces cerevisiae (strain ATCC 204508 / S288c) GN=PMT2 PE=1 SV=2	7760.56	7971.63	11280.5	7317.57	9983.14	7637.62	10795.9	6838.57	4317.43	8162.2	8515.97	8207.57	11885.8	6627.72	6148.87	7231.71	9522.19	14227.1	8034.02	13005.7	10154.2	9617.63	7000.03	5663.95	8962.25	9778.77	10900.5	10703.8	4838.24	6148.87
A6ZTA3	2	2	36.67	0.00687396	1.6191e-05	1.6767	0.922694	Sen1-3 RNase -	WT RNase +	86.743	Pre-rRNA-processing protein RIX1 OS=Saccharomyces cerevisiae (strain YJM789) GN=RIX1 PE=3 SV=1	23642.5	20001.1	26663.6	16506.6	19627.7	26143	35224.1	29468.5	36745.2	29316.3	36805.5	32323.9	29095.1	34156.8	41168.5	22031.3	23891.5	33628.7	18122.7	25570.3	34757.2	31379.8	30164.2	48205.3	32189.8	42263.3	42929.4	26201.6	24934.5	41168.5
P53313	2	2	85.91	0.00212741	5.65708e-06	2.46319	0.981124	WT RNase +	Ctrl	86.564	Protein SDA1 OS=Saccharomyces cerevisiae (strain ATCC 204508 / S288c) GN=SDA1 PE=1 SV=1	29212	31095.5	27541	66237.5	68888.5	81261.1	47307.8	57241.5	78036.5	48618.8	64343.5	97271.9	46129.8	43842.4	32836.2	27221.3	37143.9	34735.3	72722.7	89745.8	108037	42144.7	58593	102375	53384.3	73884.7	129187	41542.2	32005	32836.2
Q04377	1	1	27.72	1.59656e-10	1.62892e-11	12.0099	1	Ctrl	Sen1-3 RNase +	86.37	DNA damage checkpoint protein LCD1 OS=Saccharomyces cerevisiae (strain ATCC 204508 / S288c) GN=LCD1 PE=1 SV=1	34992.9	33568.5	28649.3	4346.71	4346.19	3243.96	15204.6	17671.4	15303.6	2833.47	2781.76	2479	21364.5	21104.9	23532.1	32608.3	40097.9	36133	4772.28	5662.08	4312.85	13545.2	18088.7	20076.5	3111.21	3194.26	3292.37	19239.9	15406.6	23532.1
P29496	3	3	59.01	0.00127075	3.61196e-06	1.94229	0.991346	Sen1-3 RNase +	Ctrl	86.357	Minichromosome maintenance protein 5 OS=Saccharomyces cerevisiae (strain ATCC 204508 / S288c) GN=MCM5 PE=1 SV=1	11103.4	11247.4	7634.73	16472.8	16429.5	15643.5	14067.6	10640.6	13048.6	21664.5	19122.7	17453.4	13495.2	15555.8	16866.4	10346.7	13435.1	9629.07	18085.6	21403.8	20798.1	12532.3	10891.8	17118.3	23788.1	21958.4	23179.9	12153.1	11355.7	16866.4
P38170	1	1	8.7	0.0256021	5.42402e-05	1.72705	0.768449	Ctrl	WT RNase +	86.164	Condensin complex subunit 2 OS=Saccharomyces cerevisiae (strain ATCC 204508 / S288c) GN=BRN1 PE=1 SV=3	14687.7	13730.3	16025	6680.55	8667.13	10385.9	11508.3	15761.5	13189	10751.7	14156.1	11137.1	9300.85	13408.3	8090.34	13686.8	16401	20211.1	7334.63	11291.3	13808	10252.3	16133.6	17302.4	11805.6	16255.2	14791.3	8375.89	9788.07	8090.34
P43633	2	2	33.94	3.11431e-05	1.49064e-07	1.86992	1	WT RNase -	Ctrl	86.033	Serine/threonine-protein kinase Haspin homolog ALK1 OS=Saccharomyces cerevisiae (strain ATCC 204508 / S288c) GN=ALK1 PE=1 SV=2	16969.2	19585.1	18304.4	24681.5	26700.9	28539.2	32353.4	35367	34860.9	27968	29671.6	26889.4	26963.8	34862.2	29058.8	15812.8	23394.6	23085.8	27098	34785.1	37942.9	28822.4	36202	45733.4	30709.4	34071.5	35711.9	24282.3	25449.5	29058.8
P07244	2	2	48.41	0.000448853	1.44776e-06	1.54255	0.998755	Sen1-3 RNase +	Sen1-3 RNase -	86.014	Bifunctional purine biosynthetic protein ADE5,7 OS=Saccharomyces cerevisiae (strain ATCC 204508 / S288c) GN=ADE5,7 PE=1 SV=1	39840.3	40469	39356.1	42806.1	46364.8	51347.5	40146.8	39664.2	37450.2	49493.2	52253.4	52838.7	28133.7	36019.2	36061.2	37125.4	48340.6	49636.7	46997.2	60402.6	68266.6	35765.2	40600.7	49130.2	54344.5	60001.8	70175.1	25335.8	26294.1	36061.2
P32356	1	1	3.03	0.682254	0.00118509	1.28088	0.139129	WT RNase +	WT RNase -	85.825	Neutral trehalase OS=Saccharomyces cerevisiae (strain ATCC 204508 / S288c) GN=NTH1 PE=1 SV=3	6098.07	6524.02	8038.62	7422.33	8875.56	6430.52	5438.49	7659.44	4646.46	9913.17	6059.44	5009.3	6890.88	6619.32	4975.04	5682.51	7793.01	10138.5	8149.03	11562.8	8549.39	4844.94	7840.28	6095.6	10884.9	6957.98	6652.87	6205.58	4832.11	4975.04
P05694	12	12	358.22	0.00984021	2.25477e-05	1.39414	0.890931	Ctrl	Sen1-3 RNase -	85.807	5-methyltetrahydropteroyltriglutamate--homocysteine methyltransferase OS=Saccharomyces cerevisiae (strain ATCC 204508 / S288c) GN=MET6 PE=1 SV=4	120184	108515	108110	107435	95173.7	88734.3	98669.8	93850.6	80166	91784.9	100594	92727.6	72095.7	86278.8	83213.8	111994	129622	136350	117953	123989	117972	87901.1	96066.4	105168	100782	115511	123152	64925.8	62983.6	83213.8
P07264	2	2	24.71	0.113502	0.000213824	1.35806	0.490216	Sen1-3 RNase +	Ctrl	85.741	3-isopropylmalate dehydratase OS=Saccharomyces cerevisiae (strain ATCC 204508 / S288c) GN=LEU1 PE=1 SV=3	16485.3	19875.2	19485.9	24045.6	20153.8	23307.9	18343.8	24787.4	17634	23527.2	26507.5	25808.3	16312.8	23188.1	20668.4	15361.9	23741.1	24576.1	26399.9	26255.8	30988	16341.7	25372.6	23133.7	25833.3	30438.2	34276.1	14690.5	16927.4	20668.4
P32784	1	1	32.41	0.0001859	6.9036e-07	2.39691	0.999847	Ctrl	WT RNase +	85.64	Glycerol-3-phosphate O-acyltransferase 1 OS=Saccharomyces cerevisiae (strain ATCC 204508 / S288c) GN=SCT1 PE=1 SV=3	67275.2	70248.1	58343.8	29112.6	26093.4	26510.4	39163.1	33572	32468.2	37244.7	37608.2	25917.2	33323.7	45783.7	36895.4	62690.6	83912	73584.4	31962.9	33993.6	35245.7	34888.9	34364.6	42594.4	40895.4	43185	34420.7	30009.7	33422.1	36895.4
P00958	2	2	55.8	0.00147691	4.11942e-06	1.84425	0.989012	Ctrl	Sen1-3 RNase -	85.624	Methionine--tRNA ligase, cytoplasmic OS=Saccharomyces cerevisiae (strain ATCC 204508 / S288c) GN=MES1 PE=1 SV=4	30015.4	34488.1	44011.8	37418.8	36207.5	27300.1	26341	25048.9	19889.3	33181.2	32308.7	36242.7	17793.2	19268.8	21777.7	27970	41196.4	55508.6	41082.3	47170	36295.5	23466.2	25640.3	26092.4	36433.6	37099.7	48134.1	16023.6	14066.2	21777.7
P38042	1	1	49.4	4.77863e-06	3.0878e-08	4.69986	1	Ctrl	WT RNase +	85.342	Anaphase-promoting complex subunit CDC27 OS=Saccharomyces cerevisiae (strain ATCC 204508 / S288c) GN=CDC27 PE=1 SV=2	51317.1	41568	60137.7	10279.1	9954.1	12325.8	30590.4	22871.6	30552.7	9180.92	13763.2	12965.3	26640.8	37466.8	25547.8	47820	49653.3	75846.9	11285.5	12967.9	16387.2	27251.8	23411.6	40081.5	10080.8	15804.1	17219.3	23991.4	27350.8	25547.8
P15303	4	4	99.25	0.000664433	2.04771e-06	1.35644	0.997249	Ctrl	Sen1-3 RNase +	85.331	Protein transport protein SEC23 OS=Saccharomyces cerevisiae (strain ATCC 204508 / S288c) GN=SEC23 PE=1 SV=1	63253.3	67135.2	58876.8	53529.8	45858.6	50153.6	46835.4	47792.9	49513	43391.6	48019.1	48119.9	50747.9	54344.9	49251.1	58942.9	80193.6	74256.6	58770.8	59743.2	66679.3	41723.9	48921.2	64955.1	47644.8	55139.7	63908.1	45701.1	39671.8	49251.1
P19414	3	3	104.9	0.0225344	4.84292e-05	1.23459	0.787927	Ctrl	WT RNase -	85.315	Aconitate hydratase, mitochondrial OS=Saccharomyces cerevisiae (strain ATCC 204508 / S288c) GN=ACO1 PE=1 SV=2	34480.6	36253.8	41039.1	31306.6	31347.7	32445.4	30960	30701.7	28873	38045.7	34531.4	33650.9	30982.2	31204.1	36521.3	32130.9	43305.6	51759.3	34371.7	40838.8	43136.2	27581	31426.6	37877.9	41774.9	39651.9	44691.8	27901	22779	36521.3
A7A0P8	10	10	368.47	1.86212e-07	2.16151e-09	3.35228	1	Sen1-3 RNase +	Ctrl	85.05	ATP-dependent RNA helicase DRS1 OS=Saccharomyces cerevisiae (strain YJM789) GN=DRS1 PE=3 SV=1	42244.7	38403.5	37461.3	98238	98643	116236	76912.9	81145.5	93866.7	125143	141649	129144	66485.9	83063.7	76463.6	39365.9	45873.4	47247	107856	128509	154536	68518.7	83061.4	123142	137409	162653	171517	59873.9	60636.6	76463.6
P43535	1	1	15.67	0.000150662	5.85291e-07	2.42634	0.999913	Ctrl	Sen1-3 RNase +	84.975	Protein GCN20 OS=Saccharomyces cerevisiae (strain ATCC 204508 / S288c) GN=GCN20 PE=1 SV=1	17149.3	17190.3	22525.2	13525.4	11942.9	13196.1	20087.2	12041.9	19167.8	8423.86	8123.45	6889.17	9366.99	8831.53	8980.76	15980.7	20534	28409.2	14849.6	15558.8	17544.2	17894.9	12326.2	25145.9	9249.56	9328.05	9149.52	8435.45	6447.02	8980.76
P46673	1	1	23.88	0.0209725	4.53236e-05	1.84393	0.798485	Ctrl	WT RNase -	84.844	Nucleoporin NUP85 OS=Saccharomyces cerevisiae (strain ATCC 204508 / S288c) GN=NUP85 PE=1 SV=1	19668.2	23040.2	19211.4	16484.4	15041.9	14109.3	10913	11892.1	10775.3	10552.9	13022.5	21290.5	14961.6	13791.8	13597.1	18327.9	27521.7	24229.8	18098.3	19596.1	18758.4	9721.94	12172.9	14135.9	11587.3	14953.6	28275.9	13473.7	10068	13597.1
Q12453	1	1	2.02	0.0583035	0.000115564	1.31674	0.623648	Sen1-3 RNase +	Sen1-3 RNase -	84.716	Cytoplasmic export protein 1 OS=Saccharomyces cerevisiae (strain ATCC 204508 / S288c) GN=CEX1 PE=1 SV=1	8898.1	9426.71	9916.77	8389.05	9992.09	8200.97	7787.24	7096.36	7812.46	7663.71	11030	10888.1	6826.83	8226.53	7412.63	8291.73	11260.3	12507.2	9210.4	13017.4	10903.2	6937.35	7263.9	10249	8414.9	12665.7	14460.5	6147.91	6005.37	7412.63
P32794	1	1	16.54	0.0706376	0.000138595	1.51856	0.586165	Ctrl	Sen1-3 RNase -	84.695	ATPase family gene 2 protein OS=Saccharomyces cerevisiae (strain ATCC 204508 / S288c) GN=AFG2 PE=1 SV=1	12713.5	13852.9	16272.4	12755.2	11286.4	11492.8	12712.1	11954.4	8936.42	12419.5	9041.61	13365.2	9464.21	8381.51	10364.4	11847.2	16547.4	20523.1	14004.1	14703.6	15279.7	11324.7	12236.7	11723.5	13636.8	10382.4	17750.3	8523	6118.51	10364.4
P04801	13	13	454.78	0.0043638	1.07079e-05	1.51353	0.952705	Ctrl	Sen1-3 RNase -	84.467	Threonine--tRNA ligase, cytoplasmic OS=Saccharomyces cerevisiae (strain ATCC 204508 / S288c) GN=THS1 PE=1 SV=2	104067	95929.8	105932	86338.4	89718.6	81576.1	89007.1	84104.3	72439.4	74958.6	84844.2	79610	56063.8	70033.6	76032.1	96974.8	114589	133603	94791.5	116883	108456	79292.9	86089.9	95031.8	82306	97425.4	105730	50488.2	51124.6	76032.1
P25569	2	2	17.12	0.0230719	4.95295e-05	1.80544	0.784398	Ctrl	WT RNase -	84.463	Glucose-induced degradation protein 7 OS=Saccharomyces cerevisiae (strain ATCC 204508 / S288c) GN=GID7 PE=1 SV=2	7659.83	10177	13480.9	5797.28	8219.83	5491.78	5685.71	6412.06	5248.54	9326.43	7804.25	7254.84	7465.55	6190.57	6467.06	7137.84	12156.5	17002.3	6364.88	10708.5	7301.33	5065.18	6563.45	6885.46	10240.6	8961.51	9635.17	6723.1	4519.12	6467.06
Q12149	1	1	4.21	0.000268329	9.33857e-07	18.4515	0.999612	WT RNase -	WT RNase +	83.987	Exosome complex exonuclease RRP6 OS=Saccharomyces cerevisiae (strain ATCC 204508 / S288c) GN=RRP6 PE=1 SV=1	9642.17	9533.19	13206.6	828.152	95.8889	1602.81	15474.8	14557.5	16591.8	829.063	1277.92	1738.1	11390.7	12406.2	17626.2	8985.1	11387.5	16656.4	909.235	124.921	2130.94	13785.9	14901.2	21766.5	910.327	1467.41	2308.38	10257.9	9056.57	17626.2
C7GP20	3	3	89.46	0.000480561	1.52967e-06	4.54449	0.998563	Sen1-3 RNase +	WT RNase -	83.924	RNA polymerase II degradation factor 1 OS=Saccharomyces cerevisiae (strain JAY291) GN=DEF1 PE=3 SV=1	106207	48353.1	103329	124376	158598	249144	48362.9	40473.4	50729.7	253658	216307	164292	128497	106617	105517	98969.4	57758.3	130321	136554	206617	331237	43084.6	41429	66551.4	278521	248382	218196	115718	77830.4	105517
P36148	1	1	14.59	3.02496e-05	1.46192e-07	2.48522	1	Sen1-3 RNase -	WT RNase +	83.592	Glycerol-3-phosphate O-acyltransferase 2 OS=Saccharomyces cerevisiae (strain ATCC 204508 / S288c) GN=GPT2 PE=1 SV=1	25330.2	22689.9	17548.4	12504.7	11382.3	11204.2	21488.7	19605.4	21163.7	11905	11972.5	13049.8	22634.5	33643.5	30931.2	23604	27103.3	22132.3	13729	14828.5	14896	19143.5	20068.3	27764.2	13072	13747.8	17331.5	20383.5	24559.8	30931.2
P30619	5	5	94.99	8.44531e-07	7.08714e-09	2.88365	1	Sen1-3 RNase -	WT RNase +	83.428	Protein transport protein SEC1 OS=Saccharomyces cerevisiae (strain ATCC 204508 / S288c) GN=SEC1 PE=1 SV=1	35591	33935.9	28606.4	17112.4	18644.5	19413.1	44476.2	49805.3	42120.3	16960.3	22737.2	22914.1	51641.8	57172	50277.3	33165.6	40536.8	36079	18787.9	24289.4	25809.8	39622.1	50981.2	55256.8	18622.8	26108.8	30432.3	46506.1	41735.6	50277.3
A6ZZY8	3	3	90.23	7.46534e-06	4.4528e-08	3.19034	1	WT RNase -	WT RNase +	83.27	ATP-dependent RNA helicase DBP7 OS=Saccharomyces cerevisiae (strain YJM789) GN=DBP7 PE=3 SV=1	45911.6	48594.9	44795.5	24335.1	24031.1	29470.6	75031.4	85690	87604	23192.1	35363.8	29284.5	44689	52618.1	62896.9	42782.9	58047.1	56496.9	26717.7	31306.9	39181.2	66842.5	87713.1	114926	25465.3	40607.8	38892.9	40244.7	38411.2	62896.9
P47075	14	14	474.32	0.000153379	5.93464e-07	1.40448	0.999909	Ctrl	Sen1-3 RNase -	83.103	Vacuolar transporter chaperone 4 OS=Saccharomyces cerevisiae (strain ATCC 204508 / S288c) GN=VTC4 PE=1 SV=2	218673	204695	183740	209552	186697	208775	198611	205073	190047	154834	169552	171065	135959	144963	151342	203772	244510	231736	230068	243224	277567	176935	209915	249319	170011	194694	227192	122438	105823	151342
P36009	2	2	46	5.06142e-06	3.21692e-08	2.04317	1	WT RNase -	WT RNase +	82.661	Probable ATP-dependent RNA helicase DHR2 OS=Saccharomyces cerevisiae (strain ATCC 204508 / S288c) GN=DHR2 PE=1 SV=1	21494.7	20118.4	18958.9	13941.3	16122.5	13780.7	28424.1	27139.1	34018.7	23629	23709	23465.5	27013.6	30720.4	26496.1	20029.9	24031.6	23911.3	15306.2	21003.9	18321.4	25321.9	27779.8	44628.5	25945.1	27224.7	31164.5	24327.1	22425.9	26496.1
A6ZPP2	1	1	10.89	0.374741	0.000666458	1.62362	0.249738	Ctrl	WT RNase -	82.495	Mitochondrial outer membrane protein IML2 OS=Saccharomyces cerevisiae (strain YJM789) GN=IML2 PE=3 SV=1	18358.7	33979.4	18173.4	18490.9	15312.3	11056.1	20892.9	13548.7	8987.11	15739.9	22883.1	21357	17476.5	22946	11284.9	17107.6	40588.7	22920.7	20301.4	19948.4	14699.1	18612.7	13868.6	11790	17282.7	26276.4	28364.2	15738.4	16750.6	11284.9
P36000	1	1	32.57	0.0505447	0.000101325	2.05606	0.650803	WT RNase -	WT RNase +	81.816	AP-1 complex subunit beta-1 OS=Saccharomyces cerevisiae (strain ATCC 204508 / S288c) GN=APL2 PE=1 SV=1	18219.4	19182.8	17496.4	11874.5	11412.3	11692.1	24268.2	25618.3	22032	12249	16277	34475.6	17562.7	21351.3	22797.4	16977.9	22914	22066.8	13037.1	14867.5	15544.7	21619.6	26223.1	28903.3	13449.6	18690.6	45787.1	15816.1	15586.5	22797.4
P32795	1	1	9.06	3.04601e-05	1.46519e-07	2.12322	1	WT RNase -	WT RNase +	81.721	Mitochondrial inner membrane i-AAA protease supercomplex subunit YME1 OS=Saccharomyces cerevisiae (strain ATCC 204508 / S288c) GN=YME1 PE=1 SV=1	43258.7	47060.1	41730.7	34755.4	31228	42190.7	78468.2	70104.3	81104.5	49170.2	51118.3	50685.1	54134.2	70032.6	60164.3	40310.8	56213.8	52631.6	38158.3	40682.9	56092.6	69904.3	71759.4	106399	53989.8	58698.5	67315	48750.5	51123.9	60164.3
P48234	2	2	69.69	0.000110405	4.46806e-07	1.95211	0.999965	Sen1-3 RNase +	Sen1-3 RNase -	81.684	Ribosome biogenesis protein ENP2 OS=Saccharomyces cerevisiae (strain ATCC 204508 / S288c) GN=ENP2 PE=1 SV=2	22666.6	23955.2	22733.6	31058	33956	44798.1	30785.9	30757.8	30644.2	40609.4	49386	40087	19571.6	22506.9	24558.3	21122	28614.8	28672.1	34098.8	44236.9	59559.1	27426	31484	40201.5	44589.9	56709.3	53239.6	17625.2	16430	24558.3
P39744	7	7	205.92	4.01155e-05	1.86485e-07	2.99121	0.999999	Sen1-3 RNase +	Ctrl	81.55	Nucleolar complex protein 2 OS=Saccharomyces cerevisiae (strain ATCC 204508 / S288c) GN=NOC2 PE=1 SV=2	67607.5	69002.6	62151.9	124251	143202	188727	134341	152783	167317	171255	210234	213049	101938	141948	109203	63000.3	82424.3	78387.2	136416	186558	250913	119679	156390	219500	188041	241409	282950	91800.1	103622	109203
P39007	6	6	183.79	0.0321232	6.65289e-05	1.27884	0.731649	WT RNase -	Sen1-3 RNase -	81.476	Dolichyl-diphosphooligosaccharide--protein glycosyltransferase subunit STT3 OS=Saccharomyces cerevisiae (strain ATCC 204508 / S288c) GN=STT3 PE=1 SV=2	58835.4	55108	46243.5	61199.3	52866.7	51957.5	63886.8	62985.9	55179.3	46974.6	49408.8	48655.9	51138	43689.6	47529.8	54826	65827.1	58323.2	67191.2	68873.1	69077.6	56914.2	64473	72388.6	51579	56735.5	64620	46052.3	31893.5	47529.8
P02829	15	14	707.1	6.62514e-05	2.82883e-07	1.6561	0.999993	Ctrl	Sen1-3 RNase +	81.356	ATP-dependent molecular chaperone HSP82 OS=Saccharomyces cerevisiae (strain ATCC 204508 / S288c) GN=HSP82 PE=1 SV=1	485126	444631	486470	394691	333271	338661	412669	387968	325552	299547	279414	276199	293760	295063	299268	452067	531116	613546	433334	434176	450251	367631	397128	427085	328909	320847	366821	264546	215396	299268
P32501	10	10	379.43	0.20416	0.000370913	1.1704	0.36974	Sen1-3 RNase -	WT RNase -	81.11	Translation initiation factor eIF-2B subunit epsilon OS=Saccharomyces cerevisiae (strain ATCC 204508 / S288c) GN=GCD6 PE=1 SV=1	103916	111304	122042	113182	103795	104534	110897	101982	93127.5	116347	113672	110712	107022	133459	117668	96834.7	132954	153922	124264	135221	138978	98793.6	104390	122172	127751	130529	147036	96379	97425.2	117668
P15108	4	3	144.99	0.000417064	1.35424e-06	2.05958	0.998936	WT RNase +	Sen1-3 RNase -	80.85	ATP-dependent molecular chaperone HSC82 OS=Saccharomyces cerevisiae (strain ATCC 204508 / S288c) GN=HSC82 PE=1 SV=4	85305	73839.1	79387.3	92714.1	84754.4	77036.8	57590.2	83674	62252.8	70723.1	76914	62913.5	34007.4	44830.6	44733.6	79491.8	88201.5	100125	101792	110415	102421	51304.9	85649.5	81668.3	77655.3	88319.3	83555.5	30625.4	32726.4	44733.6
P46655	5	5	128.67	0.936064	0.00161295	1.14558	0.07684	WT RNase +	WT RNase -	80.792	Glutamate--tRNA ligase, cytoplasmic OS=Saccharomyces cerevisiae (strain ATCC 204508 / S288c) GN=GUS1 PE=1 SV=3	30349.9	26675.2	29648.2	26881.2	22512.7	40051.8	27984.3	28969.5	21124.9	25663.9	36583.1	22467	26321	29330.2	24627.2	28281.7	31863.8	37392.9	29513.1	29328.8	53249	24930.1	29653.5	27713.4	28179.5	42007.8	29838.5	23703.3	21411	24627.2
P38795	1	1	13.4	0.338414	0.000607986	1.4942	0.269326	Ctrl	WT RNase -	80.634	Glutamine-dependent NAD(+) synthetase OS=Saccharomyces cerevisiae (strain ATCC 204508 / S288c) GN=QNS1 PE=1 SV=1	10322	10275.4	10873.5	7520.94	8427.3	6947.96	6591.59	8648.43	5822.08	5966.13	7903	10146.5	10500.4	9979.62	5136.47	9618.6	12274.1	13713.9	8257.29	10978.8	9237.33	5872.19	8852.61	7637.87	6550.92	9074.91	13475.6	9456.1	7285.13	5136.47
P53276	5	5	158.97	2.59334e-06	1.79543e-08	3.39483	1	WT RNase -	WT RNase +	80.141	U3 small nucleolar RNA-associated protein 8 OS=Saccharomyces cerevisiae (strain ATCC 204508 / S288c) GN=UTP8 PE=1 SV=1	81180.8	69064.9	59411.3	28844.3	32246.4	31894.2	95431.2	116621	103616	37678.6	51726.8	46030.9	65773	79297.2	81276.1	75648.6	82498.8	74930.8	31668.4	42009.6	42403.4	85015.9	119374	135932	41371.8	59397.2	61133.8	59231.9	57887	81276.1
P27472	1	1	20.76	0.0360094	7.38671e-05	1.42141	0.712143	Ctrl	WT RNase +	80.029	Glycogen [starch] synthase isoform 2 OS=Saccharomyces cerevisiae (strain ATCC 204508 / S288c) GN=GSY2 PE=1 SV=3	29595.5	30330.7	27770.2	22662.4	19199.8	19834.7	30841.5	30000.7	19528.6	22130.9	21880.1	19458.7	24061	24805.5	27815.2	27578.7	36230.4	35024.4	24881.2	25012.9	26370.3	27475.5	30709	25619.2	24300.2	25124.6	25843.1	21668.1	18108.1	27815.2
P14742	13	13	538.32	0.14551	0.000270443	1.29304	0.439099	Sen1-3 RNase +	WT RNase -	79.996	Glutamine--fructose-6-phosphate aminotransferase [isomerizing] OS=Saccharomyces cerevisiae (strain ATCC 204508 / S288c) GN=GFA1 PE=1 SV=4	150696	131386	133733	149087	133025	124830	143295	117844	102610	159928	167171	143245	105457	143690	128232	140427	156941	168667	163684	173301	165961	127656	120626	134612	175604	191960	190244	94969.7	104894	128232
P20795	9	9	287.1	2.43302e-05	1.22187e-07	1.79687	1	Sen1-3 RNase -	WT RNase +	79.222	Vacuolar protein sorting-associated protein 33 OS=Saccharomyces cerevisiae (strain ATCC 204508 / S288c) GN=VPS33 PE=1 SV=1	131057	135689	124570	91581.7	84127.3	97354.7	135877	154804	150634	97323.8	104924	101348	143578	189789	157294	122126	162081	157110	100548	109598	129433	121048	158459	197614	106863	120482	134601	129299	138546	157294
Q02959	2	2	31.62	0.00787856	1.84008e-05	1.45719	0.911501	Ctrl	WT RNase +	79.151	Histone deacetylase HOS3 OS=Saccharomyces cerevisiae (strain ATCC 204508 / S288c) GN=HOS3 PE=1 SV=1	21786.5	27831.5	22096.6	17421.9	15730.4	16061.8	17960.9	25080.7	21934.5	18830.1	19329.6	16581	23407.3	25153.4	21874.5	20301.8	33245	27868.6	19127.6	20493	21354.2	16000.6	25672.8	28775.4	20675.8	22195.9	22021.2	21079.4	18362	21874.5
P27637	1	1	4.2	4.97677e-07	4.68325e-09	6.94286	1	Sen1-3 RNase +	WT RNase -	78.934	Bud site selection protein 14 OS=Saccharomyces cerevisiae (strain ATCC 204508 / S288c) GN=BUD14 PE=1 SV=4	5297.32	8242.56	6492.9	24843.2	24443	21471.3	5359.65	4255.43	6066.31	34551.5	34899.5	39422.6	5781.82	10322.7	7572.06	4936.33	9845.82	8188.98	27275.5	31843.6	28546.2	4774.7	4355.9	7958.27	37938.2	40074.7	52357.3	5206.82	7535.6	7572.06
P32791	2	2	41.33	0.0191384	4.16385e-05	1.4911	0.811501	WT RNase -	Sen1-3 RNase -	78.802	Ferric/cupric reductase transmembrane component 1 OS=Saccharomyces cerevisiae (strain ATCC 204508 / S288c) GN=FRE1 PE=1 SV=1	35348.1	32253.3	30315.8	52890.6	42943.8	44242.9	61248.8	43989.6	38243.2	36233.9	42967.5	31805.3	29373.1	32392.1	34460.1	32939.3	38526.8	38234.9	58069	55945.8	58821	54564.2	45028.2	50170.5	39785.6	49339	42240.7	26452	23646.3	34460.1
P53297	3	3	94.37	7.69472e-05	3.23563e-07	2.42169	0.999989	WT RNase -	Sen1-3 RNase +	78.732	PAB1-binding protein 1 OS=Saccharomyces cerevisiae (strain ATCC 204508 / S288c) GN=PBP1 PE=1 SV=1	32437.8	21776.6	31091.9	20460.4	23775.1	26533.5	37691.3	41329.3	37475.3	15591.1	15035.7	17478.5	33446.2	33069.9	41674.8	30227.2	26012.3	39213.8	22463.6	30973.5	35276.4	33577.7	42305	49163.1	17119.3	17265.3	23213.2	30120	24141	41674.8
P43579	2	2	67.24	1.45318e-08	3.20114e-10	7.43289	1	Ctrl	Sen1-3 RNase +	78.704	Ino eighty subunit 1 OS=Saccharomyces cerevisiae (strain ATCC 204508 / S288c) GN=IES1 PE=1 SV=1	43187.6	38203.1	31018.8	9326.88	8354.21	8190.5	14857.1	14997.8	13356.2	5714.11	4254.5	5154.65	17887	20782.9	17741.2	40244.5	45633.9	39121.5	10240.1	10883.6	10889.3	13235.7	15351.9	17521.8	6274.2	4885.38	6845.9	16108.1	15171.5	17741.2
P21576	25	25	969.41	7.49593e-09	1.96364e-10	15.6464	1	Ctrl	WT RNase +	78.688	Vacuolar protein sorting-associated protein 1 OS=Saccharomyces cerevisiae (strain ATCC 204508 / S288c) GN=VPS1 PE=1 SV=2	1.89915e+06	1.66643e+06	1.17812e+06	106117	89022.9	108041	392403	316955	332232	118101	110818	100232	511615	645781	432245	1.76973e+06	1.99057e+06	1.48587e+06	116507	115976	143641	349577	324438	435848	129677	127251	133118	460735	471420	432245
Q04119	2	2	47.85	5.45839e-08	8.60253e-10	4.81311	1	WT RNase -	Sen1-3 RNase +	78.295	Endopolyphosphatase OS=Saccharomyces cerevisiae (strain ATCC 204508 / S288c) GN=PPN1 PE=1 SV=1	44432.6	38000.3	32221.6	12240.2	12510.5	13147.5	48332	56161.1	61588.2	11323.7	11230.9	11951.4	33718.5	49442.7	41718	41404.7	45391.8	40638.5	13438.6	16298.3	17479.6	43057.1	57487.1	80796.4	12433.7	12896.3	15872.6	30365.2	36093.2	41718
P38088	9	9	183.03	0.624866	0.00108735	4.89851	0.155066	WT RNase -	Sen1-3 RNase -	78.135	Glycine--tRNA ligase 1, mitochondrial OS=Saccharomyces cerevisiae (strain ATCC 204508 / S288c) GN=GRS1 PE=1 SV=3	98270.2	67047.3	66745.9	53002.6	45985.7	37535.7	535528	41549.3	33116	43852.2	44099.1	75334.4	57774.1	33395.9	33397	91573.5	80088.7	84181.2	58192	59908.7	49903.8	477081	42530.3	43444.2	48150.5	50638.4	100052	52028.5	24379	33397
P40485	3	3	44.4	0.00263743	6.85272e-06	1.66416	0.974666	Sen1-3 RNase -	WT RNase +	77.947	Phosphatidylinositol 4,5-bisphosphate-binding protein SLM1 OS=Saccharomyces cerevisiae (strain ATCC 204508 / S288c) GN=SLM1 PE=1 SV=1	33572.7	26905.5	30675.8	26431.8	25148.9	33462.7	40418.2	42824	45574.5	33516.3	43354.5	30524.6	42648.3	52284.5	46593	31284.9	32138.9	38688.9	29019.7	32763.1	44488.7	36007	43835	59788.3	36801.6	49783.3	40539.8	38407	38167.8	46593
P30624	5	5	156.84	0.000838945	2.50972e-06	1.82109	0.995751	Ctrl	Sen1-3 RNase -	77.817	Long-chain-fatty-acid--CoA ligase 1 OS=Saccharomyces cerevisiae (strain ATCC 204508 / S288c) GN=FAA1 PE=1 SV=1	98510.8	86579.6	77256.6	55121.1	49375.1	45458.7	63265.2	45210.3	45445.4	47052.5	52513.6	52128.3	41922.8	53807.3	48330.6	91797.6	103420	97437.6	60517.9	64324.3	60437.4	56360.5	46277.6	59618.9	51664.5	60300.6	69231.7	37753.6	39279.4	48330.6
P37838	10	10	336.84	1.5465e-06	1.15749e-08	2.24058	1	WT RNase -	WT RNase +	77.777	Nucleolar protein 4 OS=Saccharomyces cerevisiae (strain ATCC 204508 / S288c) GN=NOP4 PE=1 SV=1	65448.8	65027.8	59166.1	55842.7	50774.7	64062.3	119956	128285	134180	63878.9	69899.5	57538.4	90679.9	94945.7	106659	60988.7	77676.4	74621.4	61310.1	66147.7	85171	106864	131314	176028	70140.3	80264.7	76416.8	81661.8	69310.5	106659
B3LQ92	4	4	79.59	0.000164656	6.25855e-07	3.01817	0.999889	WT RNase -	WT RNase +	77.675	Nucleolar protein 9 OS=Saccharomyces cerevisiae (strain RM11-1a) GN=NOP9 PE=3 SV=1	32500.6	26999.6	25231.5	12207.2	13556.7	19091.5	41050.8	46935.4	47394.7	14201	20369	21866.4	25993.7	36953.8	36748	30285.8	32251.2	31822.5	13402.4	17661.2	25382.1	36570.6	48043.5	62176.2	15593	23389.4	29040.9	23408.7	26976.3	36748
P32590	5	5	241.82	0.00265555	6.87423e-06	1.47054	0.974435	WT RNase +	Sen1-3 RNase -	77.573	Heat shock protein homolog SSE2 OS=Saccharomyces cerevisiae (strain ATCC 204508 / S288c) GN=SSE2 PE=1 SV=3	70723.8	75692.7	69359.6	81563	77810.4	87393.7	67831.5	66792.7	80538.1	77246.6	71763.1	73428	47896.8	61878.5	58031.8	65904.2	90415.7	87477.7	89548.7	101369	116190	60428.4	68369.7	105656	84818.2	82404.6	97519.8	43133.5	45171.4	58031.8
P26570	2	2	25.01	0.00388407	9.66534e-06	2.67534	0.958744	WT RNase -	WT RNase +	77.443	Serine/threonine-protein phosphatase PP-Z1 OS=Saccharomyces cerevisiae (strain ATCC 204508 / S288c) GN=PPZ1 PE=1 SV=5	25459.4	20211.4	15806.4	11559.2	12093.7	15178.5	28925.3	32359.5	42602.3	20488.8	22508.2	15028	20466.7	40766.9	29974.2	23724.5	24142.7	19935.3	12690.9	15755.3	20179.8	25768.5	33123.5	55889.1	22497.1	25845.9	19958.7	18431.3	29759.9	29974.2
P40483	1	1	22.91	0.114713	0.000215685	1.26362	0.488038	Ctrl	WT RNase +	77.365	Putative zinc metalloproteinase YIL108W OS=Saccharomyces cerevisiae (strain ATCC 204508 / S288c) GN=YIL108W PE=1 SV=1	14741.5	14759.8	13337.4	11667.6	9514.97	12718.9	15589.9	12747.9	12953.7	13827.5	11260	13496.7	13130.3	14188.8	13069.7	13736.9	17630.7	16821.4	12809.9	12395.8	16909.9	13888.4	13048.9	16993.7	15182.8	12929.7	17925	11824.5	10357.8	13069.7
P38708	14	14	497.98	0.00329666	8.34282e-06	1.44684	0.966227	Sen1-3 RNase +	WT RNase -	77.337	Putative proline--tRNA ligase YHR020W OS=Saccharomyces cerevisiae (strain ATCC 204508 / S288c) GN=YHR020W PE=1 SV=1	235169	246841	211527	287954	268859	242648	229018	229527	198300	314843	309614	325894	214208	276843	250766	219143	294854	266783	316147	350261	322601	204023	234946	260146	345703	355526	432821	192905	202096	250766
P32589	6	6	204.46	0.00310518	7.90987e-06	1.58731	0.968679	Ctrl	Sen1-3 RNase -	77.318	Heat shock protein homolog SSE1 OS=Saccharomyces cerevisiae (strain ATCC 204508 / S288c) GN=SSE1 PE=1 SV=4	94059.5	94256.3	86082.8	85083.1	71957.2	91730.8	72599.9	83864.8	83885	50915.4	65991.3	75549.8	55028.6	58731.9	59109.5	87649.7	112590	108569	93413.3	93743.6	121956	64676.4	85844.8	110047	55906.1	75776.9	100338	49556	42874.3	59109.5
P47005	1	0	1.93					---	---	77.318	F-box protein DAS1 OS=Saccharomyces cerevisiae (strain ATCC 204508 / S288c) GN=DAS1 PE=1 SV=1																0	0	0	0	0	0	0	0	0	0	0	0	0	0	0
P47912	3	3	94.39	0.358267	0.000640095	1.27869	0.258343	Sen1-3 RNase +	Ctrl	77.218	Long-chain-fatty-acid--CoA ligase 4 OS=Saccharomyces cerevisiae (strain ATCC 204508 / S288c) GN=FAA4 PE=1 SV=1	42493.9	37868.9	35056.4	49285.5	37786.7	39784.6	52100.3	33163.6	41241.6	47769.5	48293.7	51522.1	36155.8	43003.6	47074.9	39598.1	45234.8	44213.9	54110.9	49227.3	52893.7	46414.1	33946.6	54104	52451.8	55455	68426.5	32560.1	31392.7	47074.9
Q04511	1	1	11.94	0.00398491	9.87823e-06	1.53888	0.957468	Sen1-3 RNase +	Ctrl	76.812	Ubiquitin ligase complex F-box protein UFO1 OS=Saccharomyces cerevisiae (strain ATCC 204508 / S288c) GN=UFO1 PE=1 SV=1	15211.1	17483.4	17359	20504.3	21708.9	16433.2	19900.6	21623.2	21495.7	24668.1	28894.6	23463.7	21150.4	22888	19944.8	14174.5	20884.1	21893.5	22511.9	28281.6	21848	17728.7	22133.7	28199.8	27086.1	33179.3	31162.1	19047	16708.2	19944.8
P16603	1	1	17.09	0.00615813	1.45936e-05	1.7168	0.930957	Ctrl	Sen1-3 RNase -	76.724	NADPH--cytochrome P450 reductase OS=Saccharomyces cerevisiae (strain ATCC 204508 / S288c) GN=NCP1 PE=1 SV=3	28848.5	25804.7	30919.5	23098.9	19475.5	19180.3	21847.1	21371.7	19983.4	19530.3	23811.3	20865.8	20890.1	15732.2	13222.1	26882.6	30824	38996.3	25360.4	25372	25500.3	19462.8	21876.3	26215.9	21444.7	27342.1	27711.9	18812.6	11484.5	13222.1
P00931	4	4	137.86	5.84834e-05	2.55339e-07	1.90995	0.999996	Ctrl	Sen1-3 RNase -	76.578	Tryptophan synthase OS=Saccharomyces cerevisiae (strain ATCC 204508 / S288c) GN=TRP5 PE=1 SV=1	45042.1	44019.9	44975.8	46060.9	39473.4	35519.4	38279.6	37554	33068.7	28712.2	33449.2	35692.9	21398.4	24700.5	24079.7	41972.6	52582.2	56724.4	50570.6	51424.7	47223.1	34101.8	38440.7	43382.2	31526.5	38409.3	47403.8	19270.3	18031.4	24079.7
Q07799	2	2	19.26	0.00941241	2.16441e-05	1.41094	0.895279	Sen1-3 RNase -	Ctrl	76.574	Uncharacterized protein YLL007C OS=Saccharomyces cerevisiae (strain ATCC 204508 / S288c) GN=YLL007C PE=1 SV=1	10134.2	8650.2	8295.29	9147.76	10039.5	10358.7	12924.4	12079.6	12887.6	12271.6	9832.14	11593.6	10592	14547.6	13068.3	9443.64	10332.8	10462.2	10043.4	13079.2	13771.8	11513.9	12364.8	16907	13474.4	11290.1	15397.4	9538.62	10619.8	13068.3
P05453	22	22	832.18	6.90885e-09	1.83464e-10	35.5062	1	WT RNase +	Sen1-3 RNase -	76.503	Eukaryotic peptide chain release factor GTP-binding subunit OS=Saccharomyces cerevisiae (strain ATCC 204508 / S288c) GN=SUP35 PE=1 SV=1	294966	204645	220223	821887	935207	1.35548e+06	207837	233909	259968	28202.4	30582.6	49137.3	28269	26349.3	33044.5	274865	244451	277749	902356	1.21836e+06	1.80212e+06	185153	239432	341047	30966.8	35117.6	65259.3	25457.7	19235	33044.5
P15424	11	11	342.32	0.000992617	2.92431e-06	1.88101	0.994278	WT RNase -	WT RNase +	76.221	ATP-dependent RNA helicase MSS116, mitochondrial OS=Saccharomyces cerevisiae (strain ATCC 204508 / S288c) GN=MSS116 PE=1 SV=1	63618.1	67376.4	69308.3	46492.2	58831.4	71604.1	112478	119040	101285	83997.8	102604	83879.4	76167.4	96207.9	97733.9	59282.8	80481.8	87413.1	51044.2	76643.6	95197.7	100202	121850	132874	92231.2	117819	111400	68592.6	70231.9	97733.9
P43620	1	1	22.7	0.0759187	0.000148057	1.55488	0.571835	Sen1-3 RNase -	WT RNase +	75.867	Sporulation protein RMD8 OS=Saccharomyces cerevisiae (strain ATCC 204508 / S288c) GN=RMD8 PE=1 SV=1	31770.4	34813.1	30382.2	20475.5	23831.5	28755.4	37427	41500	29904.5	25657.1	28905.6	39235.3	37090.3	30573.8	45939.4	29605.4	41584.6	38318.7	22480.2	31047	38230.3	33342.3	42479.8	39231.1	28172	33192	52108.5	33401.7	22318.9	45939.4
Q07896	11	10	389.34	2.03747e-05	1.05131e-07	2.60718	1	Sen1-3 RNase +	Ctrl	75.535	Nucleolar complex-associated protein 3 OS=Saccharomyces cerevisiae (strain ATCC 204508 / S288c) GN=NOC3 PE=1 SV=1	41570.8	33586	27424.1	58850.6	74265.7	76241.8	52339.3	48791.7	49115.8	79233.5	99182	89031.3	41501.1	35848.1	41257	38737.9	40118.8	34587.8	64612.5	96751	101364	46627	49943.7	64434.1	86999.8	113889	118243	37373.8	26169.2	41257
P52910	3	3	105.61	0.00249258	6.49447e-06	1.45728	0.976512	Ctrl	Sen1-3 RNase -	75.444	Acetyl-coenzyme A synthetase 2 OS=Saccharomyces cerevisiae (strain ATCC 204508 / S288c) GN=ACS2 PE=1 SV=1	63164.8	57804.6	67274.2	57255.4	51686.8	54298.8	57698.9	54052.4	51622.1	46968.6	59572.9	58692.9	41593.7	42606.5	44974.8	58860.4	69048.1	84847.6	62861.1	67335.9	72190.3	51401.7	55328.5	67722	51572.4	68406.8	77950.1	37457.2	31102.8	44974.8
P14906	1	1	54.03	0.0270498	5.71202e-05	1.80474	0.759777	Ctrl	Sen1-3 RNase -	75.297	Protein translocation protein SEC63 OS=Saccharomyces cerevisiae (strain ATCC 204508 / S288c) GN=SEC63 PE=1 SV=2	33125.3	28817.9	29240.2	33542.4	26632.2	21859	29513.4	25493.7	21690	17305.8	23224.1	26537.7	20680.1	12496.7	17347.5	30867.9	34423.2	36878.3	36826.4	34695.6	29061.6	26292.3	26095.6	28454.7	19002.1	26667.9	35244.8	18623.4	9122.62	17347.5
P40358	1	1	34.17	0.000698806	2.14003e-06	2.46982	0.996971	WT RNase -	Ctrl	75.097	DnaJ-like chaperone JEM1 OS=Saccharomyces cerevisiae (strain ATCC 204508 / S288c) GN=JEM1 PE=1 SV=3	7723.59	7918.2	7946.92	8820.41	9133.57	10697.6	15184.6	21127.5	21947.7	8661.88	13001.5	15389.8	13716.4	17269	14592	7197.25	9458.38	10022.8	9683.99	11898.9	14222.4	13527.4	21626.3	28792.8	9510.91	14929.5	20439.3	12352.3	12606.4	14592
Q04373	4	4	162.74	3.50932e-09	1.14302e-10	5.70285	1	WT RNase -	WT RNase +	75.059	Pumilio homology domain family member 6 OS=Saccharomyces cerevisiae (strain ATCC 204508 / S288c) GN=PUF6 PE=1 SV=1	74793.5	81106.1	75662.8	25579.6	24099.6	29439.9	159199	136910	155096	31745.6	32804.9	30687.1	97557.9	134503	132643	69696.6	96882.1	95427.5	28084.1	31396.2	39140.4	141824	140143	203467	34857.3	37669.4	40755.5	87855.8	98187	132643
P07342	14	14	428.82	0.730956	0.00126741	1.15735	0.126533	Ctrl	WT RNase +	74.89	Acetolactate synthase catalytic subunit, mitochondrial OS=Saccharomyces cerevisiae (strain ATCC 204508 / S288c) GN=ILV2 PE=1 SV=1	201492	136615	145134	139005	126346	152187	176797	124901	152625	169417	148307	159999	143079	154920	163605	187761	163187	183046	152615	164600	202334	157501	127850	200225	186023	170299	212494	128850	113092	163605
P16474	9	9	424.29	0.00200584	5.37063e-06	1.33005	0.982639	WT RNase +	Ctrl	74.422	78 kDa glucose-regulated protein homolog OS=Saccharomyces cerevisiae (strain ATCC 204508 / S288c) GN=KAR2 PE=1 SV=1	152575	134162	135670	178615	198701	184508	169405	179600	168210	166443	159982	161304	130364	145222	162923	142178	160258	171110	196103	258861	245303	150916	183840	220672	182757	183705	214228	117399	106012	162923
Q02892	9	9	339.27	1.6415e-06	1.21453e-08	3.32405	1	Sen1-3 RNase +	Ctrl	74.363	Nucleolar GTP-binding protein 1 OS=Saccharomyces cerevisiae (strain ATCC 204508 / S288c) GN=NOG1 PE=1 SV=1	104409	110506	108904	320654	321556	430088	273485	252852	353533	311238	361004	404148	181559	202078	186187	97294.2	132000	137351	352049	418912	571803	243637	258822	463793	341745	414537	536749	163503	147517	186187
P36013	1	1	26.76	0.840717	0.00145174	1.24087	0.100069	Ctrl	Sen1-3 RNase +	74.329	NAD-dependent malic enzyme, mitochondrial OS=Saccharomyces cerevisiae (strain ATCC 204508 / S288c) GN=MAE1 PE=1 SV=1	36511.6	29104.1	26937.1	36728.3	22103.2	26042.9	39350.1	17571.8	34107.8	21444.6	24684.8	28457.4	28780.4	31480.8	29011.8	34023.5	34765.1	33973.6	40324.3	28795.3	34624.1	35055.4	17986.7	44745.3	23546.6	28345.2	37794.4	25918.2	22981	29011.8
P53629	1	1	41.03	0.00785134	1.83593e-05	1.91707	0.911798	WT RNase -	Sen1-3 RNase +	73.975	Sterol O-acyltransferase 2 OS=Saccharomyces cerevisiae (strain ATCC 204508 / S288c) GN=ARE2 PE=1 SV=1	34120.9	27549.5	36164.1	27514.3	31724.4	23919.2	46526.7	27936.4	35176	17413.5	19537.8	20239.7	30403.9	26143.8	22227.6	31795.7	32908.1	45610.9	30208.2	41329.5	31800.7	41448.9	28596	46146.8	19120.4	22435	26880.4	27380.2	19085	22227.6
P32349	34	34	1889.93	2.80886e-14	5.445e-14	124.406	1	Sen1-3 RNase -	Ctrl	73.971	DNA-directed RNA polymerase III subunit RPC3 OS=Saccharomyces cerevisiae (strain ATCC 204508 / S288c) GN=RPC82 PE=1 SV=2	50228.7	47355.6	50148.4	5.96401e+06	5.19933e+06	5.55208e+06	4.82395e+06	4.93282e+06	5.62143e+06	5.89972e+06	4.40099e+06	5.21782e+06	5.8511e+06	6.12561e+06	6.40221e+06	46805.8	56566.8	63248.2	6.54793e+06	6.77352e+06	7.3815e+06	4.29747e+06	5.04928e+06	7.37465e+06	6.47801e+06	5.0536e+06	6.9298e+06	5.26921e+06	4.4717e+06	6.40221e+06
P23254	4	4	64.65	0.000202423	7.4318e-07	1.82041	0.999809	Ctrl	Sen1-3 RNase -	73.76	Transketolase 1 OS=Saccharomyces cerevisiae (strain ATCC 204508 / S288c) GN=TKL1 PE=1 SV=4	37944.5	40424.6	41768.8	37778.3	36580.6	34328.4	27595.1	30222.6	24851	34081.9	32766.9	35550	19120.5	19703.5	27170.8	35358.7	48287.5	52679.7	41477.1	47656	45639.7	24583.4	30936.1	32601.6	37422.6	37625.8	47214	17219	14383.6	27170.8
P38688	7	7	315.51	1.19875e-05	6.65843e-08	3.98435	1	WT RNase +	Ctrl	73.495	Signal recognition particle subunit SRP72 OS=Saccharomyces cerevisiae (strain ATCC 204508 / S288c) GN=SRP72 PE=1 SV=2	27846.8	30264	15189.3	96403.8	93817.1	101832	58584.5	50550.9	53844.6	80919.2	105682	98587.2	38805	40744.7	43069.9	25949.1	36150.6	19157.1	105842	122222	135386	52190.6	51744.4	70637.8	88850.8	121353	130934	34945.9	29743.7	43069.9
Q12224	1	1	21.69	0.0054162	1.29942e-05	1.51438	0.939774	Ctrl	Sen1-3 RNase +	73.439	Transcription factor RLM1 OS=Saccharomyces cerevisiae (strain ATCC 204508 / S288c) GN=RLM1 PE=1 SV=1	67981	50464	42489.6	35247	36044.6	36371.3	40189.3	41894.3	35042.6	35469.5	33910	36891.1	46264.3	56363.3	50587.4	63348.4	60279.7	53588.8	38697.9	46957.8	48355.7	35803.1	42883.4	45971.7	38946.2	38938.4	48995.2	41663.3	41145.2	50587.4
P32776	1	1	48.93	0.000301249	1.02631e-06	1.9437	0.999489	WT RNase -	Sen1-3 RNase +	72.849	RNA polymerase II transcription factor B subunit 1 OS=Saccharomyces cerevisiae (strain ATCC 204508 / S288c) GN=TFB1 PE=1 SV=1	22966.2	23895.6	26967.8	25190.1	22401.7	26400.6	41013.9	38687.7	42002.5	20949.7	17196.4	24468.4	30677.9	25814.1	33682.6	21401.1	28543.5	34012.4	27656.4	29184.2	35099.7	36537.7	39601.1	55102.3	23003.2	19746.4	32496.6	27627	18844.3	33682.6
P53145	3	3	44.23	0.00240015	6.28744e-06	1.92071	0.977686	Sen1-3 RNase -	Ctrl	72.683	Large subunit GTPase 1 OS=Saccharomyces cerevisiae (strain ATCC 204508 / S288c) GN=LSG1 PE=1 SV=1	14411.7	15720.9	16425.3	23211.4	23261.3	28285.1	22107.2	25581.1	30710.4	16952	22279.3	26813.5	29386.1	32104	27934.1	13429.6	18778.8	20715.9	25484	30304.1	37605	19694.4	26185.1	40288.4	18613.6	25583	35611	26463.6	23436	27934.1
Q06344	6	6	169.04	8.09008e-07	6.84833e-09	2.60377	1	WT RNase -	WT RNase +	72.366	Pre-rRNA-processing protein ESF1 OS=Saccharomyces cerevisiae (strain ATCC 204508 / S288c) GN=ESF1 PE=1 SV=1	50782.4	47738.4	47713.1	33735.1	37305.7	44087	97341.2	101506	100919	56935.9	66320.9	54399.9	68055	78594.2	77248	47321.8	57024	60176.7	37038	48600.7	58613.8	86717.5	103903	132394	62516.7	76155.4	72248.6	61286.9	57373.8	77248
Q02206	1	1	16.44	0.0802692	0.000155914	1.53735	0.560681	WT RNase +	Ctrl	72.245	Chromatin structure-remodeling complex subunit RSC4 OS=Saccharomyces cerevisiae (strain ATCC 204508 / S288c) GN=RSC4 PE=1 SV=2	18820.9	12830.7	10817.8	22212.4	18151.4	24926.5	20938.1	19136.4	19096.3	23169.4	14538.8	18504.1	19409.6	21316.3	21490.3	17538.3	15326.5	13643.7	24387.2	23647.1	33139.8	18653	19588.2	25052	25440.4	16694.8	24575.3	17479.3	15560.9	21490.3
P06782	1	1	4.91	0.0296334	6.20352e-05	1.74139	0.74504	WT RNase -	Sen1-3 RNase +	72	Carbon catabolite-derepressing protein kinase OS=Saccharomyces cerevisiae (strain ATCC 204508 / S288c) GN=SNF1 PE=1 SV=1	9105.18	9626.34	9859.85	6518.83	8485.42	12299.2	10902.3	11414.2	10278.6	7214.17	5139.99	6363.8	8049.73	10314.4	8132.75	8484.7	11498.8	12435.4	7157.07	11054.5	16351.8	9712.46	11683.7	13484.3	7921.29	5902.18	8451.77	7249.19	7529.53	8132.75
P53137	2	2	56.67	0.000221797	8.00661e-07	2.33176	0.999758	WT RNase -	WT RNase +	71.998	CUE domain-containing protein 3 OS=Saccharomyces cerevisiae (strain ATCC 204508 / S288c) GN=CUE3 PE=1 SV=1	24813.8	17477.3	16269.9	11994.8	16267.8	17050.2	34991.2	35077.9	35589.6	21884.9	23751.2	20060.6	27531.6	25057.3	27379.7	23122.9	20876.8	20519.9	13169.2	21193.1	22668.3	31172.3	35906	46689.4	24030	27273.2	26642.5	24793.6	18291.9	27379.7
Q04177	1	1	53.56	0.00920344	2.12357e-05	2.19684	0.897429	WT RNase -	WT RNase +	71.957	U3 small nucleolar RNA-associated protein 5 OS=Saccharomyces cerevisiae (strain ATCC 204508 / S288c) GN=UTP5 PE=1 SV=1	23288.1	14124.3	11770.9	12642.8	14095	16316.5	34606.5	26448.8	33528	21730	22168.3	20241.5	17702	29821.1	30568.7	21701.1	16871.6	14845.8	13880.7	18362.6	21692.8	30829.6	27073.2	43984.8	23860	25455.5	26882.8	15941.5	21769.4	30568.7
Q12212	1	1	11.17	1.06344e-08	2.60947e-10	8.55479	1	Sen1-3 RNase +	Ctrl	71.801	Protein SIA1 OS=Saccharomyces cerevisiae (strain ATCC 204508 / S288c) GN=SIA1 PE=2 SV=1	5265.46	4605.05	4638.36	20833.3	25737.4	32514.8	8189.65	9011.54	9057.82	45185.5	38827.2	40107.7	9523.43	11805.8	11865.5	4906.64	5500.78	5849.99	22873.1	33529.9	43228.5	7295.84	9224.3	11882.8	49614.5	44584.7	53267.1	8576.33	8618.28	11865.5
P32599	1	1	12.38	9.468e-06	5.47874e-08	3.69322	1	Ctrl	Sen1-3 RNase -	71.728	Fimbrin OS=Saccharomyces cerevisiae (strain ATCC 204508 / S288c) GN=SAC6 PE=1 SV=1	17173.5	14087.3	12471	9579.16	9870.52	8942.97	9288.28	7413.21	7887.85	9037.04	8258.62	8417.11	4310.25	2943.96	4586.91	16003.2	16827.4	15728.6	10517	12859	11889.7	8274.57	7588.23	10347.9	9922.84	9483.26	11178.8	3881.59	2149.1	4586.91
Q06408	3	3	76.68	9.53661e-08	1.29278e-09	3.38105	1	WT RNase +	Sen1-3 RNase -	71.339	Transaminated amino acid decarboxylase OS=Saccharomyces cerevisiae (strain ATCC 204508 / S288c) GN=ARO10 PE=1 SV=1	31276.4	31939.3	32192.3	36612	32610	32652.9	33009.2	27765.8	22348.6	11662.4	10614.7	10790.3	8765.59	10113.4	11252.2	29145	38151.8	40601.6	40196.6	42483.3	43412	29406.6	28421.3	29318.7	12805.5	12188.7	14330.6	7893.86	7382.76	11252.2
P38694	2	2	23.68	0.0314993	6.57283e-05	1.73272	0.734935	Ctrl	Sen1-3 RNase -	71.275	Putative aldehyde dehydrogenase-like protein YHR039C OS=Saccharomyces cerevisiae (strain ATCC 204508 / S288c) GN=MSC7 PE=1 SV=1	22579.3	19184.2	17497.6	17699	14796.3	11149	15404.2	14236.6	10244.1	17480.6	12836	13465.1	11337.5	11419.6	11444.3	21040.6	22915.8	22068.4	19431.9	19276.2	14822.6	13723	14572.7	13439.1	19194	14739.4	17883.1	10210	8336.3	11444.3
P53235	2	2	14.4	1.26072e-08	2.94448e-10	4.16297	1	Sen1-3 RNase -	WT RNase +	71.26	Eukaryotic translation initiation factor 2A OS=Saccharomyces cerevisiae (strain ATCC 204508 / S288c) GN=YGR054W PE=1 SV=1	34740.8	24770.8	32514.7	10885.7	11175.1	12904.2	41713.5	35977	39231	11762.3	12064.3	12143	49732.2	50787	45038.7	32373.3	29589	41008.2	11951.5	14558.5	17156.1	37160.9	36826.4	51466.4	12915.2	13853.3	16127.2	44786.3	37074.6	45038.7
P34761	1	1	15.29	0.00848483	1.97454e-05	1.57315	0.904967	WT RNase -	Ctrl	71.21	Protein WHI3 OS=Saccharomyces cerevisiae (strain ATCC 204508 / S288c) GN=WHI3 PE=1 SV=1	19745.2	17787.3	19163.3	34813	27184	26568.5	31163.9	25848.4	32178.9	27906.7	23476.8	33454.6	23286.8	27723.5	28517.1	18399.7	21247.1	24169.2	38221.5	35414.5	35322.8	27762.7	26458.7	42214.9	30642.1	26958.1	44431.1	20970.9	20238.2	28517.1
Q04437	1	1	15.21	9.70224e-06	5.58097e-08	13.0976	1	WT RNase +	Ctrl	71.196	ATP-dependent DNA helicase II subunit 2 OS=Saccharomyces cerevisiae (strain ATCC 204508 / S288c) GN=YKU80 PE=1 SV=1	3559.05	1015.13	4208.76	38955.5	32685.8	43394.4	31485.7	32139.8	30756.7	39558	36899.7	34055	32053.8	40170.2	34754.5	3316.51	1212.58	5308.18	42769.5	42582	57692.9	28049.4	32898.6	40349.2	43435.5	42371.4	45228.5	28866.1	29324.2	34754.5
P32833	1	1	12.5	0.00264068	6.85272e-06	2.38903	0.974625	Ctrl	Sen1-3 RNase +	71.194	Origin recognition complex subunit 2 OS=Saccharomyces cerevisiae (strain ATCC 204508 / S288c) GN=ORC2 PE=1 SV=2	27133.5	23044.1	20852.9	16479.2	13114.7	16686	16155.2	21048.7	14102.2	12297.2	7959.69	9475.12	14104.4	21969.4	19358.2	25284.4	27526.4	26300.1	18092.7	17085.5	22184.1	14392.1	21545.7	18500.4	13502.5	9140	12583.9	12701.7	16037.7	19358.2
P32368	4	4	82.64	0.100775	0.000191335	1.38729	0.514576	Ctrl	WT RNase +	71.08	Phosphoinositide phosphatase SAC1 OS=Saccharomyces cerevisiae (strain ATCC 204508 / S288c) GN=SAC1 PE=1 SV=1	42839.7	30084.8	37825.2	27561.3	26080.6	26189.7	40233.2	25571.1	30423.9	28460.2	31238.4	27111.1	28604.4	27797.4	26687.2	39920.3	35936.5	47705.9	30259.7	33976.9	34819.2	35842.2	26174.9	39912.5	31249.9	35870.6	36006.3	25759.7	20292.1	26687.2
P12754	2	2	82.94	0.00464095	1.13449e-05	1.73293	0.949254	WT RNase -	Ctrl	70.808	Translation initiation factor eIF-2B subunit delta OS=Saccharomyces cerevisiae (strain ATCC 204508 / S288c) GN=GCD2 PE=1 SV=1	30271.8	35835.5	36520.8	57297	47528.2	40403.7	50872.9	63367.9	63606.2	44713.6	50454.4	57095.1	63773.8	53277.1	49180.3	28208.9	42805.9	46060.7	62906.8	61918.2	53716.8	45320.6	64864	83443.7	49096.3	57936.1	75828.2	57431.5	38892.4	49180.3
P0CS91	4	4	120.42	0.000112802	4.53668e-07	1.60472	0.999962	Sen1-3 RNase +	Ctrl	70.757	Heat shock protein SSC1, mitochondrial OS=Saccharomyces cerevisiae GN=SSC1 PE=1 SV=1	32038.6	28223.2	32293.7	45516.6	40910.2	44432.7	34650.3	31244.1	38630.6	49460.1	50207.3	48858.5	47698.6	39531.5	43649.3	29855.3	33713	40729.5	49973.1	53296.5	59073.3	30868.6	31981.8	50678.7	54308.2	57652.4	64889.1	42955	28858.1	43649.3
P32807	4	4	96.93	4.30423e-08	7.44981e-10	7.76348	1	Sen1-3 RNase +	Ctrl	70.603	ATP-dependent DNA helicase II subunit 1 OS=Saccharomyces cerevisiae (strain ATCC 204508 / S288c) GN=YKU70 PE=1 SV=2	5158.92	3979.26	5049.53	35990.7	29586.7	36162.5	25236.4	23895.6	24756.3	47914.9	33274.6	28956.5	32501.8	38544.5	34169.8	4807.36	4753.26	6368.56	39514.5	38544.6	48078.1	22482.1	24459.8	32477.3	52611.4	38208.8	38457.1	29269.5	28137.5	34169.8
A6ZSB3	4	4	91.92	0.000200241	7.37965e-07	2.12823	0.999814	WT RNase -	Sen1-3 RNase +	70.322	ATP-dependent RNA helicase DBP6 OS=Saccharomyces cerevisiae (strain YJM789) GN=DBP6 PE=3 SV=1	43400.9	40044.3	39207.7	30076.7	32218.1	44521.4	75428.8	68202.3	74208.3	35828.9	37171.6	29356.3	41418.3	54813	49616.3	40443.3	47833.3	49449.5	33021.5	41972.8	59191.3	67196.5	69812.5	97352.5	39340.8	42683.6	38988.1	37299.3	40013.5	49616.3
P22336	19	19	867.45	3.65552e-11	4.42891e-12	103.921	1	Ctrl	Sen1-3 RNase +	70.304	Replication factor A protein 1 OS=Saccharomyces cerevisiae (strain ATCC 204508 / S288c) GN=RFA1 PE=1 SV=1	2.76512e+06	2.40005e+06	1.41937e+06	29879.3	25863.1	27485	615427	517067	536135	22425.5	20636.2	20299.6	1.31729e+06	1.49382e+06	1.107e+06	2.57669e+06	2.86689e+06	1.79014e+06	32804.7	33693.7	36541.4	548260	529275	703345	24623.7	23696.3	26959.9	1.18628e+06	1.09049e+06	1.107e+06
Q12136	5	5	138.23	6.12124e-05	2.64867e-07	2.40641	0.999995	Sen1-3 RNase +	Ctrl	70.217	Something about silencing protein 10 OS=Saccharomyces cerevisiae (strain ATCC 204508 / S288c) GN=SAS10 PE=1 SV=1	29057	22121.9	20183.9	48921.3	48392.4	46189.7	29055	33222.4	27929.5	50376.1	60233.2	61118.7	26188.7	22148.3	33548.2	27076.8	26424.8	25456.4	53711	63044	61409.3	25884	34006.7	36640.1	55313.9	69165	81171.8	23584.3	16168.3	33548.2
Q00711	1	1	22.61	0.469655	0.000826912	1.3595	0.207273	Sen1-3 RNase -	WT RNase +	70.185	Succinate dehydrogenase [ubiquinone] flavoprotein subunit, mitochondrial OS=Saccharomyces cerevisiae (strain ATCC 204508 / S288c) GN=SDH1 PE=1 SV=1	15394.5	14350.7	15328.1	12165.9	10435.9	11124.2	16496.5	8842.65	12010.2	14524.9	10308.5	11907.6	21965.3	11440.8	12444.2	14345.4	17142	19332.1	13357	13595.5	14789.6	14696.1	9051.43	15755.9	15948.6	11837.1	15814.5	19780.8	8351.77	12444.2
A6ZV85	6	6	133.16	1.88068e-08	3.75846e-10	5.96111	1	Sen1-3 RNase +	Ctrl	69.834	Pescadillo homolog OS=Saccharomyces cerevisiae (strain YJM789) GN=NOP7 PE=3 SV=1	14913.6	14980.9	13737.1	62076	64500.6	74601.8	26351.6	24550.8	34073.4	87728.1	90961.9	81402.9	25205.1	33005.3	30151.4	13897.3	17894.8	17325.5	68153.7	84029.4	99183.2	23475.6	25130.4	44700.3	96327.2	104450	108111	22698.4	24093.9	30151.4
P39923	3	3	95.48	0.000174069	6.56487e-07	1.82712	0.999872	WT RNase -	WT RNase +	69.814	Nitrogen permease regulator 2 OS=Saccharomyces cerevisiae (strain ATCC 204508 / S288c) GN=NPR2 PE=1 SV=2	25305.6	22033.8	22536	17020.7	17597.1	21036.2	33935.5	31320.5	36430.5	16265.5	23017.2	19906.5	27698.6	31976.8	29672.5	23581.1	26319.6	28422.8	18687.2	22924.9	27967.6	30231.8	32060	47792.4	17859.9	26430.3	26437.9	24944	23343.1	29672.5
P40991	16	16	518.36	1.03684e-06	8.37466e-09	2.82369	1	WT RNase -	WT RNase +	69.769	25S rRNA (cytosine(2870)-C(5))-methyltransferase OS=Saccharomyces cerevisiae (strain ATCC 204508 / S288c) GN=NOP2 PE=1 SV=1	216738	212699	203990	164180	183796	205215	453139	543281	565622	203216	271482	229588	330247	352033	357310	201969	254071	257277	180255	239444	272834	403684	556108	742029	223135	311739	304917	297404	256985	357310
P10591	28	25	1338.86	2.33828e-06	1.64231e-08	1.8547	1	WT RNase +	Sen1-3 RNase -	69.615	Heat shock protein SSA1 OS=Saccharomyces cerevisiae (strain ATCC 204508 / S288c) GN=SSA1 PE=1 SV=4	991767	964110	968041	1.58653e+06	1.54008e+06	1.92832e+06	1.33854e+06	1.39966e+06	1.35133e+06	964056	958772	975142	823448	918160	983857	924182	1.15164e+06	1.22091e+06	1.74186e+06	2.00637e+06	2.5637e+06	1.19246e+06	1.43271e+06	1.77279e+06	1.05855e+06	1.10094e+06	1.29509e+06	741556	670258	983857
P22202	2	2	26.4	0.0027428	7.04379e-06	2.20192	0.97332	WT RNase +	Sen1-3 RNase -	69.609	Heat shock protein SSA4 OS=Saccharomyces cerevisiae (strain ATCC 204508 / S288c) GN=SSA4 PE=1 SV=3	11228.2	7026.58	9622.71	12882.9	14737.4	14264.3	10847.2	10615.4	9371.12	11054.4	8192.35	8485.11	6438.39	4936.18	7647.29	10463	8393.32	12136.4	14144.3	19199.5	18964.4	9663.32	10866.1	12293.8	12137.9	9407.16	11269.1	5798.1	3603.42	7647.29
Q12246	1	1	16.92	0.248472	0.000448936	1.45016	0.330128	WT RNase -	WT RNase +	69.595	Sphingoid long chain base kinase 4 OS=Saccharomyces cerevisiae (strain ATCC 204508 / S288c) GN=LCB4 PE=1 SV=1	21841.6	26433.8	23203.6	21792.4	21424	17001	23419	26052.4	37853.5	18281.1	26521.6	21359.8	17684.6	20947.1	27067	20353.2	31575.5	29264.9	23926	27910.5	22602.9	20863.1	26667.4	49659.3	20073	30454.4	28368	15925.9	15291.4	27067
Q08822	1	1	2.63	0.0209289	4.52798e-05	1.66721	0.798786	Sen1-3 RNase +	WT RNase -	69.59	Probable electron transfer flavoprotein-ubiquinone oxidoreductase, mitochondrial OS=Saccharomyces cerevisiae (strain ATCC 204508 / S288c) GN=CIR2 PE=1 SV=1	13337.3	14119.4	11889	13474.7	13027.3	12350.7	10788.5	8121.5	12861.2	17111.4	19040.2	16817.6	11257.1	16411.5	16517	12428.4	16865.7	14994.7	14794	16971.6	16420.3	9611.05	8313.24	16872.4	18788.6	21863.6	22335.5	10137.5	11980.4	16517
P09232	1	1	29.93	0.00503029	1.22043e-05	1.85583	0.94446	Sen1-3 RNase +	WT RNase -	69.579	Cerevisin OS=Saccharomyces cerevisiae (strain ATCC 204508 / S288c) GN=PRB1 PE=1 SV=1	20566.3	21212.5	25546.1	15004.4	21742.1	15106.1	18643.4	16174.5	15795.5	31827	30123.8	31979	11785.2	17915.6	21013.7	19164.8	25338.5	32219.2	16473.4	28324.9	20083.6	16608.7	16556.3	20721.8	34946.7	34590.7	42471.4	10613.1	13078.4	21013.7
Q02866	2	2	35.85	0.00579838	1.38426e-05	1.3951	0.9352	WT RNase -	WT RNase +	69.495	Protein MUK1 OS=Saccharomyces cerevisiae (strain ATCC 204508 / S288c) GN=MUK1 PE=1 SV=1	18367.7	14644.1	19521.3	13891.4	16164.2	14725.6	21023.9	19343.2	22107.3	14341.3	16326	17302.4	19468.4	21895.7	19935	17116	17492.5	24620.7	15251.5	21058.2	19577.7	18729.4	19799.9	29002.2	15747	18746.9	22979.4	17532.3	15983.9	19935
Q05506	1	1	24.59	0.000667131	2.05276e-06	1.8795	0.997228	Ctrl	Sen1-3 RNase -	69.481	Arginine--tRNA ligase, cytoplasmic OS=Saccharomyces cerevisiae (strain ATCC 204508 / S288c) GN=YDR341C PE=1 SV=1	42837.7	49286.2	48295.9	35944.7	31754.6	28070.2	39109.1	33390.4	35069.1	26066.4	32016.6	23851.9	21411.2	29214	24085.9	39918.5	58872.9	60911.7	39464	41368.9	37319.4	34840.8	34178.7	46006.5	28621.4	36764.2	31677.7	19281.9	21326.3	24085.9
P10592	12	10	278.32	0.000135742	5.33747e-07	2.15356	0.999936	WT RNase +	Sen1-3 RNase -	69.427	Heat shock protein SSA2 OS=Saccharomyces cerevisiae (strain ATCC 204508 / S288c) GN=SSA2 PE=1 SV=3	333459	298441	292469	557102	548018	820251	494143	466200	555129	388131	332360	327723	278042	273128	342874	310735	356491	368867	611647	713941	1.09053e+06	440213	477207	728263	426175	381644	435250	250391	199383	342874
A7A237	3	3	65.49	0.00119218	3.44932e-06	2.12306	0.992204	Sen1-3 RNase +	Ctrl	69.378	ATP-dependent rRNA helicase SPB4 OS=Saccharomyces cerevisiae (strain YJM789) GN=SPB4 PE=3 SV=1	11844.9	12299.3	16093.3	20747.5	22408	23697.8	25125.3	20308	24850.6	23876.6	32718.4	28831.9	16361.7	23802.7	17668.4	11037.7	14691.6	20297.2	22778.9	29192.4	31506.3	22383.2	20787.5	32601	26216.9	37570.1	38291.6	14734.5	17376	17668.4
P32916	2	2	18.15	9.69101e-07	7.99408e-09	5.73828	1	Sen1-3 RNase -	Ctrl	69.235	Signal recognition particle receptor subunit alpha homolog OS=Saccharomyces cerevisiae (strain ATCC 204508 / S288c) GN=SRP101 PE=1 SV=2	13453.7	10720.8	11125.5	57928.1	51190	57047	50484.4	59171.9	50211.3	59771.3	49796.6	36270.2	55418.6	84044.6	63097.9	12536.8	12806.1	14031.7	63599.7	66688.7	75844	44974.6	60568.9	65871.3	65630.1	57180.7	48170.5	49907.3	61352.7	63097.9
P38889	1	1	18.41	0.000969322	2.86439e-06	2.43388	0.994509	Sen1-3 RNase -	Sen1-3 RNase +	69.159	Transcription factor SKN7 OS=Saccharomyces cerevisiae (strain ATCC 204508 / S288c) GN=SKN7 PE=1 SV=1	34105.1	26633.2	21877.4	21636.5	16370.7	17346.9	18872.3	29223.1	22356.7	13647.9	10128.3	10583	22440.5	31611.1	29574.5	31780.9	31813.6	27592.2	23754.9	21327.3	23062.7	16812.6	29913	29329.3	14985.7	11630.2	14055.3	20208.8	23076.1	29574.5
P33203	2	1	26.79	0.0166727	3.66442e-05	2.34728	0.830179	Sen1-3 RNase +	Ctrl	69.023	Pre-mRNA-processing protein PRP40 OS=Saccharomyces cerevisiae (strain ATCC 204508 / S288c) GN=PRP40 PE=1 SV=1	8899.56	7135.33	6349.8	12183.9	18497.4	14197.2	7842.94	11712.3	15528.3	12775.2	18847.3	20920.7	8413.16	10093.6	13287	8293.09	8523.23	8008.5	13376.8	24097.9	18875.2	6986.97	11988.8	20371.3	14027.4	21642.1	27784.8	7576.48	7368.36	13287
P38687	7	7	179.23	1.09384e-08	2.65051e-10	4.66531	1	WT RNase +	Sen1-3 RNase -	68.963	Signal recognition particle subunit SRP68 OS=Saccharomyces cerevisiae (strain ATCC 204508 / S288c) GN=SRP68 PE=1 SV=1	15706.6	13549.4	17419.3	53627.5	60074.6	65343.3	21067	18847.7	22041.5	46742.5	56326.4	45939.7	11617.2	12926.6	13834.2	14636.2	16184.9	21969.6	58878	78263.3	86874	18767.8	19292.7	28915.8	51324.1	64678.8	61012.7	10461.8	9436.45	13834.2
P53863	3	3	90.62	6.09516e-09	1.64104e-10	5.35465	1	Sen1-3 RNase +	Ctrl	68.741	J protein JJJ1 OS=Saccharomyces cerevisiae (strain ATCC 204508 / S288c) GN=JJJ1 PE=1 SV=1	4628.36	4235.66	4144.66	14133.5	17335.9	16820.6	5980.37	5263.79	6843.69	20807.8	24617.6	24231.5	12798	14245.4	12258.5	4312.95	5059.53	5227.33	15517.2	22584.7	22363	5327.68	5388.06	8978.11	22847.4	28268	32181.9	11525.2	10399.2	12258.5
Q08925	1	1	16.64	2.69744e-06	1.84453e-08	5.25388	1	WT RNase -	Sen1-3 RNase +	68.621	RNA-binding protein MRN1 OS=Saccharomyces cerevisiae (strain ATCC 204508 / S288c) GN=MRN1 PE=1 SV=1	23305.7	13884.6	16393.5	2887.64	4951.74	4803	24241.5	15673.3	19864.1	3663.71	3234.82	4479.53	22741.1	17127.1	19707.9	21717.5	16585.3	20675.8	3170.37	6450.97	6385.6	21595.8	16043.3	26059.4	4022.82	3714.5	5949.27	20479.5	12502.8	19707.9
P42846	7	7	184.62	2.68883e-06	1.84453e-08	2.14566	1	WT RNase -	WT RNase +	68.612	Protein KRI1 OS=Saccharomyces cerevisiae (strain ATCC 204508 / S288c) GN=KRI1 PE=1 SV=1	70114.2	64453.1	64910.2	38644.6	41190	45460	87243.4	99564.9	82031.5	58161	69088	58692.6	75697.4	78685.8	76814	65336.2	76989.9	81866	42428.2	53661.1	60439.2	77721.8	101916	107616	63861.9	79332.9	77949.7	68169.3	57440.7	76814
P06208	1	1	28.24	9.80108e-05	4.00833e-07	2.21798	0.999976	Ctrl	Sen1-3 RNase +	68.366	2-isopropylmalate synthase OS=Saccharomyces cerevisiae (strain ATCC 204508 / S288c) GN=LEU4 PE=1 SV=1	52153.1	58988.1	47823.4	45854.2	42314.4	37688.8	49720.8	46875.1	38325.8	18146	26596.2	26928.8	26639.5	28056.7	26772.2	48599.1	70461.9	60315.8	50343.7	55125.9	50107.4	44294.4	47981.8	50278.9	19924.6	30540	35764.2	23990.2	20481.4	26772.2
P40024	8	8	253.67	0.00165977	4.57679e-06	1.33461	0.986859	WT RNase +	Sen1-3 RNase -	68.335	ABC transporter ATP-binding protein ARB1 OS=Saccharomyces cerevisiae (strain ATCC 204508 / S288c) GN=ARB1 PE=1 SV=1	84874	74379	75715.7	90895.3	82634.3	82035.2	90565	79028.2	83738	63459.2	68139.8	73749.7	69725.6	62016.5	59748.1	79090.2	88846.5	95494.1	99794.7	107653	109066	80680.8	80894	109854	69679.4	78244	97947.1	62791.5	45272.1	59748.1
Q03195	1	1	18.64	0.0145177	3.2332e-05	1.46131	0.84777	Ctrl	Sen1-3 RNase -	68.297	Translation initiation factor RLI1 OS=Saccharomyces cerevisiae (strain ATCC 204508 / S288c) GN=RLI1 PE=1 SV=1	18864.3	13388.7	17597.1	12030.8	11606.9	10876.7	13961.1	11862	11066.6	12038	11852.4	10862.5	12985.7	11047.6	10079.9	17578.8	15992.9	22193.8	13208.7	15121.1	14460.6	12437.4	12142.1	14518.1	13217.9	13610	14426.5	11694.3	8064.75	10079.9
A7A1G0	3	3	117.23	0.000127202	5.05289e-07	2.09161	0.999947	WT RNase -	WT RNase +	68.017	ATP-dependent RNA helicase DBP9 OS=Saccharomyces cerevisiae (strain YJM789) GN=DBP9 PE=3 SV=1	26111.9	29138.7	26937.7	22878.7	23217.3	29370.8	45960	56577.9	55309	30222.7	39318	35755.5	36897	46216.5	50038.9	24332.5	34806.5	33974.3	25118.8	30246.7	39048.5	40943.9	57913.7	72558.8	33185.1	45148.3	47487	33227.6	33738.1	50038.9
P32901	1	1	42.28	0.00144149	4.04171e-06	1.91168	0.98942	Sen1-3 RNase +	Ctrl	67.999	Peptide transporter PTR2 OS=Saccharomyces cerevisiae (strain ATCC 204508 / S288c) GN=PTR2 PE=1 SV=2	22110.3	20800.3	19265.3	31428.6	29581.7	32684.6	33342.7	23085.8	25323.6	35225.5	41023	42611.8	25290.9	28379.5	34845	20603.6	24846.2	24297.8	34505.7	38538.1	43454.2	29703.7	23630.8	33221.6	38678.3	47106.2	56592.9	22775.7	20717.1	34845
P15180	5	5	96.64	0.00220031	5.84129e-06	1.56801	0.98021	Ctrl	Sen1-3 RNase -	67.915	Lysine--tRNA ligase, cytoplasmic OS=Saccharomyces cerevisiae (strain ATCC 204508 / S288c) GN=KRS1 PE=1 SV=2	45750.1	49681.7	59674.3	58029.8	47010.3	45293	43189.4	39963.6	37264.2	36896.3	40233.1	43540.3	30182.1	34562.8	34174.1	42632.4	59345.3	75262.4	63711.3	61243.5	60217.2	38475.7	40907.1	48886.2	40512.8	46199.1	57826	27180.5	25230.9	34174.1
Q05021	1	1	2.3	6.60063e-06	4.0237e-08	2.26465	1	WT RNase -	WT RNase +	67.514	Transcription initiation factor TFIID subunit 7 OS=Saccharomyces cerevisiae (strain ATCC 204508 / S288c) GN=TAF7 PE=1 SV=1	27402.7	25309.4	27554.8	11351.5	12850.4	14468.3	29686.6	28820.7	29066.9	11392.2	14702.7	15633.6	25672.4	31320.6	23519.6	25535.3	30232.3	34752.7	12462.8	16741	19235.7	26446.6	29501.1	38132.4	12508.9	16882.9	20763	23119.2	22864.1	23519.6
P15624	1	1	16.2	0.000112339	4.52942e-07	2.04801	0.999963	Ctrl	Sen1-3 RNase -	67.322	Phenylalanine--tRNA ligase beta subunit OS=Saccharomyces cerevisiae (strain ATCC 204508 / S288c) GN=FRS1 PE=1 SV=3	27386.7	30760.1	27278.1	20394.2	17887.9	17199.3	18597	21409.9	18531.8	12514.4	17556.9	14441.7	15315.9	14345.3	12049.9	25520.4	36743.3	34403.7	22390.9	23303.8	22866.5	16567.3	21915.4	24311.5	13741	20160.3	19180	13792.8	10472.1	12049.9
P41815	1	1	14.58	5.46733e-07	5.02297e-09	3.51859	1	Ctrl	Sen1-3 RNase +	67.321	Valine amino-acid permease OS=Saccharomyces cerevisiae (strain ATCC 204508 / S288c) GN=BAP3 PE=1 SV=2	13030.5	12074.8	13183.4	9259.84	7942.77	8203.23	11506	7691.95	10616	3714.82	4105.89	3061.1	3775.96	4030.19	3485.15	12142.5	14423.4	16627.1	10166.5	10347.6	10906.2	10250.2	7873.56	13926.9	4078.94	4714.74	4065.45	3400.44	2942.04	3485.15
Q99257	3	3	41.44	1.56318e-06	1.16548e-08	2.33615	1	Ctrl	WT RNase +	67.309	mRNA export factor MEX67 OS=Saccharomyces cerevisiae (strain ATCC 204508 / S288c) GN=MEX67 PE=1 SV=1	25298.3	27595.3	27217.9	11436.8	11599.4	11255.8	19117.5	22775.4	19590.6	10755	12472.9	15033.5	22606.3	26036.9	26223.6	23574.3	32962.9	34327.7	12556.6	15111.4	14964.7	17031	23313.1	25700.6	11809.2	14322.5	19966	20358.1	19007	26223.6
P47083	6	6	303.95	6.10029e-06	3.75411e-08	2.33574	1	Sen1-3 RNase +	Ctrl	66.912	U3 small nucleolar RNA-associated protein MPP10 OS=Saccharomyces cerevisiae (strain ATCC 204508 / S288c) GN=MPP10 PE=1 SV=1	32926.8	27880.3	27661.7	49268.7	51594.1	50947.7	37848.3	35190.8	44673.9	64955.9	74136.1	67547.8	30471.2	39170	35209.1	30682.9	33303.3	34887.5	54092.5	67215.2	67735	33717.6	36021.7	58606.8	71322.8	85129.5	89710.4	27440.9	28594.1	35209.1
P11484	1	1	69.04	0.00885096	2.0499e-05	1.45929	0.901099	Sen1-3 RNase -	Ctrl	66.561	Ribosome-associated molecular chaperone SSB1 OS=Saccharomyces cerevisiae (strain ATCC 204508 / S288c) GN=SSB1 PE=1 SV=3	1.42497e+06	1.24276e+06	1.29052e+06	1.69867e+06	1.74935e+06	1.76815e+06	1.824e+06	1.57787e+06	1.79972e+06	2.03473e+06	1.49275e+06	1.56098e+06	1.75166e+06	2.08305e+06	1.94152e+06	1.32786e+06	1.48449e+06	1.62762e+06	1.86498e+06	2.279e+06	2.35075e+06	1.62493e+06	1.61512e+06	2.36102e+06	2.23417e+06	1.7141e+06	2.07314e+06	1.57746e+06	1.52063e+06	1.94152e+06
P40150	23	22	1501.67	0.000269915	9.37692e-07	1.3139	0.999607	Sen1-3 RNase -	Ctrl	66.554	Ribosome-associated molecular chaperone SSB2 OS=Saccharomyces cerevisiae (strain ATCC 204508 / S288c) GN=SSB2 PE=1 SV=2	1.0103e+06	1.01411e+06	1.0333e+06	1.25558e+06	1.17728e+06	1.26678e+06	1.30996e+06	1.32831e+06	1.23737e+06	1.33943e+06	1.17071e+06	1.25797e+06	1.25735e+06	1.35834e+06	1.40183e+06	941453	1.21137e+06	1.30321e+06	1.37851e+06	1.53372e+06	1.68418e+06	1.167e+06	1.35967e+06	1.62328e+06	1.47072e+06	1.34431e+06	1.67072e+06	1.13231e+06	991593	1.40183e+06
P40362	1	1	61.23	0.0782874	0.000152217	1.49463	0.565693	WT RNase -	WT RNase +	66.383	U3 small nucleolar RNA-associated protein 18 OS=Saccharomyces cerevisiae (strain ATCC 204508 / S288c) GN=UTP18 PE=1 SV=1	71928	57362.2	59069.8	40774	44025	48081.8	71705.2	63290	63612.4	55965.6	55965.7	27844	48021.1	49284.3	49089.4	67026.4	68519.7	74500	44766.1	57354.3	63924.8	63879.4	64784.2	83451.9	61451.3	64264.7	36979.6	43245.4	35977.6	49089.4
P15705	3	3	43.46	7.14796e-06	4.30993e-08	7.39801	1	WT RNase -	Ctrl	66.224	Heat shock protein STI1 OS=Saccharomyces cerevisiae (strain ATCC 204508 / S288c) GN=STI1 PE=1 SV=1	3757.53	3879.28	5243.64	24458.2	24959.2	38004.8	20668.4	35004	39617.3	11020.3	10591.7	12402.3	11932	12345.5	18047.5	3501.47	4633.84	6613.38	26852.8	32516.1	50527.4	18412.7	35830.4	51973.2	12100.5	12162.4	16471.6	10745.4	9012.25	18047.5
P22204	1	1	21.89	0.000181728	6.80078e-07	1.79225	0.999856	Sen1-3 RNase +	Ctrl	66.106	Cell cycle protein kinase DBF2 OS=Saccharomyces cerevisiae (strain ATCC 204508 / S288c) GN=DBF2 PE=1 SV=3	16876.9	18438.6	19355.8	27968.9	28267.4	26059.5	22493.1	21248	17782.6	37258	33029.9	27696.9	24874.9	27296.1	24733	15726.8	22025.1	24412	30707.2	36825.9	34646.2	20038.2	21749.6	23328.7	40910	37927.8	36784.3	22401.1	19926.2	24733
P09032	2	2	46.67	0.000570922	1.77932e-06	1.61082	0.997956	Sen1-3 RNase +	Ctrl	65.658	Translation initiation factor eIF-2B subunit gamma OS=Saccharomyces cerevisiae (strain ATCC 204508 / S288c) GN=GCD1 PE=1 SV=3	35405.6	30695.5	32698.9	44583.8	45192.8	37112	41154.1	39551.9	33130.4	52652	53748.1	52749.5	43036.4	40208.5	46596.6	32992.9	36666.1	41240.6	48948.9	58875.7	49340.5	36662.6	40485.7	43463.2	57812.9	61718.2	70056.7	38756.5	29352.2	46596.6
P19145	1	1	18.17	0.174478	0.000320595	1.3809	0.401799	Sen1-3 RNase +	WT RNase +	65.613	General amino-acid permease GAP1 OS=Saccharomyces cerevisiae (strain ATCC 204508 / S288c) GN=GAP1 PE=1 SV=2	18240.7	12065.6	14822.9	13781.5	14023.6	12495.5	16396.3	13041.9	11131.6	23298.2	16164.9	16188	16948.3	16399.7	15035.4	16997.7	14412.5	18695	15130.8	18269.5	16612.8	14606.8	13349.8	14603.4	25581.8	18561.9	21499.3	15262.8	11971.8	15035.4
Q05567	3	3	59.45	0.0869703	0.000167754	1.41344	0.544526	Sen1-3 RNase +	WT RNase +	65.523	Sphingosine-1-phosphate lyase OS=Saccharomyces cerevisiae (strain ATCC 204508 / S288c) GN=DPL1 PE=1 SV=1	36681	38390.5	28402.5	29404.7	24367.6	22409.3	30989.6	25491.9	26003.3	31635.4	36645	39398.1	25787.8	40180.6	31589.9	34181.3	45857.9	35821.8	32283.7	31745.3	29793.2	27607.4	26093.8	34113.2	34736.3	42078.9	52324.7	23223.2	29331.9	31589.9
A6ZP47	16	16	703.22	2.04874e-05	1.05131e-07	1.72829	1	WT RNase -	WT RNase +	65.512	ATP-dependent RNA helicase DED1 OS=Saccharomyces cerevisiae (strain YJM789) GN=DED1 PE=3 SV=1	726957	624683	639625	666206	600504	694987	1.17918e+06	1.09672e+06	1.11448e+06	814894	766776	810434	931166	1.15967e+06	919130	677418	746191	806708	731433	782318	923987	1.05048e+06	1.12261e+06	1.46206e+06	894769	880478	1.07634e+06	838562	846563	919130
P38882	4	3	104.66	2.84621e-05	1.38628e-07	3.40849	1	WT RNase -	WT RNase +	65.231	U3 small nucleolar RNA-associated protein 9 OS=Saccharomyces cerevisiae (strain ATCC 204508 / S288c) GN=UTP9 PE=1 SV=1	24899.5	20933.1	19500.6	9147.22	10315.9	11826.9	34147.6	34525.3	37978.6	16120	17338.2	14932.2	18403.7	32528	26461	23202.7	25004.8	24594.6	10042.8	13439.2	15723.8	30420.8	35340.4	49823.4	17700.1	19909.2	19831.5	16573.4	23745.5	26461
P38009	1	1	22.55	0.0122003	2.74684e-05	1.78065	0.868214	Ctrl	Sen1-3 RNase -	65.223	Bifunctional purine biosynthesis protein ADE17 OS=Saccharomyces cerevisiae (strain ATCC 204508 / S288c) GN=ADE17 PE=1 SV=2	22062.1	26935.7	29317	26242.2	23904.9	21961.4	25171.3	22695.4	14432.3	21683.4	22351.2	20901.2	16062.7	12899.9	15018.5	20558.7	32175	36975.2	28811.5	31142.5	29197.7	22424.1	23231.3	18933.5	23808.8	25665.6	27758.9	14465.2	9416.95	15018.5
Q03124	1	1	18.03	0.272285	0.000491002	1.46881	0.311904	WT RNase +	Ctrl	65.176	Chromatin structure-remodeling complex subunit RSC9 OS=Saccharomyces cerevisiae (strain ATCC 204508 / S288c) GN=RSC9 PE=1 SV=1	19624.6	17958	13145.9	24049.9	20937	29524	20911.3	16670	24018.4	23264.6	14227.5	17550.1	17519.5	25661.2	17847.6	18287.3	21451	16579.9	26404.5	27276	39252.2	18629	17063.5	31509.3	25545	16337.3	23308.4	15777.2	18732.7	17847.6
Q03862	3	3	54.09	8.94687e-07	7.41178e-09	3.18218	1	WT RNase +	Ctrl	65.172	Probable metalloprotease ARX1 OS=Saccharomyces cerevisiae (strain ATCC 204508 / S288c) GN=ARX1 PE=1 SV=1	10595.5	8252.04	8579.97	27352.5	26799.8	33127.1	14040.5	10093.9	12180.5	26236.1	27811.9	32672.5	13687.8	14943.1	15027.3	9873.5	9857.15	10821.2	30030.5	34913.9	44042.6	12508.1	10332.2	15979.3	28807.7	31936.1	43392.4	12326.5	10908.4	15027.3
Q06506	4	4	83.59	0.00123082	3.51391e-06	1.6746	0.991784	Sen1-3 RNase +	Sen1-3 RNase -	65.014	Ribosomal RNA-processing protein 9 OS=Saccharomyces cerevisiae (strain ATCC 204508 / S288c) GN=RRP9 PE=1 SV=1	37105.5	28549.6	29535.6	25597.7	33031	29182.6	28944.7	31631.3	29318.2	46249.9	46860.2	39390	26437	28271.4	24414.9	34577	34102.8	37250.9	28103.9	43031.7	38798.3	25785.7	32378.1	38462	50783.2	53808.9	52313.9	23807.8	20638.1	24414.9
P28274	7	7	138.16	0.000736442	2.24819e-06	1.45456	0.996656	Ctrl	Sen1-3 RNase -	64.669	CTP synthase 1 OS=Saccharomyces cerevisiae (strain ATCC 204508 / S288c) GN=URA7 PE=1 SV=2	49942.1	50296.6	45193.6	43949.5	47380.4	43670.2	40654.6	40308.5	33781.2	43219.5	45084.9	47735.6	31092.6	31602.1	37288.7	46538.7	60079.8	56999.1	48252.5	61725.7	58059.6	36217.6	41260.2	44316.9	47455.8	51770.4	63397.8	28000.5	23069.5	37288.7
P27614	2	2	32.88	0.00331136	8.3582e-06	2.03211	0.966039	Ctrl	Sen1-3 RNase +	64.557	Carboxypeptidase S OS=Saccharomyces cerevisiae (strain ATCC 204508 / S288c) GN=CPS1 PE=1 SV=2	28374.1	27351.4	30127.5	21439.9	17056.5	15909.6	26133.6	27262.7	25751.1	12122.3	14908.9	15217	33018.8	21325.3	17095.6	26440.5	32671.6	37997.5	23539.1	22220.6	21151.9	23281.4	27906.4	33782.4	13310.6	17119.7	20209.7	29735	15567.5	17095.6
P49089	4	4	110.67	0.000635047	1.96339e-06	1.78689	0.997479	Ctrl	Sen1-3 RNase -	64.429	Asparagine synthetase [glutamine-hydrolyzing] 1 OS=Saccharomyces cerevisiae (strain ATCC 204508 / S288c) GN=ASN1 PE=1 SV=2	107289	103647	102864	93703.3	78625	78064.6	88087	94996.6	66678.4	68649.1	76707.4	66482.1	54896.4	61959.2	58756.5	99977.3	123807	129734	102878	102430	103787	78473.3	97239.5	87474.1	75378	88082.1	88295	49437	45230.2	58756.5
P25297	9	9	334.32	0.0124895	2.80869e-05	1.63264	0.865568	Sen1-3 RNase +	Ctrl	64.341	Inorganic phosphate transporter PHO84 OS=Saccharomyces cerevisiae (strain ATCC 204508 / S288c) GN=PHO84 PE=1 SV=2	121535	84202.7	101857	135861	113244	132782	139020	95549.7	112740	158329	179889	163973	118611	140657	122503	113253	100581	128464	149163	147530	176533	123847	97805.6	147901	173848	206565	217773	106815	102679	122503
P04147	18	18	757.25	1.37824e-11	2.22644e-12	20.5603	1	Sen1-3 RNase -	Sen1-3 RNase +	64.304	Polyadenylate-binding protein, cytoplasmic and nuclear OS=Saccharomyces cerevisiae (strain ATCC 204508 / S288c) GN=PAB1 PE=1 SV=4	318841	248581	269617	36903.9	39280.1	35744.3	447490	434299	425340	26848.6	26097.8	19677	442783	524486	525888	297114	296932	340047	40517.1	51172.9	47522.1	398651	444552	557995	29480.2	29967.7	26133	398748	382875	525888
P53617	1	1	21.59	3.85606e-09	1.21151e-10	5.19548	1	WT RNase -	WT RNase +	63.819	Protein NRD1 OS=Saccharomyces cerevisiae (strain ATCC 204508 / S288c) GN=NRD1 PE=1 SV=1	16699.1	18355.4	15115.4	6060.87	5589.26	6801.85	29912.5	33407.9	32546.4	11263.6	12105.8	12232.4	25295.2	32584.3	29195.8	15561.1	21925.7	19063.9	6654.27	7281.51	9043.08	26647.9	34196.7	42697	12367.6	13901	16245.9	22779.6	23786.6	29195.8
P00927	1	1	10.12	0.000300245	1.02631e-06	2.19845	0.999493	Sen1-3 RNase +	WT RNase -	63.791	Threonine dehydratase, mitochondrial OS=Saccharomyces cerevisiae (strain ATCC 204508 / S288c) GN=ILV1 PE=1 SV=2	12944.4	12351	10636.1	6717.15	6132.98	5367.66	7777.54	4495.84	5127.73	12033.8	13323.3	12898.3	7339.12	10312.8	9594.3	12062.3	14753.4	13414.5	7374.81	7989.85	7136.32	6928.71	4601.99	6726.97	13213.4	15299	17130.2	6609.25	7528.38	9594.3
P21304	8	8	209.24	2.56635e-08	4.87734e-10	4.49226	1	WT RNase -	WT RNase +	63.764	Periodic tryptophan protein 1 OS=Saccharomyces cerevisiae (strain ATCC 204508 / S288c) GN=PWP1 PE=1 SV=1	87747.9	92719.5	83451.3	33588.5	34603.6	40382	150804	168571	168368	41788.7	48085.3	44171.1	108975	139546	157646	81768.2	110754	105251	36877.1	45080.5	53688	134346	172551	220879	45884.8	55215.7	58663.7	98137.3	101869	157646
A6ZU15	3	3	82.82	0.00817529	1.90479e-05	2.11199	0.908283	WT RNase -	WT RNase +	63.629	ATP-dependent RNA helicase ROK1 OS=Saccharomyces cerevisiae (strain YJM789) GN=ROK1 PE=3 SV=1	23679.6	30881.7	28603.1	21970.2	27626.5	32713.7	43633	64074.6	66130.8	23782.8	34275.9	39931.9	39750.2	40964.5	29302	22065.9	36888.5	36074.8	24121.2	35990.9	43492.9	38871	65587.3	86755.8	26113.9	39358.6	53033.6	35797.1	29904.1	29302
Q02908	5	5	79.38	0.00232467	6.10623e-06	1.34425	0.978642	WT RNase -	WT RNase +	63.617	Elongator complex protein 3 OS=Saccharomyces cerevisiae (strain ATCC 204508 / S288c) GN=ELP3 PE=1 SV=1	30754.7	31896.4	33589.9	30176.6	26846.6	29008.3	35816	39385.2	40446.5	27341.3	30584.8	28505.1	28339.5	32929.9	34676.9	28658.9	38100.5	42364.3	33131.1	34975	38566.6	31907.1	40315	53061	30021.3	35120.1	37857.7	25521.2	24038.9	34676.9
P04802	8	8	210.24	0.000191343	7.07864e-07	1.68328	0.999835	Ctrl	Sen1-3 RNase -	63.476	Aspartate--tRNA ligase, cytoplasmic OS=Saccharomyces cerevisiae (strain ATCC 204508 / S288c) GN=DPS1 PE=1 SV=3	76306.4	78024.2	87202.5	65707.5	58039.6	58713.8	62987	56568.5	54985.9	53019.2	60591.9	57620.8	42008	49877.4	51604.4	71106.4	93200.7	109982	72140.7	75612.2	78060.1	56112.7	57904	72135	58216	69576.8	76526.3	37830.3	36410.5	51604.4
P07269	1	1	2.25	3.03094e-05	1.46192e-07	13.4895	1	Ctrl	Sen1-3 RNase +	63.352	Regulatory protein PHO2 OS=Saccharomyces cerevisiae (strain ATCC 204508 / S288c) GN=PHO2 PE=1 SV=1	26765.5	17376.9	14584.2	2743.17	1686.27	1933.35	4557.14	2428.5	2924.03	2547.14	847.852	958.498	6797.2	5794.09	5668.1	24941.5	20756.8	18393.9	3011.75	2196.82	2570.39	4059.78	2485.83	3835.98	2796.81	973.576	1272.98	6121.22	4229.69	5668.1
P50276	1	1	2.91	0.00913084	2.10968e-05	1.38586	0.898181	Ctrl	Sen1-3 RNase -	63.181	High-affinity methionine permease OS=Saccharomyces cerevisiae (strain ATCC 204508 / S288c) GN=MUP1 PE=1 SV=1	14860.1	14932.3	15845.8	12761.4	12840.9	12531.6	15576	12356.3	14431	11848.1	15293.2	14525.5	10738.6	11771.5	10421.4	13847.5	17836.8	19985.1	14010.8	16728.8	16660.9	13876	12648	18931.8	13009.4	17561	19291.4	9670.66	8593.18	10421.4
P43609	5	5	121.08	0.0379464	7.75943e-05	1.36145	0.702987	WT RNase +	Sen1-3 RNase +	63.129	Chromatin structure-remodeling complex protein RSC8 OS=Saccharomyces cerevisiae (strain ATCC 204508 / S288c) GN=RSC8 PE=1 SV=1	58373.5	57870.2	47674	69731.9	59397.7	76065.1	62631.3	62350.1	64908.9	60529.2	44188.5	45999.9	59198.8	57635.4	57244.5	54395.6	69126.6	60127.4	76559.2	77381.5	101129	55795.8	63822.1	85152.8	66462.3	50741	61092.5	53311.5	42073.9	57244.5
P40970	1	1	24.13	0.248495	0.000448936	1.24749	0.33011	WT RNase -	WT RNase +	63.07	Serine palmitoyltransferase 2 OS=Saccharomyces cerevisiae (strain ATCC 204508 / S288c) GN=LCB2 PE=1 SV=1	25903.1	24933.5	20014.8	21923	22697	17535.1	29626.2	25191.7	22719.7	18380.5	22837.1	23511.7	20532.7	22365.4	20786.9	24137.9	29783.3	25243.1	24069.4	29568.9	23313	26392.9	25786.4	29805.5	20182.2	26223.6	31225.9	18490.8	16326.8	20786.9
A6ZUB2	1	1	33.26	0.00129847	3.68535e-06	1.83468	0.991039	WT RNase -	WT RNase +	63.018	ATP-dependent RNA helicase MRH4, mitochondrial OS=Saccharomyces cerevisiae (strain YJM789) GN=MRH4 PE=3 SV=1	15041.7	19043.8	17134.2	14421.3	12752.8	13073.4	26107.3	22699.9	25034.3	15034.2	19255.6	17348.6	16544.8	23244.2	18444.8	14016.7	22748	21610	15833.3	16613.9	17381.2	23258	23235.8	32842	16507.8	22110.9	23040.8	14899.4	16968.3	18444.8
P11491	3	3	52.4	0.00102695	3.01628e-06	1.3795	0.993933	Ctrl	Sen1-3 RNase +	62.965	Repressible alkaline phosphatase OS=Saccharomyces cerevisiae (strain ATCC 204508 / S288c) GN=PHO8 PE=1 SV=2	37316.4	33599.8	34043.5	25835.9	27056.8	28394.5	28309.4	23621.4	28925.8	24193.1	26097.1	25795.1	27613.5	25576.8	24829.9	34773.4	40135.3	42936.3	28365.5	35248.7	37750.6	25219.7	24179.1	37947.2	26564.5	29966.9	34258.5	24867.4	18671.1	24829.9
Q04636	8	8	190.57	1.02888e-05	5.83186e-08	4.55093	1	Sen1-3 RNase +	Ctrl	62.955	FACT complex subunit POB3 OS=Saccharomyces cerevisiae (strain ATCC 204508 / S288c) GN=POB3 PE=1 SV=1	21589.3	17799.3	39731.3	100084	111151	138199	26418.4	34224.1	36642.6	136890	108627	114552	37288.8	41194.4	40561.8	20118.1	21261.4	50109.9	109883	144803	183736	23535.1	35032.1	48070.7	150308	124735	152137	33580.4	30072	40561.8
P39522	5	5	137.5	2.04761e-05	1.05131e-07	1.59712	1	Ctrl	Sen1-3 RNase +	62.821	Dihydroxy-acid dehydratase, mitochondrial OS=Saccharomyces cerevisiae (strain ATCC 204508 / S288c) GN=ILV3 PE=1 SV=2	51454.9	50581.8	53096.7	43043.4	40485	43765.9	49740.1	43255.1	44287.9	30725.3	31733.7	34674.4	33480.3	39071.9	37423.4	47948.5	60420.4	66966.7	47257.7	52742.5	58186.9	44311.6	44276.3	58100.4	33736.9	36439.3	46051.2	30150.7	28522.5	37423.4
Q02457	2	2	50.46	3.85482e-05	1.80498e-07	3.31338	0.999999	Ctrl	Sen1-3 RNase +	62.785	Protein TBF1 OS=Saccharomyces cerevisiae (strain ATCC 204508 / S288c) GN=TBF1 PE=1 SV=2	28441.4	27728.6	18243.7	9892.31	8289.83	9114.58	15503.9	15574.4	15881.7	9739.91	5953.86	6764.76	14684.2	16838.5	14983.4	26503.2	33122.1	23009.3	10860.8	10799.7	12117.8	13811.8	15942.1	20834.9	10694.6	6836.73	8984.29	13223.8	12292.1	14983.4
P40215	11	11	332.54	0.0464807	9.35651e-05	1.45071	0.666404	Ctrl	WT RNase +	62.735	External NADH-ubiquinone oxidoreductase 1, mitochondrial OS=Saccharomyces cerevisiae (strain ATCC 204508 / S288c) GN=NDE1 PE=1 SV=1	115005	105530	104279	79069.3	74151.6	70678.6	103024	74261	79807.3	90245.7	94682.4	124298	89164.9	125531	92679.4	107168	126057	131519	86810.7	96602.4	93967.3	91779.8	76014.3	104698	99091.5	108723	165080	80297.5	91638	92679.4
P39004	5	5	190.92	0.00134545	3.80753e-06	1.90483	0.990513	WT RNase +	Sen1-3 RNase -	62.694	High-affinity hexose transporter HXT6 OS=Saccharomyces cerevisiae (strain ATCC 204508 / S288c) GN=HXT7 PE=1 SV=1	119136	110711	121089	117009	143341	137954	88173.3	118143	115539	112645	93317.3	141371	73705.9	67137	68258.8	111018	132246	152720	128465	186741	183410	78550.2	120932	151573	123687	107155	187755	66375.9	49010.1	68258.8
Q07657	2	2	30.6	1.29206e-06	9.86108e-09	4.33415	1	Ctrl	WT RNase +	62.592	Seventh homolog of septin 1 OS=Saccharomyces cerevisiae (strain ATCC 204508 / S288c) GN=SHS1 PE=1 SV=1	25298.8	23005.7	19884.3	5181.31	5418.79	5132.82	7219.29	9588.07	7551.51	4642.64	4742.81	6808.73	7938.09	8767.65	10443.7	23574.8	27480.5	25078.5	5688.6	7059.42	6824.1	6431.38	9814.44	9906.68	5097.7	5446.11	9042.69	7148.65	6400.39	10443.7
P32466	5	5	180.32	0.000500755	1.58097e-06	1.36931	0.998434	Sen1-3 RNase +	Sen1-3 RNase -	62.516	Low-affinity glucose transporter HXT3 OS=Saccharomyces cerevisiae (strain ATCC 204508 / S288c) GN=HXT3 PE=1 SV=1	162909	138543	142889	168163	147291	150531	147303	133263	139336	157982	153757	158269	107750	120914	114582	151808	165491	180214	184627	191886	200131	131226	136409	182793	173467	176557	210198	97034.1	88267.5	114582
P40055	3	3	47.28	0.00169846	4.65697e-06	1.82071	0.986396	WT RNase -	WT RNase +	62.278	U3 small nucleolar RNA-associated protein 7 OS=Saccharomyces cerevisiae (strain ATCC 204508 / S288c) GN=UTP7 PE=1 SV=1	27516.1	17996.9	18921.6	14522.5	17067	19971	31929.8	31636.6	30309.9	28225.6	32961.7	27217.3	24052.6	26971.5	27508.4	25640.9	21497.4	23864.3	15944.3	22234.3	26551.4	28445	32383.5	39763	30992.2	37849.4	36147.4	21660.6	19689.2	27508.4
P25045	3	3	34.31	0.0220833	4.75123e-05	1.95225	0.790929	Sen1-3 RNase +	Ctrl	62.168	Serine palmitoyltransferase 1 OS=Saccharomyces cerevisiae (strain ATCC 204508 / S288c) GN=LCB1 PE=1 SV=2	30069	26332.8	24051.2	32047.6	32369.1	32066	31783.4	26292.2	24057.9	38109.4	41023	77932.2	22211.8	31847.8	28635.7	28019.9	31454.7	30333.8	35185.3	42169.4	42631.8	28314.6	26912.9	31561.1	41844.9	47106.2	103502	20002.8	23249	28635.7
P38707	3	3	144.69	0.162038	0.000299724	1.27249	0.416974	WT RNase +	Sen1-3 RNase -	62.168	Asparagine--tRNA ligase, cytoplasmic OS=Saccharomyces cerevisiae (strain ATCC 204508 / S288c) GN=DED81 PE=1 SV=1	48490.3	55410.4	40530.3	56370.8	48229.4	43254.3	50474	43980.2	40434	38067.6	44367.2	45166.9	37651.7	37813.2	40728.1	45185.9	66188.3	51117.7	61889.9	62831.7	57506.7	44965.3	45018.5	53044.5	41798.9	50946.3	59986.2	33907.3	27603.6	40728.1
B3LJR0	1	1	21.1	0.0389361	7.93669e-05	1.48685	0.698442	WT RNase +	Sen1-3 RNase -	62.112	Folylpolyglutamate synthase OS=Saccharomyces cerevisiae (strain RM11-1a) GN=MET7 PE=3 SV=1	152786	140532	107894	150120	155724	120879	133382	94679	91124.8	138879	128671	139117	82115.9	112112	92769.2	142374	167867	136078	164818	202873	160708	118825	96914.4	119545	152491	147751	184762	73949.5	81841.8	92769.2
Q00684	5	5	158.3	2.8073e-07	2.95759e-09	6.39629	1	Ctrl	Sen1-3 RNase +	61.868	Tyrosine-protein phosphatase CDC14 OS=Saccharomyces cerevisiae (strain ATCC 204508 / S288c) GN=CDC14 PE=1 SV=2	309963	285010	207162	50793.8	52525.1	61767.6	118830	117373	125956	47880.6	40884.8	36640.8	94042.4	111996	76839.4	288840	340447	261277	55766.9	68428	82120.1	105861	120144	165239	52573.8	46947.4	48662.8	84689.9	81757.5	76839.4
P53877	2	2	51.74	2.68518e-05	1.32449e-07	1.79198	1	Sen1-3 RNase -	WT RNase +	61.734	Pre-rRNA-processing protein IPI3 OS=Saccharomyces cerevisiae (strain ATCC 204508 / S288c) GN=IPI3 PE=1 SV=1	39775.3	34841.6	35844.9	21656.8	20569.2	20539.3	39328	32038.4	31112.3	28562.5	26746	30286.1	33881.5	39221.7	39370.9	37064.7	41618.7	45208.3	23777.2	26796.9	27307.1	35035.8	32794.8	40815.6	31362.1	30712.1	40223	30512	28631.9	39370.9
P47079	10	10	309.4	0.0207388	4.49187e-05	1.29711	0.800105	Ctrl	WT RNase +	61.623	T-complex protein 1 subunit theta OS=Saccharomyces cerevisiae (strain ATCC 204508 / S288c) GN=CCT8 PE=1 SV=1	179047	164683	185726	138036	135926	134222	155970	141177	143716	161007	132888	138600	134092	167931	146095	166846	196716	234242	151551	177080	178448	138948	144510	188539	176788	152594	184075	120756	122589	146095
P29366	1	1	23.39	2.65198e-05	1.31185e-07	2.03288	1	WT RNase -	WT RNase +	61.567	Bud emergence protein 1 OS=Saccharomyces cerevisiae (strain ATCC 204508 / S288c) GN=BEM1 PE=1 SV=1	26440.9	28340.4	37270.5	23788.2	23393	26159.1	49405.9	50529.3	49157	30100.8	34348.5	30467.2	41168.5	48637.6	46095.4	24639	33852.9	47006.2	26117.2	30475.7	34778.6	44013.8	51722.2	64488.2	33051.3	39441.9	40463.6	37074.3	35505.5	46095.4
P06169	16	16	896.8	0.00409863	1.00956e-05	1.50807	0.956033	Ctrl	Sen1-3 RNase -	61.457	Pyruvate decarboxylase isozyme 1 OS=Saccharomyces cerevisiae (strain ATCC 204508 / S288c) GN=PDC1 PE=1 SV=7	1.56193e+06	1.59805e+06	1.54139e+06	1.52484e+06	1.29091e+06	1.3089e+06	1.46603e+06	1.2823e+06	1.23767e+06	1.05384e+06	1.19136e+06	1.30573e+06	1.13029e+06	1.10895e+06	878242	1.45549e+06	1.90889e+06	1.94403e+06	1.67414e+06	1.68176e+06	1.74018e+06	1.30603e+06	1.31258e+06	1.62368e+06	1.15713e+06	1.36802e+06	1.73415e+06	1.01789e+06	809532	878242
P22580	2	2	4.65	0.000440408	1.42289e-06	15.2519	0.998804	Sen1-3 RNase +	Ctrl	61.371	Probable amidase OS=Saccharomyces cerevisiae (strain ATCC 204508 / S288c) GN=AMD2 PE=3 SV=2	13701.3	15235.9	20561.2	124385	145144	308710	63783.3	37029.3	138405	402931	214560	137452	98672.8	264826	237635	12767.6	18199.5	25932.2	136564	189088	410430	56822.1	37903.5	181571	442425	246377	182550	88859.8	193323	237635
P39998	3	3	90.93	3.60737e-10	3.32996e-11	4.37988	1	Ctrl	WT RNase +	61.302	Enhancer of mRNA-decapping protein 3 OS=Saccharomyces cerevisiae (strain ATCC 204508 / S288c) GN=EDC3 PE=1 SV=1	43865.7	40495.2	42988.4	9541.93	10190.5	9343.5	36233.7	41268.5	39745.4	12144	10680.3	10917.7	34043.6	30617.4	39238.6	40876.4	48371.9	54217.8	10476.2	13275.9	12422.2	32279.2	42242.9	52141.2	13334.3	12264.1	14499.9	30658	22350.7	39238.6
P54781	3	3	61.66	0.491792	0.000863535	1.16586	0.198756	Sen1-3 RNase -	Ctrl	61.294	Cytochrome P450 61 OS=Saccharomyces cerevisiae (strain ATCC 204508 / S288c) GN=ERG5 PE=1 SV=1	48727.3	49682.6	38518.7	49970	43948.9	45953.6	51817.8	39614.5	48326.7	43254.1	51809	56720.8	49470.3	59123.7	51045.8	45406.7	59346.3	48580.5	54862.4	57255.2	61095.4	46162.5	40549.7	63398.8	47493.8	59491.6	75331	44550.5	43160.3	51045.8
P12709	6	6	167.72	0.00192869	5.19275e-06	1.82457	0.983593	Ctrl	Sen1-3 RNase -	61.261	Glucose-6-phosphate isomerase OS=Saccharomyces cerevisiae (strain ATCC 204508 / S288c) GN=PGI1 PE=1 SV=3	136399	136628	164015	103561	103329	82256.7	114958	86606.3	75256.9	108043	108838	103090	73970.5	82570.1	82990.5	127104	163204	206859	113700	134614	109360	102412	88651	98728.1	118634	124977	136914	66614.2	60276.3	82990.5
Q06631	5	5	189.73	0.000257789	9.02032e-07	1.88363	0.999648	Sen1-3 RNase +	Ctrl	61.166	Protein BFR2 OS=Saccharomyces cerevisiae (strain ATCC 204508 / S288c) GN=BFR2 PE=1 SV=1	31108.5	29569.7	32938.6	45374.9	50275.2	65250.1	42188.7	43242.7	46837	53062.3	67539	55737.7	26788.8	36202.7	32265.8	28988.6	35321.3	41542.9	49817.4	65497	86750.1	37584.3	44263.6	61444.5	58263.5	77554.1	74025.4	24124.7	26428	32265.8
P36112	3	3	134.2	0.00191642	5.16689e-06	3.83323	0.983744	Sen1-3 RNase -	WT RNase +	61.044	MICOS complex subunit MIC60 OS=Saccharomyces cerevisiae (strain ATCC 204508 / S288c) GN=MIC60 PE=1 SV=1	24325.2	26209.1	9701.88	21611.4	16032.9	18517.9	27960.8	27975.2	32035.9	19945	27323	24303.1	96524.3	49772.5	68985.9	22667.6	31307.1	12236.2	23727.4	20887.2	24619.6	24909.2	28635.7	42027.3	21900	31374.7	32277.1	86925	36334	68985.9
A6ZRX0	4	4	138.68	0.0484079	9.72481e-05	1.33145	0.658876	Sen1-3 RNase -	WT RNase -	60.947	ATP-dependent RNA helicase DBP2 OS=Saccharomyces cerevisiae (strain YJM789) GN=DBP2 PE=3 SV=1	40285.3	44756.4	48628.7	39191.6	39466.7	46072.8	41306.1	41774.9	41155.7	51924.6	53419.6	43726.3	44908.5	63968.5	56537.4	37540	53462	61331.5	43028.7	51416	61253.8	36798	42761.2	53991.3	57014.2	61341	58072.9	40442.3	46697.1	56537.4
P36119	3	3	75.35	4.75626e-05	2.16433e-07	2.42547	0.999998	WT RNase -	WT RNase +	60.762	Uncharacterized protein YKR023W OS=Saccharomyces cerevisiae (strain ATCC 204508 / S288c) GN=YKR023W PE=1 SV=1	20906.4	16200.5	16869.2	13003	13614.9	11063.5	30527.2	27812	33055.9	18597.7	18379	17246.9	17569.6	24172.2	19982.5	19481.7	19351.7	21275.7	14276	17737	14709	27195.5	28468.6	43365.3	20420.7	21104.4	22905.6	15822.3	17645.7	19982.5
P19882	7	7	165.96	0.484448	0.000852184	2.05792	0.201533	Sen1-3 RNase -	Ctrl	60.714	Heat shock protein 60, mitochondrial OS=Saccharomyces cerevisiae (strain ATCC 204508 / S288c) GN=HSP60 PE=1 SV=1	59132.9	45461.1	145046	68387.7	78571.8	133767	97049	62053.8	205142	83002.6	109544	74225.8	102606	295554	115579	55103.2	54303.7	182935	75083.4	102361	177844	86457.2	63518.8	269121	91138.4	125788	98579.4	92402	215754	115579
P10614	2	2	33	0.0537491	0.000107084	1.49125	0.6392	Ctrl	Sen1-3 RNase -	60.681	Lanosterol 14-alpha demethylase OS=Saccharomyces cerevisiae (strain ATCC 204508 / S288c) GN=ERG11 PE=1 SV=1	41375.5	33924.6	33616.5	36718.8	36315	29735.2	40286.2	31260.4	28314.9	33304	32828.9	32038.6	18510.7	29128.3	25398.1	38555.9	40523.3	42397.9	40313.9	47310.1	39533	35889.4	31998.5	37145.8	36568.5	37697	42550.5	16669.8	21263.7	25398.1
P54791	1	1	6.32	0.00585488	1.39603e-05	1.70103	0.93453	Ctrl	Sen1-3 RNase +	60.668	Origin recognition complex subunit 4 OS=Saccharomyces cerevisiae (strain ATCC 204508 / S288c) GN=ORC4 PE=1 SV=1	18058.8	20177.2	17876.8	10981.8	11250.8	11729.5	14086.5	14852.5	17023.2	13419.3	9291.86	10276.4	11623.1	17191.3	18318.6	16828.1	24101.9	22546.6	12057	14657.1	15594.3	12549.1	15203.2	22332.4	14734.7	10669.7	13648.1	10467.2	12549.7	18318.6
P43621	2	2	54.31	0.0163135	3.59727e-05	2.56516	0.833025	Sen1-3 RNase +	Ctrl	60.59	Coatomer subunit delta OS=Saccharomyces cerevisiae (strain ATCC 204508 / S288c) GN=RET2 PE=1 SV=3	14923.6	27068.8	24124	48026	58013.3	60184.2	30606.6	44809.6	47768.9	33256.8	52006.9	84335.6	41090.5	34101.6	26941	13906.6	32334	30425.7	52728.1	75577.9	80015	27266.2	45867.5	62667.2	36516.5	59718.8	112006	37004	24894.2	26941
P12612	2	2	59.87	0.000282595	9.76493e-07	1.62943	0.999561	Ctrl	WT RNase +	60.443	T-complex protein 1 subunit alpha OS=Saccharomyces cerevisiae (strain ATCC 204508 / S288c) GN=TCP1 PE=1 SV=2	47651.5	42748.2	41074.3	25748.1	27797	27141.9	32160	28744.4	28088.4	33290	28669.2	31147.4	29838	33797.5	38116.8	44404.2	51063.1	51803.8	28269	36213	36085.2	28650.1	29423	36848.6	36553	32920.4	41366.9	26870.6	24672.2	38116.8
Q02821	4	4	106.71	1.57019e-07	1.89058e-09	2.45967	1	WT RNase -	Ctrl	60.404	Importin subunit alpha OS=Saccharomyces cerevisiae (strain ATCC 204508 / S288c) GN=SRP1 PE=1 SV=1	32950	33346.4	28779.4	56006.8	48610.7	58434.6	74189.7	80411	79254.7	51043.7	53636.7	59807.3	74890.1	80687.5	77690.3	30704.6	39832.6	36297.2	61490.3	63328.4	77689	66092.8	82309.5	103973	56046.9	61590.3	79430.2	67442.3	58902	77690.3
P40016	1	1	24.85	0.00146172	4.08294e-06	1.9433	0.989187	Sen1-3 RNase +	Sen1-3 RNase -	60.355	26S proteasome regulatory subunit RPN3 OS=Saccharomyces cerevisiae (strain ATCC 204508 / S288c) GN=RPN3 PE=1 SV=5	10901.1	12559.7	13920.2	18070.8	19835	15106.3	13201.4	12690.3	9133.7	18233.7	19630.4	18595.9	7476.48	10742.3	10835	10158.2	15002.7	17556.4	19840.1	25840.4	20083.8	11760.6	12989.9	11982.3	20021	22541.4	24697.2	6732.94	7841.87	10835
P32457	7	7	225.23	1.77798e-07	2.09939e-09	5.33501	1	Ctrl	Sen1-3 RNase +	60.017	Cell division control protein 3 OS=Saccharomyces cerevisiae (strain ATCC 204508 / S288c) GN=CDC3 PE=1 SV=3	136075	116745	95265.8	22541.2	22903.2	24218	41256.1	48227.4	49047.6	18533.4	21466.4	25245.6	47704.6	52445.7	39168.1	126802	139454	120151	24748.2	29837.6	32197.9	36753.5	49366	64344.5	20350.1	24649.6	33528.8	42960.4	38285.4	39168.1
Q04458	3	3	104.84	1.21173e-08	2.86457e-10	4.77847	1	Sen1-3 RNase +	Ctrl	59.941	Fatty aldehyde dehydrogenase HFD1 OS=Saccharomyces cerevisiae (strain ATCC 204508 / S288c) GN=HFD1 PE=1 SV=1	60881.5	58059.7	51830.2	272061	220927	263661	258343	268635	248679	300020	236705	279301	232780	287729	294553	56732.6	69352.9	65369.3	298698	287816	350538	230148	274977	326238	329428	271805	370940	209630	210042	294553
P07263	1	1	22.28	0.00406857	1.00471e-05	1.64241	0.956412	Ctrl	Sen1-3 RNase -	59.915	Histidine--tRNA ligase, mitochondrial OS=Saccharomyces cerevisiae (strain ATCC 204508 / S288c) GN=HTS1 PE=1 SV=2	15579.1	18354.6	18029.1	14238.8	12983.2	10212.1	13478.2	12546.2	11120	11511.5	9019.33	11435.2	11538.5	10785.7	9314.08	14517.5	21924.8	22738.7	15632.9	16914.1	13577	12007.2	12842.4	14588.1	12639.8	10356.8	15187.1	10391	7873.54	9314.08
P39079	3	3	66.24	5.19419e-06	3.2798e-08	1.3897	1	Sen1-3 RNase +	WT RNase +	59.886	T-complex protein 1 subunit zeta OS=Saccharomyces cerevisiae (strain ATCC 204508 / S288c) GN=CCT6 PE=1 SV=1	47298.3	52197.5	52751.8	36264.8	37343.3	36496.6	37493.7	39115.7	37730.8	51061.4	53380.3	48570.8	43850.8	48818.2	45362.5	44075.1	62350.4	66531.7	39815.4	48649.7	48522.3	33401.7	40039.2	49498.3	56066.4	61295.9	64506.9	39489.8	35637.3	45362.5
P23585	3	3	116.37	0.130163	0.000243084	1.38302	0.462049	WT RNase +	Sen1-3 RNase -	59.801	High-affinity glucose transporter HXT2 OS=Saccharomyces cerevisiae (strain ATCC 204508 / S288c) GN=HXT2 PE=1 SV=1	37415.2	29913.7	26700.4	33962.3	34487.1	32208.1	38029.6	28033.4	28169.5	28454.9	30390.8	35121.8	29422.4	20232.3	23126.5	34865.5	35732.3	33675.1	37287.4	44928.7	42820.7	33879.1	28695.3	36955	31244	34897.4	46645.4	26496.4	14769.6	23126.5
P42943	1	1	25.28	0.0578629	0.000114808	1.36238	0.625107	Ctrl	Sen1-3 RNase -	59.698	T-complex protein 1 subunit eta OS=Saccharomyces cerevisiae (strain ATCC 204508 / S288c) GN=CCT7 PE=1 SV=1	27916.4	26594.4	30645.9	19972.4	23408.5	21531.1	19457.5	20697.3	22713.5	24923.7	18772	19515.7	16216.8	23651.2	22637.9	26014	31767.3	38651.2	21927.8	30495.8	28625.6	17334	21185.9	29797.4	27366.6	21555.6	25918.8	14604.1	17265.4	22637.9
Q99383	4	4	193.64	4.18633e-07	4.05761e-09	3.12725	1	Ctrl	WT RNase +	59.613	Nuclear polyadenylated RNA-binding protein 4 OS=Saccharomyces cerevisiae (strain ATCC 204508 / S288c) GN=HRP1 PE=1 SV=1	206268	203331	226896	76582.8	61205.7	65743.7	120672	93929.2	97109	92894.6	85501.9	113030	194828	203033	214941	192212	242881	286166	84080.9	79736.8	87406.3	107502	96146.8	127395	102000	98180.7	150115	175452	148214	214941
P22146	1	1	18.08	0.000234	8.36918e-07	1.99856	0.999723	WT RNase +	Ctrl	59.545	1,3-beta-glucanosyltransferase GAS1 OS=Saccharomyces cerevisiae (strain ATCC 204508 / S288c) GN=GAS1 PE=1 SV=2	13363.4	13956.2	13306.5	27004.8	23680.7	30508.4	15737.4	22612.3	24968	18171.8	19921.8	19439.4	14242.2	13589.4	13368.6	12452.8	16670.8	16782.4	29648.8	30850.4	40561	14019.9	23146.2	32755.1	19953	22876	25817.5	12825.8	9920.27	13368.6
P54783	1	1	16.64	0.00243576	6.35497e-06	1.89553	0.977234	Ctrl	Sen1-3 RNase -	59.456	D-arabinono-1,4-lactone oxidase OS=Saccharomyces cerevisiae (strain ATCC 204508 / S288c) GN=ALO1 PE=1 SV=1	15888.6	15907.9	19107.7	15388.1	15927.4	11607.2	12059	13824	12341.4	12785.1	11112.3	14047.5	7950.5	7980.63	10923.7	14805.9	19002.2	24099	16894.7	20749.7	15431.7	10742.9	14150.3	16190.4	14038.2	12760.1	18656.5	7159.83	5825.87	10923.7
Q05040	1	1	24.51	0.00536384	1.28846e-05	1.60028	0.940406	WT RNase -	WT RNase +	59.265	Factor arrest protein 8 OS=Saccharomyces cerevisiae (strain ATCC 204508 / S288c) GN=FAR8 PE=1 SV=1	11639.3	10501.6	9601.19	8257.49	10367.2	9570.19	17919.8	13670.3	13529.5	10505.3	9455.99	12175.4	12474.9	15468.8	12845.7	10846.2	12544.3	12109.2	9065.96	13506	12723.6	15964.1	13993.1	17749.1	11535	10858.2	16170.1	11234.3	11292.3	12845.7
P38861	6	6	210.58	5.71243e-05	2.51672e-07	1.95905	0.999996	Sen1-3 RNase +	WT RNase -	59.058	60S ribosomal export protein NMD3 OS=Saccharomyces cerevisiae (strain ATCC 204508 / S288c) GN=NMD3 PE=1 SV=3	44024.3	40152.8	36011.1	61609.9	59700.3	61881.6	39400.6	36225.7	40523.8	69446	85860.6	72237.1	48042	67345.5	55834	41024.2	47963	45418	67641.9	77775.6	82271.6	35100.4	37081	53162.4	76253	98592.5	95938.3	43264.3	49162.3	55834
A6ZUA1	11	11	270.13	7.88649e-05	3.30195e-07	2.27122	0.999988	WT RNase -	WT RNase +	58.813	ATP-dependent RNA helicase DBP3 OS=Saccharomyces cerevisiae (strain YJM789) GN=DBP3 PE=3 SV=1	133393	109984	130598	61646.7	75238.8	67121.7	146750	137722	178873	72561.2	81318	92385.6	115536	147475	170732	124303	131377	164713	67682.4	98018.7	89238.5	130734	140974	234660	79673.6	93376.3	122697	104046	107657	170732
P39077	4	4	99.71	0.000285246	9.82152e-07	1.65186	0.999551	Ctrl	WT RNase +	58.777	T-complex protein 1 subunit gamma OS=Saccharomyces cerevisiae (strain ATCC 204508 / S288c) GN=CCT3 PE=1 SV=2	48697	41260	39582	29348.1	25032.5	24039.5	34513.8	31079.5	32774	27353.1	23542.3	29281.9	31808	32365.1	34516.1	45378.5	49285.5	49921.6	32221.5	32611.6	31960.6	30747	31813.2	42995.6	30034.3	27033.3	38889.4	28644.7	23626.5	34516.1
P07251	10	10	333.63	0.24938	0.000450115	1.27503	0.329399	Ctrl	Sen1-3 RNase +	58.572	ATP synthase subunit alpha, mitochondrial OS=Saccharomyces cerevisiae (strain ATCC 204508 / S288c) GN=ATP1 PE=1 SV=5	141949	142839	142267	131289	125190	117298	134225	100285	111061	95952	116733	122252	156685	109871	106750	132275	170622	179430	144143	163094	155947	119576	102653	145699	105357	134043	162363	141103	80205.8	106750
P38840	3	3	64.8	1.16802e-07	1.51961e-09	2.67851	1	Ctrl	Sen1-3 RNase +	58.49	Aromatic amino acid aminotransferase 2 OS=Saccharomyces cerevisiae (strain ATCC 204508 / S288c) GN=ARO9 PE=1 SV=3	27550.7	32914.8	32612.5	31254.8	28091.8	29438.1	30391.1	27769.2	23973.1	12900.2	11753.8	10095.8	12261	11415.7	12404.5	25673.2	39317.1	41131.5	34314.9	36597.1	39138	27074.3	28424.8	31449.9	14164.7	13496.7	13408.3	11041.7	8333.5	12404.5
P38625	3	3	85.04	0.00015786	6.07168e-07	1.9599	0.999902	Ctrl	Sen1-3 RNase -	58.445	GMP synthase [glutamine-hydrolyzing] OS=Saccharomyces cerevisiae (strain ATCC 204508 / S288c) GN=GUA1 PE=1 SV=4	36305.6	31858.6	37796.9	26076.9	23917.1	22824.1	27101.3	22813.6	20097.7	25535.4	22711	22572	16350.5	17861	19852.9	33831.5	38055.4	47670.2	28630	31158.4	30344.7	24143.5	23352.2	26365.8	28038.4	26078.7	29977.9	14724.4	13038.6	19852.9
P21147	5	5	172.43	0.0484107	9.72481e-05	1.32091	0.658865	WT RNase -	Sen1-3 RNase -	58.366	Acyl-CoA desaturase 1 OS=Saccharomyces cerevisiae (strain ATCC 204508 / S288c) GN=OLE1 PE=1 SV=2	48822.9	55480.8	64935.9	66702	61545.9	72381.6	73564.3	67751.3	81158	52408.3	63508.1	66529.1	61751	56307.4	50366.6	45495.8	66272.4	81898.5	73232.7	80180.1	96231.5	65535.5	69350.9	106470	57545.3	72925.5	88357.4	55609.9	41104.5	50366.6
P38788	8	8	131.83	0.0445213	8.99946e-05	1.47287	0.674314	Ctrl	Sen1-3 RNase -	58.202	Ribosome-associated complex subunit SSZ1 OS=Saccharomyces cerevisiae (strain ATCC 204508 / S288c) GN=SSZ1 PE=1 SV=2	53468.1	50859	50699.4	43373.5	37485.4	47187.3	39099	36111.6	34979.6	36867.6	32542.6	37710.9	46453.4	33767.5	25034.2	49824.5	60751.6	63943.1	47620.1	48834.9	62735.5	34831.8	36964.2	45889.1	40481.3	37368.2	50083.9	41833.6	24650.3	25034.2
P17967	2	2	53.74	0.00352135	8.84218e-06	1.73498	0.963356	Ctrl	Sen1-3 RNase -	58.191	Protein disulfide-isomerase OS=Saccharomyces cerevisiae (strain ATCC 204508 / S288c) GN=PDI1 PE=1 SV=2	29726.6	31088.6	34208.3	30720.7	22711	20916.8	24607.1	24263.5	20875.8	20221.9	22064.4	16909.2	17746.2	20597.8	16425.3	27700.8	37135.7	43144.2	33728.5	29587.1	27808.9	21921.6	24836.4	27386.6	22204.1	25336.2	22457.1	15981.3	15036.4	16425.3
P32629	1	1	28.91	0.0320871	6.65251e-05	1.55089	0.731838	Ctrl	Sen1-3 RNase +	58.146	Mannan polymerase II complex ANP1 subunit OS=Saccharomyces cerevisiae (strain ATCC 204508 / S288c) GN=ANP1 PE=1 SV=3	16396.1	20415.9	17658.4	13878.1	11205.2	13552.2	14046	19027.3	15954.8	8671.6	14585.6	11864.6	14056.9	15297.3	13856	15278.7	24387	22271.1	15236.9	14597.8	18017.7	12513	19476.6	20930.7	9521.58	16748.5	15757.5	12658.9	11167.1	13856
P10869	4	4	107.24	3.00588e-05	1.46038e-07	1.9377	1	Ctrl	Sen1-3 RNase -	58.073	Aspartokinase OS=Saccharomyces cerevisiae (strain ATCC 204508 / S288c) GN=HOM3 PE=1 SV=2	84052.5	85440.8	89817.6	75187	63896.7	55568.7	64197.1	64731.9	58120.8	45733.1	53367.9	50355.6	41300.8	45478.2	47044.8	78324.7	102060	113280	82548.4	83242.6	73878.6	57190.7	66260.2	76247.6	50215.8	61281.6	66877.4	37193.5	33199.1	47044.8
P43636	1	1	17.46	0.0180495	3.94466e-05	2.12902	0.819572	Sen1-3 RNase +	Ctrl	58.01	Alpha-1,3/1,6-mannosyltransferase ALG2 OS=Saccharomyces cerevisiae (strain ATCC 204508 / S288c) GN=ALG2 PE=1 SV=2	11185.1	8560.55	5307.86	11826.9	15591.4	8907.6	10564.6	7286.85	8051.69	18376	17537.8	17425.7	12239.9	8900.13	13336	10422.9	10225.7	6694.37	12984.9	20312	11842.7	9411.59	7458.89	10562.9	20177.2	20138.4	23143.1	11022.6	6497.1	13336
P38323	3	3	46.98	0.052785	0.000105489	1.42595	0.64263	Ctrl	WT RNase +	57.91	ATP-dependent clpX-like chaperone, mitochondrial OS=Saccharomyces cerevisiae (strain ATCC 204508 / S288c) GN=MCX1 PE=1 SV=1	18471.3	18127.4	14930.5	12611.3	13145.5	10380.1	17120.7	14472.1	11884.5	15750.7	16983.6	16979	13973.2	19095.9	15146.6	17212.6	21653.4	18830.7	13846	17125.5	13800.4	15252.2	14813.8	15591.1	17294.6	19502	22549.8	12583.5	13940	15146.6
P53040	5	5	105.08	1.07025e-05	6.03109e-08	1.97719	1	WT RNase -	Sen1-3 RNase +	57.866	Transcription initiation factor TFIID subunit 6 OS=Saccharomyces cerevisiae (strain ATCC 204508 / S288c) GN=TAF6 PE=1 SV=1	47416.2	36576.7	35912.4	24478.7	23166.7	25991.7	41817.9	50549.5	43321.3	22570.4	24519.6	21537.2	38747.2	44871.1	43925.9	44184.9	43691.3	45293.5	26875.3	30180.8	34556.1	37254	51743	56832.4	24782.7	28155.5	28603.6	34893.8	32755.9	43925.9
P32481	9	9	224.26	2.8304e-05	1.38205e-07	1.98364	1	Sen1-3 RNase -	WT RNase +	57.829	Eukaryotic translation initiation factor 2 subunit gamma OS=Saccharomyces cerevisiae (strain ATCC 204508 / S288c) GN=GCD11 PE=1 SV=1	84882.7	86746.9	93677.2	81080.9	66894.3	74077.6	115943	106710	110831	84212.5	82092.7	66609.8	128310	165001	147162	79098.3	103620	118148	89019.3	87147.8	98486.3	103289	109229	145397	92466.9	94265.9	88464.6	115549	120451	147162
P16140	24	24	1123.67	5.74319e-05	2.52454e-07	1.76445	0.999996	WT RNase +	Sen1-3 RNase -	57.713	V-type proton ATPase subunit B OS=Saccharomyces cerevisiae (strain ATCC 204508 / S288c) GN=VMA2 PE=1 SV=2	391489	377609	367435	456390	427613	411737	441028	374366	386320	310674	312774	343843	208685	276763	248910	364811	451058	463417	501074	557080	547405	392895	383204	506806	341126	359154	456658	187931	202037	248910
P08536	3	3	89.5	0.0316955	6.60666e-05	1.33138	0.733896	Sen1-3 RNase +	WT RNase -	57.689	Sulfate adenylyltransferase OS=Saccharomyces cerevisiae (strain ATCC 204508 / S288c) GN=MET3 PE=1 SV=2	95463.2	86330.6	85222.2	80475.7	76812.1	90590.1	79201.5	69366.2	66188.4	85832.7	109307	90781	70313.6	85962.9	69228.4	88957.8	103123	107484	88354.9	100068	120440	70557.5	71003.9	86831.3	94245.9	125516	120566	63321	62753	69228.4
P40010	8	8	336.71	8.54705e-07	7.1416e-09	2.40632	1	Sen1-3 RNase +	Ctrl	57.673	Nuclear GTP-binding protein NUG1 OS=Saccharomyces cerevisiae (strain ATCC 204508 / S288c) GN=NUG1 PE=1 SV=1	81790.2	86972.5	85284.8	167229	178519	190446	142740	122528	134927	192771	209920	208627	112187	134809	145200	76216.5	103889	107563	183602	232569	253198	127162	125421	177008	211666	241049	277078	101030	98410.8	145200
Q04305	4	4	157.85	4.5681e-08	7.70026e-10	3.43992	1	WT RNase -	WT RNase +	57.651	U3 small nucleolar RNA-associated protein 15 OS=Saccharomyces cerevisiae (strain ATCC 204508 / S288c) GN=UTP15 PE=1 SV=1	109794	100894	92948.2	46470.1	52050	49148	162875	173439	171653	58103.1	69787.5	59656.9	113435	137631	109285	102312	120519	117228	51019.9	67809.1	65342.3	145099	177534	225188	63798.3	80136	79230.4	102154	100471	109285
P39078	3	3	76.58	0.000347376	1.15703e-06	1.28888	0.999291	Ctrl	WT RNase +	57.568	T-complex protein 1 subunit delta OS=Saccharomyces cerevisiae (strain ATCC 204508 / S288c) GN=CCT4 PE=1 SV=2	83331.4	80428.8	85393.6	66855.5	65577	60878	77520	70698.7	70029.6	79209.5	77519.5	74429	67088.3	72703.8	71648.5	77652.7	96073	107700	73401.2	85431.6	80937.4	69059.5	72367.9	91870.5	86973.5	89014.6	98849.4	60416.4	53073.8	71648.5
P11412	1	1	62.91	0.770812	0.00133532	1.2445	0.116699	Ctrl	WT RNase -	57.486	Glucose-6-phosphate 1-dehydrogenase OS=Saccharomyces cerevisiae (strain ATCC 204508 / S288c) GN=ZWF1 PE=1 SV=4	45866.6	46301.4	47710.8	47917.8	43858.2	34513.7	37692.6	41424.6	33280.7	48564.7	47548.5	25585	30546.1	49645.5	43659.5	42740.9	55307.4	60173.8	52609.3	57137	45886	33578.8	42402.6	43660.3	53325	54599.3	33979.5	27508.3	36241.2	43659.5
P15625	4	4	57.76	0.00473689	1.15503e-05	1.55957	0.948067	WT RNase -	Sen1-3 RNase -	57.475	Phenylalanine--tRNA ligase alpha subunit OS=Saccharomyces cerevisiae (strain ATCC 204508 / S288c) GN=FRS2 PE=1 SV=3	33260.3	31220.8	28629.8	39598.3	35700.6	30063.8	43097.9	33139	30705.1	27823.5	24235.2	28544.7	21693.1	22227.5	24650.8	30993.7	37293.6	36108.5	43475.3	46509.7	39969.9	38394.3	33921.4	40281.4	30550.8	27828.9	37910.3	19535.8	16226.1	24650.8
Q04225	2	2	79.29	4.74952e-05	2.16433e-07	2.65241	0.999998	WT RNase -	Sen1-3 RNase +	57.226	Ribosome assembly protein RRB1 OS=Saccharomyces cerevisiae (strain ATCC 204508 / S288c) GN=RRB1 PE=1 SV=1	15868.7	15940.7	14120.9	8220.94	10048.3	12749.7	24179.5	24038.2	26637.9	7197.29	9331.24	11693.3	19865.6	21180.9	19253.7	14787.3	19041.4	17809.6	9025.83	13090.6	16950.8	21540.6	24605.8	34945.8	7902.76	10714.9	15529.8	17890	15462.1	19253.7
P39076	3	3	100.45	0.220359	0.000399221	1.44619	0.35427	Ctrl	WT RNase +	57.168	T-complex protein 1 subunit beta OS=Saccharomyces cerevisiae (strain ATCC 204508 / S288c) GN=CCT2 PE=1 SV=1	40583.1	35564.4	32162.1	27625.8	25323.3	21943.9	45401.9	22957	22537.2	20796.8	22132.2	33601.5	42044.2	32479.7	31764	37817.6	42482	40563.5	30330.6	32990.4	29174.5	40446.8	23499.1	29566.1	22835.3	25414.1	44626.2	37862.9	23710.2	31764
Q08287	5	5	167.42	0.000155688	6.00003e-07	2.04781	0.999905	WT RNase -	WT RNase +	56.93	60S ribosome subunit biogenesis protein NOP8 OS=Saccharomyces cerevisiae (strain ATCC 204508 / S288c) GN=NOP8 PE=1 SV=1	37858.9	44448.7	39444.7	32720.7	41032.6	47273.8	74359.8	80939.2	92542.1	37544.9	48741.5	44638.5	45067	51419.1	51003.8	35278.9	53094.4	49748.4	35924.3	53456	62850.6	66244.3	82850.1	121404	41225	55969.2	59284.5	40585.1	37536	51003.8
A6ZPE5	12	12	744.74	2.53632e-05	1.26393e-07	2.33447	1	WT RNase -	WT RNase +	56.921	Nucleolar protein 58 OS=Saccharomyces cerevisiae (strain YJM789) GN=NOP58 PE=3 SV=1	660705	497484	504828	303954	313759	314250	721840	757923	695872	236277	357723	339545	543155	647513	581151	615680	594250	636700	333713	408755	417795	643059	775817	912901	259437	410768	450951	489139	472685	581151
Q12460	15	15	735.98	5.89466e-06	3.65075e-08	2.33427	1	WT RNase -	Sen1-3 RNase +	56.829	Nucleolar protein 56 OS=Saccharomyces cerevisiae (strain ATCC 204508 / S288c) GN=NOP56 PE=1 SV=1	718410	533918	529269	345006	351458	376813	822917	782867	847054	320538	372481	357777	600113	783456	642481	669453	637770	667525	378785	457868	500974	733105	801350	1.11123e+06	351956	427715	475164	540432	571924	642481
P33750	1	1	12.35	0.00102027	3.00122e-06	2.19668	0.994001	Sen1-3 RNase +	WT RNase +	56.754	Protein SOF1 OS=Saccharomyces cerevisiae (strain ATCC 204508 / S288c) GN=SOF1 PE=1 SV=1	14274.6	11320.4	12651.2	8595.93	8729.28	13526.6	14234.4	16659.3	16144.6	22509.3	25468.5	19793.8	13290.1	15846.9	16799.8	13301.8	13522.4	15956	9437.54	11372.2	17983.7	12680.9	17052.6	21179.7	24715.7	29245.2	26288.2	11968.4	11568.2	16799.8
P25345	4	4	151.46	7.11089e-10	4.55635e-11	11.2188	1	WT RNase +	Ctrl	56.749	Asparagine--tRNA ligase, mitochondrial OS=Saccharomyces cerevisiae (strain ATCC 204508 / S288c) GN=SLM5 PE=1 SV=1	21373.1	20257.4	19693.8	272541	199847	215594	121171	113366	109846	269489	202099	205895	132786	153777	140922	19916.6	24197.7	24838.3	299225	260355	286632	107946	116043	144105	295904	232068	273450	119581	112258	140922
P32491	1	1	2.07	1.86607e-05	9.80323e-08	2.08574	1	Sen1-3 RNase +	Ctrl	56.722	MAP kinase kinase MKK2/SSP33 OS=Saccharomyces cerevisiae (strain ATCC 204508 / S288c) GN=MKK2 PE=1 SV=2	7035.86	5972.48	6916.66	9999.4	9388.54	8795.8	10818.2	8909.25	10179.9	12894.6	14599.4	14064.4	10173.6	12355.9	12495.1	6556.39	7134.18	8723.44	10978.4	12231.1	11694	9637.55	9119.59	13354.9	14158.5	16764.3	18679	9161.81	9019.8	12495.1
P46367	8	8	231.2	0.00412338	1.01437e-05	1.60606	0.955721	Ctrl	WT RNase -	56.688	Potassium-activated aldehyde dehydrogenase, mitochondrial OS=Saccharomyces cerevisiae (strain ATCC 204508 / S288c) GN=ALD4 PE=1 SV=2	61378.7	57030.8	63360.2	48624.3	48194.6	39444.7	45411.6	35682.7	32083.4	53748	49773.1	49600	38651.1	48384.7	44192.7	57196	68123.8	79911.1	53384.9	62786.3	52441.8	40455.5	36525.1	42089.6	59016.3	57153.7	65873.9	34807.2	35320.9	44192.7
P04046	1	1	28.27	0.0104037	2.36988e-05	1.50928	0.885316	Ctrl	WT RNase +	56.683	Amidophosphoribosyltransferase OS=Saccharomyces cerevisiae (strain ATCC 204508 / S288c) GN=ADE4 PE=1 SV=2	34267.1	35025.8	34409.2	26690.3	19550.7	22468.7	25974.3	26619.7	27519.3	29418.7	27272	20815.7	24040.1	26887.8	23615.7	31931.9	41838.6	43397.6	29303.5	25470	29872.2	23139.5	27248.2	36102.1	32302.3	31316.1	27645.4	21649.3	19628.1	23615.7
Q03532	9	9	320.75	5.05535e-05	2.27903e-07	2.12327	0.999997	Sen1-3 RNase +	Ctrl	56.682	ATP-dependent RNA helicase HAS1 OS=Saccharomyces cerevisiae (strain ATCC 204508 / S288c) GN=HAS1 PE=1 SV=1	84178	81845.8	76186.6	116325	135919	150868	135944	152027	164749	154832	183788	175659	101455	131656	119696	78441.6	97765.6	96088	127714	177071	200580	121108	155616	216132	170009	211042	233293	91365.4	96109	119696
A6ZR27	5	5	67.39	0.00135699	3.82346e-06	1.31453	0.990383	Ctrl	WT RNase +	56.657	Aldehyde dehydrogenase 5, mitochondrial OS=Saccharomyces cerevisiae (strain YJM789) GN=ALD5 PE=3 SV=1	36946.4	36477.9	35991	28865.6	27621.3	26748.1	38558.6	31567.9	35028.5	24570.7	29564.6	29268.2	32398.7	30843.1	32596.7	34428.7	43573.2	45392.6	31691.8	35984.2	35561.7	34350.4	32313.2	45953.2	26979.1	33948.6	38871.2	29176.7	22515.5	32596.7
P39006	1	1	11.73	0.585423	0.00102238	1.39599	0.166891	Sen1-3 RNase +	WT RNase +	56.559	Phosphatidylserine decarboxylase proenzyme 1, mitochondrial OS=Saccharomyces cerevisiae (strain ATCC 204508 / S288c) GN=PSD1 PE=1 SV=1	9006.27	8979.49	12278.2	9102.41	11074.2	8393.86	11457.8	8404.81	8727.02	10911.1	13763.5	15209.5	6229.9	13340.8	19063.1	8392.53	10726.1	15485.5	9993.61	14427.2	11159.7	10207.3	8603.24	11448.8	11980.6	15804.5	20199.7	5610.34	9738.81	19063.1
P50095	12	12	589.12	1.71418e-05	9.07911e-08	2.93269	1	WT RNase -	WT RNase +	56.549	Inosine-5'-monophosphate dehydrogenase 3 OS=Saccharomyces cerevisiae (strain ATCC 204508 / S288c) GN=IMD3 PE=1 SV=1	490778	347165	445617	275201	249099	234966	732630	680989	813076	312270	295035	223493	453450	628666	534068	457334	414692	562021	302145	324519	312388	652672	697067	1.06666e+06	342878	338785	296821	408354	458927	534068
P38697	7	7	274.86	0.0211263	4.56051e-05	1.61024	0.797424	WT RNase -	Sen1-3 RNase +	56.494	Inosine-5'-monophosphate dehydrogenase 2 OS=Saccharomyces cerevisiae (strain ATCC 204508 / S288c) GN=IMD2 PE=1 SV=1	236614	205799	213204	209881	193425	134869	295679	276150	250419	172865	173368	164402	178539	276756	213446	220489	245829	268897	230429	251988	179308	263409	282670	328520	189809	199077	218343	160784	202032	213446
Q03782	1	1	19.25	3.24402e-08	5.9326e-10	36.2013	1	WT RNase +	Ctrl	56.463	56 kDa U1 small nuclear ribonucleoprotein component OS=Saccharomyces cerevisiae (strain ATCC 204508 / S288c) GN=SNU56 PE=1 SV=1	550.771	783.178	1049.55	34742.1	21734	29809.6	24081.1	13642.9	16675.1	31718.7	18981.2	24784.5	21985.1	26167.5	21790.2	513.238	935.514	1323.72	38143.6	28314.4	39632	21453	13965	21875.7	34827.7	21795.9	32916.4	19798.7	19102.3	21790.2
P50094	2	2	157.82	6.2887e-08	9.59897e-10	10.4362	1	WT RNase -	Sen1-3 RNase +	56.358	Inosine-5'-monophosphate dehydrogenase 4 OS=Saccharomyces cerevisiae (strain ATCC 204508 / S288c) GN=IMD4 PE=1 SV=1	113992	76319.5	73541	23430.6	23200.4	20069.3	173214	178208	270292	19393.4	22147.2	18032.1	107804	145515	108670	106224	91164.5	92751.4	25724.6	30224.8	26682.2	154309	182415	354590	21294.3	25431.3	23948.5	97083.2	106226	108670
P27929	2	2	30.56	5.486e-06	3.44163e-08	3.1669	1	Sen1-3 RNase +	Ctrl	56.321	37S ribosomal protein NAM9, mitochondrial OS=Saccharomyces cerevisiae (strain ATCC 204508 / S288c) GN=NAM9 PE=1 SV=2	6823.87	6967.39	8322.36	14618.8	14740	21326.3	9222.16	10226.9	12055.8	22372.9	25121.1	22537.7	10666.6	10785.6	10826.9	6358.85	8322.62	10496.3	16050.1	19202.9	28353.3	8215.66	10468.3	15815.8	24565.9	28846.2	29932.4	9605.79	7873.52	10826.9
P53090	7	7	188.6	0.000201526	7.41288e-07	2.24331	0.999811	Ctrl	Sen1-3 RNase -	56.143	Aromatic/aminoadipate aminotransferase 1 OS=Saccharomyces cerevisiae (strain ATCC 204508 / S288c) GN=ARO8 PE=1 SV=1	65645.8	59562.8	65088.3	46197.3	39128.1	32047	49906.4	39522.2	36226.3	31208.9	27221.9	29457.9	27043.3	33629.4	24156.1	61172.3	71148.3	82090.7	50720.4	50974.9	42606.6	44459.7	40455.3	47524.6	34268	31258.6	39123	24353.8	24549.5	24156.1
Q00764	2	2	70.91	0.000437947	1.4173e-06	1.98272	0.998819	Ctrl	Sen1-3 RNase -	56.113	Alpha,alpha-trehalose-phosphate synthase [UDP-forming] 56 kDa subunit OS=Saccharomyces cerevisiae (strain ATCC 204508 / S288c) GN=TPS1 PE=1 SV=2	45387.7	43352.1	50112.6	34488.4	26664.1	22974.5	29156.2	30249.1	23064.6	27261.3	26526.6	26718.9	25318.4	22372.6	22340.2	42294.7	51784.6	63203	37865	34737.1	30544.6	25974.1	30963.3	30258	29933.4	30460.1	35485.5	22800.5	16332.1	22340.2
P32582	10	10	324.36	0.000935724	2.77356e-06	1.86801	0.994838	Ctrl	Sen1-3 RNase -	55.987	Cystathionine beta-synthase OS=Saccharomyces cerevisiae (strain ATCC 204508 / S288c) GN=CYS4 PE=1 SV=1	87470.1	91017.1	88803.6	86119.1	70231	65964.9	71603.3	59238.2	48892.5	63362	63163.5	65498.4	41453.6	53401.9	48233.3	81509.4	108721	112001	94550.8	91494.7	87700.5	63788.5	60636.8	64141.1	69572.7	72529.8	86988.5	37331.1	38983.5	48233.3
P32861	4	4	107.4	6.81414e-07	5.97704e-09	1.97257	1	Ctrl	Sen1-3 RNase +	55.953	UTP--glucose-1-phosphate uridylyltransferase OS=Saccharomyces cerevisiae (strain ATCC 204508 / S288c) GN=UGP1 PE=1 SV=1	52839.3	47338.9	50194.7	31018.2	30416.3	27308.3	38304.8	35969	33465.8	25985	26719.7	23527.2	30432.2	30637.1	31508.4	49238.6	56546.8	63306.5	34055.1	39625.4	36306.5	34124.2	36818.3	43903.2	28532	30681.9	31246.5	27405.8	22365.1	31508.4
A6ZSX1	3	3	50.62	0.000369514	1.21614e-06	1.44736	0.999185	WT RNase -	WT RNase +	55.917	ATP-dependent rRNA helicase RRP3 OS=Saccharomyces cerevisiae (strain YJM789) GN=RRP3 PE=3 SV=1	26310.5	26773.9	24920.3	25213	24517.9	25231.7	33789.9	36747	37961.1	30850.5	35922.1	33121.4	29700.1	37848.7	38082.4	24517.5	31981.6	31430	27681.6	31941.1	33545.6	30102.1	37614.6	49800.4	33874.4	41248.8	43988.6	26746.4	27629.6	38082.4
A6ZMK0	1	1	20.48	0.00648845	1.53389e-05	1.81783	0.927114	WT RNase -	Sen1-3 RNase +	55.78	Protein SIP5 OS=Saccharomyces cerevisiae (strain YJM789) GN=SIP5 PE=3 SV=1	33142.2	23884.3	21064.5	17837.7	16346.4	21280.8	28534.9	38892.8	31355.9	15676.6	19761.1	18903.9	38682.8	32100.8	23785.5	30883.6	28530.1	26567	19584.1	21295.6	28292.8	25420.6	39811.1	41135.2	17213.2	22691.4	25106.3	34835.8	23433.6	23785.5
Q06668	1	1	2.25	1.72208e-05	9.09607e-08	1.68243	1	WT RNase -	WT RNase +	55.554	Methyltransferase OMS1, mitochondrial OS=Saccharomyces cerevisiae (strain ATCC 204508 / S288c) GN=OMS1 PE=1 SV=1	20765.8	16725.1	15217.2	17560.5	17596.2	17261	30362.4	28555.9	29270.6	23173.3	22365.8	24240.8	26327.3	29755.8	29989.1	19350.7	19978.3	19192.2	19279.8	22923.8	22948.5	27048.7	29230.1	38399.5	25444.7	25682.4	32194.2	23709.1	21721.8	29989.1
P35191	5	5	169.23	1.28807e-05	7.11375e-08	1.69936	1	WT RNase -	WT RNase +	55.526	DnaJ homolog 1, mitochondrial OS=Saccharomyces cerevisiae (strain ATCC 204508 / S288c) GN=MDJ1 PE=1 SV=1	164468	134633	140212	124985	136114	161365	234753	244589	238579	148606	149477	137020	211839	232450	224818	153260	160821	176838	137222	177326	214536	209133	250364	312988	163172	171642	181977	190772	169688	224818
P53742	9	9	274.1	5.69891e-05	2.51672e-07	2.76773	0.999996	WT RNase -	Ctrl	55.454	Nucleolar GTP-binding protein 2 OS=Saccharomyces cerevisiae (strain ATCC 204508 / S288c) GN=NOG2 PE=1 SV=1	35909.6	36675.5	40399.6	74679.8	77892.4	101982	98591	83819.8	130300	73974.6	76290.6	75713.5	57302.8	63052.7	72701.7	33462.5	43809.2	50952.8	81991.5	101476	135585	87830.8	85798.8	170938	81225.5	87603.5	100555	51604.1	46028.6	72701.7
P34240	1	1	19.22	0.00138035	3.88362e-06	2.00231	0.990119	Ctrl	Sen1-3 RNase -	55.367	Zinc-regulated transporter 3 OS=Saccharomyces cerevisiae (strain ATCC 204508 / S288c) GN=ZRT3 PE=1 SV=2	24349	20802.8	16875.1	17633.1	14963.6	17484	16566.6	13347.4	14911.2	12520.1	11346.8	11469.1	10012	12883.1	8082.68	22689.7	24849.2	21283.2	19359.5	19494.1	23245	14758.6	13662.6	19561.7	13747.3	13029.4	15232.1	9016.27	9404.68	8082.68
Q99186	1	1	13.08	0.0659719	0.000129834	1.45224	0.599629	Sen1-3 RNase +	Ctrl	55.352	AP-2 complex subunit mu OS=Saccharomyces cerevisiae (strain ATCC 204508 / S288c) GN=APM4 PE=1 SV=1	13272.8	12041.6	11365.7	13416.7	13701.3	16493.3	15540.7	19927.2	12433.5	15749.2	17837.6	19681.6	15994.9	17934.4	15032.2	12368.3	14383.8	14334.7	14730.3	17849.6	21927.9	13844.6	20397.7	16311.3	17292.9	20482.6	26139.2	14404.2	13092.1	15032.2
P17709	2	2	76.12	5.63538e-05	2.51132e-07	1.72286	0.999996	Ctrl	Sen1-3 RNase -	55.342	Glucokinase-1 OS=Saccharomyces cerevisiae (strain ATCC 204508 / S288c) GN=GLK1 PE=1 SV=1	45098.9	45596	52544.7	37497.6	40277.4	32002.2	30533.6	31903	29183.2	38897.6	40099	41156.9	26571.4	30507.3	26062.1	42025.6	54464.8	66270.4	41168.9	52472.2	42547	27201.2	32656.2	38284.9	42710.3	46045.1	54660.5	23928.9	22270.3	26062.1
P12611	1	1	16.69	0.00111493	3.25008e-06	1.45383	0.993025	WT RNase -	Ctrl	55.312	Growth regulation protein OS=Saccharomyces cerevisiae (strain ATCC 204508 / S288c) GN=WHI2 PE=1 SV=2	19957.9	17431	19615.8	22532.6	21074.7	21378.8	29538.2	28155.8	25181.4	31602	25906.5	24062.6	24363.5	26452.9	25490.9	18597.9	20821.5	24739.8	24738.7	27455.5	28423.2	26314.5	28820.5	33034.9	34699.6	29748.1	31957.7	21940.5	19310.7	25490.9
Q06214	4	4	117.93	2.64902e-05	1.31185e-07	2.96864	1	Sen1-3 RNase +	Ctrl	55.23	WD repeat-containing protein JIP5 OS=Saccharomyces cerevisiae (strain ATCC 204508 / S288c) GN=JIP5 PE=1 SV=2	19322	22192.8	18988	39488.4	52494	67827.9	43732.7	42711.3	51423.6	55686.7	63762.1	60162.3	35150	32541.7	39156.2	18005.2	26509.5	23948	43354.7	68387.6	90177.3	38959.7	43719.7	67461.6	61145.1	73217.1	79901.7	31654.3	23755.5	39156.2
P39976	3	3	56.76	5.44458e-05	2.4375e-07	1.99636	0.999997	Ctrl	Sen1-3 RNase -	55.19	D-lactate dehydrogenase [cytochrome] 3 OS=Saccharomyces cerevisiae (strain ATCC 204508 / S288c) GN=DLD3 PE=1 SV=1	46054.6	45494.3	43493	52328.3	42081.8	39962.4	39698.1	34355	32725.4	28112.1	30353.9	31205.8	21964.3	26244.2	19435.5	42916.2	54343.4	54854.2	57451.6	54822.8	53130.1	35365.5	35166.1	42931.8	30867.6	34854.9	41444.5	19779.9	19158.3	19435.5
P53201	1	1	8.61	0.000184664	6.87085e-07	1.37826	0.99985	Sen1-3 RNase -	Sen1-3 RNase +	55.178	SWR1-complex protein 4 OS=Saccharomyces cerevisiae (strain ATCC 204508 / S288c) GN=SWC4 PE=1 SV=1	24960.4	24451.2	22863.6	18245	18291.4	20837.6	28613.3	25976.1	23411.7	20268.1	18039.4	18650.4	25122	26780.5	26600.5	23259.4	29207.2	28836.1	20031.3	23829.4	27703.6	25490.5	26589.4	30713.4	22254.7	20714.4	24769.7	22623.6	19549.8	26600.5
P38333	5	5	93.57	3.94422e-05	1.84239e-07	2.74587	0.999999	Sen1-3 RNase +	Ctrl	55.103	Essential nuclear protein 1 OS=Saccharomyces cerevisiae (strain ATCC 204508 / S288c) GN=ENP1 PE=1 SV=1	13243.5	12270.8	12026.1	19275.5	16670.5	21801.7	18231	16874.7	19167.5	30569.7	34768.8	37742.6	15202.8	22360.7	21362.2	12341	14657.7	15167.6	21162.7	21717.8	28985.4	16241.3	17273.1	25145.5	33566.1	39924.5	50126.1	13690.9	16323.3	21362.2
P32476	3	3	104.93	0.142662	0.000265403	1.33312	0.443169	Ctrl	Sen1-3 RNase -	55.091	Squalene monooxygenase OS=Saccharomyces cerevisiae (strain ATCC 204508 / S288c) GN=ERG1 PE=1 SV=2	41499.7	36711.4	34025.3	39604.8	38411.1	29718	42170.8	34073	31913.3	31096.9	35014	35946.8	24497.7	25794.7	33898.3	38671.7	43852.2	42913.4	43482.4	50040.8	39510.2	37568.3	34877.4	41866.5	34145	40206.2	47741	22061.4	18830.2	33898.3
Q02776	1	1	17.41	0.0317555	6.61206e-05	1.91462	0.73358	Sen1-3 RNase -	WT RNase +	55.064	Mitochondrial import inner membrane translocase subunit TIM50 OS=Saccharomyces cerevisiae (strain ATCC 204508 / S288c) GN=TIM50 PE=1 SV=1	13444	14237.1	12444.7	9726.18	8991.69	7333.78	13039.7	6535.34	9433.66	13785.9	15666.8	15337.8	23633.6	11497.8	14747.7	12527.8	17006.4	15695.5	10678.4	11714.1	9750.28	11616.6	6689.64	12375.8	15137.1	17990	20370.2	21283.2	8393.4	14747.7
P54839	3	3	80.52	0.168159	0.000309865	1.19969	0.409362	Ctrl	Sen1-3 RNase -	54.979	Hydroxymethylglutaryl-CoA synthase OS=Saccharomyces cerevisiae (strain ATCC 204508 / S288c) GN=ERG13 PE=1 SV=1	34634.8	36389.6	42335.8	36112.7	33575.1	32865.1	35284.2	34544.9	29945.1	36204.5	32898	36105.7	29795.6	29610.9	35084.7	32274.6	43467.7	53394.8	39648.4	43740.5	43694.3	31433.3	35360.5	39284.4	39753.3	37776.4	47952.1	26832.5	21616	35084.7
Q05518	2	2	55.27	1.41693e-08	3.15715e-10	13.671	1	Ctrl	Sen1-3 RNase +	54.963	Protein PAL1 OS=Saccharomyces cerevisiae (strain ATCC 204508 / S288c) GN=PAL1 PE=1 SV=1	22714.1	15255.5	20064.2	2570.69	3053.73	2872.46	16669.8	16346.9	17995.4	1270.44	1936.28	1038.32	10474.3	10168.9	11588.2	21166.2	18222.8	25305.3	2822.38	3978.31	3818.95	14850.4	16732.9	23607.9	1394.96	2223.4	1379	9432.62	7423.3	11588.2
P80428	5	5	130.93	0.00047623	1.51838e-06	2.71581	0.998589	Ctrl	Sen1-3 RNase +	54.798	Actin-related protein 4 OS=Saccharomyces cerevisiae (strain ATCC 204508 / S288c) GN=ARP4 PE=1 SV=1	71805.4	56931.6	42634	26722.8	22110	28635.5	38821.5	28429.8	34929.1	23165.4	19935.6	20000.3	42352.8	42102.2	30228.1	66912.1	68005.3	53770.8	29339.2	28804.3	38071	34584.6	29101.1	45822.8	25436	22891.7	26562.5	38140.9	30734.6	30228.1
P00830	8	8	243.14	0.400953	0.000709169	1.29082	0.236892	Ctrl	WT RNase -	54.76	ATP synthase subunit beta, mitochondrial OS=Saccharomyces cerevisiae (strain ATCC 204508 / S288c) GN=ATP2 PE=1 SV=2	130061	134342	157811	121800	116584	108072	125054	96889.6	105146	105033	110666	121606	166917	95556	98724.9	121198	160472	199035	133725	151882	143681	111406	99177.1	137939	115328	127076	161506	150317	69755.9	98724.9
P33322	10	10	456.38	0.000347327	1.15703e-06	2.27948	0.999291	WT RNase -	WT RNase +	54.671	H/ACA ribonucleoprotein complex subunit 4 OS=Saccharomyces cerevisiae (strain ATCC 204508 / S288c) GN=CBF5 PE=1 SV=1	421139	314675	314824	231181	206615	274734	522564	498018	603615	246896	317679	270623	331181	465666	432681	392440	375882	397062	253815	269172	365260	465532	509776	791871	271097	364786	359415	298245	339937	432681
P40086	1	1	21.01	0.0162712	3.59246e-05	1.97361	0.833362	Ctrl	WT RNase +	54.623	Cytochrome c oxidase assembly protein COX15 OS=Saccharomyces cerevisiae (strain ATCC 204508 / S288c) GN=COX15 PE=3 SV=1	30458.4	24881.3	25907.7	13603	15546.6	12017.2	24993	17681.5	20117.1	14398.5	14518.6	13898.5	36221.8	15637.7	19154.3	28382.8	29720.9	32675.3	14934.8	20253.7	15976.9	22265.3	18098.9	26391.2	15809.9	16671.5	18458.6	32619.5	11415.5	19154.3
P38934	1	1	45.7	0.000127642	5.06003e-07	8.60946	0.999946	Sen1-3 RNase -	WT RNase +	54.606	Nuclear segregation protein BFR1 OS=Saccharomyces cerevisiae (strain ATCC 204508 / S288c) GN=BFR1 PE=1 SV=1	39015.9	24322.6	30304.6	5440.23	5012.33	4212.91	17914.6	17116.5	16919.1	5185.84	11711.3	9351.5	71599.1	22478.7	32184	36357.1	29053.5	38220.7	5972.87	6529.9	5601.08	15959.4	17520.6	22195.9	5694.15	13447.9	12419.7	64478.6	16409.5	32184
P00549	13	12	520.15	0.000821711	2.4696e-06	1.78501	0.995908	Ctrl	Sen1-3 RNase -	54.51	Pyruvate kinase 1 OS=Saccharomyces cerevisiae (strain ATCC 204508 / S288c) GN=CDC19 PE=1 SV=2	1.02814e+06	931953	1.00074e+06	764662	683935	661731	822970	679414	570799	679689	682491	580266	500958	577472	580286	958072	1.11323e+06	1.26216e+06	839528	891008	879773	733152	695454	748821	746311	783695	770652	451138	421555	580286
P25374	3	3	70.84	3.50108e-05	1.65533e-07	2.19517	0.999999	Ctrl	WT RNase +	54.433	Cysteine desulfurase, mitochondrial OS=Saccharomyces cerevisiae (strain ATCC 204508 / S288c) GN=NFS1 PE=1 SV=2	46406.6	43655.5	54327.8	21830.2	23552.9	20393.1	41650.1	30189.2	32499.6	24687.2	30223.6	29240.2	43953.2	41873	48748.2	43244.2	52146.9	68519.3	23967.5	30684	27112.7	37104.5	30902	42635.6	27107.1	34705.3	38833.9	39582	30567.3	48748.2
P54115	16	16	636.25	7.92403e-06	4.65479e-08	1.89326	1	Ctrl	Sen1-3 RNase -	54.38	Magnesium-activated aldehyde dehydrogenase, cytosolic OS=Saccharomyces cerevisiae (strain ATCC 204508 / S288c) GN=ALD6 PE=1 SV=4	310889	316227	327252	278205	273417	240767	239921	225851	195307	240502	214539	227561	157832	174523	171732	289703	377736	412737	305443	356199	320101	213736	231184	256220	264076	246352	302224	142136	127402	171732
P40260	1	1	17.53	0.0357844	7.35614e-05	1.64048	0.713229	Sen1-3 RNase +	Sen1-3 RNase -	54.167	Ammonium transporter MEP1 OS=Saccharomyces cerevisiae (strain ATCC 204508 / S288c) GN=MEP1 PE=1 SV=1	8874.59	11065.8	11615.5	16758.5	13441.3	11211.7	10242.2	8912.36	11702.2	14804.1	14464.9	19609	7406.71	12808.1	9580.19	8269.82	13218.2	14649.7	18399.3	17511	14905.9	9124.34	9122.78	15351.9	16255.1	16609.9	26042.8	6670.12	9349.91	9580.19
P38165	1	1	28.2	0.000278738	9.66611e-07	4.1884	0.999575	WT RNase +	Ctrl	54.106	Retrograde regulation protein 3 OS=Saccharomyces cerevisiae (strain ATCC 204508 / S288c) GN=RTG3 PE=1 SV=2	9413.72	10865.8	5978.52	39289.9	31779.3	38909.8	18966.3	33752.9	27683.2	33943.1	26320.9	30484.7	18524	29281	34768.2	8772.21	12979.3	7540.23	43136.7	41401	51730.6	16896.3	34549.7	36317.1	37270.1	30224	40486.8	16681.8	21375.1	34768.2
P41543	1	1	14.01	0.0586675	0.000116167	1.29285	0.622449	Ctrl	Sen1-3 RNase -	54.038	Dolichyl-diphosphooligosaccharide--protein glycosyltransferase subunit 1 OS=Saccharomyces cerevisiae (strain ATCC 204508 / S288c) GN=OST1 PE=1 SV=1	25437.9	24821.9	22404.7	20599.7	22013.3	21834.2	21799.6	16473.6	18480.1	22140.7	17758.8	20418.5	20516.3	19485.7	16203	23704.4	29650.1	28257.3	22616.5	28678.2	29028.6	19420.4	16862.5	24243.7	24311	20392.2	27117.8	18476	14224.6	16203
P04807	4	4	121.27	6.95817e-06	4.21514e-08	2.13099	1	Ctrl	Sen1-3 RNase -	53.908	Hexokinase-2 OS=Saccharomyces cerevisiae (strain ATCC 204508 / S288c) GN=HXK2 PE=1 SV=4	66031.1	73592.5	79154	54767.6	50862.5	46902.2	55187.9	53918.7	44106.5	37653.6	37590.6	31594.1	33914.5	35207.7	33542.9	61531.3	87907	99830.7	60129.8	66262	62356.6	49164.7	55191.7	57862.5	41344.4	43164.8	41960.2	30541.7	25701.6	33542.9
Q00776	1	1	13.12	4.52739e-06	2.98516e-08	2.4312	1	WT RNase -	Sen1-3 RNase +	53.84	AP-1 complex subunit mu-1-I OS=Saccharomyces cerevisiae (strain ATCC 204508 / S288c) GN=APM1 PE=1 SV=2	14248.7	12758.6	14456.2	8480.21	6843.28	8426.92	20886.2	18466.8	16514.4	8571.84	7615.36	6792.2	12727.5	11326.6	13649.9	13277.7	15240.3	18232.4	9310.49	8915.21	11203.6	18606.7	18902.8	21664.9	9412.04	8744.61	9020.73	11461.8	8268.46	13649.9
P04806	3	3	108.81	7.933e-05	3.30713e-07	2.31949	0.999987	Ctrl	Sen1-3 RNase -	53.705	Hexokinase-1 OS=Saccharomyces cerevisiae (strain ATCC 204508 / S288c) GN=HXK1 PE=1 SV=2	37658.1	39004.5	38706.1	26288.6	26768	21180.8	27657.3	27873.1	19660.8	23273.5	20312.7	19463.1	16709.4	17412.3	15617.2	35091.9	46591.3	48817	28862.5	34872.5	28159.9	24638.8	28531.1	25792.6	25554.7	23324.8	25849	15047.6	12711	15617.2
P37292	5	5	159.93	0.00886308	2.05026e-05	1.47406	0.900972	WT RNase -	Sen1-3 RNase +	53.652	Serine hydroxymethyltransferase, mitochondrial OS=Saccharomyces cerevisiae (strain ATCC 204508 / S288c) GN=SHM1 PE=1 SV=2	71214.3	65170.5	80594	65407.5	62726.4	78811.7	100589	81249.9	85731.7	70522.4	59318.4	51678.8	93611.3	88036.4	81644.9	66361.4	77846.8	101647	71811.4	81718	104780	89610.5	83168.2	112470	77434.9	68114.5	68634.7	84301.7	64266.7	81644.9
P38720	6	6	125.23	0.0281558	5.93264e-05	1.43076	0.753357	Ctrl	Sen1-3 RNase -	53.509	6-phosphogluconate dehydrogenase, decarboxylating 1 OS=Saccharomyces cerevisiae (strain ATCC 204508 / S288c) GN=GND1 PE=1 SV=1	65668.1	60382	76998	54926.7	51722.4	41974.3	54001.3	49222.9	39843	43268.2	50704.6	48146.2	48992.3	40428.6	52495.3	61193.1	72126.9	97111.5	60304.5	67382.3	55804.9	48107.6	50385	52269.3	47509.3	58223.3	63943	44120	29513	52495.3
P53318	1	1	10.86	0.0287436	6.0368e-05	1.57096	0.750014	Sen1-3 RNase +	WT RNase +	53.494	Ubiquinone biosynthesis monooxygenase COQ6, mitochondrial OS=Saccharomyces cerevisiae (strain ATCC 204508 / S288c) GN=COQ6 PE=1 SV=1	11499.4	10075.4	11817.2	10420.2	8709.66	8649.12	11527.8	11570.4	14038.1	15573	14659.2	13407.4	11846.5	9263.74	15049.1	10715.8	12035.1	14904.1	11440.4	11346.7	11499	10269.7	11843.5	18416.3	17099.5	16833	17806.4	10668.4	6762.54	15049.1
Q12265	1	1	26.1	5.18622e-06	3.2798e-08	2.75119	1	Ctrl	Sen1-3 RNase -	53.471	Ribose-phosphate pyrophosphokinase 5 OS=Saccharomyces cerevisiae (strain ATCC 204508 / S288c) GN=PRS5 PE=1 SV=1	26333.4	22077.3	24307.9	21801.5	19294	17376.6	19243.2	15210.6	15134.6	11172	11089.1	12481	7830.69	8269.39	10331.6	24538.9	26371.5	30657.6	23936	25135.6	23102.2	17143	15569.7	19854.8	12267.1	12733.4	16576	7051.93	6036.66	10331.6
P40466	2	2	24.83	3.10039e-09	1.09275e-10	24.3126	1	Ctrl	Sen1-3 RNase +	53.457	Fork head protein homolog 1 OS=Saccharomyces cerevisiae (strain ATCC 204508 / S288c) GN=FKH1 PE=1 SV=1	33615.7	26616.4	18692.3	1243.84	1087.3	1507.01	15320.1	13529.8	14903.6	781.919	1212.54	1251.78	13138.8	14638.4	13633.1	31324.9	31793.6	23575.1	1365.62	1416.5	2003.57	13648.1	13849.2	19551.7	858.562	1392.34	1662.49	11832.2	10686.1	13633.1
P00937	1	1	8.49	0.0100205	2.28797e-05	1.69397	0.889121	Ctrl	Sen1-3 RNase -	53.456	Multifunctional tryptophan biosynthesis protein OS=Saccharomyces cerevisiae (strain ATCC 204508 / S288c) GN=TRP3 PE=1 SV=2	43717.5	30137.2	31427.6	29246.6	30945.6	29238	24682.4	18068.3	23995.8	32713.9	35071.6	29431.1	15290.2	23708.5	23152.5	40738.4	35999.2	39637.1	32110.1	40314.9	38872	21988.6	18494.9	31479.6	35920.5	40272.3	39087.5	13769.6	17307.2	23152.5
P41921	1	1	48.81	0.000329041	1.10688e-06	1.92098	0.999373	Ctrl	Sen1-3 RNase -	53.407	Glutathione reductase OS=Saccharomyces cerevisiae (strain ATCC 204508 / S288c) GN=GLR1 PE=1 SV=2	37347.8	41642.9	41395.6	39667.2	37991.2	39165.2	28513.7	25339.6	30809.7	25893.6	31457.4	40981.1	19393.1	22402.4	20873.5	34802.7	49742.8	52209	43550.9	49493.7	52070.2	25401.8	25937.9	40418.7	28431.7	36122.2	54427.1	17464.5	16353.8	20873.5
P34078	1	1	5.65	8.33914e-07	7.02847e-09	9.1087	1	Sen1-3 RNase +	Ctrl	53.358	Protein LTV1 OS=Saccharomyces cerevisiae (strain ATCC 204508 / S288c) GN=LTV1 PE=1 SV=2	1773.37	1767.97	1618.99	8205.72	10767.8	10951.3	1479.97	2147.59	2452.59	16472.5	16394.5	14137	1570.13	1609.56	3354.57	1652.52	2111.86	2041.91	9009.12	14028	14559.8	1318.45	2198.29	3217.51	18087.1	18825.6	18775.3	1413.98	1174.98	3354.57
P00890	3	3	100.3	0.00485197	1.18012e-05	2.05059	0.946648	Ctrl	WT RNase +	53.327	Citrate synthase, mitochondrial OS=Saccharomyces cerevisiae (strain ATCC 204508 / S288c) GN=CIT1 PE=1 SV=2	39551.9	43421.6	66737.1	28747.3	24305.7	19955.5	32738	25103.2	24089.5	20645.9	26389.8	28338.6	24503.9	28370.7	24416.3	36856.6	51867.5	84170.1	31561.9	31664.7	26530.9	29165	25695.9	31602.6	22669.6	30303.1	37636.5	22067	20710.6	24416.3
P38353	2	2	49.22	0.0774877	0.000150965	1.44616	0.567748	Ctrl	Sen1-3 RNase -	53.278	Sec sixty-one protein homolog OS=Saccharomyces cerevisiae (strain ATCC 204508 / S288c) GN=SSH1 PE=1 SV=1	95885.7	89097.2	82804.9	81089.9	74356.3	72098.9	75842	71290.3	69433.9	57573.1	70815.7	70754.2	80541	60304.7	44325.9	89351.5	106428	104435	89029.3	96869	95855.7	67564.7	72973.5	91089.1	63216.4	81316.7	93968.8	72531.2	44022.5	44325.9
P07284	4	4	99.21	0.00396596	9.84384e-06	1.48028	0.957707	Sen1-3 RNase +	Sen1-3 RNase -	53.276	Serine--tRNA ligase, cytoplasmic OS=Saccharomyces cerevisiae (strain ATCC 204508 / S288c) GN=SES1 PE=1 SV=2	68238.7	64141.5	78521.5	72281.8	80300.4	70587.5	61099.9	54560.1	48834.1	88894.4	82022.6	70924.1	46248.3	55109.8	62017.2	63588.5	76617.7	99032.9	79358.7	104613	93846.3	54431.5	55848.3	64064.5	97607.7	94185.4	94194.4	41648.9	40230.2	62017.2
P09368	1	1	8.28	0.0364618	7.47162e-05	3.67141	0.709972	Sen1-3 RNase +	WT RNase -	53.238	Proline dehydrogenase, mitochondrial OS=Saccharomyces cerevisiae (strain ATCC 204508 / S288c) GN=PUT1 PE=1 SV=2	5228.99	8977.75	14483.2	14082.3	17767.1	25862.8	8850.74	3716.45	13929.7	35328.8	35541.2	26410.7	4428.26	20236.1	9574.8	4872.66	10724	18266.5	15461.1	23146.4	34384.6	7884.78	3804.19	18274	38791.7	40811.5	35076.1	3987.87	14772.4	9574.8
Q05123	1	1	50.91	0.415305	0.000733217	1.23189	0.230253	WT RNase +	Sen1-3 RNase +	53.041	Actin-like protein ARP9 OS=Saccharomyces cerevisiae (strain ATCC 204508 / S288c) GN=ARP9 PE=1 SV=1	70511.4	76188	59529.4	69722.7	80921.2	76199.3	59820.8	71728.9	73016.8	66890.2	57841.8	59411.1	51758.7	75055.5	71496.6	65706.4	91007.4	75079.7	76549.1	105422	101307	53292	73422.4	95789.4	73446.7	66419	78904	46611.3	54790.6	71496.6
P32915	4	4	89.24	0.0669563	0.000131638	1.39809	0.596721	Ctrl	Sen1-3 RNase -	52.902	Protein transport protein SEC61 OS=Saccharomyces cerevisiae (strain ATCC 204508 / S288c) GN=SEC61 PE=1 SV=1	43935.8	55850.6	49048.4	46541	45388.6	45232.4	42494.2	47527.5	47975.1	30451.7	34492	45974.5	43279.6	35767.2	27409	40941.8	66714.1	61860.9	51097.7	59130.8	60136.6	37856.4	48649.6	62937.7	33436.6	39606.7	61058.8	38975.5	26110.1	27409
P43616	1	1	18.76	0.00030084	1.02631e-06	1.93648	0.999491	WT RNase +	Sen1-3 RNase -	52.838	Cys-Gly metallodipeptidase DUG1 OS=Saccharomyces cerevisiae (strain ATCC 204508 / S288c) GN=DUG1 PE=1 SV=1	26612.5	30600.9	23528.6	29568.7	28273.5	26639	14336.3	19650	15975.6	25048.8	27022.2	22470.5	11497.5	15678	16450.6	24798.9	36553.1	29674.8	32463.7	36833.8	35416.6	12771.6	20114	20958.1	27504	31029.2	29843.2	10354.1	11444.9	16450.6
Q12080	1	1	25.05	0.00207837	5.54949e-06	2.61363	0.981737	WT RNase -	Ctrl	52.524	Ribosome biogenesis protein NOP53 OS=Saccharomyces cerevisiae (strain ATCC 204508 / S288c) GN=NOP53 PE=1 SV=1	7555.1	6651.75	10133.4	12503.3	14223.2	13617	19899.6	20859.3	22857.6	9804.95	17733.5	19367.7	18626.2	16307.7	24931.7	7040.25	7945.58	12780.5	13727.4	18529.5	18103.8	17727.7	21351.8	29986.5	10766	20363.1	25722.2	16773.8	11904.6	24931.7
Q02354	1	1	13.81	5.40986e-05	2.42756e-07	7.08266	0.999997	Sen1-3 RNase +	Ctrl	52.385	U3 small nucleolar RNA-associated protein 6 OS=Saccharomyces cerevisiae (strain ATCC 204508 / S288c) GN=UTP6 PE=1 SV=2	3172.91	4454.38	2413.95	12728	15709.7	17782	5473.4	11672.9	11195.9	18324.5	29321.4	23472.7	6831.52	5277	7268.04	2956.69	5320.8	3044.52	13974.2	20466.1	23641.2	4876.04	11948.5	14687.7	20120.7	33669.4	31174.2	6152.13	3852.21	7268.04
P06778	14	14	414.03	3.52621e-11	4.42891e-12	27.1839	1	Ctrl	WT RNase +	52.371	DNA repair and recombination protein RAD52 OS=Saccharomyces cerevisiae (strain ATCC 204508 / S288c) GN=RAD52 PE=1 SV=2	706291	723894	487550	23544.8	23068.3	23933.7	207345	189302	181222	24002.9	26400.3	26569.9	373245	465779	347677	658160	864698	614908	25850.1	30052.6	31819.8	184715	193772	237742	26355.6	30315.1	35287.5	336126	340019	347677
P47154	1	1	10.28	0.000816387	2.45741e-06	2.56252	0.995956	Ctrl	Sen1-3 RNase -	52.29	CAAX prenyl protease 1 OS=Saccharomyces cerevisiae (strain ATCC 204508 / S288c) GN=STE24 PE=1 SV=1	19261.6	17011.6	22526.9	12663.6	13477.6	10263.3	11924.2	10655.8	8370.52	10830.6	11281.3	10969.8	10115.9	5802.78	7027.43	17949	20320.5	28411.3	13903.5	17558.2	13645	10622.8	10907.4	10981.1	11892.2	12954.2	14569	9109.91	4236.03	7027.43
Q04673	1	1	41.12	1.25277e-06	9.75299e-09	2.28097	1	WT RNase -	Sen1-3 RNase +	52.256	Suppressor of stem-loop protein 1 OS=Saccharomyces cerevisiae (strain ATCC 204508 / S288c) GN=SSL1 PE=1 SV=1	18841.5	21403.7	23062	20029.3	17060.1	19870.3	39552.4	33331.7	40387.6	17850.4	15175.3	16633.8	36617	33066.5	33275.7	17557.5	25567	29086.2	21990.3	22225.3	26417.6	35235.7	34118.6	52983.7	19600	17425.5	22091.3	32975.5	24138.6	33275.7
P37291	2	2	76.6	0.0645783	0.000127221	1.24135	0.60381	Ctrl	WT RNase +	52.186	Serine hydroxymethyltransferase, cytosolic OS=Saccharomyces cerevisiae (strain ATCC 204508 / S288c) GN=SHM2 PE=1 SV=2	81413.4	77064.6	91090.1	73436.3	65251.1	62358	75237.8	69840.6	60536.7	79012.9	71500.7	65136.8	68665.8	68173.6	69838.2	75865.4	92054.4	114885	80626.3	85007.1	82905.1	67026.4	71489.5	79416.9	86757.7	82103.3	86508.3	61837	49766.8	69838.2
P38922	3	3	112.46	0.000207916	7.60464e-07	1.68674	0.999795	Sen1-3 RNase -	WT RNase +	52.11	Protein HRB1 OS=Saccharomyces cerevisiae (strain ATCC 204508 / S288c) GN=HRB1 PE=1 SV=2	35040.7	35733.9	30970.6	27773.7	30045.7	32561.9	55039.8	50724.5	44286.4	41360.5	50784.8	46162.5	43885.9	56500.1	52063.6	32652.9	42684.6	39060.8	30493	39142.6	43291.2	49032.8	51922.1	58098.5	45414.6	58315.5	61308.5	39521.5	41245.1	52063.6
P04076	3	3	51.44	0.00135414	3.82346e-06	1.78969	0.990416	Ctrl	Sen1-3 RNase -	51.956	Argininosuccinate lyase OS=Saccharomyces cerevisiae (strain ATCC 204508 / S288c) GN=ARG4 PE=1 SV=2	26498	28178.8	35045.5	24995.2	25028.9	21958	26399	20579.1	20945.6	18792.4	18972.3	23468.8	16250.7	16271.1	17610.9	24692.3	33659.8	44200	27442.5	32606.9	29193.1	23517.9	21064.9	27478.2	20634.5	21785.6	31168.9	14634.6	11877.9	17610.9
P33299	6	6	77.68	0.0241053	5.15195e-05	1.42052	0.777757	Sen1-3 RNase +	WT RNase -	51.95	26S protease regulatory subunit 7 homolog OS=Saccharomyces cerevisiae (strain ATCC 204508 / S288c) GN=RPT1 PE=1 SV=1	42266.3	33449	37489.9	43038.9	32408.6	35173.8	35401	32238.8	31347	44330.2	48725	47557.5	32963.3	35859.8	41605.8	39386	39955.2	47283	47252.8	42220.9	46763.6	31537.4	33000	41123.6	48675.4	55950.3	63161.1	29685.1	26177.7	41605.8
Q08208	7	7	184.03	4.95682e-08	8.19941e-10	4.95936	1	WT RNase -	WT RNase +	51.91	Nucleolar protein 12 OS=Saccharomyces cerevisiae (strain ATCC 204508 / S288c) GN=NOP12 PE=1 SV=1	111165	113140	103719	47919.5	50338.7	66629.2	251046	272967	293724	71166.7	86513.6	86154.9	193745	241938	242649	103590	135147	130813	52611.2	65579.7	88583.7	223647	279411	385331	78142.4	99342.4	114423	174477	176615	242649
A6ZU71	4	4	118.51	2.71361e-07	2.87451e-09	3.66066	1	Sen1-3 RNase +	Ctrl	51.9	Ribosome biogenesis protein NSA1 OS=Saccharomyces cerevisiae (strain YJM789) GN=NSA1 PE=3 SV=1	21069	18940.6	17106.2	53704.7	57761.5	79489.2	34663.6	33897.1	36501.4	66421	72731.2	69929.6	30325.9	33347.9	30877.6	19633.2	22624.8	21574.6	58962.8	75249.9	105681	30880.5	34697.4	47885.5	72931.6	83516.2	92873.6	27310	24344	30877.6
P12695	12	11	480.64	5.61297e-10	4.10048e-11	7.84845	1	Ctrl	Sen1-3 RNase +	51.786	Dihydrolipoyllysine-residue acetyltransferase component of pyruvate dehydrogenase complex, mitochondrial OS=Saccharomyces cerevisiae (strain ATCC 204508 / S288c) GN=LAT1 PE=1 SV=1	1.69027e+06	1.36956e+06	1.49675e+06	207814	185909	212104	455249	407578	501510	213442	186178	180952	647855	741929	610933	1.57509e+06	1.63596e+06	1.88773e+06	228160	242197	281993	405563	417201	657922	234363	213786	240322	583426	541609	610933
P38789	1	1	22.79	0.0101313	2.31054e-05	2.38173	0.888015	Sen1-3 RNase +	Ctrl	51.732	Ribosome biogenesis protein SSF1 OS=Saccharomyces cerevisiae (strain ATCC 204508 / S288c) GN=SSF1 PE=1 SV=1	6288.1	3444.87	3063.19	4466.32	5927.25	9358.05	9068.65	8634	10707.2	10224.5	11724.9	8527.63	7197.27	5986.89	6926.46	5859.59	4114.93	3863.36	4903.61	7721.83	12441.6	8078.91	8837.85	14046.6	11226.7	13463.5	11325.6	6481.51	4370.43	6926.46
P29704	5	5	120.21	0.00265607	6.87423e-06	1.47942	0.974428	Ctrl	WT RNase -	51.687	Squalene synthase OS=Saccharomyces cerevisiae (strain ATCC 204508 / S288c) GN=ERG9 PE=1 SV=2	45975.9	41115.5	47076.4	32158.5	33229	29979.4	37077.1	27667.2	25945.4	37966.9	38222.2	44239.2	29222.4	30615.7	32751	42842.8	49112.9	59373.7	35307.1	43289.7	39857.7	33030.5	28320.4	34037.3	41688.4	43890	58754.1	26316.2	22349.5	32751
Q12464	6	6	300.82	0.00520377	1.25467e-05	1.76386	0.942345	Ctrl	Sen1-3 RNase +	51.58	RuvB-like protein 2 OS=Saccharomyces cerevisiae (strain ATCC 204508 / S288c) GN=RVB2 PE=1 SV=1	210186	181233	132161	124044	101771	105877	133955	118965	121932	100701	95769.4	100368	137848	153163	116451	195863	216484	166685	136188	132584	140764	119335	121774	159960	110571	109971	133300	124139	111809	116451
A6ZRN4	1	1	28.84	0.0598121	0.000118192	2.01643	0.618719	Ctrl	Sen1-3 RNase +	51.531	Histone chaperone RTT106 OS=Saccharomyces cerevisiae (strain YJM789) GN=RTT106 PE=3 SV=1	8330.77	15342.3	5995.93	5738	6789.31	7137.37	8409.48	6674.08	8531.47	5911.14	4703.52	4098.98	8438.43	7884.74	9583.37	7763.07	18326.6	7562.19	6299.8	8844.9	9489.15	7491.68	6831.65	11192.3	6490.55	5400.98	5443.86	7599.23	5755.87	9583.37
P27809	1	1	12.56	0.105591	0.000200087	1.69315	0.50503	Sen1-3 RNase +	Sen1-3 RNase -	51.354	Glycolipid 2-alpha-mannosyltransferase OS=Saccharomyces cerevisiae (strain ATCC 204508 / S288c) GN=KRE2 PE=1 SV=1	13689.9	11052.4	8956.67	13535.7	12364.9	9736.77	11113.5	11801.2	7412.09	15441.3	19737.9	14047.4	7768.26	7695.95	13609.7	12757	13202.3	11296.3	14861	16108.7	12945	9900.6	12079.8	9723.78	16954.9	22664.7	18656.4	6995.71	5618.05	13609.7
A6ZPA9	3	3	71.25	3.07493e-08	5.67692e-10	2.61188	1	Sen1-3 RNase +	Sen1-3 RNase -	51.327	Ribosome biogenesis protein YTM1 OS=Saccharomyces cerevisiae (strain YJM789) GN=YTM1 PE=3 SV=1	36774.5	32626.3	32388.9	55658.2	62621.1	64690.3	32484.5	33521.4	37090.3	70689.2	74196.8	69690.5	24992.9	28978.7	28182.3	34268.5	38972.4	40849.5	61107.6	81580.8	86005.9	28939.1	34312.9	48658	77618.1	85199.1	92556.1	22507.4	21154.5	28182.3
P34221	1	1	37.73	0.0907172	0.000173943	1.29293	0.535983	Sen1-3 RNase +	Sen1-3 RNase -	51.299	Protein phosphatase 2C homolog 3 OS=Saccharomyces cerevisiae (strain ATCC 204508 / S288c) GN=PTC3 PE=1 SV=4	52773.7	45919.5	46447.4	53124.6	43915.7	46650.6	51953.6	39795.1	51224.1	55590.3	61650.1	54349.2	41321.9	42634.6	48757.6	49177.4	54851.3	58580.5	58325.9	57212	62022	46283.5	40734.6	67199.9	61039.2	70792	72181.2	37212.4	31123.3	48757.6
P50079	1	0	15.73					---	---	51.203	SVP1-like protein 2 OS=Saccharomyces cerevisiae (strain ATCC 204508 / S288c) GN=HSV2 PE=1 SV=1																0	0	0	0	0	0	0	0	0	0	0	0	0	0	0
P40054	4	4	105.75	0.000204548	7.49562e-07	2.3205	0.999803	Ctrl	Sen1-3 RNase -	51.161	D-3-phosphoglycerate dehydrogenase 1 OS=Saccharomyces cerevisiae (strain ATCC 204508 / S288c) GN=SER3 PE=1 SV=1	47629	50318.5	55409.1	38562.8	36197.2	35953.6	34923.1	37379.7	25856.2	28771.7	30220.9	23319.5	18248.2	25287.9	22551.8	44383.3	60105.9	69883	42338.4	47156.6	47800.3	31111.6	38262.2	33920.3	31591.9	34702.3	30970.6	16433.4	18460.2	22551.8
P02557	7	7	220.29	0.000518288	1.63101e-06	1.47458	0.998319	Sen1-3 RNase +	WT RNase -	50.89	Tubulin beta chain OS=Saccharomyces cerevisiae (strain ATCC 204508 / S288c) GN=TUB2 PE=1 SV=2	249871	257285	232606	328361	332071	298563	264361	230806	236072	371249	365006	342019	212966	285056	262161	232843	307330	293367	360510	432611	396940	235509	236255	309698	407638	419132	454236	191786	208091	262161
Q01163	2	2	40.68	1.37765e-08	3.14186e-10	3.1616	1	Sen1-3 RNase +	Ctrl	50.835	37S ribosomal protein S23, mitochondrial OS=Saccharomyces cerevisiae (strain ATCC 204508 / S288c) GN=RSM23 PE=1 SV=3	11566	10792.7	13222.7	24191.9	26798.5	29086.9	14919.1	13394.9	14086.8	36570.7	38927.7	36996	18400.1	16783.5	17978	10777.8	12892	16676.8	26560.4	34912.3	38671.1	13290.8	13711.1	18480.3	40155.3	44700.1	49134.5	16570.2	12252	17978
P32588	3	3	87.61	8.10626e-08	1.164e-09	3.90723	1	WT RNase -	Sen1-3 RNase +	50.731	Nuclear and cytoplasmic polyadenylated RNA-binding protein PUB1 OS=Saccharomyces cerevisiae (strain ATCC 204508 / S288c) GN=PUB1 PE=1 SV=4	74624.1	55989.2	54346.4	36260.8	34204.5	33460	68199.6	69381.3	81753.8	19396.8	17622.1	19116.8	59647.1	61240.6	53201.3	69538.7	66879.7	68542.8	39811.1	44560.5	44485.2	60756.4	71019.4	107251	21298	20235.2	25389	53715.2	44705.7	53201.3
P28795	2	2	31.38	0.0254605	5.39993e-05	1.41071	0.769314	Sen1-3 RNase +	Ctrl	50.644	Peroxisomal biogenesis factor 3 OS=Saccharomyces cerevisiae (strain ATCC 204508 / S288c) GN=PEX3 PE=1 SV=1	14643.6	15808.8	16577.7	17612.7	18005	16820.3	18093.2	18471	16758.2	23686.6	24271	18388.2	15895.2	16546.5	20620.6	13645.7	18883.7	20908.1	19337.1	23456.4	22362.7	16118.5	18907.1	21984.7	26008.4	27870.1	24421.4	14314.4	12078.9	20620.6
P36080	2	2	32.66	1.90841e-07	2.1768e-09	7.48817	1	Sen1-3 RNase +	Ctrl	50.451	Ribosomal RNA-processing protein 14 OS=Saccharomyces cerevisiae (strain ATCC 204508 / S288c) GN=RRP14 PE=1 SV=1	7366.98	8724.59	8740.17	35093.7	32101.5	48591.1	18848.7	20909.2	26831.5	54904.1	67664.7	63375.5	14597.4	13953.3	18023.6	6864.95	10421.6	11023.3	38529.6	41820.9	64602	16791.5	21402.9	35199.8	60285.8	77698.4	84169.1	13145.7	10185.9	18023.6
Q03940	9	9	339.17	0.0175581	3.84593e-05	1.60152	0.823305	Ctrl	Sen1-3 RNase +	50.422	RuvB-like protein 1 OS=Saccharomyces cerevisiae (strain ATCC 204508 / S288c) GN=RVB1 PE=1 SV=1	210642	177790	129278	115697	94333	114197	140542	114862	112395	121785	99381.1	102096	125944	145093	134626	196288	212372	163048	127025	122894	151825	125203	117574	147449	133723	114118	135594	113419	105918	134626
P19262	2	2	53.6	4.61592e-05	2.11537e-07	4.7311	0.999998	Sen1-3 RNase -	Sen1-3 RNase +	50.399	Dihydrolipoyllysine-residue succinyltransferase component of 2-oxoglutarate dehydrogenase complex, mitochondrial OS=Saccharomyces cerevisiae (strain ATCC 204508 / S288c) GN=KGD2 PE=1 SV=2	35148.3	28716.4	39924.6	18049.3	20105.4	15579.1	33123.1	38312.1	29261.8	15921.7	19909.7	17152	126255	61335.4	63078.7	32753.1	34302	50353.7	19816.5	26192.7	20712.4	29508	39216.6	38388.1	17482.3	22862	22779.6	113699	44774.9	63078.7
P36101	1	1	26.46	0.389308	0.000690412	1.18836	0.242478	WT RNase +	Sen1-3 RNase +	50.235	tRNA threonylcarbamoyladenosine dehydratase 2 OS=Saccharomyces cerevisiae (strain ATCC 204508 / S288c) GN=TCD2 PE=1 SV=1	18869.1	17201	19854.8	20956.7	17959.6	20115.5	16314.4	20269.1	14586.2	17549.5	17914	14211.7	21999.3	16429.2	19140.2	17583.3	20546.8	25041.3	23008.5	23397.2	26743.6	14533.9	20747.7	19135.3	19269.7	20570.4	18874.6	19811.5	11993.3	19140.2
P07256	1	1	20.1	0.873855	0.00150709	4.2606	0.0922457	Sen1-3 RNase -	Sen1-3 RNase +	50.197	Cytochrome b-c1 complex subunit 1, mitochondrial OS=Saccharomyces cerevisiae (strain ATCC 204508 / S288c) GN=COR1 PE=1 SV=1	3624.91	7490.8	8116.65	9072.8	7521.51	8060.7	3208.37	7575.06	8557.88	1088.36	3262.41	9807.84	58525.4	1025.38	773.392	3377.89	8947.84	10236.9	9961.1	9798.79	10716.7	2858.21	7753.9	11226.9	1195.04	3746.18	13025.8	52705	748.531	773.392
P02994	16	16	965.12	0.000351199	1.16776e-06	1.73239	0.999273	Sen1-3 RNase -	WT RNase +	50.001	Elongation factor 1-alpha OS=Saccharomyces cerevisiae (strain ATCC 204508 / S288c) GN=TEF1 PE=1 SV=1	3.7404e+06	3.165e+06	3.57049e+06	2.49255e+06	2.33447e+06	3.07907e+06	4.31647e+06	3.77734e+06	5.28522e+06	2.75687e+06	3.01926e+06	2.44177e+06	4.70999e+06	4.58619e+06	4.40028e+06	3.48551e+06	3.78062e+06	4.50317e+06	2.73659e+06	3.04128e+06	4.09363e+06	3.84538e+06	3.86652e+06	6.93358e+06	3.0271e+06	3.46697e+06	3.24292e+06	4.24158e+06	3.34792e+06	4.40028e+06
P38836	2	2	78.89	0.000766204	2.3317e-06	3.5409	0.996401	WT RNase -	WT RNase +	49.797	Putative metallocarboxypeptidase ECM14 OS=Saccharomyces cerevisiae (strain ATCC 204508 / S288c) GN=ECM14 PE=1 SV=1	18192.2	19429.8	18138.9	7578.95	8477.18	9341.83	19096.9	33394.8	37440	8004.36	11324.5	11866.4	13133.2	26078	18007.5	16952.5	23209.1	22877.1	8320.99	11043.8	12420	17012.7	34183.2	49116.8	8788.93	13003.7	15759.7	11827.1	19036.9	18007.5
P09733	1	1	51.4	0.0899996	0.000172737	1.40911	0.537593	Sen1-3 RNase +	Ctrl	49.768	Tubulin alpha-1 chain OS=Saccharomyces cerevisiae (strain ATCC 204508 / S288c) GN=TUB1 PE=1 SV=2	184196	221671	211160	275238	248110	249159	258267	204396	267530	261602	329440	278419	190331	272896	255498	171644	264788	266319	302186	323230	331257	230080	209222	350967	287244	378292	369769	171403	199215	255498
Q12377	3	3	58.44	0.370569	0.000660676	1.15106	0.251877	WT RNase +	WT RNase -	49.742	26S proteasome regulatory subunit RPN6 OS=Saccharomyces cerevisiae (strain ATCC 204508 / S288c) GN=RPN6 PE=1 SV=3	24221.9	25436.9	28283.2	29881	24581.8	24746	26453.9	19414.3	22945.8	25916.7	23526.4	27533.7	20068	24142.1	24841.1	22571.3	30384.6	35671.4	32806.6	32024.4	32899.9	23566.7	19872.7	30102.2	28457	27015	36567.5	18072.2	17623.7	24841.1
P36049	2	2	111.83	0.000458538	1.47409e-06	1.88334	0.998697	WT RNase -	Ctrl	49.704	rRNA-processing protein EBP2 OS=Saccharomyces cerevisiae (strain ATCC 204508 / S288c) GN=EBP2 PE=1 SV=1	112918	105208	97067.5	111869	135237	156154	206480	200784	186352	134729	132416	141734	137823	185886	173834	105223	125672	122424	122822	176182	207607	183945	205524	244472	147936	152052	188237	124117	135697	173834
P09734	6	6	399.1	0.0249345	5.30578e-05	1.4225	0.772556	Sen1-3 RNase +	Ctrl	49.662	Tubulin alpha-3 chain OS=Saccharomyces cerevisiae (strain ATCC 204508 / S288c) GN=TUB3 PE=1 SV=1	241221	213646	197829	307548	299627	303302	325784	251157	218826	287246	319718	321494	250018	294419	233257	224782	255202	249506	337659	390344	403241	290229	257087	287073	315402	367128	426977	225153	214926	233257
Q06709	1	1	15.87	1.25716e-05	6.96289e-08	3.83892	1	Sen1-3 RNase +	WT RNase -	49.659	Cytoplasmic 60S subunit biogenesis factor REH1 OS=Saccharomyces cerevisiae (strain ATCC 204508 / S288c) GN=REH1 PE=1 SV=1	16357.3	19453.5	23329.8	57324.4	50334.2	39159.2	21852.5	13418.2	12268.2	55518.6	61560.7	65418.7	17736.2	21721.3	18784.8	15242.6	23237.3	29424.1	62936.8	65573.9	52062.2	19467.5	13735	16094.4	60960.5	70689.3	86882.7	15972.4	15856.6	18784.8
P32832	3	3	88.32	0.0677111	0.000132987	1.54288	0.594516	WT RNase +	Ctrl	49.62	Chromatin structure-remodeling complex subunit RSC7 OS=Saccharomyces cerevisiae (strain ATCC 204508 / S288c) GN=NPL6 PE=1 SV=1	16960.6	15841.9	12997	24597	20479.6	25586.6	17349	19646.1	21619.8	25884.5	15950	18781.1	16426.6	20390.3	19173.8	15804.8	18923.3	16392.1	27005.2	26680.1	34017.5	15455.5	20109.9	28362.6	28421.7	18315.1	24943.2	14793	14885	19173.8
P07262	8	8	250.93	0.0019406	5.21756e-06	1.62856	0.983446	Ctrl	Sen1-3 RNase -	49.539	NADP-specific glutamate dehydrogenase 1 OS=Saccharomyces cerevisiae (strain ATCC 204508 / S288c) GN=GDH1 PE=1 SV=2	125289	137842	137241	115694	103811	97064.1	117234	92152.2	89095.8	110372	100144	99386.4	72129.4	88671.6	85044.1	116751	164654	173092	127021	135241	129047	104439	94327.8	116883	121190	114994	131995	64956.2	64730.4	85044.1
P47117	1	1	15.91	0.00591555	1.40717e-05	1.86409	0.933812	Ctrl	Sen1-3 RNase -	49.511	Actin-related protein 3 OS=Saccharomyces cerevisiae (strain ATCC 204508 / S288c) GN=ARP3 PE=1 SV=1	27185	21319.1	21275.1	16679.6	14944.3	13322	17774.7	12853.7	14794.3	12537.4	12329.2	13759.3	15352.9	9058.91	13021.5	25332.4	25465.9	26832.6	18312.7	19468.9	17711.6	15834.8	13157.2	19408.4	13766.3	14157.5	18273.8	13826	6613.02	13021.5
Q03964	4	3	209.64	3.53668e-07	3.57077e-09	5.40159	1	Sen1-3 RNase +	Ctrl	49.414	Transposon Ty1-DR2 Gag polyprotein OS=Saccharomyces cerevisiae (strain ATCC 204508 / S288c) GN=TY1A-DR2 PE=3 SV=1	53334.9	47766	55871.7	252729	235516	231791	101085	98289.2	84482.9	378242	220043	249616	137581	162465	151876	49700.3	57057	70466.6	277473	306823	308166	90052.3	100610	110831	415317	252673	331516	123899	118600	151876
P53549	3	2	95.02	0.0157783	3.49558e-05	1.33542	0.837327	WT RNase +	Sen1-3 RNase -	49.378	26S protease subunit RPT4 OS=Saccharomyces cerevisiae (strain ATCC 204508 / S288c) GN=RPT4 PE=1 SV=4	26923.5	30285.8	27729	33208.1	34040.9	32447.7	31783.7	26683.3	30985.2	31370	31278.5	34936.2	20875.7	28283	25497.1	25088.8	36176.7	34972.4	36459.4	44347.4	43139.3	28314.9	27313.2	40648.9	34444.9	35916.7	46398.8	18799.6	20646.6	25497.1
P33767	4	4	109.48	0.0320157	6.64483e-05	1.34088	0.732212	WT RNase -	Sen1-3 RNase +	49.361	Dolichyl-diphosphooligosaccharide--protein glycosyltransferase subunit WBP1 OS=Saccharomyces cerevisiae (strain ATCC 204508 / S288c) GN=WBP1 PE=1 SV=1	54025.2	55083.3	51966.3	55315.8	48673.6	53674.1	65352	49251.2	58640.4	38765.2	49062.6	41373.3	48490.1	50017.1	41598.3	50343.6	65797.5	65541	60731.6	63410.4	71359.8	58219.5	50414	76929.2	42565	56337.9	54948	43667.8	36512.5	41598.3
Q12415	1	0	15.73					---	---	49.115	Transcription factor tau 55 kDa subunit OS=Saccharomyces cerevisiae (strain ATCC 204508 / S288c) GN=TFC7 PE=1 SV=1																0	0	0	0	0	0	0	0	0	0	0	0	0	0	0
P40160	4	4	83.9	9.80468e-07	8.05357e-09	5.51101	1	Sen1-3 RNase +	Sen1-3 RNase -	49.094	Serine/threonine-protein kinase RIO2 OS=Saccharomyces cerevisiae (strain ATCC 204508 / S288c) GN=RIO2 PE=1 SV=1	8745.45	5700.13	5902.26	17094.3	18347.3	17981.5	7749.12	4594.01	5011.22	20809.8	20216.1	23102.2	3588.65	3619.45	4428.25	8149.49	6808.86	7444.05	18768	23902.3	23906.5	6903.39	4702.48	6574.12	22849.5	23213.8	30682.1	3231.76	2642.2	4428.25
P39954	2	2	57.31	0.0200777	4.35355e-05	1.4696	0.804747	Ctrl	Sen1-3 RNase -	49.094	Adenosylhomocysteinase OS=Saccharomyces cerevisiae (strain ATCC 204508 / S288c) GN=SAH1 PE=1 SV=1	82138.8	75376.7	78008.8	75540.8	68408.3	60498.8	72781.5	61374.6	50548.5	66801.9	58270.4	50891.3	50311	55857.3	54095.4	76541.4	90038.3	98386.3	82936.8	89120.2	80433.3	64838.2	62823.6	66313.6	73349.8	66911.1	67588.8	45307.6	40775.9	54095.4
P32527	2	2	5.34	0.100174	0.000190575	1.77951	0.515799	Ctrl	Sen1-3 RNase +	48.99	Zuotin OS=Saccharomyces cerevisiae (strain ATCC 204508 / S288c) GN=ZUO1 PE=1 SV=1	38284.1	32767.7	41925.1	31406.9	25494.4	24460.2	22500	27261.2	23121.3	18286	24172	21029.5	39820.7	16281.2	20745.7	35675.2	39141.4	52876.7	34481.9	33213.3	32519.9	20044.4	27904.9	30332.4	20078.4	27756.4	27929.3	35860.6	11885.3	20745.7
P12385	5	5	191.36	6.34569e-07	5.64918e-09	5.15982	1	WT RNase +	Sen1-3 RNase -	48.975	Eukaryotic peptide chain release factor subunit 1 OS=Saccharomyces cerevisiae (strain ATCC 204508 / S288c) GN=SUP45 PE=1 SV=2	88785.2	63359.8	58229.4	222077	160777	227114	59188.6	53847.7	58134	43289.1	47459.7	48658.7	44215.5	37922.2	36077.2	82734.9	75683.9	73440.1	243820	209455	301948	52728.8	55119	76264.9	47532.3	54497.4	64623.7	39818.3	27683.2	36077.2
P38999	1	1	20.35	0.0198073	4.29973e-05	1.49989	0.806672	Ctrl	Sen1-3 RNase -	48.887	Saccharopine dehydrogenase [NADP(+), L-glutamate-forming] OS=Saccharomyces cerevisiae (strain ATCC 204508 / S288c) GN=LYS9 PE=1 SV=1	16092.6	19266.9	19603.1	20037.8	18287.8	15575.8	19516.2	16443.6	13537.2	16752.4	12724.7	14367.2	11381.8	12093	13169.5	14995.9	23014.5	24723.8	21999.7	23824.8	20708.1	17386.2	16831.8	17759.2	18394.4	14611.6	19081	10249.9	8827.91	13169.5
P32561	1	1	21.32	0.165172	0.000304941	1.24458	0.41304	Sen1-3 RNase +	Ctrl	48.872	Histone deacetylase RPD3 OS=Saccharomyces cerevisiae (strain ATCC 204508 / S288c) GN=RPD3 PE=1 SV=1	21578.2	24401.9	27285.7	29843.8	24663	27048.2	26783.2	27880.6	22927.8	28456.8	28605.9	34122.5	24566.4	27423.9	27471.8	20107.8	29148.3	34413.3	32765.8	32130.2	35960.7	23860.1	28538.8	30078.5	31246.1	32847.8	45318.2	22123.3	20019.5	27471.8
Q12467	1	1	4.85	7.91666e-05	3.30713e-07	2.44702	0.999988	WT RNase -	Ctrl	48.797	MIOREX complex component 4 OS=Saccharomyces cerevisiae (strain ATCC 204508 / S288c) GN=MRX4 PE=1 SV=1	7066.63	6801.3	5672.53	9433.13	8791.75	12405.6	12162.9	16960.7	18692.3	14776.7	15963.7	13942.4	14487.7	16949.5	15815.8	6585.07	8124.22	7154.31	10356.7	11453.6	16493.3	10835.5	17361.1	24522	16225.1	18330.9	18517	13046.9	12373.1	15815.8
P40327	3	3	48.09	0.00120966	3.47726e-06	1.98637	0.992015	WT RNase +	Sen1-3 RNase -	48.797	26S protease regulatory subunit 4 homolog OS=Saccharomyces cerevisiae (strain ATCC 204508 / S288c) GN=RPT2 PE=1 SV=3	19707.6	16920.9	17425.4	25349.1	22535.4	27104.5	18083.9	16969.2	19922.1	20626.9	20036.1	22247.2	9203.81	15447.9	13100	18364.6	20212.1	21977.3	27831	29358.4	36035.4	16110.3	17369.8	26135.4	22648.8	23007.1	29546.5	8288.5	11277	13100
Q06168	1	1	52.03	0.0294382	6.16932e-05	1.72856	0.746123	WT RNase +	Ctrl	48.747	Chromatin structure-remodeling complex subunit SFH1 OS=Saccharomyces cerevisiae (strain ATCC 204508 / S288c) GN=SFH1 PE=1 SV=1	28751.4	20370.9	17047.3	38465.6	32408.1	43503.9	27850.6	26764	32358.3	39820.6	26755.2	33814.2	28206.1	37214.8	34342.2	26792.1	24333.2	21500.4	42231.7	42220.3	57838.5	24811	27395.9	42450.2	43723.8	30722.7	44908.7	25401	27166.8	34342.2
P25555	10	10	263.17	5.38685e-09	1.52984e-10	3.09304	1	WT RNase -	WT RNase +	48.699	Single-strand telomeric DNA-binding protein GBP2 OS=Saccharomyces cerevisiae (strain ATCC 204508 / S288c) GN=GBP2 PE=1 SV=1	103001	113291	123696	60460.3	57265.2	65978.7	191425	183733	193046	76193.4	70818.7	72272.8	171429	177263	206468	95982.1	135327	156008	66379.8	74603.3	87718.7	170533	188071	253254	83661.8	81320.2	95985.7	154380	129402	206468
P06106	8	8	311.51	1.70349e-05	9.04722e-08	1.99057	1	Ctrl	Sen1-3 RNase -	48.642	Homocysteine/cysteine synthase OS=Saccharomyces cerevisiae (strain ATCC 204508 / S288c) GN=MET17 PE=1 SV=3	230460	228659	229792	190792	174907	148788	166764	163450	133186	143288	141347	136323	111556	119675	114856	214755	273135	289818	209472	227864	197813	148563	167309	174724	157333	162307	181051	100462	87362.8	114856
Q12122	4	4	117.21	0.0399139	8.11041e-05	1.38532	0.694036	Ctrl	Sen1-3 RNase -	48.564	Homocitrate synthase, mitochondrial OS=Saccharomyces cerevisiae (strain ATCC 204508 / S288c) GN=LYS21 PE=1 SV=1	44188.5	39993.1	49176.4	43701.8	39845.7	38864	45210.9	37022.2	30269.2	34802.2	37887.1	33677.8	30351.4	34196.7	31717	41177.2	47772.2	62022.3	47980.5	51909.7	51669.7	40276.7	37896.3	39709.6	38213.4	43505.3	44727.6	27332.9	24963.6	31717
A6ZSP9	1	1	20.01	0.000220323	7.96822e-07	1.74867	0.999762	Ctrl	Sen1-3 RNase +	48.439	Sphingosine N-acyltransferase LAG1 OS=Saccharomyces cerevisiae (strain YJM789) GN=LAG1 PE=3 SV=1	54511.4	52392	56674.1	44134.7	50396.8	47093.1	53897	50982.9	46458.8	28003	37626	27915.3	41933.4	35994.2	35300	50796.7	62582.8	71478.5	48455.9	65655.4	62610.4	48014.8	52186.6	60948.4	30747.8	43205.4	37074.4	37763.1	26275.8	35300
Q12363	3	3	54.3	0.000300168	1.02631e-06	1.68728	0.999494	Ctrl	Sen1-3 RNase -	48.353	Transcriptional modulator WTM1 OS=Saccharomyces cerevisiae (strain ATCC 204508 / S288c) GN=WTM1 PE=1 SV=1	29029.2	25976.8	26386	21618.4	24046.4	19915.6	23233.3	21435.9	18458.9	21336.9	22400.2	20910	15501.4	15093.5	17643.6	27050.9	31029.6	33278.6	23735	31326.8	26477.8	20697.7	21942	24215.9	23428.3	25721.8	27770.6	13959.8	11018.3	17643.6
P20107	1	1	26.34	0.0835005	0.000161382	1.31667	0.552744	Sen1-3 RNase +	Sen1-3 RNase -	48.315	Zinc/cadmium resistance protein OS=Saccharomyces cerevisiae (strain ATCC 204508 / S288c) GN=ZRC1 PE=1 SV=2	57242.1	44908.3	42016.6	55957.7	46155.8	47894.3	43461.8	42627.4	46341.2	47845.3	61776.1	52033.7	40338.7	43377.6	39059.4	53341.3	53643.4	52992.1	61436.3	60130.3	63675.5	38718.4	43633.8	60794.2	52535	70936.6	69106	36327	31665.7	39059.4
A6ZRM0	3	3	71.79	7.2791e-06	4.3686e-08	1.74818	1	Ctrl	Sen1-3 RNase -	48.248	Adenylosuccinate synthetase OS=Saccharomyces cerevisiae (strain YJM789) GN=ADE12 PE=3 SV=1	44693.5	47117.9	46667	40650	36557.9	35020.4	39578.8	37319.1	34437.4	29013.3	31633.7	30835.8	25265.3	28819.2	25128.2	41647.8	56282.8	58857.4	44629.9	47626.5	46559.6	35259.2	38200.2	45177.8	31857.1	36324.5	40953.1	22752.7	21038.1	25128.2
P33297	7	7	231.54	0.000652456	2.014e-06	1.50613	0.997344	WT RNase +	Sen1-3 RNase -	48.226	26S protease regulatory subunit 6A OS=Saccharomyces cerevisiae (strain ATCC 204508 / S288c) GN=RPT5 PE=1 SV=3	45710.3	47986	47723.7	58203.9	48909.6	45933.1	39608	40841.4	38724.2	42633.3	42711.3	44242.3	29569.7	36437.2	35608.9	42595.3	57319.8	60190.1	63902.5	63717.9	61068.2	35285.3	41805.7	50801.6	46812.2	49044.7	58758.3	26629	26599.2	35608.9
P21954	3	3	55.19	9.90455e-05	4.03362e-07	1.84795	0.999975	Ctrl	Sen1-3 RNase -	48.16	Isocitrate dehydrogenase [NADP], mitochondrial OS=Saccharomyces cerevisiae (strain ATCC 204508 / S288c) GN=IDP1 PE=1 SV=1	48185.4	49470.3	44985.6	33860.2	32782.7	33829.2	35430.2	37043.1	32576.2	25162.3	29963.6	28575.9	30494.9	24980	21713.9	44901.7	59092.8	56736.8	37175.4	42708.3	44976	31563.4	37917.7	42736.1	27628.7	34406.8	37951.7	27462.2	18235.5	21713.9
P25567	5	5	131.77	5.634e-07	5.15168e-09	4.20881	1	Sen1-3 RNase -	WT RNase +	48.031	RNA-binding protein SRO9 OS=Saccharomyces cerevisiae (strain ATCC 204508 / S288c) GN=SRO9 PE=1 SV=2	66990.3	50308.3	56789.2	28095.5	23797.2	26033.8	126711	100327	93385.8	29295.8	37464.2	36076.7	92409.1	132014	103555	62425.2	60093.8	71623.6	30846.2	31002.3	34611.9	112882	102695	122511	32167.4	43019.7	47913.5	83219	96370	103555
P02992	1	1	16.67	0.00049849	1.57639e-06	1.6463	0.998449	Sen1-3 RNase +	WT RNase -	47.942	Elongation factor Tu, mitochondrial OS=Saccharomyces cerevisiae (strain ATCC 204508 / S288c) GN=TUF1 PE=1 SV=1	14373.4	13431	13471.3	13671.5	12331.2	13574.7	13466.6	12506.2	13602.7	21985.1	23030.5	20137.7	13067.2	19338.9	16369.1	13393.9	16043.5	16990.3	15010.1	16064.7	18047.6	11996.9	12801.4	17845.1	24140.1	26445.6	26744.9	11767.7	14117.4	16369.1
P33298	5	5	212.77	0.0391926	7.97221e-05	1.33108	0.697278	WT RNase +	Sen1-3 RNase -	47.864	26S protease regulatory subunit 6B homolog OS=Saccharomyces cerevisiae (strain ATCC 204508 / S288c) GN=RPT3 PE=1 SV=2	121609	118379	108774	134983	125312	111781	117424	101728	107947	102159	118509	112890	82811.6	109873	86845.3	113321	141405	137188	148199	163252	148613	104608	104130	141613	112172	136083	149930	74576	80207.5	86845.3
P25293	6	6	191.86	1.58688e-08	3.34367e-10	2.85855	1	Sen1-3 RNase +	Ctrl	47.855	Nucleosome assembly protein OS=Saccharomyces cerevisiae (strain ATCC 204508 / S288c) GN=NAP1 PE=1 SV=2	33991.2	34231.3	32730.8	97800.7	94115	95185.6	40590.8	45752.7	46884.4	83259.3	101072	104250	39505.8	43099.7	35992.3	31674.9	40889.6	41280.8	107376	122610	126549	36160.8	46832.9	61506.7	91420.3	116059	138454	35576.9	31462.8	35992.3
A6ZT77	1	1	25.05	0.0319115	6.63029e-05	1.51077	0.732759	WT RNase -	WT RNase +	47.848	ATP-dependent RNA helicase DBP8 OS=Saccharomyces cerevisiae (strain YJM789) GN=DBP8 PE=3 SV=1	22419.1	20903.9	15369.2	16487.5	13499.4	16035.1	23132.9	20120.4	26275.6	16811.7	14151.2	17214.3	18530.2	28112.7	21078.1	20891.3	24969.9	19383.9	18101.8	17586.6	21318.7	20608.2	20595.5	34470.4	18459.6	16249.6	22862.3	16687.4	20522.3	21078.1
P46985	1	1	49.25	0.000320358	1.08191e-06	1.77432	0.999411	Ctrl	Sen1-3 RNase +	47.829	Probable alpha-1,6-mannosyltransferase MNN11 OS=Saccharomyces cerevisiae (strain ATCC 204508 / S288c) GN=MNN11 PE=1 SV=2	78993.9	73236.2	61037.3	47175.8	42499.9	45681.4	50690.7	50062.4	61279	37334.8	43153.3	39708.6	49207.6	51441	43088.6	73610.8	87481.4	76981.5	51794.7	55367.6	60733.5	45158.4	51244.3	80390.7	40994.3	49552.4	52737	44314	37552	43088.6
P10363	1	1	16.42	1.90897e-07	2.1768e-09	2.25889	1	WT RNase -	Sen1-3 RNase +	47.66	DNA primase small subunit OS=Saccharomyces cerevisiae (strain ATCC 204508 / S288c) GN=PRI1 PE=1 SV=2	28707.4	26774.6	27885.4	16534.6	14430	14252.3	32561.6	28323.5	35104.9	12782.6	15247.8	14463.9	27985.7	27841.1	29870.3	26751.1	31982.6	35169.6	18153.5	18798.9	18948.5	29007.9	28992.2	46053.4	14035.6	17508.8	19209.6	25202.5	20324	29870.3
P32458	4	4	73.72	7.91189e-06	4.65479e-08	2.78918	1	Ctrl	WT RNase +	47.619	Cell division control protein 11 OS=Saccharomyces cerevisiae (strain ATCC 204508 / S288c) GN=CDC11 PE=1 SV=1	84363.5	76198.6	60215.3	28709.5	24253.5	26192	32154.8	32958.6	35870.9	28701.2	30040	24966.9	37020.7	45765.2	34151.9	78614.5	91020	75944.8	31520.3	31596.7	34822.4	28645.4	33736.7	47058.3	31514.5	34494.5	33158.6	33339	33408.7	34151.9
P38355	1	1	17.8	0.00167391	4.60266e-06	1.63512	0.98669	Ctrl	Sen1-3 RNase -	47.476	Uncharacterized transporter YBR287W OS=Saccharomyces cerevisiae (strain ATCC 204508 / S288c) GN=YBR287W PE=1 SV=1	31721.5	30026.2	28895.4	18998.2	16833	24498.3	20386.2	19485.5	23328.2	20671.8	18304.5	19881.5	17624	20311.5	17499.7	29559.8	35866.6	36443.5	20858.3	21929.5	32570.5	18161.3	19945.5	30603.8	22698.1	21018.8	26404.7	15871.3	14827.4	17499.7
P38130	3	3	103.44	0.000309774	1.05166e-06	1.89283	0.999455	Sen1-3 RNase -	WT RNase +	47.452	Probable mannosyltransferase KTR3 OS=Saccharomyces cerevisiae (strain ATCC 204508 / S288c) GN=KTR3 PE=1 SV=1	42605.5	39271.9	34922.9	23427.4	23817	23847.3	40641.3	40702.9	41047.8	22516.2	34010.5	30458.5	42696.4	51294.4	40573.7	39702.1	46910.7	44045.4	25721.1	31028	31705.1	36205.8	41663.8	53849.8	24723.2	39053.8	40452	38450.2	37445	40573.7
C7GLH8	5	5	203.13	0.000358261	1.18717e-06	2.01375	0.999239	Sen1-3 RNase +	WT RNase -	47.323	Enhancer of translation termination 1 OS=Saccharomyces cerevisiae (strain JAY291) GN=ETT1 PE=3 SV=1	94965.2	87667	83466.6	123304	108739	111428	96935.3	57970.5	67269.8	139439	156957	151009	73529.2	85227.1	82125.8	88493.7	104719	105270	135376	141662	148144	86355.8	59339.1	88250	153107	180231	200556	66216.8	62215.8	82125.8
P20484	1	1	17.73	0.00404987	1.00136e-05	1.89581	0.956648	Sen1-3 RNase +	Ctrl	47.261	Protein MAK11 OS=Saccharomyces cerevisiae (strain ATCC 204508 / S288c) GN=MAK11 PE=1 SV=2	13699	9461.41	7936.21	13504.8	14921.5	19678.4	21178.8	16817.1	20173.8	18461.1	20307.1	20185	15442.7	13174.5	15095.1	12765.5	11301.7	10009.3	14827	19439.2	26162.4	18867.4	17214.1	26465.6	20270.6	23318.4	26807.8	13907	9617.38	15095.1
P35184	1	1	11.92	0.000174025	6.56487e-07	2.61848	0.999872	WT RNase +	Sen1-3 RNase -	47.137	Ribosome assembly protein SQT1 OS=Saccharomyces cerevisiae (strain ATCC 204508 / S288c) GN=SQT1 PE=1 SV=2	15862	16483.3	20365.6	37368.3	37676.8	39440	16075.4	12688.6	22877.8	22583.8	28748.1	31772.2	14222.9	15461.4	14037.8	14781.1	19689.5	25685.5	41026.9	49084.1	52435.5	14320.9	12988.2	30012.9	24797.4	33011.1	42196.7	12808.4	11286.8	14037.8
P25573	1	1	11.51	0.0381232	7.78736e-05	1.68271	0.702169	Sen1-3 RNase -	Sen1-3 RNase +	47.127	Mitochondrial inner membrane i-AAA protease supercomplex subunit MGR1 OS=Saccharomyces cerevisiae (strain ATCC 204508 / S288c) GN=MGR1 PE=1 SV=1	15440.7	15325	10296.8	9420.03	13533.9	8382.74	15966.2	14024.5	10531.2	9919.98	8314.98	10201.8	17162.2	14660.2	16028.5	14388.5	18305.9	12986.5	10342.3	17631.6	11144.9	14223.7	14355.6	13815.6	10892.3	9547.98	13549.1	15455.5	10702	16028.5
P29547	1	1	6.63	0.00591611	1.40717e-05	1.40018	0.933805	Ctrl	Sen1-3 RNase -	47.058	Elongation factor 1-gamma 1 OS=Saccharomyces cerevisiae (strain ATCC 204508 / S288c) GN=CAM1 PE=1 SV=2	76997.7	71471.9	80279.5	75978.2	65903.4	80063.7	64068	67131.7	54921.5	63553.8	53773.3	48487.1	51217.5	50812.3	61341.7	71750.6	85373.9	101250	83417	85856.8	106445	57075.7	68716.7	72050.4	69783.3	61747.2	64395.8	46124	37093	61341.7
P32895	3	3	69.17	0.0105929	2.40451e-05	1.30721	0.883459	Ctrl	Sen1-3 RNase -	47.018	Ribose-phosphate pyrophosphokinase 1 OS=Saccharomyces cerevisiae (strain ATCC 204508 / S288c) GN=PRS1 PE=1 SV=1	32353.8	32688.1	34893.2	28684.4	29894.7	29786.9	29109.3	30699.5	28023.9	32939.8	32418.4	27606.4	22800.7	25474.1	28174.2	30149	39046.3	44008	31492.8	38945.8	39601.7	25932.3	31424.3	36764	36168.6	37225.6	36664.2	20533.2	18596.1	28174.2
P22768	4	4	154.52	4.99111e-08	8.19941e-10	3.2529	1	WT RNase +	Sen1-3 RNase -	46.898	Argininosuccinate synthase OS=Saccharomyces cerevisiae (strain ATCC 204508 / S288c) GN=ARG1 PE=1 SV=3	97696.6	94293.6	90709.3	111435	112062	107181	85335.4	74109.1	71386.5	36674.6	39533	46657.1	33490	38206.3	29959.9	91039	112635	114404	122345	145990	142497	76022	75858.8	93650.6	40269.4	45395.2	61965.4	30159.4	27890.7	29959.9
P00925	6	5	308.89	0.0010759	3.14575e-06	1.92906	0.993432	Ctrl	Sen1-3 RNase -	46.885	Enolase 2 OS=Saccharomyces cerevisiae (strain ATCC 204508 / S288c) GN=ENO2 PE=1 SV=2	813781	772511	955018	636733	573233	497099	611642	527666	401795	541360	529408	524318	401788	481953	433640	758325	922773	1.20449e+06	699074	746789	660894	544888	540124	527107	594424	607912	696348	361830	351826	433640
P53312	2	2	52.4	9.65794e-06	5.57202e-08	2.58564	1	Ctrl	Sen1-3 RNase -	46.871	Succinate--CoA ligase [ADP-forming] subunit beta, mitochondrial OS=Saccharomyces cerevisiae (strain ATCC 204508 / S288c) GN=LSC2 PE=1 SV=1	25130.9	24562.4	28790.7	17984.2	18316.9	14327.4	23412.5	18957	17293.7	13575.8	11657.4	10913.1	10452.8	9503.43	10397.5	23418.3	29340	36311.4	19745	23862.6	19048.3	20857.3	19404.5	22687.2	14906.4	13386	14493.7	9413.24	6937.51	10397.5
P00924	14	13	732.27	0.0182506	3.97963e-05	1.77449	0.818062	Ctrl	Sen1-3 RNase -	46.787	Enolase 1 OS=Saccharomyces cerevisiae (strain ATCC 204508 / S288c) GN=ENO1 PE=1 SV=3	795747	596808	822975	626548	568585	487778	604729	508543	352840	498569	526393	534960	390695	466080	391772	741520	712893	1.03795e+06	687892	740735	648502	538730	520550	462885	547438	604450	710481	351840	340239	391772
P25441	16	16	855.99	1.52545e-13	9.85696e-14	107.864	1	Sen1-3 RNase -	Ctrl	46.639	DNA-directed RNA polymerase III subunit RPC4 OS=Saccharomyces cerevisiae (strain ATCC 204508 / S288c) GN=RPC53 PE=1 SV=2	47532.9	49760.1	49164.5	4.13144e+06	3.91849e+06	4.0168e+06	4.06922e+06	3.92804e+06	3.69982e+06	5.04471e+06	3.79545e+06	3.54114e+06	4.76928e+06	5.62312e+06	5.40515e+06	44293.7	59438.9	62007.3	4.53594e+06	5.10488e+06	5.34035e+06	3.62511e+06	4.02078e+06	4.85373e+06	5.53919e+06	4.35826e+06	4.703e+06	4.29497e+06	4.10488e+06	5.40515e+06
P32468	6	6	96.84	7.81524e-08	1.13059e-09	4.15028	1	Ctrl	WT RNase +	46.639	Cell division control protein 12 OS=Saccharomyces cerevisiae (strain ATCC 204508 / S288c) GN=CDC12 PE=1 SV=1	140634	101467	96142.8	27335.4	26144.5	28019.1	54555.1	47208.3	49184.2	26094	28191.5	28580.5	47208.9	48179.4	52283.5	131050	121204	121257	30011.8	34060.2	37251.4	48601	48322.8	64523.8	28651.7	32371.9	37957.8	42514	35171	52283.5
Q01080	6	6	249.07	2.33784e-07	2.5604e-09	4.33865	1	WT RNase -	Sen1-3 RNase +	46.622	DNA-directed RNA polymerase I subunit RPA49 OS=Saccharomyces cerevisiae (strain ATCC 204508 / S288c) GN=RPA49 PE=1 SV=2	262039	206924	191733	61386.1	60385.6	74593.1	247082	242012	275556	47362.7	67435.9	61443	201116	275895	205762	244182	247173	241817	67396.3	78668.5	99171.7	220116	247726	361497	52005.1	77435.7	81602.6	181115	201403	205762
P38911	6	5	185.04	2.21769e-05	1.13132e-07	3.13038	1	Sen1-3 RNase +	Ctrl	46.525	FK506-binding nuclear protein OS=Saccharomyces cerevisiae (strain ATCC 204508 / S288c) GN=FPR3 PE=1 SV=2	283322	259825	293803	548418	635195	901560	584142	607503	644002	825629	1.01189e+06	782449	447138	546151	469387	264015	310363	370551	602112	827512	1.19863e+06	520389	621846	844854	906557	1.16194e+06	1.03917e+06	402670	398690	469387
P36008	5	5	140.76	0.000805515	2.42846e-06	1.72985	0.996054	Ctrl	Sen1-3 RNase -	46.491	Elongation factor 1-gamma 2 OS=Saccharomyces cerevisiae (strain ATCC 204508 / S288c) GN=TEF4 PE=1 SV=1	90908.2	86785.7	103811	82026.9	62473	60613.1	80301.7	68204.9	63478.1	55638.9	55668.3	59215.6	55297.7	57934	49501.4	84713.1	103666	130928	90057.9	81387.8	80585.3	71537.7	69815.2	83275.7	61092.6	63923.1	78644.4	49798.3	42291.9	49501.4
P25270	1	1	42.58	0.000162174	6.17635e-07	1.95881	0.999894	WT RNase -	Ctrl	46.358	rRNA methyltransferase 1, mitochondrial OS=Saccharomyces cerevisiae (strain ATCC 204508 / S288c) GN=MRM1 PE=1 SV=2	45911.7	48705.7	39811.1	41739.5	44822.3	50280.7	81719	84235	97365.4	47491.3	54465.6	62742.7	69382.3	88372	64141	42783	58179.4	50210.5	45826.1	58393.1	66848.3	72800.3	86223.7	127732	52146.3	62542.1	83328.7	62482.2	64511.6	64141
P16387	14	14	499.92	8.45675e-08	1.1966e-09	5.28206	1	Ctrl	WT RNase +	46.313	Pyruvate dehydrogenase E1 component subunit alpha, mitochondrial OS=Saccharomyces cerevisiae (strain ATCC 204508 / S288c) GN=PDA1 PE=1 SV=2	1.65932e+06	1.60671e+06	1.7423e+06	297288	297680	353209	607645	570576	767458	326770	332672	289348	780221	1.13803e+06	812107	1.54625e+06	1.91923e+06	2.19743e+06	326395	387808	469593	541327	584047	1.00681e+06	358800	382003	384284	702628	830762	812107
P47124	1	1	19.5	1.47724e-07	1.80103e-09	2.58621	1	Ctrl	Sen1-3 RNase +	46.268	Putative glycosyltransferase HOC1 OS=Saccharomyces cerevisiae (strain ATCC 204508 / S288c) GN=HOC1 PE=1 SV=3	31675.9	32363.7	31154.7	16933.3	15505.3	13809.2	28630.6	27856.4	26204.7	13206	11527	12075.4	22955.6	23873	19444	29517.3	38658.7	39292.9	18591.2	20199.8	18359.4	25505.9	28514.1	34377.4	14500.4	13236.3	16037.4	20672.7	17427.3	19444
P09938	4	4	269.78	0.00222326	5.88771e-06	1.6958	0.979922	Ctrl	Sen1-3 RNase -	46.118	Ribonucleoside-diphosphate reductase small chain 1 OS=Saccharomyces cerevisiae (strain ATCC 204508 / S288c) GN=RNR2 PE=1 SV=2	101039	103356	121873	98483.5	83081.8	74344.3	82787.6	68965.9	56573.4	87796.2	84301	92000.4	60800.6	68144.3	63453.3	94153.8	123460	153709	108126	108236	98840.9	73752.3	70594.2	74217.6	96401.9	96801.6	122186	54754	49745.4	63453.3
P23542	2	2	21.33	1.89793e-05	9.91686e-08	1.8547	1	WT RNase +	Sen1-3 RNase -	46.029	Aspartate aminotransferase, cytoplasmic OS=Saccharomyces cerevisiae (strain ATCC 204508 / S288c) GN=AAT2 PE=1 SV=3	21207.9	20836.3	22112	24562.4	22487.5	21533.2	17147.6	15980.7	17157.4	19352.1	20643.8	16794.3	10833.7	12541.5	13602.9	19762.7	24889.2	27888.1	26967.3	29296	28628.5	15276.1	16358	22508.5	21249	23705	22304.6	9756.27	9155.3	13602.9
P36081	2	2	98.8	0.0146257	3.25137e-05	1.99182	0.846858	WT RNase -	WT RNase +	46.007	Uncharacterized protein YKL077W OS=Saccharomyces cerevisiae (strain ATCC 204508 / S288c) GN=YKL077W PE=1 SV=1	66007.6	64174.8	57311.7	56228.5	51904.7	57253.3	89109	122950	117361	47454.7	66736.9	82726.4	126497	108807	63658.3	61509.4	76657.5	72282.7	61733.6	67619.8	76118.4	79383.7	125853	153964	52106.1	76633	109869	113917	79429.5	63658.3
P38961	1	1	5.27	1.43801e-07	1.77553e-09	4.36144	1	WT RNase -	WT RNase +	45.956	25S rRNA (adenine(645)-N(1))-methyltransferase OS=Saccharomyces cerevisiae (strain ATCC 204508 / S288c) GN=RRP8 PE=1 SV=2	39427.1	37015.1	38020.6	16418.9	16998.1	22516.6	78288.3	84732.4	80930.6	21860	30469.2	27819.5	57767.6	59158.8	66261.2	36740.3	44214.9	47952.3	18026.4	22144.6	29935.9	69744	86732.9	106171	24002.7	34987.3	36947.2	52022.6	43186	66261.2
P39107	1	1	61.48	0.00231538	6.09006e-06	1.47814	0.97876	Ctrl	WT RNase +	45.925	Mannan polymerase complexes subunit MNN9 OS=Saccharomyces cerevisiae (strain ATCC 204508 / S288c) GN=MNN9 PE=1 SV=3	56021.6	55269.2	51540.7	40837.8	33992.9	35329	50331.5	48577.5	45240.3	34218.4	37097.3	38844.9	41921.3	58365.9	43531.4	52203.9	66019.6	65004.1	44836.1	44284.9	46970	44838.4	49724.4	59349.8	37572.4	42598.3	51590	37752.2	42607.2	43531.4
Q04697	3	3	95.35	0.0747116	0.00014585	1.5122	0.575031	Ctrl	Sen1-3 RNase -	45.841	Glucose-signaling factor 2 OS=Saccharomyces cerevisiae (strain ATCC 204508 / S288c) GN=GSF2 PE=1 SV=1	59803.2	51686.2	36445.4	48217.9	45131.9	37119.9	48021.5	38507.6	37955.4	41749	43011.8	47629.7	32724	30233.9	34869.9	55727.8	61739.7	45965.7	52938.8	58796.4	49350.9	42780.5	39416.8	49792.9	45841.2	49389.8	63257.1	29469.6	22070.8	34869.9
P11745	1	1	50.95	0.00179911	4.89816e-06	2.06024	0.985179	Sen1-3 RNase +	Sen1-3 RNase -	45.787	Ran GTPase-activating protein 1 OS=Saccharomyces cerevisiae (strain ATCC 204508 / S288c) GN=RNA1 PE=1 SV=2	12148.1	13630.5	12641.1	13215.2	14502.7	12846.2	11482	12614.1	8325.16	13836.6	13527.4	15418.2	9389.36	5849.03	5527.2	11320.3	16281.7	15943.3	14509	18893.6	17079	10228.9	12911.9	10921.6	15192.9	15533.3	20476.9	8455.6	4269.8	5527.2
P53883	3	3	94.9	1.46753e-05	8.05896e-08	2.81809	1	WT RNase -	WT RNase +	45.581	Nucleolar protein 13 OS=Saccharomyces cerevisiae (strain ATCC 204508 / S288c) GN=NOP13 PE=1 SV=2	21355	19738.9	18456.6	15767.7	14171	21618.4	47140	47139.9	51012.8	17435	23191.3	23768.8	32385.8	38365.8	41297.6	19899.8	23578.3	23277.8	17311.4	18461.6	28741.8	41995.2	48252.9	66922.7	19143.9	26630.3	31567.4	29165	28007.1	41297.6
P38226	1	1	20.97	0.00368397	9.21471e-06	1.68105	0.961284	WT RNase -	WT RNase +	45.486	Uncharacterized acyltransferase CST26 OS=Saccharomyces cerevisiae (strain ATCC 204508 / S288c) GN=CST26 PE=1 SV=1	31774.9	34894.5	34129	28277.5	29025.8	25365.8	49085.2	39652.6	50232.9	23388	27683.3	32458.7	39603.3	43837.9	30134.2	29609.6	41681.9	43044.2	31046.1	37814	33723.9	43728.1	40588.8	65899.6	25680.5	31788.4	43108.4	35664.7	32001.7	30134.2
Q01560	5	5	239.74	9.81343e-09	2.44333e-10	4.15974	1	WT RNase -	WT RNase +	45.38	Nucleolar protein 3 OS=Saccharomyces cerevisiae (strain ATCC 204508 / S288c) GN=NPL3 PE=1 SV=1	88672	80632.4	83550.3	35605.7	34366.1	39958	142934	155657	158688	32816.5	37641	43214.2	122719	159370	128922	82629.3	96316.2	105375	39091.8	44771.1	53124.3	127335	159332	208180	36033.1	43222.6	57392.9	110515	116340	128922
P16451	9	9	260.57	2.41917e-07	2.61987e-09	7.35105	1	Ctrl	Sen1-3 RNase +	45.334	Pyruvate dehydrogenase complex protein X component, mitochondrial OS=Saccharomyces cerevisiae (strain ATCC 204508 / S288c) GN=PDX1 PE=1 SV=1	503116	526523	472009	78531.9	73940.3	93901.3	122865	165740	188641	58982.9	67504.7	77789	208625	249605	162946	468830	628937	595308	86220.8	96327.1	124842	109455	169653	247474	64764.3	77514.7	103312	187878	182212	162946
Q01939	7	6	276.16	0.423613	0.000746525	1.1265	0.226528	Ctrl	Sen1-3 RNase -	45.243	26S protease regulatory subunit 8 homolog OS=Saccharomyces cerevisiae (strain ATCC 204508 / S288c) GN=RPT6 PE=1 SV=4	104219	96268.5	107377	99179.3	91372.5	94839	105592	86532.3	95274.3	98005	96364	98862.9	79579.7	98168.7	95545.4	97116.5	114994	135427	108890	119037	126089	94068	88575.3	124989	107611	110653	131300	71665.5	71663.2	95545.4
P38431	2	2	31.08	0.138862	0.000258582	1.65145	0.448728	Sen1-3 RNase +	Sen1-3 RNase -	45.233	Eukaryotic translation initiation factor 5 OS=Saccharomyces cerevisiae (strain ATCC 204508 / S288c) GN=TIF5 PE=1 SV=1	32073.6	39202.6	32356.2	39972.4	35848.5	24474.4	43406.3	31482.8	28478	36643	48864.8	50334.1	34977.1	20740.6	26538.6	29887.9	46827.9	40808.3	43886	46702.3	32538.7	38669	32226.1	37359.7	40234.7	56110.8	66848.8	31498.7	15140.6	26538.6
Q12432	1	1	19.78	0.109235	0.000206185	1.45376	0.498079	WT RNase -	Ctrl	45.175	Chromatin modification-related protein EAF3 OS=Saccharomyces cerevisiae (strain ATCC 204508 / S288c) GN=EAF3 PE=1 SV=1	16258	14430.2	16755.4	23876.6	20068.2	18624.5	24831.5	21122.8	23017.2	21846.8	16995.3	10896.2	17806.3	22198.3	19828.5	15150.1	17237	21132.2	26214.3	26144.3	24761.3	22121.5	21621.5	30195.8	23988.2	19515.5	14471.3	16035.5	16204.8	19828.5
P39984	1	1	36.09	0.000529128	1.65974e-06	1.71002	0.998247	WT RNase +	WT RNase -	45.032	Histone acetyltransferase type B subunit 2 OS=Saccharomyces cerevisiae (strain ATCC 204508 / S288c) GN=HAT2 PE=1 SV=1	19582.7	16255.5	12942.5	18523.1	16454.8	17409.6	11140.5	9151.46	10343.7	13285.2	13699.5	14503.2	11135.8	10812.8	11635.8	18248.2	19417.4	16323.4	20336.6	21436.8	23146.2	9924.66	9367.52	13569.7	14587.4	15731	19261.8	10028.4	7893.34	11635.8
Q03558	10	10	265.54	6.41623e-06	3.92363e-08	2.58242	1	Ctrl	Sen1-3 RNase -	44.983	NADPH dehydrogenase 2 OS=Saccharomyces cerevisiae (strain ATCC 204508 / S288c) GN=OYE2 PE=1 SV=3	73704.3	72611.9	78348.8	58874.8	54470	48216.7	45917.8	52938.2	39068.2	36471.8	39106.3	39306.2	31639.9	30452.4	24905.6	68681.7	86735.6	98815	64639.1	70961.8	64104.2	40906.4	54188	51252.8	40046.7	44905.2	52202.6	28493.3	22230.3	24905.6
P48412	2	2	35.99	0.00116743	3.38784e-06	1.86201	0.992469	WT RNase -	Ctrl	44.897	Nonsense-mediated mRNA decay protein 3 OS=Saccharomyces cerevisiae (strain ATCC 204508 / S288c) GN=UPF3 PE=1 SV=1	15560.5	14690	14973.5	21686.8	17372.5	16005.8	25728.9	31306.6	27172.3	22016	19338	21865.2	20944	32469.5	25826.5	14500.2	17547.4	18884.8	23810.1	22632.4	21279.8	22920.9	32045.7	35646.8	24174	22205.6	29039.3	18861.1	23702.8	25826.5
P41816	1	1	23.59	0.190894	0.000347463	1.62712	0.383417	Ctrl	Sen1-3 RNase -	44.892	NADPH dehydrogenase 3 OS=Saccharomyces cerevisiae (strain ATCC 204508 / S288c) GN=OYE3 PE=1 SV=2	12796	18882.1	13674.7	14163.7	14435	6499.54	10109.8	9699.92	8112.27	14637.7	13809.1	11474.8	6989.3	13072	7811.84	11924	22554.8	17246.8	15550.4	18805.4	8641.16	9006.41	9928.93	10642.3	16072.5	15856.8	15239.6	6294.22	9542.59	7811.84
Q03529	1	1	33.36	0.181726	0.000332965	1.21295	0.393469	Sen1-3 RNase +	Ctrl	44.852	Ceramide very long chain fatty acid hydroxylase SCS7 OS=Saccharomyces cerevisiae (strain ATCC 204508 / S288c) GN=SCS7 PE=1 SV=1	59309.3	57497.8	54947.2	65024.9	63421.7	64971.4	64044.8	51448.1	64339.4	59341.3	76379.8	72608.8	57674.6	65062.6	51297.8	55267.6	68681.7	69300.6	71391.3	82623.8	86379.5	57055	52662.8	84405.7	65157.8	87705.8	96432	51938.8	47495.7	51297.8
P00560	15	14	599.68	0.000388153	1.26887e-06	1.91374	0.999091	Ctrl	Sen1-3 RNase +	44.711	Phosphoglycerate kinase OS=Saccharomyces cerevisiae (strain ATCC 204508 / S288c) GN=PGK1 PE=1 SV=2	643346	657672	790095	484966	372660	353130	504262	471315	373583	361993	379814	350877	366588	392320	405710	599505	785596	996484	532448	485490	469487	449227	482443	490096	397476	436135	466000	330131	286394	405710
P41910	10	10	580.57	6.51257e-13	2.10411e-13	75.8916	1	Sen1-3 RNase -	Ctrl	44.706	Repressor of RNA polymerase III transcription MAF1 OS=Saccharomyces cerevisiae (strain ATCC 204508 / S288c) GN=MAF1 PE=1 SV=1	24858.6	24193.8	31272.5	1.62959e+06	1.45427e+06	1.61785e+06	1.38993e+06	1.67509e+06	1.66453e+06	2.00325e+06	1.62395e+06	1.72867e+06	1.93897e+06	1.92599e+06	2.23102e+06	23164.5	28899.7	39441.6	1.78914e+06	1.89457e+06	2.15093e+06	1.23823e+06	1.71464e+06	2.18366e+06	2.1996e+06	1.86476e+06	2.29585e+06	1.74614e+06	1.40598e+06	2.23102e+06
A6ZQJ1	10	10	506.71	0.000496744	1.57343e-06	1.49839	0.99846	Ctrl	Sen1-3 RNase -	44.669	ATP-dependent RNA helicase eIF4A OS=Saccharomyces cerevisiae (strain YJM789) GN=TIF1 PE=3 SV=1	206778	215015	208342	211953	205178	202862	166450	187538	182339	152947	172135	198071	138591	154000	127950	192687	256838	262765	232704	267299	269706	148284	191966	239206	167939	197661	263059	124808	112420	127950
P25491	7	7	256.52	0.00600914	1.42754e-05	1.28217	0.932707	Sen1-3 RNase -	Ctrl	44.643	Mitochondrial protein import protein MAS5 OS=Saccharomyces cerevisiae (strain ATCC 204508 / S288c) GN=YDJ1 PE=1 SV=1	313167	307452	311669	378898	326922	343338	397016	364799	327409	422409	384879	375327	381446	423093	390817	291826	367255	393083	415995	425904	456468	353686	373412	429522	463813	441951	498473	343511	308858	390817
P15790	3	3	117.88	0.000523513	1.64479e-06	2.18481	0.998285	WT RNase -	Sen1-3 RNase +	44.639	Casein kinase II subunit alpha OS=Saccharomyces cerevisiae (strain ATCC 204508 / S288c) GN=CKA1 PE=1 SV=1	19325.8	22537.8	22226.9	23670.6	25237.9	27351.6	40868.4	43003.1	52196.7	14720.4	20562.6	26996.1	35512.9	37696.7	30988.4	18008.8	26921.6	28033	25988.2	32879.2	36364	36408	44018.4	68475.8	16163.3	23611.8	35853.5	31981.2	27518.6	30988.4
P39676	6	6	132.5	0.000231755	8.30424e-07	1.89136	0.99973	Sen1-3 RNase +	Sen1-3 RNase -	44.618	Flavohemoprotein OS=Saccharomyces cerevisiae (strain ATCC 204508 / S288c) GN=YHB1 PE=1 SV=2	90167.5	86530.1	104278	111148	104100	91024.6	81295	57178.2	56879.4	108122	104480	114108	50262.4	60364.3	62111.2	84023	103361	131517	122030	135618	121017	72422.5	58528.2	74619.1	118719	119973	151547	45263.9	44066	62111.2
P27476	8	8	274.94	3.07767e-05	1.47675e-07	1.86083	1	WT RNase -	WT RNase +	44.509	Nuclear localization sequence-binding protein OS=Saccharomyces cerevisiae (strain ATCC 204508 / S288c) GN=NSR1 PE=1 SV=1	404613	316504	300116	298416	301634	319974	572478	564232	575298	326417	363843	329688	350332	345827	390558	377041	378067	378513	327633	392959	425406	509998	577554	754722	358412	417796	437860	315492	252454	390558
P07267	3	3	46.91	0.00178592	4.87607e-06	1.37365	0.98534	Sen1-3 RNase +	WT RNase -	44.471	Saccharopepsin OS=Saccharomyces cerevisiae (strain ATCC 204508 / S288c) GN=PEP4 PE=1 SV=1	15933.3	15562.1	19094.1	14103.5	13361.8	13151.1	13912.3	14207.9	12089.1	18591.8	17258.4	19383.2	15429.2	16041.5	17793.9	14847.5	18589.1	24081.8	15484.3	17407.3	17484.5	12393.9	14543.3	15859.4	20414.2	19817.5	25742.8	13894.7	11710.3	17793.9
P49573	1	1	5.93	0.00272532	7.02532e-06	2.27664	0.973543	Sen1-3 RNase +	Ctrl	44.412	Copper transport protein CTR1 OS=Saccharomyces cerevisiae (strain ATCC 204508 / S288c) GN=CTR1 PE=1 SV=1	20032.6	12285.5	12717.9	32629.5	27346	26148.8	34917.4	25676	20112.3	32071.3	35738.1	34721.6	19563.1	16072.5	22541	18667.5	14675.2	16040.1	35824.2	35625.6	34764.9	31106.5	26282.2	26384.9	35214.9	41037.6	46113.9	17617.5	11732.9	22541
P06168	7	7	212.14	0.0153436	3.40317e-05	1.32745	0.840877	Ctrl	Sen1-3 RNase +	44.341	Ketol-acid reductoisomerase, mitochondrial OS=Saccharomyces cerevisiae (strain ATCC 204508 / S288c) GN=ILV5 PE=1 SV=1	72611.4	80653.9	93266.8	67942.9	62457.6	60345.1	69583.5	75817.7	62130	65723	58629.2	61366.7	59691.5	65219.9	67311.2	67663.3	96341.9	117630	74595.1	81367.8	80228.9	61989.2	77607.7	81507.2	72165.1	67323.1	81501.2	53755.2	47610.6	67311.2
Q12443	1	1	29.03	0.0576605	0.000114524	2.05257	0.625781	Ctrl	WT RNase +	44.332	Reticulon-like protein 2 OS=Saccharomyces cerevisiae (strain ATCC 204508 / S288c) GN=RTN2 PE=1 SV=1	28688.3	22987.3	22943	14473.2	15913.2	5967.37	18473.1	15496.9	11176.3	17197.8	21480.9	16500.7	17755.2	17105.3	18329.6	26733.3	27458.5	28936.2	15890.3	20731.2	7933.63	16456.9	15862.7	14662	18883.5	24666.2	21914.6	15989.4	12486.9	18329.6
P31412	1	1	13.23	0.00186514	5.04971e-06	2.87101	0.984373	Ctrl	Sen1-3 RNase -	44.161	V-type proton ATPase subunit C OS=Saccharomyces cerevisiae (strain ATCC 204508 / S288c) GN=VMA5 PE=1 SV=4	22483.9	24577.7	26875.5	20459.3	14897.9	14066.6	14351.5	13492.6	14349.3	11539.1	12149.7	12007.9	6723.43	5563.15	13466.4	20951.7	29358.3	33895.9	22462.4	19408.6	18701.6	12785.2	13811.2	18824.6	12670.1	13951.3	15947.8	6054.79	4061.11	13466.4
P38219	3	3	54.58	0.0233513	5.00184e-05	1.57192	0.782585	Ctrl	Sen1-3 RNase -	44.146	Obg-like ATPase 1 OS=Saccharomyces cerevisiae (strain ATCC 204508 / S288c) GN=OLA1 PE=1 SV=1	38742.4	33989.8	54383.7	44129.4	35517.8	33661.2	34973.3	33181.7	31731.5	34809.6	32166.4	33124.3	25439.7	27649.7	27777.2	36102.2	40601.2	68589.8	48450	46271.5	44752.6	31156.3	33965.1	41628	38221.6	36936.2	43992.5	22909.7	20184.3	27777.2
P32902	1	1	12.72	6.78284e-06	4.12181e-08	6.14702	1	Sen1-3 RNase +	Ctrl	44.125	37S ribosomal protein MRP4, mitochondrial OS=Saccharomyces cerevisiae (strain ATCC 204508 / S288c) GN=MRP4 PE=1 SV=1	3660.71	4068.6	4907.84	15290.4	19973.1	30026.3	6118.65	3790.55	7113.8	28217	29256.6	20207.2	5394.8	3997.25	5338.6	3411.25	4859.99	6189.86	16787.4	26020.4	39920	5450.87	3880.05	9332.46	30982.8	33595	26837.2	4858.29	2918	5338.6
P32377	1	1	28.13	6.91071e-05	2.93139e-07	2.04395	0.999992	WT RNase +	Sen1-3 RNase -	44.088	Diphosphomevalonate decarboxylase OS=Saccharomyces cerevisiae (strain ATCC 204508 / S288c) GN=MVD1 PE=1 SV=2	19152.7	18563.7	19304.4	18674.5	21119.7	18817.7	11051.2	10634.5	9656.72	17846.6	17072.9	16924.5	8068.35	7808.48	12799	17847.5	22174.5	24347.1	20502.9	27514	25018.1	9845.05	10885.6	12668.5	19595.9	19604.6	22477.4	7265.96	5700.2	12799
P32381	4	4	99.22	0.0999572	0.000190529	1.3182	0.51624	Ctrl	WT RNase -	44.046	Actin-related protein 2 OS=Saccharomyces cerevisiae (strain ATCC 204508 / S288c) GN=ARP2 PE=1 SV=1	54375.9	48031.1	50636.6	50011.5	42238.6	39153.9	44785.4	39034.4	32280.4	43332.6	47414.2	37194.5	38579.2	42748.2	41380.8	50670.4	57373.7	63863.9	54908	55027.1	52055.2	39897.6	39956	42348	47580.1	54445.1	49398.1	34742.5	31206.2	41380.8
P36516	2	2	21.94	7.77597e-05	3.26272e-07	2.14206	0.999988	Sen1-3 RNase -	Ctrl	43.972	54S ribosomal protein L3, mitochondrial OS=Saccharomyces cerevisiae (strain ATCC 204508 / S288c) GN=MRPL3 PE=1 SV=2	21142.5	21927.6	17895.5	25044.3	25226.7	29993.9	29251.1	26957.3	32448.3	27749	37222.8	36298.7	42797	44041.7	43753.5	19701.7	26192.8	22570.2	27496.3	32864.6	39876.9	26058.7	27593.7	42568.3	30468.9	42742.4	48208.4	38540.8	32150.5	43753.5
Q06205	6	5	188.59	5.79855e-05	2.53737e-07	2.0806	0.999996	WT RNase -	Ctrl	43.877	FK506-binding protein 4 OS=Saccharomyces cerevisiae (strain ATCC 204508 / S288c) GN=FPR4 PE=1 SV=1	392303	476647	488827	815907	854090	1.06823e+06	887269	940823	996902	776786	990021	897090	678999	802410	672518	365569	569360	616518	895791	1.11268e+06	1.42022e+06	790433	963035	1.30782e+06	852926	1.13683e+06	1.19143e+06	611473	585760	672518
C7GQJ1	1	1	38.64	0.0184967	4.02875e-05	1.39396	0.816225	WT RNase -	Sen1-3 RNase +	43.816	Cell wall protein ECM33 OS=Saccharomyces cerevisiae (strain JAY291) GN=ECM33 PE=3 SV=1	69842.1	53140.5	63685.5	58636.8	60467.1	73483.6	87349.9	83352.7	80101.8	58426.2	62020.5	59474.9	74335.2	57729	63725.7	65082.6	63476.8	80321.4	64377.8	78774.7	97696.5	77816.6	85320.6	105084	64153.1	71217.3	78988.8	66942.6	42142.2	63725.7
P32611	1	1	5.01	0.0139648	3.12237e-05	1.84718	0.852495	Sen1-3 RNase +	Ctrl	43.759	54S ribosomal protein RML2, mitochondrial OS=Saccharomyces cerevisiae (strain ATCC 204508 / S288c) GN=RML2 PE=1 SV=1	20574.6	18535.4	20541.4	25792.2	20936.7	30092.9	28086.7	19687.5	20209.2	36067.5	35751.3	38368	34583.4	20295.8	26479.8	19172.5	22140.8	25907.3	28317.5	27275.6	40008.6	25021.3	20152.3	26512.1	39602.8	41052.7	50956.7	31144.1	14816	26479.8
P14126	12	12	855.79	1.43292e-07	1.77553e-09	3.51389	1	Sen1-3 RNase +	Ctrl	43.73	60S ribosomal protein L3 OS=Saccharomyces cerevisiae (strain ATCC 204508 / S288c) GN=RPL3 PE=1 SV=4	874222	716171	808328	2.02972e+06	2.11215e+06	2.44463e+06	1.15446e+06	1.09143e+06	1.30639e+06	2.69603e+06	3.03393e+06	2.69889e+06	1.61227e+06	1.81214e+06	1.44015e+06	814647	855473	1.01948e+06	2.22844e+06	2.75164e+06	3.25014e+06	1.02847e+06	1.1172e+06	1.71383e+06	2.96029e+06	3.48382e+06	3.5844e+06	1.45193e+06	1.32286e+06	1.44015e+06
P38891	2	2	83.75	0.0984931	0.000188108	1.4285	0.519251	Ctrl	Sen1-3 RNase -	43.569	Branched-chain-amino-acid aminotransferase, mitochondrial OS=Saccharomyces cerevisiae (strain ATCC 204508 / S288c) GN=BAT1 PE=1 SV=1	83528.8	61727.9	93418.2	68970.4	66290	57149	73680.3	62550.1	56277.6	52335.1	65792.6	58558.2	49443.8	60943.2	56694.1	77836.6	73734.6	117821	75723.2	86360.5	75979.7	65638.9	64026.9	73829.5	57464.9	75548.8	77771.3	44526.6	44488.6	56694.1
P25087	2	2	49.2	1.3059e-06	9.92741e-09	2.09303	1	Ctrl	Sen1-3 RNase -	43.403	Sterol 24-C-methyltransferase OS=Saccharomyces cerevisiae (strain ATCC 204508 / S288c) GN=ERG6 PE=1 SV=4	41967.3	40925.4	38645.4	43156.8	37943.1	35751.8	29447.7	30779.4	26593.2	34098.2	31572.5	33305.3	17427.1	20544	20097.1	39107.4	48885.9	48740.4	47382.2	49431.1	47532.1	26233.8	31506.1	34887.1	37440.5	36254.2	44232.8	15694	14997.1	20097.1
P36156	1	1	32.62	3.77026e-05	1.76966e-07	2.61119	0.999999	Ctrl	Sen1-3 RNase -	43.247	Glutathione S-transferase omega-like 2 OS=Saccharomyces cerevisiae (strain ATCC 204508 / S288c) GN=ECM4 PE=1 SV=1	48733.5	58185.9	51181.9	33964.8	33029.7	25988.3	24801.4	25592.9	21821.8	21990.9	24666.2	28072.4	23493.8	20640.1	16413.7	45412.5	69503.7	64551.6	37290.2	43030	34551.5	22094.6	26197.2	28627.6	24146.4	28323.8	37283.1	21157.3	15067.3	16413.7
P03871	3	3	158.78	0.00166873	4.59495e-06	1.83052	0.986752	WT RNase -	Ctrl	43.204	Partitioning protein REP1 OS=Saccharomyces cerevisiae (strain ATCC 204508 / S288c) GN=REP1 PE=1 SV=1	18172.6	23774.3	26791.7	30370.8	29631.3	28921.4	51752.6	36315.1	37759.5	33658.3	36139.7	39738.9	37387.6	36745.9	42879.4	16934.2	28398.6	33790.2	33344.3	38602.7	38451	46104.3	37172.4	49536	36957.5	41498.8	52777.4	33669.5	26824.5	42879.4
P47122	3	3	70.22	5.71009e-05	2.51672e-07	1.9315	0.999996	Sen1-3 RNase +	Ctrl	43.167	GPN-loop GTPase 1 OS=Saccharomyces cerevisiae (strain ATCC 204508 / S288c) GN=NPA3 PE=1 SV=1	40535	34694.9	36814.2	78315.1	73487.9	63682.3	73630.6	55980.5	64955	69786.9	74136.7	72489.5	56253.4	70560.4	65566.4	37772.7	41443.4	46430.8	85982.7	95737.8	84665.7	65594.6	57302.2	85213.3	76627.4	85130.1	96273.5	50659	51509.2	65566.4
P21965	1	1	17.35	0.00190078	5.13186e-06	1.57526	0.983936	Ctrl	Sen1-3 RNase -	43.108	Protein kinase MCK1 OS=Saccharomyces cerevisiae (strain ATCC 204508 / S288c) GN=MCK1 PE=1 SV=1	23462.3	21400.7	27245.5	19540.2	20306.6	17046.6	16537.3	16532.5	19542.8	19810.9	16323.4	17625.8	15512.4	15217.2	15046	21863.4	25563.3	34362.5	21453.3	26454.8	22663.5	14732.4	16922.8	25637.8	21752.8	18744	23408.8	13969.7	11108.6	15046
P23595	1	1	8.51	0.117168	0.000219662	1.30978	0.483688	Sen1-3 RNase +	WT RNase -	43.019	Serine/threonine-protein phosphatase PP2A-2 catalytic subunit OS=Saccharomyces cerevisiae (strain ATCC 204508 / S288c) GN=PPH22 PE=1 SV=1	20166.6	18635.2	19400.9	22404.5	18272.9	20773.7	17907	18532.6	13544.8	19610.8	20596.5	25261.5	17531.3	19423	13795.2	18792.3	22260	24468.9	24598.1	23805.3	27618.6	15952.7	18970.1	17769.1	21533	23650.7	33549.8	15787.8	14178.8	13795.2
P25454	1	1	27.61	1.47617e-05	8.0835e-08	5.15664	1	Ctrl	WT RNase +	42.936	DNA repair protein RAD51 OS=Saccharomyces cerevisiae (strain ATCC 204508 / S288c) GN=RAD51 PE=1 SV=1	41446.8	48124.6	24730.9	7402.05	7169.02	7594.97	11922.5	7916.32	12099	6016.78	7507.1	8877.46	19556.5	17504.9	15765	38622.3	57485.4	31191.2	8126.77	9339.57	10097.5	10621.3	8103.22	15872.4	6606.54	8620.3	11790.2	17611.6	12778.6	15765
Q00055	2	2	44.28	9.35742e-05	3.8431e-07	2.22844	0.999979	Ctrl	Sen1-3 RNase -	42.842	Glycerol-3-phosphate dehydrogenase [NAD(+)] 1 OS=Saccharomyces cerevisiae (strain ATCC 204508 / S288c) GN=GPD1 PE=1 SV=4	30162.6	33755.2	33229.1	20448.9	18054.5	17535.2	21368.5	19465.7	14904.6	16757.5	19861.3	18425.5	13906.9	16527.8	13159.5	28107.2	40321	41909.2	22451	23520.8	23313.1	19036.4	19925.3	19553	18400.1	22806.5	24470.9	12523.9	12065.3	13159.5
Q06678	2	2	28.2	0.000373655	1.22604e-06	2.34423	0.999164	Sen1-3 RNase -	Ctrl	42.798	54S ribosomal protein L35, mitochondrial OS=Saccharomyces cerevisiae (strain ATCC 204508 / S288c) GN=MRPL35 PE=1 SV=1	14730.2	19646.5	15249.7	19613.3	21487.3	28717	26283.6	23675.1	31963	26695.2	32839.2	28074.2	36616.4	41935.9	37783.7	13726.4	23468	19233.3	21533.6	27992.9	38179.3	23415	24234	41931.6	29311.8	37708.8	37285.4	32974.9	30613.3	37783.7
Q12329	3	3	59.66	3.40491e-06	2.27602e-08	1.98735	1	Sen1-3 RNase +	Sen1-3 RNase -	42.791	Heat shock protein 42 OS=Saccharomyces cerevisiae (strain ATCC 204508 / S288c) GN=HSP42 PE=1 SV=1	125199	115040	102354	188028	176233	164339	145072	118344	114640	209275	203445	210256	103272	104848	105352	116667	137416	129091	206437	229591	218489	129239	121138	150394	229788	233613	279242	93001.4	76539	105352
P32353	1	1	17.73	0.0145272	3.2332e-05	1.8307	0.847689	Sen1-3 RNase +	Ctrl	42.703	Delta(7)-sterol 5(6)-desaturase OS=Saccharomyces cerevisiae (strain ATCC 204508 / S288c) GN=ERG3 PE=1 SV=1	32585.3	29804.9	32085.4	51933.5	51635	52669.3	45585.7	31439.1	45328.7	60605.8	58125	54225.2	25247.8	46735.6	44997.5	30364.7	35602.2	40466.8	57018.2	67268.5	70024	40610.6	32181.4	59465.9	66546.4	66744.1	72016.5	22736.9	34117	44997.5
P14681	1	1	9.81	0.00113988	3.31781e-06	1.66037	0.992762	Sen1-3 RNase +	Ctrl	42.665	Mitogen-activated protein kinase KSS1 OS=Saccharomyces cerevisiae (strain ATCC 204508 / S288c) GN=KSS1 PE=1 SV=1	12288.3	15180	10842.8	14457.6	17214.5	17351.6	17938.9	23605.1	20233.8	20190.5	21503.8	21916	15993.5	16188	15717.1	11450.9	18132.6	13675.1	15873.1	22426.6	23069	15981	24162.4	26544.4	22169.5	24692.6	29106.7	14403	11817.3	15717.1
P25367	3	3	43.5	0.520347	0.000912022	1.43552	0.18838	Ctrl	Sen1-3 RNase -	42.554	[PIN+] prion protein RNQ1 OS=Saccharomyces cerevisiae (strain ATCC 204508 / S288c) GN=RNQ1 PE=1 SV=2	94238.8	53667.4	67255.8	61723.5	54925.1	65941.5	66543.9	37196.4	53747.9	77504.1	36994.2	46452.1	57570.1	35163.9	57150.2	87816.8	64106.3	84824.4	67766.8	71554.6	87669.3	59281.4	38074.6	70510.8	85101	42479.9	61693.1	51844.8	25669.7	57150.2
P32502	2	2	35.29	0.000239374	8.48315e-07	2.14602	0.999707	Sen1-3 RNase -	Ctrl	42.543	Translation initiation factor eIF-2B subunit beta OS=Saccharomyces cerevisiae (strain ATCC 204508 / S288c) GN=GCD7 PE=1 SV=1	44128.3	54941.1	73216.4	84868.8	86830.6	92937.5	70077.8	91040.1	87579.5	110575	129007	117997	122691	129652	117387	41121.2	65627.7	92341.9	93178.1	113120	123561	62429.6	93189.5	114894	121414	148136	156712	110489	94645.8	117387
P31373	5	5	211.14	6.90973e-05	2.93139e-07	2.08612	0.999992	Ctrl	Sen1-3 RNase -	42.516	Cystathionine gamma-lyase OS=Saccharomyces cerevisiae (strain ATCC 204508 / S288c) GN=CYS3 PE=1 SV=2	209330	206821	228226	147816	134636	125272	149734	132230	106225	114320	118848	102559	99977.2	115548	93362.3	195065	247049	287843	162288	175399	166549	133392	135351	139354	125525	136472	136208	90034.5	84349.8	93362.3
P38779	4	4	82.77	0.00311538	7.92545e-06	1.93232	0.968548	Sen1-3 RNase +	Ctrl	42.504	Proteasome-interacting protein CIC1 OS=Saccharomyces cerevisiae (strain ATCC 204508 / S288c) GN=CIC1 PE=1 SV=1	39547.1	43979.7	45629.7	60794.2	64632.1	77934.8	53381.2	42741.5	61431.6	78993.8	89334.1	81243.9	37617.3	62612.9	50588.2	36852.1	52534.3	57549.1	66746.5	84200.7	103614	47555.2	43750.6	80591	86736.7	102581	107900	33876.3	45707.5	50588.2
P32628	2	2	59.9	2.37543e-12	6.57828e-13	6.61051	1	WT RNase +	Ctrl	42.341	UV excision repair protein RAD23 OS=Saccharomyces cerevisiae (strain ATCC 204508 / S288c) GN=RAD23 PE=1 SV=1	7331.42	7485.9	6748.09	50108	46136.5	46313.7	41848.5	40501.1	42727	38518.9	36412.7	38705	36362.4	41359.9	41171.9	6831.81	8941.98	8510.83	55014	60105.2	61574.2	37281.2	41457.3	56052.7	42294.5	41812.2	51404.2	32746.2	30192.8	41171.9
P19358	2	2	69.4	0.00180159	4.89816e-06	1.39045	0.985149	Sen1-3 RNase +	Sen1-3 RNase -	42.229	S-adenosylmethionine synthase 2 OS=Saccharomyces cerevisiae (strain ATCC 204508 / S288c) GN=SAM2 PE=1 SV=3	52837.6	43755.6	42347.4	52778	53096.2	48785.4	45477.7	40839.5	40567.6	58697.4	52534.7	56798	37243.3	40709.8	42892.3	49236.9	52266.4	53409.3	57945.4	69172	64860.3	40514.3	41803.7	53219.9	64450.8	60324.9	75433.5	33539.5	29718.2	42892.3
P38127	2	2	26.28	1.15616e-05	6.444e-08	2.0694	1	Sen1-3 RNase -	Ctrl	42.075	Mitochondrial carrier protein RIM2 OS=Saccharomyces cerevisiae (strain ATCC 204508 / S288c) GN=RIM2 PE=3 SV=1	17801.9	20673.8	16224.7	19473.5	19893.9	22060.1	30163.7	28481.9	31953.5	32676.5	35743.5	29068.3	36171.7	42601.4	34423.9	16588.8	24695.1	20462.9	21380.1	25917.1	29329	26871.6	29154.4	41919.2	35879.5	41043.8	38605.6	32574.4	31099.1	34423.9
P46672	1	1	3.11	0.0350785	7.21868e-05	1.86629	0.716671	Sen1-3 RNase +	WT RNase -	42.058	tRNA-aminoacylation cofactor ARC1 OS=Saccharomyces cerevisiae (strain ATCC 204508 / S288c) GN=ARC1 PE=1 SV=2	7527.36	7308.37	11142.1	6509.53	6676.06	9366.57	6433.99	5960.3	5965.63	11738.5	11585.5	10940.9	13407.8	6949.9	8852.2	7014.4	8729.92	14052.6	7146.87	8697.37	12452.9	5731.79	6101.02	7826.2	12889.1	13303.5	14530.6	12074.4	5073.44	8852.2
P53691	3	3	86.41	0.00260331	6.77387e-06	1.6215	0.975102	Ctrl	Sen1-3 RNase +	42.045	Peptidyl-prolyl cis-trans isomerase CPR6 OS=Saccharomyces cerevisiae (strain ATCC 204508 / S288c) GN=CPR6 PE=1 SV=1	66828.7	63467.8	61634.7	54994.1	44521.1	47224.5	61294	53740.3	51188.1	32986.6	40202.7	45177.1	43499.9	49918.1	38967.8	62274.6	75812.9	77734.9	60378.5	58000.7	62785	54604.5	55009.1	67152.7	36219.9	46164.2	59999.9	39173.8	36440.2	38967.8
P38071	1	1	22.48	0.000673033	2.06764e-06	3.8101	0.99718	Sen1-3 RNase -	WT RNase +	42.041	Enoyl-[acyl-carrier protein] reductase [NADPH, B-specific], mitochondrial OS=Saccharomyces cerevisiae (strain ATCC 204508 / S288c) GN=ETR1 PE=1 SV=3	23902.9	28056.5	18071.2	12910.3	10569.5	12075.8	66775.6	31125.9	33295.1	19928.4	13317.9	17233.5	60227.4	43890.7	31352.4	22274	33513.8	22791.8	14174.3	13769.7	16054.9	59487.8	31860.8	43679.1	21881.8	15292.8	22887.9	54237.8	32040.2	31352.4
P23644	1	1	21.19	0.710358	0.0012328	4.59942	0.131772	Sen1-3 RNase -	Sen1-3 RNase +	42.012	Mitochondrial import receptor subunit TOM40 OS=Saccharomyces cerevisiae (strain ATCC 204508 / S288c) GN=TOM40 PE=1 SV=1	5600.45	7624.06	13760.8	8818.26	8082.57	10017.1	7406.01	8592.91	5339.47	4252.33	5080.75	2224.49	47769	1685.6	3703.53	5218.81	9107.01	17355.4	9681.63	10529.7	13317.8	6597.73	8795.79	7004.75	4669.14	5834.16	2954.35	43018.4	1230.49	3703.53
P22434	1	1	29.62	9.99385e-07	8.17432e-09	5.21694	1	Sen1-3 RNase +	Ctrl	41.99	3',5'-cyclic-nucleotide phosphodiesterase 1 OS=Saccharomyces cerevisiae (strain ATCC 204508 / S288c) GN=PDE1 PE=1 SV=2	2423.22	4198.05	3783.76	15170.4	16321.9	18304.8	5013.94	4847.01	5277.44	20000.8	15275.9	19005.7	4565.09	5946.45	6781.6	2258.09	5014.61	4772.15	16655.7	21263.7	24336.3	4466.72	4961.44	6923.38	21961.3	17541.1	25241.4	4111.09	4340.91	6781.6
P10659	8	8	360.79	0.0138858	3.11187e-05	1.49989	0.853178	Sen1-3 RNase +	Ctrl	41.792	S-adenosylmethionine synthase 1 OS=Saccharomyces cerevisiae (strain ATCC 204508 / S288c) GN=SAM1 PE=1 SV=2	270176	211475	216925	301877	305326	306425	292656	224072	232892	324454	337876	385458	213471	277625	293889	251765	252609	273591	331433	397769	407393	260716	229362	305526	356257	387979	511927	192242	202666	293889
P32288	2	2	42.88	0.00354043	8.87859e-06	1.77772	0.963112	WT RNase +	Sen1-3 RNase -	41.739	Glutamine synthetase OS=Saccharomyces cerevisiae (strain ATCC 204508 / S288c) GN=GLN1 PE=1 SV=4	55745.4	46552.4	49643.7	62379.7	48090.4	48704.1	56613.3	43673.5	37676.1	37865.3	41353.7	40377.4	29160.5	34934.2	25443.7	51946.5	55607.4	62611.7	68487.1	62650.6	64752.3	50434.6	44704.6	49426.6	41576.8	47485.9	53625.3	26260.5	25502	25443.7
P41338	1	1	56.17	0.127868	0.00023903	1.24631	0.46571	Sen1-3 RNase +	WT RNase -	41.703	Acetyl-CoA acetyltransferase OS=Saccharomyces cerevisiae (strain ATCC 204508 / S288c) GN=ERG10 PE=1 SV=3	23753.1	23486.4	28028.6	22018	23354.5	19608	22801.3	20648.7	19138.3	24324.3	28301.3	25379.1	20086.1	23622.2	27626.6	22134.4	28054.8	35350.3	24173.7	30425.5	26068.9	20312.8	21136.3	25107.2	26708.6	32498	33706	18088.5	17244.2	27626.6
P60010	9	9	350.55	0.000296134	1.01603e-06	1.58883	0.999509	Ctrl	Sen1-3 RNase -	41.663	Actin OS=Saccharomyces cerevisiae (strain ATCC 204508 / S288c) GN=ACT1 PE=1 SV=1	433546	380470	338603	331225	302875	283438	317325	289566	274071	273229	279423	272160	241430	235492	248529	404002	454476	427052	363654	394576	376832	282693	296403	359548	300010	320857	361456	217420	171909	248529
A6ZKR5	1	1	49.17	1.46176e-09	7.22185e-11	17.7122	1	Sen1-3 RNase -	Sen1-3 RNase +	41.658	Heterogeneous nuclear rnp K-like protein 2 OS=Saccharomyces cerevisiae (strain YJM789) GN=HEK2 PE=3 SV=1	29973.4	23112.5	23784.3	3434.71	5773.9	3836.9	51126	69128.8	62116.5	4073.42	4465.2	3530.67	76691.9	73451	63630.8	27930.8	27608.1	29997.3	3771	7522.06	5101.17	45546.1	70760.9	81489.4	4472.69	5127.32	4689.1	69064.9	53619.3	63630.8
P25303	1	1	19.2	2.45574e-07	2.6447e-09	2.48535	1	Sen1-3 RNase -	Ctrl	41.517	DnaJ-related protein SCJ1 OS=Saccharomyces cerevisiae (strain ATCC 204508 / S288c) GN=SCJ1 PE=1 SV=2	46141.4	46342.2	44854.7	57439.4	64892.1	70796.6	99064.2	91584.1	93262.3	78554.9	68461.6	68264.4	123051	113273	105011	42997	55356.2	56571.6	63063.2	84539.4	94124.2	88252.4	93746.3	122349	86254.7	78613.5	90662.2	110813	82689	105011
P53912	6	6	121.46	0.000251946	8.86385e-07	2.00806	0.999668	Ctrl	Sen1-3 RNase -	41.139	Uncharacterized protein YNL134C OS=Saccharomyces cerevisiae (strain ATCC 204508 / S288c) GN=YNL134C PE=1 SV=1	171162	170969	196484	150793	143557	125705	120776	129474	93285.4	92114.1	115028	114792	92522.5	94440.3	81263.1	159498	204224	247809	165557	187022	167125	107594	132531	122379	101143	132085	152456	83321.1	68941.5	81263.1
P53829	1	1	12.18	0.0386765	7.89207e-05	1.50949	0.699626	Ctrl	Sen1-3 RNase +	41.129	Protein CAF40 OS=Saccharomyces cerevisiae (strain ATCC 204508 / S288c) GN=CAF40 PE=1 SV=1	20039.1	25703.6	21496.9	12812.1	19617	15398.2	15714.3	16038.3	15177.9	14208.3	13567.5	16768.7	14619.3	19713.9	19992.6	18673.5	30703.2	27112.3	14066.5	25556.4	20472	13999.3	16416.9	19911.6	15601	15579.4	22270.5	13165.5	14391.2	19992.6
A6ZTT5	1	1	5.71	0.0211752	4.56599e-05	2.35621	0.797088	Sen1-3 RNase +	WT RNase -	41.058	Alcohol dehydrogenase 4 OS=Saccharomyces cerevisiae (strain YJM789) GN=ADH4 PE=3 SV=2	10221.5	11303.7	9979.68	13021.9	9925.66	9684.99	8247.3	4880.99	4440.96	13862.7	13462.2	14071.9	3168.56	10343.3	6414.48	9524.96	13502.4	12586.6	14296.8	12930.8	12876.2	7347.2	4996.23	5826.01	15221.5	15458.5	18689	2853.45	7550.6	6414.48
P32583	1	1	25.92	0.00357106	8.94383e-06	2.4355	0.962722	Ctrl	Sen1-3 RNase +	40.992	Suppressor protein SRP40 OS=Saccharomyces cerevisiae (strain ATCC 204508 / S288c) GN=SRP40 PE=1 SV=2	44022.5	25118.2	20533.2	13306.5	19589	17672.9	19241.5	22578	18775.5	11822	14219.5	10778	13274.3	11932.9	12421.9	41022.6	30003.9	25896.9	14609.4	25520	23496.1	17141.5	23111.1	24631.3	12980.7	16328.1	14314.3	11954.2	8711.05	12421.9
P40079	2	2	59.34	3.64344e-05	1.71428e-07	1.86696	0.999999	Sen1-3 RNase +	Sen1-3 RNase -	40.769	U3 small nucleolar ribonucleoprotein protein LCP5 OS=Saccharomyces cerevisiae (strain ATCC 204508 / S288c) GN=LCP5 PE=1 SV=1	22734.7	19918	17401.1	29161.7	32545.8	36297.2	25648.8	30579.2	24561.7	35653.6	38021.6	38106.7	19402.1	19037.1	21434.4	21185.5	23792.3	21946.6	32016.9	42399.7	48257.2	22849.5	31301.2	32222.1	39148.3	43659.7	50609.5	17472.6	13897.1	21434.4
P16892	2	2	37.13	0.188411	0.000343591	1.20207	0.386088	Sen1-3 RNase +	WT RNase +	40.746	Mitogen-activated protein kinase FUS3 OS=Saccharomyces cerevisiae (strain ATCC 204508 / S288c) GN=FUS3 PE=1 SV=2	16932.2	16258.9	13184.4	16264.9	13136.3	13869.1	14127.4	13808.3	15603.9	17488.9	18864.5	15660.3	15097.2	15377.9	14967.7	15778.4	19421.4	16628.5	17857.3	17113.6	18439	12585.5	14134.4	20470.4	19203.2	21661.8	20798.5	13595.8	11225.9	14967.7
P39729	2	2	47.86	0.0130184	2.92424e-05	1.49562	0.860801	Sen1-3 RNase -	Sen1-3 RNase +	40.676	Ribosome-interacting GTPase 1 OS=Saccharomyces cerevisiae (strain ATCC 204508 / S288c) GN=RBG1 PE=1 SV=1	22009.9	21401.3	22263.1	20968.1	17424.5	21194.7	23220.6	17366.1	23566.7	15946	20365.2	19092.1	29672.9	27617.8	25571.5	20510	25564	28078.7	23021.1	22700	28178.4	20686.4	17776.1	30916.6	17509	23385.1	25356.2	26722	20161	25571.5
P38809	2	2	31.25	1.67823e-09	7.39376e-11	7.86668	1	WT RNase -	Sen1-3 RNase +	40.639	Uncharacterized protein YHR097C OS=Saccharomyces cerevisiae (strain ATCC 204508 / S288c) GN=YHR097C PE=1 SV=1	19610.8	14142.4	18851.4	2928.24	3343.02	3430.86	17295.1	16365.6	19403.5	1861.66	2531.13	2352.64	12878.2	12661	13365.6	18274.4	16893.2	23775.7	3214.93	4355.18	4561.33	15407.5	16751.9	25455.1	2044.14	2906.46	3124.54	11597.5	9242.55	13365.6
P41834	1	1	19.82	5.66962e-05	2.51501e-07	1.94109	0.999996	Sen1-3 RNase -	Ctrl	40.513	Syntaxin UFE1 OS=Saccharomyces cerevisiae (strain ATCC 204508 / S288c) GN=UFE1 PE=1 SV=2	9089.11	10829	10308	14036.8	12449.4	14743.4	17172.8	13103.7	14824.6	16368.3	16161.6	16225.1	18695.7	21363.7	18612.2	8469.73	12935.3	13000.6	15411.1	16218.7	19601.3	15298.6	13413.1	19448.1	17972.7	18558.2	21548.6	16836.4	15595.5	18612.2
P07257	3	3	132.34	0.377269	0.000670337	1.86316	0.248456	Sen1-3 RNase -	Sen1-3 RNase +	40.453	Cytochrome b-c1 complex subunit 2, mitochondrial OS=Saccharomyces cerevisiae (strain ATCC 204508 / S288c) GN=QCR2 PE=1 SV=1	47851.5	50434.2	59948.1	38016.9	34160.4	34500.3	38464.4	27816.8	28270.9	30459.4	30991.9	30776.4	115297	27819.8	28718.1	44590.6	60244.2	75607.7	41739	44503.1	45868.2	34266.4	28473.6	37088.1	33445.1	35587.6	40874.2	103831	20308.5	28718.1
Q08096	4	4	80.59	0.00144488	4.04171e-06	1.71391	0.989382	WT RNase -	Ctrl	40.145	RNA 3'-terminal phosphate cyclase-like protein OS=Saccharomyces cerevisiae (strain ATCC 204508 / S288c) GN=RCL1 PE=1 SV=1	24261.7	18908.6	18728.6	23577	25242.9	31132.7	36414.4	36650.6	33023.8	29185.3	33357.3	40010.2	25402.4	26737.7	26235.6	22608.3	22586.5	23620.9	25885.3	32885.6	41391	32440.2	37516	43323.3	32046.1	38303.7	53137.6	22876.2	19518.5	26235.6
P40495	2	2	33.62	0.106229	0.0002011	1.1815	0.503795	Ctrl	Sen1-3 RNase -	40.044	Homoisocitrate dehydrogenase, mitochondrial OS=Saccharomyces cerevisiae (strain ATCC 204508 / S288c) GN=LYS12 PE=1 SV=1	30632.4	32468.8	35512.5	28484.6	29422.9	25936.9	34453.1	31147.4	26792.1	30997.9	30479.8	31245.1	25773.2	28742.7	28948.6	28544.9	38784.3	44789.1	31273.5	38331.2	34483.2	30693	31882.7	35148	34036.3	34999.5	41496.7	23210.1	20982.2	28948.6
Q03208	2	2	46.01	1.37566e-06	1.03873e-08	2.00572	1	Sen1-3 RNase -	WT RNase +	40.035	Uncharacterized protein YML119W OS=Saccharomyces cerevisiae (strain ATCC 204508 / S288c) GN=YML119W PE=1 SV=1	19511.8	19974.3	22533.1	17487.3	18133.1	18817.1	32163.3	33020.8	37390.2	21813	22736.5	19594.6	32796.2	40127.8	36262.3	18182.2	23859.5	28419.2	19199.4	23623.2	25017.4	28653	33800.4	49051.5	23951.1	26108	26023.6	29534.6	29293.3	36262.3
P32473	5	5	309.62	2.86047e-09	1.04624e-10	5.83973	1	Ctrl	Sen1-3 RNase +	40.029	Pyruvate dehydrogenase E1 component subunit beta, mitochondrial OS=Saccharomyces cerevisiae (strain ATCC 204508 / S288c) GN=PDB1 PE=1 SV=2	2.00189e+06	1.75692e+06	1.80801e+06	313625	302650	342418	681330	561914	747997	344742	311644	296880	825098	1.01334e+06	942564	1.86547e+06	2.09866e+06	2.2803e+06	344332	394283	455246	606970	575180	981283	378533	357856	394287	743042	739736	942564
P25358	1	1	17.59	0.389099	0.000690412	1.2142	0.242581	Sen1-3 RNase +	WT RNase +	39.976	Elongation of fatty acids protein 2 OS=Saccharomyces cerevisiae (strain ATCC 204508 / S288c) GN=ELO2 PE=1 SV=1	149268	98460.5	113308	105241	97779.1	96722.4	145143	96777.2	119357	115493	127114	121340	115758	106473	87016.1	139096	117612	142906	115545	127383	128593	129303	99062	156583	126814	145963	161152	104246	77725.4	87016.1
A6ZRR9	1	1	5.38	0.000723515	2.21221e-06	2.86908	0.996766	Sen1-3 RNase +	WT RNase -	39.963	Protein IBD2 OS=Saccharomyces cerevisiae (strain YJM789) GN=IBD2 PE=3 SV=1	3088.45	5830.21	6579.54	10829	13717.8	12249.8	4350.19	5986.81	4830.48	16744	14692.2	12080.5	4439.28	8066.9	6064.45	2877.98	6964.24	8298.25	11889.2	17871.2	16286.1	3875.42	6128.16	6337.02	18385.2	16870.9	16044.1	3997.79	5888.84	6064.45
P38251	5	5	123.93	0.000179739	6.73936e-07	2.33563	0.99986	WT RNase -	Ctrl	39.916	Replication factor C subunit 5 OS=Saccharomyces cerevisiae (strain ATCC 204508 / S288c) GN=RFC5 PE=1 SV=1	43602.3	26199.7	25031	54064.2	53882.6	55046	75404.8	72915.1	73175.4	56798.5	53885.2	51127.2	62943.3	69368.8	73948	40631	31295.8	31569.6	59357.5	70196.6	73183.7	67175.2	74636.6	95997.4	62365.9	61875.6	67902.1	56683.6	50639.3	73948
P32366	4	4	130.89	0.000342063	1.14722e-06	1.63062	0.999315	Ctrl	Sen1-3 RNase -	39.765	V-type proton ATPase subunit d OS=Saccharomyces cerevisiae (strain ATCC 204508 / S288c) GN=VMA6 PE=1 SV=2	61300.3	53693.2	61992.9	54124.1	47413.6	50595.9	43909.3	36797.8	40307	52308.4	43202.1	44953.8	32422.4	37467	38649.6	57122.9	64137.1	78186.7	59423.3	61769	67267.3	39117.1	37666.6	52878	57435.6	49608.4	59703.3	29198	27351	38649.6
P40348	6	6	237.69	4.63691e-06	3.01633e-08	2.26531	1	WT RNase -	Ctrl	39.717	Replication factor C subunit 2 OS=Saccharomyces cerevisiae (strain ATCC 204508 / S288c) GN=RFC2 PE=1 SV=1	65924.7	57184.8	52501.8	102309	90314.2	98358.4	127242	133691	136882	105259	98172.3	89340.2	104832	125086	130171	61432.2	68307.8	66216.3	112326	117659	130768	113355	136847	179573	115576	112730	118653	94406.1	91312.6	130171
P28241	4	4	154.69	0.214624	0.000389195	1.24904	0.359603	Sen1-3 RNase +	WT RNase +	39.715	Isocitrate dehydrogenase [NAD] subunit 2, mitochondrial OS=Saccharomyces cerevisiae (strain ATCC 204508 / S288c) GN=IDH2 PE=1 SV=1	100714	87423.2	86472.7	92241.3	85264.8	71729.7	106135	82732.9	77835	91970.3	110191	109143	91847.5	97323.7	101606	93850.5	104428	109061	101272	111080	95364.7	94551.2	84686.2	102110	100985	126531	144953	82713.3	71046.4	101606
P14540	6	6	179.44	0.0511515	0.000102436	2.08373	0.648561	WT RNase +	Sen1-3 RNase -	39.596	Fructose-bisphosphate aldolase OS=Saccharomyces cerevisiae (strain ATCC 204508 / S288c) GN=FBA1 PE=1 SV=3	138732	122657	142359	142631	193917	212327	88840.8	153705	151511	105074	157670	216684	106802	87581.4	69027	129278	146515	179546	156596	252629	282289	79144.8	157334	198764	115373	181050	287778	96180.5	63934.5	69027
Q04894	3	3	55.55	0.000365738	1.20576e-06	1.84451	0.999203	Ctrl	Sen1-3 RNase -	39.592	NADP-dependent alcohol dehydrogenase 6 OS=Saccharomyces cerevisiae (strain ATCC 204508 / S288c) GN=ADH6 PE=1 SV=1	52385.6	49319.9	47674.9	42338.9	40857.5	41260.3	40682.5	35594.2	32102.7	39886.4	37502.7	30636.2	24352.5	31210.1	25423.9	48815.7	58913.1	60128.6	46484.3	53227.9	54855.6	36242.4	36434.6	42115	43796	43063.8	40688	21930.6	22783.4	25423.9
P36160	3	3	110.4	1.13719e-06	9.03462e-09	6.1052	1	WT RNase -	WT RNase +	39.573	Ribosome biogenesis protein RPF2 OS=Saccharomyces cerevisiae (strain ATCC 204508 / S288c) GN=RPF2 PE=1 SV=1	66828.2	86821.5	76446.9	30969.4	31016.5	40068.3	184675	180042	258344	69035.5	82304.7	86068.2	116333	170085	166057	62274.1	103709	96416.4	34001.5	40407.4	53270.9	164520	184292	338917	75802.3	94509.3	114307	104763	124163	166057
P53292	2	2	15.01	1.63618e-05	8.78602e-08	5.1171	1	Sen1-3 RNase +	Ctrl	39.551	37S ribosomal protein S35, mitochondrial OS=Saccharomyces cerevisiae (strain ATCC 204508 / S288c) GN=MRPS35 PE=1 SV=1	2664.24	2933.5	4658.96	10524.5	12081.9	15603	4283.9	4643.43	4017.21	16142.7	17355.4	18986.4	8395.2	4296.94	6087.84	2482.68	3504.09	5875.98	11554.9	15739.9	20744.3	3816.36	4753.06	5270.1	17725	19929	25215.9	7560.3	3136.77	6087.84
P53731	2	2	51.13	0.00965628	2.21524e-05	1.64777	0.892791	Sen1-3 RNase +	Ctrl	39.542	Actin-related protein 2/3 complex subunit 2 OS=Saccharomyces cerevisiae (strain ATCC 204508 / S288c) GN=ARC35 PE=1 SV=1	25536.2	25619.8	21870.3	31530.2	27452.5	28293.5	27990.7	23809.5	25838.4	41658.6	38695.9	39976.1	32585.3	41548.6	24040.7	23796	30603.2	27583.3	34617.2	35764.3	37616.2	24935.8	24371.6	33896.9	45741.9	44433.9	53092.3	29344.7	30330.5	24040.7
P41940	5	5	265.04	0.0590214	0.000116748	1.30668	0.621289	Ctrl	WT RNase +	39.541	Mannose-1-phosphate guanyltransferase OS=Saccharomyces cerevisiae (strain ATCC 204508 / S288c) GN=PSA1 PE=1 SV=2	345942	337691	356682	278431	250445	267275	290338	275570	252074	317257	313372	245898	228086	309679	286741	322368	403375	449855	305691	326272	355342	258651	282076	330691	348354	359841	326577	205403	226066	286741
P13663	3	3	49.84	0.00153406	4.24827e-06	1.87714	0.988346	Ctrl	Sen1-3 RNase -	39.519	Aspartate-semialdehyde dehydrogenase OS=Saccharomyces cerevisiae (strain ATCC 204508 / S288c) GN=HOM2 PE=1 SV=1	74902.4	57982.9	72129.5	71152.1	63550.6	62612.8	66737.9	52643.5	44489	54154.1	52149.6	47326.9	30394.1	41195	37627.7	69798.1	69261.1	90971.2	78118.5	82791.7	83243.9	59454.2	53886.4	58364.2	59462.2	59882.7	62855	27371.4	30072.4	37627.7
P40319	2	2	21.9	0.324364	0.000583285	1.28592	0.277545	WT RNase -	Sen1-3 RNase +	39.44	Elongation of fatty acids protein 3 OS=Saccharomyces cerevisiae (strain ATCC 204508 / S288c) GN=ELO3 PE=1 SV=1	45235.5	40352.7	41941.9	41805.3	38500.4	36000.8	55522.7	38451.3	42804.7	31138.4	35706	39522.1	44915.1	38275.9	27336.7	42152.9	48201.7	52898	45898.4	50157.1	47863.1	49463	39359.1	56154.7	34190.5	41000.8	52489.3	40448.3	27941.5	27336.7
P19454	4	4	110.08	0.02314	4.96206e-05	1.68599	0.783955	WT RNase -	WT RNase +	39.378	Casein kinase II subunit alpha' OS=Saccharomyces cerevisiae (strain ATCC 204508 / S288c) GN=CKA2 PE=1 SV=2	112743	69780.6	79402.2	70385.8	50267.8	72981.1	125373	88407.1	112686	82825.8	72269.1	69497.3	99701.7	96608.1	98366.3	105060	83353.6	100144	77277.2	65487.3	97028.4	111690	90494.4	147830	90944.3	82985.6	92299.6	89786.4	70524	98366.3
P48510	2	2	85.41	5.97784e-05	2.59823e-07	1.87579	0.999995	Ctrl	WT RNase -	39.321	Ubiquitin domain-containing protein DSK2 OS=Saccharomyces cerevisiae (strain ATCC 204508 / S288c) GN=DSK2 PE=1 SV=2	55286.3	68012.1	68235.2	38457.1	35787	30277.8	36687	35987.3	29434.2	42958.6	39989.6	40391.2	50218.9	56442.6	59833.5	51518.8	81241.1	86059.6	42222.4	46622.2	40254.4	32683	36836.9	38614.2	47169.4	45919.5	53643.6	45224.6	41203.2	59833.5
P28834	9	9	384.09	0.145733	0.000270599	1.24143	0.438784	Ctrl	Sen1-3 RNase -	39.3	Isocitrate dehydrogenase [NAD] subunit 1, mitochondrial OS=Saccharomyces cerevisiae (strain ATCC 204508 / S288c) GN=IDH1 PE=1 SV=2	418598	379248	395871	358879	330541	291010	381507	315516	304970	321027	351523	307847	276612	376039	308919	390072	453015	499281	394016	430618	386899	339870	322965	400084	352493	403649	408853	249103	274509	308919
P53011	3	3	103.88	0.000148392	5.78792e-07	1.59861	0.999917	WT RNase -	WT RNase +	39.098	Nucleoporin SEH1 OS=Saccharomyces cerevisiae (strain ATCC 204508 / S288c) GN=SEH1 PE=1 SV=1	55037.6	55250.9	51973.1	32185.6	37250.2	36217	58281.7	51567.8	59048.5	40686.1	49540.7	47818.8	48068.5	53595.5	56601.3	51287	65997.8	65549.5	35336.9	48528.3	48150.6	51920.9	52785.3	77464.6	44674.1	56886.9	63508.3	43288.1	39124.7	56601.3
P10664	12	12	615.58	5.06907e-08	8.25751e-10	4.72729	1	Sen1-3 RNase +	Ctrl	39.068	60S ribosomal protein L4-A OS=Saccharomyces cerevisiae (strain ATCC 204508 / S288c) GN=RPL4A PE=1 SV=4	1.32666e+06	1.13936e+06	1.19235e+06	3.36885e+06	3.92611e+06	4.342e+06	1.78399e+06	1.65696e+06	2.13721e+06	5.44975e+06	6.16873e+06	5.67574e+06	2.44594e+06	2.98873e+06	2.51123e+06	1.23626e+06	1.36098e+06	1.50382e+06	3.69869e+06	5.11481e+06	5.77269e+06	1.58929e+06	1.69608e+06	2.80376e+06	5.98393e+06	7.08347e+06	7.53796e+06	2.20269e+06	2.18178e+06	2.51123e+06
P21560	2	2	32.91	1.198e-07	1.53797e-09	2.53566	1	Sen1-3 RNase -	WT RNase +	39.059	Protein CBP3, mitochondrial OS=Saccharomyces cerevisiae (strain ATCC 204508 / S288c) GN=CBP3 PE=1 SV=1	21600.3	20652.5	19473.4	13830	12585.9	15212.9	34453.3	27897.7	32857.4	20686.8	20841.7	19454.3	34876.8	35256.8	35423.3	20128.3	24669.6	24560.2	15184.1	16396.5	20225.6	30693.1	28556.4	43105	22714.5	23932.3	25837.2	31408.3	25737.5	35423.3
P49626	1	1	15.56	4.00873e-07	3.905e-09	8.57702	1	Sen1-3 RNase +	Ctrl	39.038	60S ribosomal protein L4-B OS=Saccharomyces cerevisiae (strain ATCC 204508 / S288c) GN=RPL4B PE=1 SV=2	37044.7	24533.1	24300.6	108120	117027	159849	36832.3	36729.4	43345.5	251663	276931	207987	45465.2	69034.1	63297	34520.3	29305.1	30648.4	118706	152460	212520	32812.4	37596.6	56864.2	276331	317996	276229	40943.7	50395	63297
A6ZMK5	1	1	4.84	0.0341121	7.04164e-05	1.57663	0.721466	Ctrl	WT RNase -	38.731	Eukaryotic translation initiation factor 3 subunit I OS=Saccharomyces cerevisiae (strain YJM789) GN=TIF34 PE=3 SV=1	32621.9	20969.5	27541.3	18068.9	16378.8	20299.5	20415.4	13981.4	17062.6	24288.5	26910.2	22043.5	17850.9	13698.8	21851.9	30398.8	25048.2	34735.7	19837.9	21337.8	26988.3	18187.3	14311.5	22384.1	26669.2	30900.6	29276	16075.6	10000.2	21851.9
P38079	1	1	64.43	0.00560772	1.34371e-05	1.65432	0.937474	Ctrl	Sen1-3 RNase -	38.694	Protein YRO2 OS=Saccharomyces cerevisiae (strain ATCC 204508 / S288c) GN=YRO2 PE=1 SV=1	527635	412479	496675	326074	330759	342098	455114	353078	338420	386649	371976	285500	291884	301608	275014	491679	492711	626416	357999	430903	454820	405443	361414	443967	424547	427135	379174	262856	220174	275014
P38286	2	2	46.29	0.00993033	2.27273e-05	1.34431	0.890025	Sen1-3 RNase -	WT RNase +	38.684	Very-long-chain 3-oxoacyl-CoA reductase OS=Saccharomyces cerevisiae (strain ATCC 204508 / S288c) GN=IFA38 PE=1 SV=1	54177.5	60037.7	59886.7	49768.8	48342.7	46929.8	52102.7	58550.7	53867.7	55659.4	65870.5	67643.5	56304.1	68018.3	70658.2	50485.6	71715.6	75530.3	54641.6	62979.4	62393.2	46416.3	59933.1	70668	61115	75638.2	89837.5	50704.6	49653.5	70658.2
P53199	2	2	55.03	0.630242	0.00109572	1.12332	0.153514	WT RNase +	Ctrl	38.682	Sterol-4-alpha-carboxylate 3-dehydrogenase, decarboxylating OS=Saccharomyces cerevisiae (strain ATCC 204508 / S288c) GN=ERG26 PE=1 SV=1	37883.4	40559	41558.1	49091.9	46054.7	39651.8	47434.1	42185.6	33399.8	42980.2	45958.7	43566.2	38337.5	46081	42853.5	35301.8	48448.2	52414	53898.4	59998.6	52717.2	42257.2	43181.6	43816.5	47193.1	52773.8	57860.4	34524.8	33639.1	42853.5
P31116	4	4	45.64	0.000610258	1.89278e-06	1.95468	0.997668	Ctrl	Sen1-3 RNase -	38.478	Homoserine dehydrogenase OS=Saccharomyces cerevisiae (strain ATCC 204508 / S288c) GN=HOM6 PE=1 SV=1	60857.6	52566.5	60188.9	49177.4	42767.4	39162.6	45561.5	33693.6	30285.4	42519.5	41621.6	41530.7	26770.5	31312.9	30735.7	56710.4	62791.3	75911.5	53992.2	55716.1	52066.8	40588.9	34489.1	39730.8	46687.2	47793.5	55157	24108.2	22858.5	30735.7
P53252	6	5	329.16	3.42057e-06	2.27862e-08	2.05979	1	Ctrl	Sen1-3 RNase -	38.326	Sphingolipid long chain base-responsive protein PIL1 OS=Saccharomyces cerevisiae (strain ATCC 204508 / S288c) GN=PIL1 PE=1 SV=1	249497	213517	202368	169061	154979	138776	109549	114758	117059	188301	178719	169265	103982	118683	100369	232495	255048	255230	185614	201902	184502	97592.9	117468	153568	206759	205220	224801	93641.1	86638.6	100369
Q08723	1	0	17.28					---	---	38.289	26S proteasome regulatory subunit RPN8 OS=Saccharomyces cerevisiae (strain ATCC 204508 / S288c) GN=RPN8 PE=1 SV=3																0	0	0	0	0	0	0	0	0	0	0	0	0	0	0
P38629	7	7	325.46	1.82743e-06	1.32182e-08	2.90202	1	WT RNase -	Ctrl	38.18	Replication factor C subunit 3 OS=Saccharomyces cerevisiae (strain ATCC 204508 / S288c) GN=RFC3 PE=1 SV=1	48811.3	40728.3	35339.8	100460	89712.1	99367	110960	127339	124104	72266	71480	87702.7	92767.8	103049	90724.1	45485	48650.3	44571.3	110296	116874	132109	98849.9	130345	162810	79349.5	82079.5	116478	83542.1	75225.7	90724.1
P29055	3	3	77.85	0.018242	3.97963e-05	1.54577	0.818126	WT RNase -	Ctrl	38.176	Transcription initiation factor IIB OS=Saccharomyces cerevisiae (strain ATCC 204508 / S288c) GN=SUA7 PE=1 SV=1	34865.7	26907.6	24651.8	39261.9	30021.5	21514.4	44851.3	44670.8	44071.4	37332.1	36594.9	39847.2	39926.9	48149.2	42286.3	32489.7	32141.4	31091.4	43105.9	39111.1	28603.5	39956.3	45725.5	57816.5	40991.4	42021.4	52921.1	35956.2	35148.9	42286.3
Q12230	4	4	130.08	2.85199e-07	2.95877e-09	2.70941	1	Ctrl	Sen1-3 RNase -	38.048	Sphingolipid long chain base-responsive protein LSP1 OS=Saccharomyces cerevisiae (strain ATCC 204508 / S288c) GN=LSP1 PE=1 SV=1	121128	98965.1	95239.5	39254.3	43346.7	38619.3	46999.9	38927.2	43111.5	64638.6	60639.4	61177.2	42601.3	36445.8	37337.1	112873	118215	120118	43097.6	56470.7	51344.5	41870.4	39846.2	56557.1	70974.5	69631.4	81249.5	38364.6	26605.5	37337.1
P07703	14	13	798.66	4.43756e-13	1.72045e-13	23.6735	1	Sen1-3 RNase -	Ctrl	37.663	DNA-directed RNA polymerases I and III subunit RPAC1 OS=Saccharomyces cerevisiae (strain ATCC 204508 / S288c) GN=RPC40 PE=1 SV=1	173194	185589	151884	4.29227e+06	3.74782e+06	4.0303e+06	3.35383e+06	3.48676e+06	3.32506e+06	3.68949e+06	3.17744e+06	3.85693e+06	4.00714e+06	4.18995e+06	3.89219e+06	161391	221688	191559	4.71252e+06	4.88254e+06	5.3583e+06	2.9878e+06	3.56908e+06	4.36208e+06	4.05113e+06	3.64862e+06	5.1224e+06	3.60863e+06	3.05867e+06	3.89219e+06
P25294	6	6	129.59	5.76712e-05	2.52932e-07	3.65835	0.999996	WT RNase +	Sen1-3 RNase +	37.567	Protein SIS1 OS=Saccharomyces cerevisiae (strain ATCC 204508 / S288c) GN=SIS1 PE=1 SV=1	33148.6	31455.2	37340.2	72347.2	65288	111708	33956.9	34845.6	50843.6	23035.6	20166.6	24955.3	29599.7	23711.6	26497.2	30889.7	37573.5	47094.2	79430.6	85055.2	148517	30250.9	35668.3	66700.7	25293.5	23157	33143.2	26656	17309.5	26497.2
P29703	1	1	22.57	0.0161917	3.58308e-05	1.46773	0.833997	Sen1-3 RNase +	Sen1-3 RNase -	37.484	Protein farnesyltransferase/geranylgeranyltransferase type-1 subunit alpha OS=Saccharomyces cerevisiae (strain ATCC 204508 / S288c) GN=RAM2 PE=1 SV=1	21207.6	18202.4	19196.7	27791.6	25969.4	23266.2	23154.6	18360.9	16600.1	28074.6	33021.9	22598.4	21473.7	18750.9	16798.9	19762.3	21743	24211.3	30512.6	33832.1	30932.4	20627.6	18794.4	21777.3	30826.5	37918.6	30013	19338.2	13688.2	16798.9
Q08651	2	2	35.98	4.95127e-05	2.24254e-07	1.78773	0.999998	Sen1-3 RNase +	Ctrl	37.46	Probable oxidoreductase ENV9 OS=Saccharomyces cerevisiae (strain ATCC 204508 / S288c) GN=ENV9 PE=1 SV=1	25050.6	21736.6	24089.1	24758.2	22899.7	23242.3	36517.4	29715.8	38357.6	40315.3	44911.5	41480.6	34532	47158.4	42581.7	23343.5	25964.5	30381.6	27182.2	29833	30900.7	32531.9	30417.4	50320.6	44267	51571.3	55090.5	31097.8	34425.7	42581.7
Q12004	1	1	18.89	0.00035438	1.17631e-06	1.95916	0.999258	WT RNase -	Ctrl	37.434	RNA polymerase II transcription factor B subunit 4 OS=Saccharomyces cerevisiae (strain ATCC 204508 / S288c) GN=TFB4 PE=1 SV=1	19720.1	19669.5	23846.7	27634.5	26274.3	26096.4	36226.6	39728.7	47934.6	23511.3	21474.7	29776.9	31483	32788.6	38322.2	18376.2	23495.4	30075.9	30340.1	34229.3	34695.3	32272.8	40666.7	62884.4	25815.9	24659.1	39546.8	28352	23935.7	38322.2
B3LU25	2	2	21.33	0.000130783	5.1634e-07	2.81424	0.999942	WT RNase -	WT RNase +	37.136	KRR1 small subunit processome component OS=Saccharomyces cerevisiae (strain RM11-1a) GN=KRR1 PE=3 SV=1	19831.2	15661.5	17672.2	10742.4	11512.4	15463.3	38285.9	30304	37557.6	21217.6	24405.6	19486.8	20057.4	29819.2	26975.8	18479.8	18707.9	22288.5	11794.1	14998	20558.5	34107.4	31019.5	49271	23297.3	28024.7	25880.5	18062.7	21768.1	26975.8
P25619	2	2	30.31	0.000345359	1.15428e-06	2.11819	0.9993	Ctrl	WT RNase +	37.021	30 kDa heat shock protein OS=Saccharomyces cerevisiae (strain ATCC 204508 / S288c) GN=HSP30 PE=1 SV=1	43783.4	34582.4	34049.4	19113	17665.3	16293.1	23043.1	17884.1	16844.6	25068.5	22898.9	19348.7	23020.5	21649.4	17883.3	40799.7	41309	42943.8	20984.3	23013.8	21661.7	20528.2	18306.3	22098.1	27525.7	26294.5	25697.1	20731.2	15804.1	17883.3
P25342	4	4	153.91	2.82171e-05	1.38129e-07	2.33148	1	Ctrl	WT RNase +	37.002	Cell division control protein 10 OS=Saccharomyces cerevisiae (strain ATCC 204508 / S288c) GN=CDC10 PE=1 SV=1	163697	142390	114334	61690.9	64558.6	54074.1	77573.3	78396.4	86968.4	58539.6	68723.9	69700.8	79943.4	88455.8	75576.5	152542	170086	144200	67730.9	84104.9	71891.7	69107	80247.3	114092	64277.6	78914.7	92569.8	71993	64572.8	75576.5
A7A1V9	2	2	52.9	0.000871038	2.59771e-06	1.92356	0.995454	Sen1-3 RNase +	Ctrl	36.942	54S ribosomal protein L4, mitochondrial OS=Saccharomyces cerevisiae (strain YJM789) GN=MRPL4 PE=3 SV=1	22195.6	21047.1	23939.9	31136.6	30280.3	43390	32909.5	27708.9	30270.9	36723.9	48874.4	43631	34981	36674.5	33954.7	20683.1	25141	30193.5	34185.1	39448.3	57687.1	29317.8	28363.1	39711.8	40323.6	56121.8	57946.5	31502.2	26772.4	33954.7
P00330	14	13	646.83	0.00471135	1.15025e-05	1.57959	0.948383	Ctrl	Sen1-3 RNase -	36.826	Alcohol dehydrogenase 1 OS=Saccharomyces cerevisiae (strain ATCC 204508 / S288c) GN=ADH1 PE=1 SV=5	1.20371e+06	1.25088e+06	1.4268e+06	1.08022e+06	1.03133e+06	857481	1.15911e+06	914720	890367	991237	972081	970539	731447	885563	840202	1.12168e+06	1.49419e+06	1.79951e+06	1.18598e+06	1.34359e+06	1.14002e+06	1.03261e+06	936316	1.16806e+06	1.0884e+06	1.11623e+06	1.28898e+06	658705	646462	840202
Q99190	2	2	47.58	0.113967	0.000214492	1.37565	0.489377	Ctrl	WT RNase +	36.744	Very-long-chain enoyl-CoA reductase OS=Saccharomyces cerevisiae (strain ATCC 204508 / S288c) GN=TSC13 PE=1 SV=1	13920	12420.1	16762.2	9964.94	10526.7	10840.6	17803.7	11993.6	11398.1	12651.5	12394.4	11357.2	10613.5	12492.5	8316.09	12971.4	14835.9	21140.8	10940.6	13713.9	14412.6	15860.7	12276.8	14953	13891.6	14232.4	15083.5	9558.01	9119.53	8316.09
P10662	1	1	37.49	0.0105192	2.39336e-05	3.19739	0.884181	Sen1-3 RNase +	WT RNase -	36.706	37S ribosomal protein MRP1, mitochondrial OS=Saccharomyces cerevisiae (strain ATCC 204508 / S288c) GN=MRP1 PE=1 SV=2	17155.3	17382.3	24922.8	49555.1	52727.3	56723.8	20514	14826.2	18085	58164.2	61855.7	50801.4	21302	90358.9	22636.6	15986.3	20763.3	31433.2	54407	68691.4	75414.4	18275.1	15176.2	23725.4	63865.4	71028	67469.4	19183.6	65962.1	22636.6
P40693	4	4	106.23	3.21049e-06	2.16095e-08	3.78903	1	Sen1-3 RNase +	Ctrl	36.537	Ribosome biogenesis protein RLP7 OS=Saccharomyces cerevisiae (strain ATCC 204508 / S288c) GN=RLP7 PE=1 SV=1	26611.6	27767.8	23872.3	68686.6	78854.2	102639	39799.8	39425.3	52142	83280	109309	103909	33454.9	41435.7	41080.2	24798.2	33168.9	30108.2	75411.5	102729	136459	35456.1	40356.2	68404.1	91443	125519	138001	30127.8	30248.1	41080.2
P38087	1	1	34.44	0.0250404	5.32248e-05	1.45304	0.771899	WT RNase -	Ctrl	36.532	Carrier protein YMC2, mitochondrial OS=Saccharomyces cerevisiae (strain ATCC 204508 / S288c) GN=YMC2 PE=1 SV=1	13508.3	9999.95	12192.2	13448.9	14315.1	12675.9	19255.1	14554.3	18064.8	11207	11489.1	13502.7	16596.9	12515.3	14944.3	12587.7	11945	15377	14765.6	18649.2	16852.7	17153.6	14898	23698.8	12305.5	13192.7	17932.9	14946.4	9136.15	14944.3
P53045	1	1	48.98	0.17106	0.000314612	1.67199	0.405854	Ctrl	Sen1-3 RNase +	36.455	Methylsterol monooxygenase OS=Saccharomyces cerevisiae (strain ATCC 204508 / S288c) GN=ERG25 PE=1 SV=1	71149.3	100191	79610.2	80434.4	64891.2	77334.6	67666.4	91149.1	88613.7	30954.6	55952.9	63183.7	84059.2	56890.6	28378.9	66300.8	119679	100406	88309.5	84538.2	102816	60281.4	93301.1	116251	33988.7	64249.9	83914.3	75699.6	41530.2	28378.9
Q12404	2	2	36.09	0.00122648	3.5067e-06	2.2887	0.991832	WT RNase -	Ctrl	36.385	Protein disulfide-isomerase MPD1 OS=Saccharomyces cerevisiae (strain ATCC 204508 / S288c) GN=MPD1 PE=1 SV=1	15858.8	19175.5	21284.5	16849.8	22652.1	29685	34434.8	41914.1	52547.8	33170.5	36284.4	33801	32586.5	47285.2	46483.8	14778.1	22905.3	26844.5	18499.5	29510.5	39466.2	30676.7	42903.6	68936.5	36421.8	41664.9	44891.2	29345.8	34518.3	46483.8
P46669	3	3	136.74	5.26397e-08	8.43325e-10	3.92442	1	Ctrl	Sen1-3 RNase +	36.202	DNA-directed RNA polymerase I subunit RPA43 OS=Saccharomyces cerevisiae (strain ATCC 204508 / S288c) GN=RPA43 PE=1 SV=2	80552.6	74064.6	58813.8	17939.2	16668.9	19890.5	63114.1	69742.6	71827	16948.5	19521.5	17915.3	47130.6	59535.8	66525.9	75063.2	88470.9	74177.1	19695.6	21715.7	26444.4	56225.9	71389.2	94228.5	18609.8	22416.3	23793.3	42443.5	43461.2	66525.9
Q12117	2	2	130.34	0.0600025	0.000118447	1.36559	0.618105	Ctrl	Sen1-3 RNase -	36.167	Protein MRH1 OS=Saccharomyces cerevisiae (strain ATCC 204508 / S288c) GN=MRH1 PE=1 SV=1	416638	338872	327009	325479	275189	309135	375323	324137	284827	328568	309420	276383	282018	238117	272577	388245	404786	412431	357346	358508	410995	334361	331790	373659	360774	355302	367064	253971	173826	272577
P47120	3	3	51.02	9.78427e-06	5.6115e-08	2.19206	1	Sen1-3 RNase +	Ctrl	36.142	Deoxyhypusine hydroxylase OS=Saccharomyces cerevisiae (strain ATCC 204508 / S288c) GN=LIA1 PE=1 SV=1	14170.3	11694.4	12329.9	21461.7	24220.4	21172.6	16144.8	14440.3	14280.1	25300.1	30529.6	27894.8	12481	13757.1	16679.9	13204.6	13969	15550.7	23563	31553.6	28149	14382.7	14781.2	18733.8	27780	35056.8	37047.2	11239.8	10042.7	16679.9
P40154	1	1	51.16	4.11021e-05	1.90159e-07	2.90668	0.999999	Ctrl	Sen1-3 RNase +	36.132	Ino eighty subunit 2 OS=Saccharomyces cerevisiae (strain ATCC 204508 / S288c) GN=IES2 PE=1 SV=1	47053	53652.8	38119.9	23801	20034.6	21271.1	40009.6	30107.6	30593.5	18178.5	15451.3	14131.1	33409.8	42528.5	30002.5	43846.5	64088.8	48077.6	26131.3	26100.4	28280	35643	30818.4	40135	19960.4	17742.6	18767.5	30087.2	31045.8	30002.5
P40339	6	6	244.93	2.27255e-05	1.15626e-07	2.61622	1	WT RNase -	Ctrl	36.126	Replication factor C subunit 4 OS=Saccharomyces cerevisiae (strain ATCC 204508 / S288c) GN=RFC4 PE=1 SV=1	31775.2	34945.6	29829.8	68832.7	67899.8	77553	79816.7	87896.3	84884.7	66298	76106.3	66495	58652.8	94922	83892.4	29609.8	41742.9	37621.9	75572	88457.7	103107	71105.6	89971.4	111359	72796.5	87391.8	88312.2	52819.8	69293.2	83892.4
P32910	13	13	862.66	1.09197e-11	1.92436e-12	20.8514	1	Sen1-3 RNase -	Ctrl	36.112	DNA-directed RNA polymerase III subunit RPC6 OS=Saccharomyces cerevisiae (strain ATCC 204508 / S288c) GN=RPC34 PE=1 SV=1	191307	168817	150013	3.28006e+06	2.4895e+06	2.82713e+06	2.55209e+06	2.67648e+06	2.46326e+06	3.21787e+06	2.72529e+06	2.87558e+06	3.40601e+06	3.70936e+06	3.52172e+06	178270	201654	189199	3.6012e+06	3.24324e+06	3.75868e+06	2.27356e+06	2.73967e+06	3.23151e+06	3.53328e+06	3.12942e+06	3.81906e+06	3.06728e+06	2.70784e+06	3.52172e+06
P17558	1	1	21.42	0.0897952	0.000172687	1.40148	0.538054	WT RNase -	Ctrl	35.976	37S ribosomal protein PET123, mitochondrial OS=Saccharomyces cerevisiae (strain ATCC 204508 / S288c) GN=PET123 PE=1 SV=1	45947.7	56801.6	49536.1	64908.8	64546.2	72111.5	73364	74397.2	65663.4	57899.6	75289.7	67389.3	76825.1	51270.5	46581.6	42816.5	67850.1	62475.9	71263.9	84088.7	95872.4	65357.2	76153.7	86142.5	63574.9	86454.2	89499.9	69184.9	37427.5	46581.6
P41819	2	2	45.7	3.40103e-06	2.27602e-08	2.05958	1	Sen1-3 RNase -	WT RNase +	35.928	Dimethyladenosine transferase OS=Saccharomyces cerevisiae (strain ATCC 204508 / S288c) GN=DIM1 PE=3 SV=1	24329.4	24355.2	27236	22114.8	25235	24886.6	37836.6	37479	41694	28869.7	34437.3	34045.5	50657	53866.5	44253.1	22671.4	29092.6	34350.6	24280	32875.4	33086.8	33707.2	38363.8	54697.5	31699.5	39543.9	45215.9	45619.1	39322.6	44253.1
P40101	1	1	7.84	8.06384e-05	3.35447e-07	3.53797	0.999987	Sen1-3 RNase +	WT RNase -	35.888	Uncharacterized protein YER186C OS=Saccharomyces cerevisiae (strain ATCC 204508 / S288c) GN=YER186C PE=4 SV=1	15078.7	14118.6	15552.2	25419.1	35933.7	32014.4	10685.2	14809.1	15248.7	38340.9	51720.9	54085.5	17660.2	12587.2	23892.6	14051.1	16864.8	19614.8	27907.8	46813.3	42563.2	9519.02	15158.7	20004.5	42099	59390.4	71831.1	15903.9	9188.64	23892.6
P32598	5	5	136.83	0.00109391	3.19359e-06	1.37429	0.993245	WT RNase -	Ctrl	35.884	Serine/threonine-protein phosphatase PP1-2 OS=Saccharomyces cerevisiae (strain ATCC 204508 / S288c) GN=GLC7 PE=1 SV=1	97483.2	88621.6	88859.9	128716	100939	125537	126745	129417	121719	118911	116140	119703	102482	105090	102427	90840.1	105859	112072	141318	131500	166902	112913	132472	159680	130567	133362	158977	92290.5	76715.9	102427
P00358	1	1	17.02	0.341179	0.000612388	1.80671	0.267753	Ctrl	WT RNase +	35.824	Glyceraldehyde-3-phosphate dehydrogenase 2 OS=Saccharomyces cerevisiae (strain ATCC 204508 / S288c) GN=TDH2 PE=1 SV=3	195034	74486	140681	61388.1	63733.2	101922	101743	74694.6	71509.4	135543	112964	67528.6	109450	81089.3	77698.3	181743	88974.3	177429	67398.4	83029.5	135505	90638.8	76458.1	93811.9	148829	129715	89684.9	98564.9	59195.3	77698.3
P00360	11	11	492.31	0.016589	3.65016e-05	1.33975	0.830839	Ctrl	WT RNase -	35.728	Glyceraldehyde-3-phosphate dehydrogenase 1 OS=Saccharomyces cerevisiae (strain ATCC 204508 / S288c) GN=TDH1 PE=1 SV=3	2.01291e+06	1.53321e+06	1.81703e+06	1.56978e+06	1.59886e+06	1.46305e+06	1.45051e+06	1.31042e+06	1.24218e+06	1.7519e+06	1.76843e+06	1.62013e+06	1.17964e+06	1.54618e+06	1.41249e+06	1.87574e+06	1.83144e+06	2.29167e+06	1.72348e+06	2.08295e+06	1.94513e+06	1.2922e+06	1.34136e+06	1.62959e+06	1.92362e+06	2.03066e+06	2.1517e+06	1.06233e+06	1.12871e+06	1.41249e+06
P00359	11	11	498.06	0.0040017	9.90718e-06	1.61755	0.957256	Ctrl	Sen1-3 RNase -	35.724	Glyceraldehyde-3-phosphate dehydrogenase 3 OS=Saccharomyces cerevisiae (strain ATCC 204508 / S288c) GN=TDH3 PE=1 SV=3	2.1209e+06	2.12619e+06	1.97482e+06	1.79105e+06	1.79593e+06	1.47838e+06	1.76395e+06	1.8156e+06	1.29117e+06	1.37259e+06	1.52949e+06	1.47906e+06	1.25702e+06	1.41277e+06	1.1767e+06	1.97637e+06	2.53975e+06	2.49068e+06	1.96641e+06	2.33969e+06	1.96551e+06	1.57143e+06	1.85847e+06	1.69386e+06	1.50713e+06	1.75629e+06	1.96434e+06	1.13201e+06	1.03133e+06	1.1767e+06
P10962	3	3	50.23	2.1771e-05	1.11354e-07	4.76545	1	Sen1-3 RNase +	Ctrl	35.673	Protein MAK16 OS=Saccharomyces cerevisiae (strain ATCC 204508 / S288c) GN=MAK16 PE=1 SV=2	11987.6	7341.74	7840.6	19920.5	24307.8	36544.8	24699.9	22531.5	27049.8	43657.3	46523.4	39296.6	18013.1	18502.2	19103.5	11170.7	8769.78	9888.72	21870.9	31667.4	48586.4	22004.2	23063.4	35486.1	47936.5	53422.2	52189.9	16221.7	13506.7	19103.5
Q07551	2	2	17.06	0.0106543	2.41561e-05	2.27374	0.882859	WT RNase +	WT RNase -	35.538	NADPH-dependent alpha-keto amide reductase OS=Saccharomyces cerevisiae (strain ATCC 204508 / S288c) GN=YDL124W PE=1 SV=1	8090.81	7177.45	9384.03	8976.34	9377.8	8892.3	4652.42	3541.85	3788.81	9871.13	5844.81	3804.78	2541.8	4642.57	4907.88	7539.45	8573.53	11835.3	9855.19	12217.1	11822.3	4144.66	3625.47	4970.46	10838.7	6711.52	5053.13	2289.01	3389.08	4907.88
P20604	1	1	19.94	1.06109e-05	5.99688e-08	2.71417	1	Sen1-3 RNase +	Sen1-3 RNase -	35.515	Serine/threonine-protein phosphatase PP1-1 OS=Saccharomyces cerevisiae (strain ATCC 204508 / S288c) GN=SIT4 PE=1 SV=1	14254.1	12166	14570	30666.6	29365.5	25724.3	15025.9	10900.8	12404.9	35048.2	25427.6	27991.1	9046.88	13021.9	10525.6	13282.7	14532.4	18376	33669.1	38256.4	34200.5	13386	11158.2	16273.7	38483.6	29198.1	37175.1	8147.17	9506.02	10525.6
P16370	2	2	106.42	0.000231063	8.29477e-07	2.25716	0.999732	WT RNase +	Ctrl	35.275	DNA-directed RNA polymerase II subunit RPB3 OS=Saccharomyces cerevisiae (strain ATCC 204508 / S288c) GN=RPB3 PE=1 SV=2	40779.6	39376	31226	80836.4	79790.8	90778.7	58061.9	83631.5	87580.8	53201.2	50511.6	61172.5	62208	69226.8	57715	38000.6	47035.1	39382.8	88750.9	103949	120690	51725.1	85606	114896	58415.9	58001.7	81243.3	56021.5	50535.7	57715
Q12746	2	2	44.53	0.00935241	2.15317e-05	1.46781	0.895894	WT RNase +	Sen1-3 RNase -	35.265	Plasma membrane-associated coenzyme Q6 reductase PGA3 OS=Saccharomyces cerevisiae (strain ATCC 204508 / S288c) GN=PGA3 PE=1 SV=1	33885.7	29609.6	33890.5	37065.3	39745.8	36622.1	30646	30244.7	23733.7	42509.9	35846.7	30276.8	25084.3	23930.6	28265.4	31576.5	35368.9	42743.3	40694.3	51779.5	48689.2	27301.3	30958.8	31135.8	46676.7	41162.3	40210.6	22589.7	17469.4	28265.4
Q12192	1	1	14.82	1.37711e-06	1.03873e-08	11.0043	1	Ctrl	Sen1-3 RNase +	35.174	Repression factor of MSEs protein 1 OS=Saccharomyces cerevisiae (strain ATCC 204508 / S288c) GN=RFM1 PE=1 SV=1	19291.8	15290.8	9774.87	1606.97	1668.64	2148.33	4928.67	3852.77	3877.49	1850.9	1138.7	1041.33	5359.22	4835.76	4755.83	17977.1	18265	12328.3	1764.31	2173.85	2856.21	4390.76	3943.74	5086.81	2032.32	1307.55	1382.99	4826.24	3530.11	4755.83
P32332	2	2	81.79	0.0028693	7.33795e-06	1.89214	0.971701	Sen1-3 RNase -	Ctrl	35.131	Mitochondrial oxaloacetate transport protein OS=Saccharomyces cerevisiae (strain ATCC 204508 / S288c) GN=OAC1 PE=1 SV=1	31994.6	36416.8	36949.9	38311.1	34041	34456.6	49560.1	36701.3	43365.1	49775	53151.1	55198.4	89321.1	59064.7	50972.8	29814.3	43500.2	46601.9	42062.1	44347.6	45810.2	44151.1	37567.8	56889.9	54653.9	61032.7	73309.1	80438.2	43117.3	50972.8
P38689	1	1	10.47	0.132732	0.000247644	1.27861	0.458025	WT RNase +	Ctrl	35.102	Ribose-phosphate pyrophosphokinase 3 OS=Saccharomyces cerevisiae (strain ATCC 204508 / S288c) GN=PRS3 PE=1 SV=1	28741	32023.7	31179.9	45026.5	37545.5	34989.6	35537.8	45409.5	33936	37937.9	38618.2	31177.2	28528.1	37048	29121	26782.4	38252.7	39324.8	49435	48913	46518.8	31659.3	46481.6	44520	41656.5	44344.7	41406.6	25690.9	27045.1	29121
P38805	5	5	135.83	7.3733e-06	4.41148e-08	4.57291	1	Sen1-3 RNase +	Ctrl	35.1	Ribosome production factor 1 OS=Saccharomyces cerevisiae (strain ATCC 204508 / S288c) GN=RPF1 PE=1 SV=1	10974.2	11633.9	12720	36743.1	42038.2	56125.5	22286	22374.8	28811.2	53690.6	53183.7	54678.1	16768.8	28204.9	26404.1	10226.3	13896.8	16042.8	40340.5	54766.1	74619	19853.7	22903.1	37796.8	58953.3	61070.1	72618.1	15101.1	20589.6	26404.1
P53337	2	2	53.48	0.100277	0.000190575	1.22053	0.515589	Ctrl	WT RNase +	34.99	ER-derived vesicles protein ERV29 OS=Saccharomyces cerevisiae (strain ATCC 204508 / S288c) GN=ERV29 PE=1 SV=1	53257.5	57114.2	58858.6	51631.6	46206.4	40815.1	59342.4	50980.7	46149.6	54607.9	55355.5	57497.5	44734.6	49753.3	53919.5	49628.2	68223.5	74233.6	56686.7	60196.2	54263.7	52865.9	52184.4	60542.8	59960.5	63564	76362.5	40285.8	36320	53919.5
P36007	8	8	241.66	0.107749	0.000203583	1.28507	0.500886	WT RNase +	Sen1-3 RNase -	34.877	Threo-3-hydroxyaspartate ammonia-lyase OS=Saccharomyces cerevisiae (strain ATCC 204508 / S288c) GN=SRY1 PE=1 SV=1	111584	93660.9	100110	130942	114112	118846	136387	99495	105922	122040	122147	108380	80362.7	108547	94265.9	103980	111879	126260	143763	148662	158006	121502	101844	138957	134002	140260	143940	72370.7	79239.6	94265.9
P53881	1	1	24.31	0.000893525	2.6566e-06	2.85872	0.995242	Sen1-3 RNase +	Ctrl	34.876	54S ribosomal protein L22, mitochondrial OS=Saccharomyces cerevisiae (strain ATCC 204508 / S288c) GN=MRPL22 PE=1 SV=2	7692.75	8428.03	5079.58	13199.1	18157.9	19732.1	5299.88	8777.02	9725.1	20015	20564.1	20026.7	8415.32	9211.71	13643	7168.52	10067.4	6406.47	14491.4	23655.5	26233.9	4721.46	8984.24	12758.2	21976.9	23613.5	26597.4	7578.42	6724.56	13643
P33759	1	1	19.59	1.91903e-06	1.3778e-08	3.33161	1	Sen1-3 RNase +	Ctrl	34.861	37S ribosomal protein S5, mitochondrial OS=Saccharomyces cerevisiae (strain ATCC 204508 / S288c) GN=MRPS5 PE=1 SV=1	11527.7	14527	11601.2	35908.1	38536.3	41908.6	21229.8	17648.3	19481.4	37007.7	45906.4	42541	18658.9	12154.3	16869.9	10742.2	17352.7	14631.6	39423.8	50203.9	55717.5	18912.8	18064.9	25557.3	40635.1	52713.7	56498.8	16803.3	8872.62	16869.9
P46956	1	1	37.23	0.0730173	0.00014283	1.38147	0.579594	Ctrl	WT RNase +	34.86	Inorganic phosphate transporter PHO86 OS=Saccharomyces cerevisiae (strain ATCC 204508 / S288c) GN=PHO86 PE=1 SV=1	83021.6	86834.8	81687.9	65785.4	57597.1	58701.7	83630.3	67376.5	76807.5	54302.5	68245	78466.1	59378.1	80958.1	61612.7	77364	103725	103026	72226.3	75035.7	78044	74503	68967.2	100762	59625.1	78364.8	104211	53472.9	59099.5	61612.7
Q12010	1	1	16.35	0.367532	0.000656043	1.18314	0.25345	Sen1-3 RNase +	Ctrl	34.85	Probable vacuolar amino acid transporter YPQ1 OS=Saccharomyces cerevisiae (strain ATCC 204508 / S288c) GN=YPQ1 PE=1 SV=1	34883.5	32332.8	30301.8	35254.1	33098.4	30454.3	36972.9	25730.6	35551.1	40882.2	37692.3	36803.1	31658.8	38410.6	32137.7	32506.3	38621.8	38217.3	38705.7	43119.5	40489	32937.7	26338.1	46638.8	44889.5	43281.6	48878.2	28510.3	28039.8	32137.7
P38011	8	8	285.67	4.46219e-08	7.65486e-10	2.69345	1	Sen1-3 RNase +	WT RNase -	34.784	Guanine nucleotide-binding protein subunit beta-like protein OS=Saccharomyces cerevisiae (strain ATCC 204508 / S288c) GN=ASC1 PE=1 SV=4	334657	342392	358938	598443	539990	683896	299229	261792	246877	689603	700836	785589	271259	283863	273139	311852	408990	452699	657036	703481	909241	266571	267973	323873	757198	804760	1.04334e+06	244283	207220	273139
P20459	3	3	94.9	0.000373788	1.22604e-06	1.72918	0.999164	Sen1-3 RNase -	Ctrl	34.696	Eukaryotic translation initiation factor 2 subunit alpha OS=Saccharomyces cerevisiae (strain ATCC 204508 / S288c) GN=SUI2 PE=1 SV=1	53898.3	63678.2	67332.7	65953.2	64152.4	67498.9	84746.5	105942	116690	54675.6	66624	76639.3	109417	111477	98848.1	50225.3	76064.2	84921.3	72410.5	83575.7	89739.9	75497.4	108443	153083	60034.9	76503.5	101785	98535.8	81378	98848.1
P25368	2	2	34.35	0.00015926	6.10132e-07	1.83567	0.999899	WT RNase -	Ctrl	34.449	Ribosomal RNA-processing protein 7 OS=Saccharomyces cerevisiae (strain ATCC 204508 / S288c) GN=RRP7 PE=1 SV=1	35577.9	29409.5	30454.6	36978.6	36880.3	39590.6	59620.1	61123.7	54456.5	40321.8	39211	44348.9	42812.7	40122	32018	33153.4	35130	38409.9	40599	48046.5	52635.8	53113.2	62566.8	71440.4	44274.1	45025.4	58899.9	38555	29289.1	32018
P15646	12	12	367.34	1.75569e-05	9.24841e-08	2.12297	1	WT RNase -	WT RNase +	34.444	rRNA 2'-O-methyltransferase fibrillarin OS=Saccharomyces cerevisiae (strain ATCC 204508 / S288c) GN=NOP1 PE=1 SV=1	404317	325637	335169	202596	227006	250199	458350	514099	470749	279387	320801	289927	356025	424831	414966	376765	388977	422722	222432	295736	332640	408326	526237	617567	306772	368372	385053	320619	310127	414966
P38122	2	2	55.82	1.76372e-06	1.28533e-08	3.22426	1	WT RNase -	Sen1-3 RNase +	34.442	3-methyl-2-oxobutanoate hydroxymethyltransferase OS=Saccharomyces cerevisiae (strain ATCC 204508 / S288c) GN=ECM31 PE=1 SV=1	33323.6	22893.6	26490.6	11070.2	10038.2	11044.9	34178.1	30052.2	28631.9	9847.91	8701.34	10251.9	16200.2	16581.9	11862.2	31052.7	27346.6	33410.5	12154.1	13077.5	14684.2	30447.9	30761.7	37561.6	10813.2	9991.63	13615.5	14589.1	12104.8	11862.2
P18239	4	4	97.53	0.346225	0.000620869	2.88731	0.26492	Sen1-3 RNase -	WT RNase +	34.404	ADP,ATP carrier protein 2 OS=Saccharomyces cerevisiae (strain ATCC 204508 / S288c) GN=PET9 PE=1 SV=2	138491	140961	176189	105697	98723.2	92239.3	126690	101431	110179	113224	109969	109718	627262	108641	120644	129053	168379	222213	116046	128613	122632	112863	103826	144541	124322	126276	145717	564881	79308.3	120644
P50085	2	2	52.42	6.65761e-05	2.83645e-07	2.82846	0.999993	Sen1-3 RNase -	WT RNase +	34.385	Prohibitin-2 OS=Saccharomyces cerevisiae (strain ATCC 204508 / S288c) GN=PHB2 PE=1 SV=2	47936.5	45509	44394	30061.7	29103.3	34283.1	43256.8	44848.3	45014.7	28894.1	34638.1	34330.8	121333	72295.6	70686.5	44669.8	54361	55990.7	33005	37914.8	45579.5	38535.8	45907.1	59054	31726.3	39774.5	45594.8	109266	52775.8	70686.5
P43588	1	1	15.65	0.0341456	7.04164e-05	1.50473	0.721299	Ctrl	Sen1-3 RNase -	34.376	Ubiquitin carboxyl-terminal hydrolase RPN11 OS=Saccharomyces cerevisiae (strain ATCC 204508 / S288c) GN=RPN11 PE=1 SV=1	21721.1	19289.9	21832.4	16800.9	13959.2	14034.8	20026.1	12679.6	18536.2	16817.2	16988.3	15478.9	12205.3	14474.8	15083.9	20240.9	23042	27535.5	18445.8	18185.6	18659.3	17840.5	12979	24317.3	18465.6	19507.4	20557.6	10991.5	10566.6	15083.9
P38077	3	3	83.61	0.0458902	9.25686e-05	1.34356	0.66876	Ctrl	WT RNase +	34.329	ATP synthase subunit gamma, mitochondrial OS=Saccharomyces cerevisiae (strain ATCC 204508 / S288c) GN=ATP3 PE=1 SV=1	37259.6	37381.3	39158.5	30369.9	28821.5	25508.3	31465	30447	24803.9	29038.2	32627.1	31985.1	36419.5	26075.1	32003.2	34720.5	44652.4	49387.5	33343.4	37547.7	33913.3	28031	31165.9	32539.7	31884.5	37465.2	42479.5	32797.6	19034.8	32003.2
P29509	1	1	8.36	4.59897e-05	2.11259e-07	3.26819	0.999998	Ctrl	Sen1-3 RNase -	34.216	Thioredoxin reductase 1 OS=Saccharomyces cerevisiae (strain ATCC 204508 / S288c) GN=TRR1 PE=1 SV=3	25607.5	22706.3	25524.7	17208	17591.2	14533.8	15951.4	16328.6	10325.3	12338.4	12004.3	11111.3	8646.37	5972.39	7974.37	23862.5	27122.9	32192.3	18892.8	22917.2	19322.7	14210.5	16714.2	13545.6	13547.8	13784.3	14756.9	7786.49	4359.85	7974.37
P43613	1	1	15.17	3.03167e-05	1.46192e-07	1.95077	1	Sen1-3 RNase -	Ctrl	34.17	ER-localized J domain-containing protein 5 OS=Saccharomyces cerevisiae (strain ATCC 204508 / S288c) GN=ERJ5 PE=1 SV=1	25567.4	21319	23293.8	26109.3	26703.1	25056.9	35933.8	34005.9	28164.8	38813.6	44137.3	36573.1	42811.7	51280.3	42813.1	23825.1	25465.8	29378.6	28665.6	34788	33313.2	32012	34808.8	36948.9	42618.1	50682.3	48572.8	38554.1	37434.7	42813.1
Q04013	2	2	59.06	0.00150792	4.19987e-06	2.05465	0.988651	Sen1-3 RNase +	Ctrl	34.163	Citrate/oxoglutarate carrier protein OS=Saccharomyces cerevisiae (strain ATCC 204508 / S288c) GN=YHM2 PE=1 SV=1	23990.5	20826	19983.3	36950.1	35502	36794.9	34249.9	21131	32984.3	45517.4	46857	40766.3	37820.5	39828.8	29807.1	22355.6	24876.8	25203.3	40567.8	46250.9	48918.9	30511.9	21629.9	43271.5	49979	53805.3	54141.8	34059.3	29075	29807.1
P15703	3	3	65	0.00152086	4.22377e-06	1.75229	0.988501	Sen1-3 RNase +	WT RNase -	34.097	Glucan 1,3-beta-glucosidase OS=Saccharomyces cerevisiae (strain ATCC 204508 / S288c) GN=BGL2 PE=1 SV=1	42002	38466.6	37997.6	40882.6	42907.6	36031.4	38262.2	27951.3	30577.5	54321.1	56371.8	58913.1	30462.6	34819.3	42666.5	39139.7	45948.7	47923.3	44885.3	55898.7	47903.8	34086.3	28611.2	40114.1	59645.6	64731	78242.6	27433.1	25418.1	42666.5
P00546	3	3	45.56	0.00479795	1.16845e-05	1.557	0.947313	WT RNase +	Sen1-3 RNase -	34.04	Cyclin-dependent kinase 1 OS=Saccharomyces cerevisiae (strain ATCC 204508 / S288c) GN=CDC28 PE=1 SV=1	28942.4	22149.3	22821.3	25163.1	25547.2	23512.7	26432.4	17628.3	19513	19386.4	17753.9	17375.4	16595.4	14960.5	16114.6	26970	26457.5	28782.7	27626.8	33282	31260.1	23547.6	18044.5	25598.7	21286.6	20386.6	23076.3	14945	10921.2	16114.6
P14741	5	5	93.5	2.53086e-05	1.26393e-07	1.97272	1	Sen1-3 RNase +	Ctrl	34.004	Translation initiation factor eIF-2B subunit alpha OS=Saccharomyces cerevisiae (strain ATCC 204508 / S288c) GN=GCN3 PE=1 SV=1	51902.7	57057.1	51775.4	81524.8	85024.3	82626.6	60065.2	64404.6	76122.5	94754	111269	111062	69431.9	83513.3	78588.7	48365.7	68155.3	65300.2	89506.7	110767	109852	53509.8	65925.1	99863.7	104042	127768	147502	62526.9	60964.8	78588.7
P33333	2	2	28.04	0.514069	0.000901834	1.13554	0.190606	Sen1-3 RNase +	Sen1-3 RNase -	33.865	Probable 1-acyl-sn-glycerol-3-phosphate acyltransferase OS=Saccharomyces cerevisiae (strain ATCC 204508 / S288c) GN=SLC1 PE=1 SV=1	69987.3	60398.9	61713	64895.2	66637.2	65449.7	74317.5	60362.1	69084	73904.1	73951.7	70227.7	51067.4	70789.6	70196.5	65218	72147.1	77833.7	71248.9	86812.9	87015.5	66206.6	61787.2	90629.9	81148.1	84917.7	93269.6	45988.7	51676.5	70196.5
P40509	1	1	31.47	0.0330324	6.82659e-05	1.76352	0.72694	Sen1-3 RNase +	Sen1-3 RNase -	33.808	Coatomer subunit epsilon OS=Saccharomyces cerevisiae (strain ATCC 204508 / S288c) GN=SEC28 PE=1 SV=2	42189.7	63484.5	68802.9	79646.1	72920.9	54544.1	41951.3	58833	48497	60904.3	70415.5	91053.5	37288.5	48182.9	40624.6	39314.7	75832.9	86775.5	87444.1	94999	72516.4	37372.8	60222.1	63622.3	66874.1	80857.2	120928	33580.2	35173.6	40624.6
Q06508	3	3	79	8.43042e-05	3.47711e-07	1.96683	0.999985	Sen1-3 RNase -	WT RNase +	33.794	Lysophosphatidic acid:oleoyl-CoA acyltransferase 1 OS=Saccharomyces cerevisiae (strain ATCC 204508 / S288c) GN=LOA1 PE=1 SV=1	71273.3	72380.5	51731.1	44847.1	41334.1	41356.6	94223.5	80270.2	73216.4	47166.3	44464.9	48241.1	72755.4	93113.6	84976.3	66416.3	86459.2	65244.3	49238	53848.8	54983.7	83940	82165.3	96051.2	51789.5	51058.4	64069.1	65519.9	67973	84976.3
P36534	2	2	75.61	3.00881e-06	2.03937e-08	2.42981	1	Sen1-3 RNase +	Ctrl	33.73	54S ribosomal protein L40, mitochondrial OS=Saccharomyces cerevisiae (strain ATCC 204508 / S288c) GN=MRPL40 PE=1 SV=2	12322.9	12828.5	12995.3	23630.1	24986.3	29897.4	18846.5	20245.7	20350.9	29807.8	30147.9	32733.5	21513.6	18799.7	24822	11483.1	15323.8	16390	25943.7	32551.4	39748.6	16789.7	20723.7	26697.9	32729.6	34618.4	43473.5	19374.1	13723.8	24822
P39926	1	1	25.09	0.00224932	5.94048e-06	3.13271	0.979593	Ctrl	Sen1-3 RNase -	33.713	Protein SSO2 OS=Saccharomyces cerevisiae (strain ATCC 204508 / S288c) GN=SSO2 PE=1 SV=2	17997.9	16304.2	15610.4	12519.5	9450.4	9050.48	11454.9	9450.5	12329.3	5686.65	7596.17	7199.26	3591.54	3394.28	8946.85	16771.4	19475.5	19688.1	13745.3	12311.7	12032.6	10204.7	9673.62	16174.6	6244.05	8722.58	9561.36	3234.37	2477.83	8946.85
P05317	11	11	542.64	8.53808e-08	1.19936e-09	3.16694	1	Sen1-3 RNase +	Ctrl	33.696	60S acidic ribosomal protein P0 OS=Saccharomyces cerevisiae (strain ATCC 204508 / S288c) GN=RPP0 PE=1 SV=2	2.1942e+06	1.92618e+06	1.98964e+06	4.72337e+06	4.43886e+06	4.22347e+06	3.08301e+06	3.13691e+06	3.12224e+06	5.4228e+06	6.77681e+06	7.15048e+06	4.18075e+06	4.50013e+06	4.20012e+06	2.04467e+06	2.30084e+06	2.50937e+06	5.18582e+06	5.78281e+06	5.61512e+06	2.74653e+06	3.21097e+06	4.09601e+06	5.95433e+06	7.78172e+06	9.49657e+06	3.76498e+06	3.2851e+06	4.20012e+06
P26321	8	8	462.96	3.41687e-08	6.1903e-10	5.20583	1	Sen1-3 RNase +	Ctrl	33.694	60S ribosomal protein L5 OS=Saccharomyces cerevisiae (strain ATCC 204508 / S288c) GN=RPL5 PE=1 SV=4	1.21866e+06	1.36187e+06	1.40462e+06	4.45359e+06	4.56213e+06	5.41921e+06	1.51591e+06	1.66486e+06	2.04615e+06	5.88233e+06	7.26465e+06	7.59909e+06	1.89838e+06	2.27514e+06	1.95844e+06	1.13561e+06	1.62677e+06	1.77154e+06	4.88963e+06	5.9434e+06	7.20485e+06	1.35046e+06	1.70417e+06	2.6843e+06	6.45891e+06	8.3419e+06	1.00924e+07	1.70959e+06	1.66085e+06	1.95844e+06
P25617	1	1	13.02	4.69915e-05	2.14843e-07	6.55672	0.999998	WT RNase -	WT RNase +	33.573	Uncharacterized protein YCR016W OS=Saccharomyces cerevisiae (strain ATCC 204508 / S288c) GN=YCR016W PE=1 SV=2	8588.86	11392.2	10041	3174.89	3402.14	6520.45	15322.4	38481.4	32072.8	3557.36	5487.14	5202.99	20162.7	28033.2	28763.7	8003.57	13608.1	12663.9	3485.73	4432.21	8668.96	13650.1	39389.9	42075.7	3906.04	6300.8	6910.1	18157.5	20464.3	28763.7
Q08235	4	4	140.45	0.000129471	5.12204e-07	2.18872	0.999944	WT RNase -	Ctrl	33.51	Ribosome biogenesis protein BRX1 OS=Saccharomyces cerevisiae (strain ATCC 204508 / S288c) GN=BRX1 PE=1 SV=2	167076	156609	150239	166554	189962	237731	358100	330384	348804	187233	269614	206562	261413	288342	283375	155690	187070	189484	182861	247476	316064	319017	338184	457589	205586	309594	274335	235416	210490	283375
P53941	3	3	70.62	1.87835e-05	9.84104e-08	2.15518	1	Sen1-3 RNase +	Ctrl	33.461	U3 small nucleolar ribonucleoprotein protein IMP4 OS=Saccharomyces cerevisiae (strain ATCC 204508 / S288c) GN=IMP4 PE=1 SV=1	17994.4	19775.2	16663.2	26436.4	29383.3	29948.9	21940.6	25731.8	20527.4	38155.8	39535.3	39621.6	16572.2	20020.7	22725.1	16768.1	23621.6	21016	29024.7	38279.6	39817.1	19546.1	26339.3	26929.5	41895.8	45397.9	52621.5	14924.1	14615.2	22725.1
Q07897	1	1	24.12	7.81314e-07	6.67217e-09	16.5518	1	WT RNase -	Sen1-3 RNase +	33.374	Protein CMS1 OS=Saccharomyces cerevisiae (strain ATCC 204508 / S288c) GN=CMS1 PE=1 SV=1	36232.9	31505	26796.1	3998.6	4118.94	2723.24	50296	47691.3	40104.4	1578.55	5061.52	1702.95	32407.5	40492.2	40657.2	33763.8	37633	33795.7	4390.1	5366.03	3620.56	44806.8	48817.3	52612.1	1733.28	5812.07	2261.7	29184.6	29559.4	40657.2
P32331	1	1	2.37	0.00860982	2.00122e-05	1.7127	0.90364	Sen1-3 RNase +	Ctrl	33.354	Carrier protein YMC1, mitochondrial OS=Saccharomyces cerevisiae (strain ATCC 204508 / S288c) GN=YMC1 PE=3 SV=2	11374.1	8773.94	8670.37	13215.9	14420.9	14260.4	15208.7	9500.59	15167.9	16519.5	16506.9	16330.9	15999.9	16499.6	13856	10599	10480.6	10935.2	14509.8	18787.1	18959.3	13548.9	9724.9	19898.5	18138.7	18954.6	21689.2	14408.7	12044.7	13856
P15496	1	1	16.29	0.039177	7.97221e-05	1.5252	0.697349	Sen1-3 RNase +	WT RNase -	33.33	Isopentenyl-diphosphate Delta-isomerase OS=Saccharomyces cerevisiae (strain ATCC 204508 / S288c) GN=IDI1 PE=1 SV=2	13048.2	10458.5	11926.2	11473.3	12755.9	9336.98	11229.3	10169.4	8082.64	16592.4	12361.7	16011	10173.7	8475.9	11375.4	12159	12492.7	15041.6	12596.6	16617.9	12413.5	10003.8	10409.5	10603.5	18218.8	14194.8	21264.3	9161.91	6187.41	11375.4
Q12074	3	3	93.27	0.000189129	7.01009e-07	1.75902	0.99984	Ctrl	Sen1-3 RNase -	33.303	Spermidine synthase OS=Saccharomyces cerevisiae (strain ATCC 204508 / S288c) GN=SPE3 PE=1 SV=1	56493.7	51377.8	58367.1	53163	44967	45793.2	49059.4	39188.8	41765	39813.5	45156.8	41660.4	28603.6	31640.3	34262.5	52643.9	61371.3	73613.8	58368.1	58581.6	60882.1	43705.1	40114.1	54790.7	43716	51852.9	55329.2	25759	23097.5	34262.5
P43563	1	1	15.86	0.000626086	1.93877e-06	1.84063	0.997548	WT RNase -	Sen1-3 RNase +	33.255	CBK1 kinase activator protein MOB2 OS=Saccharomyces cerevisiae (strain ATCC 204508 / S288c) GN=MOB2 PE=1 SV=2	79199.1	74077	66398.1	70141.5	61855.7	76700.8	91914.3	91475.3	117964	49216.5	60901.9	53603.9	79061.8	92314.3	79562.2	73802	88485.8	83742.7	77008.9	80583.6	101974	81882.9	93635	154754	54040.7	69932.8	71191.5	71199.1	67389.5	79562.2
P38988	6	6	166.63	0.357348	0.000639043	1.23354	0.258836	WT RNase -	Ctrl	33.195	Mitochondrial GTP/GDP carrier protein 1 OS=Saccharomyces cerevisiae (strain ATCC 204508 / S288c) GN=GGC1 PE=1 SV=1	91344.3	88727.6	73356.1	90255.7	88313.6	80216.7	123256	96461.9	92896.6	92680.8	96053.1	80574.7	127112	92497.1	83229.3	85119.6	105986	92518.2	99092.4	115052	106648	109804	98739.3	121869	101765	110296	107011	114471	67523	83229.3
P35178	3	3	72.69	0.000239149	8.48315e-07	3.9236	0.999708	Sen1-3 RNase +	Ctrl	33.182	Ribosomal RNA-processing protein 1 OS=Saccharomyces cerevisiae (strain ATCC 204508 / S288c) GN=RRP1 PE=1 SV=2	10482.1	9174.79	7917.11	18360.9	28585	35995.8	11703.4	17174.4	20687.6	28115.1	34731.9	45342.6	11347	8961.35	12717.3	9767.82	10959.4	9985.22	20158.6	37239.7	47856.5	10426.1	17579.9	27139.6	30870.9	39882.1	60219.6	10218.5	6541.79	12717.3
P54000	1	1	29.76	4.91125e-06	3.15248e-08	3.67114	1	Sen1-3 RNase -	WT RNase +	33.083	RNA polymerase II transcriptional coactivator SUB1 OS=Saccharomyces cerevisiae (strain ATCC 204508 / S288c) GN=SUB1 PE=1 SV=1	20697.4	25467.6	27325.8	8414.6	7017.95	5961.9	21010.1	23401.7	19634.4	9636.31	5872.24	9991.58	25058.2	24453.2	29030.5	19287	30421.3	34463.8	9238.45	9142.76	7926.35	18717.1	23954.2	25758	10580.9	6743.02	13269.8	22566.2	17850.8	29030.5
P21771	1	1	36.41	9.03586e-05	3.71891e-07	2.3701	0.999981	Sen1-3 RNase +	Ctrl	33.037	37S ribosomal protein S28, mitochondrial OS=Saccharomyces cerevisiae (strain ATCC 204508 / S288c) GN=MRPS28 PE=1 SV=1	9760.84	12069	12554.5	19502.1	23877.3	27391.6	18138.8	13265.3	15981.6	30112.3	24452.2	26929.9	14728.9	11324	13854.2	9095.68	14416.6	15834	21411.6	31106.6	36417.1	16159.2	13578.5	20965.9	33063.9	28078.2	35765.6	13264.1	8266.56	13854.2
Q04491	1	1	29.53	0.00508476	1.22903e-05	1.66331	0.943795	Ctrl	WT RNase +	33.023	Protein transport protein SEC13 OS=Saccharomyces cerevisiae (strain ATCC 204508 / S288c) GN=SEC13 PE=1 SV=1	69330.8	59350.7	61673	41932	35265	37246.4	55670.4	43939.5	55473.2	40454.4	42893.4	46274.2	41647.3	61287.2	55996.1	64606.2	70895	77783.2	46037.5	45942.1	49519.2	49594.6	44976.9	72774.2	44419.7	49253.9	61456.8	37505.5	44739.7	55996.1
P10080	11	11	344.28	1.64789e-09	7.39376e-11	40.3973	1	WT RNase -	WT RNase +	32.969	Single-stranded nucleic acid-binding protein OS=Saccharomyces cerevisiae (strain ATCC 204508 / S288c) GN=SBP1 PE=1 SV=2	207011	185096	151819	9069.01	10915.5	12950.8	356532	529604	444364	9071.89	10377	15534.6	347872	579312	347064	192904	221099	191478	9956.94	14220.4	17218.1	317620	542108	582952	9961.11	11915.8	20631.6	313276	422898	347064
P23641	7	7	323.29	0.185713	0.000339628	1.38683	0.389034	Sen1-3 RNase -	WT RNase +	32.791	Mitochondrial phosphate carrier protein OS=Saccharomyces cerevisiae (strain ATCC 204508 / S288c) GN=MIR1 PE=1 SV=1	178527	169392	174193	159898	146213	112151	158916	136482	128192	170413	154502	148050	257227	179873	142960	166361	202340	219696	175554	190482	149105	141572	139704	168173	187117	177413	196626	231646	131308	142960
P00817	5	5	175.79	0.000119394	4.75248e-07	1.40757	0.999956	Ctrl	Sen1-3 RNase +	32.28	Inorganic pyrophosphatase OS=Saccharomyces cerevisiae (strain ATCC 204508 / S288c) GN=IPP1 PE=1 SV=4	82239.9	72963.9	86350.9	61222.3	61534.6	58623.3	71992.6	79292.6	73174.6	59066.2	59467	53077.7	62742.4	65765.2	60309.9	76635.6	87156.1	108907	67216.4	80165.4	77939.8	64135.4	81164.7	95996.4	64855.8	68285.1	70492.6	56502.7	48008.7	60309.9
P36103	1	1	14.55	2.70232e-06	1.84453e-08	7.63421	1	Sen1-3 RNase +	Ctrl	32.274	Uncharacterized protein YKL023W OS=Saccharomyces cerevisiae (strain ATCC 204508 / S288c) GN=YKL023W PE=1 SV=2	3174.11	2782.51	2704.69	19807.5	16360.8	21697.1	6388.76	13168.9	10750.3	20795.6	24026.8	21299.9	4425.68	5731.16	7609.87	2957.81	3323.74	3411.21	21746.8	21314.4	28846.3	5691.5	13479.8	14103.1	22834	27589.6	28288.4	3985.55	4183.75	7609.87
P00498	1	1	48.31	0.00231339	6.09006e-06	1.86604	0.978785	Ctrl	Sen1-3 RNase -	32.246	ATP phosphoribosyltransferase OS=Saccharomyces cerevisiae (strain ATCC 204508 / S288c) GN=HIS1 PE=1 SV=1	34466.3	29170	33775.9	28963.6	30666.6	28504.1	33688.2	24687.2	19083.1	23837.5	21093	23692	17647.4	16958.7	17596.6	32117.5	34843.9	42598.8	31799.3	39951.5	37896.3	30011.5	25270	25034.8	26174	24220.8	31465.4	15892.4	12379.9	17596.6
P43639	2	2	46.1	6.08653e-05	2.63955e-07	1.66826	0.999995	WT RNase -	Ctrl	32.244	Casein kinase II subunit beta OS=Saccharomyces cerevisiae (strain ATCC 204508 / S288c) GN=CKB1 PE=1 SV=1	18406.9	19662.5	19008	20655.9	22002.7	22517.9	31154.1	30281.6	33784.3	22919	18618.7	18379.2	25249.5	24052.7	28809	17152.6	23487.1	23973.3	22678.3	28664.5	29937.6	27754	30996.5	44320.9	25165.5	21379.6	24409.5	22738.4	17558.5	28809
P36528	1	1	26.81	0.000132359	5.21503e-07	2.12698	0.99994	Sen1-3 RNase -	Ctrl	32.193	54S ribosomal protein L17, mitochondrial OS=Saccharomyces cerevisiae (strain ATCC 204508 / S288c) GN=MRPL17 PE=1 SV=2	24623.3	26864.3	18802.3	27822.6	28702.5	35322.3	41594.3	44585.4	47260.3	30515.4	39620.5	34457.6	52595.2	49709	47201.2	22945.3	32089.7	23713.8	30546.7	37392.6	46961.1	37054.8	45638.1	61999.8	33506.4	45495.7	45763.2	47364.6	36287.6	47201.2
P38152	1	1	18.77	0.032341	6.69085e-05	1.83116	0.730512	Ctrl	Sen1-3 RNase +	32.153	Tricarboxylate transport protein OS=Saccharomyces cerevisiae (strain ATCC 204508 / S288c) GN=CTP1 PE=2 SV=3	22001.5	22115.6	21232.8	17170.5	14283.6	14289.9	22995.6	16135.3	17481.9	11904.4	13730.7	10052.6	26051.1	15289.3	13303.2	20502.1	26417.3	26779.2	18851.7	18608.2	18998.5	20485.9	16516.2	22934.2	13071.3	15766.8	13350.8	23460.3	11161.2	13303.2
P36121	15	15	839.55	2.52798e-13	1.22513e-13	25.7016	1	Sen1-3 RNase -	Ctrl	32.123	DNA-directed RNA polymerase III subunit RPC5 OS=Saccharomyces cerevisiae (strain ATCC 204508 / S288c) GN=RPC37 PE=1 SV=1	121626	116026	119676	3.2556e+06	2.80225e+06	2.85508e+06	2.7246e+06	2.67879e+06	2.55437e+06	3.09397e+06	2.39083e+06	2.76982e+06	3.1037e+06	3.10233e+06	2.97787e+06	113338	138594	150938	3.57435e+06	3.65068e+06	3.79583e+06	2.42724e+06	2.74203e+06	3.35103e+06	3.39723e+06	2.74536e+06	3.67861e+06	2.79504e+06	2.2647e+06	2.97787e+06
P43545	1	1	16.48	0.000214771	7.79736e-07	2.25192	0.999777	WT RNase +	Sen1-3 RNase -	31.998	Probable pyridoxal 5'-phosphate synthase subunit SNZ3 OS=Saccharomyces cerevisiae (strain ATCC 204508 / S288c) GN=SNZ3 PE=2 SV=1	11604.6	15909.9	16399.7	20759.4	23713.4	18788.9	14618.6	13249.6	10775	21406.8	17596.6	17716.3	8602.81	10222.7	9266.85	10813.8	19004.6	20683.7	22791.9	30893.1	24979.9	13023.1	13562.4	14135.5	23505.1	20205.9	23529.1	7747.26	7462.58	9266.85
P51998	2	2	39.55	0.00506843	1.22661e-05	1.42943	0.943994	Sen1-3 RNase -	Ctrl	31.95	54S ribosomal protein YmL6, mitochondrial OS=Saccharomyces cerevisiae (strain ATCC 204508 / S288c) GN=YML6 PE=1 SV=1	27126.2	26422.5	20980.4	29142.5	27446.1	33940.6	28779.1	31131.5	28256.3	37453.7	33474.7	32578.3	36397.9	33316.7	36819.8	25277.6	31562	26460.9	31995.7	35755.9	45124	25638.1	31866.5	37068.9	41124.9	38438.5	43267.3	32778.1	24321.2	36819.8
P38120	1	1	10.26	0.133224	0.000248322	10.978	0.457263	Sen1-3 RNase +	Ctrl	31.905	37S ribosomal protein S9, mitochondrial OS=Saccharomyces cerevisiae (strain ATCC 204508 / S288c) GN=MRPS9 PE=1 SV=1	1774.45	2619.77	0	11288.2	10000.3	9360.24	2262.66	2310.72	2708.79	16499.8	16420.6	15319.6	3382.44	5368.86	4428.89	1653.53	3129.34	0	12393.4	13028.1	12444.5	2015.71	2365.28	3553.61	18117.1	18855.6	20345.9	3046.06	3919.28	4428.89
Q02795	2	2	59.81	0.00330971	8.3582e-06	1.40654	0.96606	Ctrl	Sen1-3 RNase +	31.633	Dolichyl-diphosphooligosaccharide--protein glycosyltransferase subunit SWP1 OS=Saccharomyces cerevisiae (strain ATCC 204508 / S288c) GN=SWP1 PE=1 SV=1	26126.7	24353.2	22136.5	17886.9	19437.5	15014.9	20778.5	21255.7	19894.8	16393.9	17389.1	17844.7	23348.2	19788	19621.8	24346.3	29090.1	27919	19638.2	25322.6	19962.4	18510.8	21757.5	26099.7	18000.8	19967.7	23699.5	21026.3	14445.2	19621.8
P09064	3	3	172.5	4.32463e-07	4.15016e-09	2.31029	1	Sen1-3 RNase -	WT RNase +	31.555	Eukaryotic translation initiation factor 2 subunit beta OS=Saccharomyces cerevisiae (strain ATCC 204508 / S288c) GN=SUI3 PE=1 SV=2	58076.7	60710.6	67471.6	47644.7	41972.7	50473.2	94559.8	86084.4	83076.7	49927.4	52136.5	42154.7	106747	106822	110080	54119	72519.4	85096.6	52309.5	54680.7	67104.2	84239.6	88116.8	108987	54821.2	59867.6	55985.7	96131.5	77980.2	110080
P21242	4	4	89.44	8.35072e-05	3.45896e-07	1.51345	0.999985	Ctrl	Sen1-3 RNase -	31.517	Probable proteasome subunit alpha type-7 OS=Saccharomyces cerevisiae (strain ATCC 204508 / S288c) GN=PRE10 PE=1 SV=2	49837.9	52692.5	47512.8	52533.3	48314	40884.7	38044.4	31869.7	34686.2	47788.3	49066.7	49921.4	31457.1	33430.5	34252.4	46441.6	62941.7	59924.2	57676.7	62942	54356.2	33892.3	32622.1	45504.2	52472.5	56342.7	66300.8	28328.7	24404.3	34252.4
Q12375	1	1	8.21	0.181148	0.00033222	1.39109	0.39412	WT RNase -	Ctrl	31.5	Mitochondrial ornithine transporter 1 OS=Saccharomyces cerevisiae (strain ATCC 204508 / S288c) GN=ORT1 PE=1 SV=2	19379.2	15555.5	13344.8	18857.6	16897.3	19689.4	24807.6	19535.4	22818	15226.5	23668.4	14086.5	22418.9	21510.5	18463.5	18058.6	18581.2	16830.7	20703.9	22013.3	26177.1	22100.1	19996.6	29934.5	16719	27178.1	18708.3	20189.3	15702.7	18463.5
P40961	4	4	107.67	0.000117785	4.71282e-07	3.46848	0.999957	Sen1-3 RNase -	WT RNase +	31.408	Prohibitin-1 OS=Saccharomyces cerevisiae (strain ATCC 204508 / S288c) GN=PHB1 PE=1 SV=2	40659.1	34935	35353.7	23687.3	17821.2	24994.6	37194.3	34678.8	37797.1	21831.4	24145.6	21418.4	112673	55261.2	62730.5	37888.3	41730.2	44588.8	26006.4	23216.9	33230.3	33134.9	35497.5	49585.4	23971.3	27726	28445.8	101468	40340.7	62730.5
A6ZVM6	2	2	50.81	0.077861	0.00015154	1.19467	0.566786	WT RNase -	WT RNase +	31.402	NADH-cytochrome b5 reductase 1 OS=Saccharomyces cerevisiae (strain YJM789) GN=CBR1 PE=3 SV=2	26911.1	22959.2	23690.1	20057.4	22391	20302.3	27252	22094.6	25619.5	21691.4	20662.3	23039.6	25312.9	22586.8	22769.8	25077.2	27425	29878.4	22021.1	29170.2	26991.9	24277.7	22616.3	33609.8	23817.5	23726.3	30598.9	22795.5	16488.4	22769.8
P36139	1	1	50.77	0.00077209	2.34225e-06	2.12053	0.996349	Sen1-3 RNase +	WT RNase -	31.227	Protein PET10 OS=Saccharomyces cerevisiae (strain ATCC 204508 / S288c) GN=PET10 PE=1 SV=3	36079.3	46156.9	39893.1	45173	40688.1	38729	34141.5	27144.8	30127.6	52798.1	67353.8	73694.3	39286.2	50663.6	53411.9	33620.7	55134.9	50313.9	49595.8	53007.2	51490.3	30415.4	27785.6	39523.8	57973.3	77341.5	97873.5	35379.2	36984.5	53411.9
Q04599	1	1	17.34	3.41563e-07	3.51961e-09	4.36484	1	Sen1-3 RNase -	WT RNase +	30.977	54S ribosomal protein L1, mitochondrial OS=Saccharomyces cerevisiae (strain ATCC 204508 / S288c) GN=MRPL1 PE=1 SV=1	20752.2	22906.1	22735.2	8496.61	10493.6	12893.3	31447.9	30612.8	33598	13103.3	11426.3	8909.98	45376.1	50897.7	42892.6	19338	27361.5	28674	9328.49	13670.8	17141.6	28015.7	31335.5	44076.6	14387.6	13120.6	11833.4	40863.4	37155.4	42892.6
P53133	2	2	58.5	0.00155905	4.3113e-06	1.60981	0.988053	Sen1-3 RNase +	Ctrl	30.736	Uncharacterized protein YGL117W OS=Saccharomyces cerevisiae (strain ATCC 204508 / S288c) GN=YGL117W PE=1 SV=1	24346.5	27789.2	23076.4	29256.4	30461.6	33374.7	29454.6	24988.2	31576.1	40677.1	40744.8	39655.2	23613.2	28085.6	31456.2	22687.4	33194.5	29104.4	32120.9	39684.4	44371.7	26239.9	25578.2	41424.1	44664.2	46786.7	52666.2	21264.9	20502.5	31456.2
Q99394	1	1	48.06	0.000483073	1.53515e-06	1.46237	0.998547	WT RNase -	WT RNase +	30.73	Trafficking protein particle complex subunit 33 OS=Saccharomyces cerevisiae (strain ATCC 204508 / S288c) GN=TRS33 PE=1 SV=1	46801.4	42402.9	42888.5	32619	33828.6	33492.5	48960.8	42968.9	54219.6	31854.2	35837	33341.6	42610.9	48658.3	39235.8	43612	50650.7	54091.8	35812.6	44070.8	44528.3	43617.2	43983.3	71129.6	34976.5	41151.2	44281	38373.3	35520.6	39235.8
Q06543	1	1	99.9	5.93962e-06	3.66688e-08	4.0192	1	WT RNase +	Ctrl	30.633	GPN-loop GTPase 3 OS=Saccharomyces cerevisiae (strain ATCC 204508 / S288c) GN=GPN3 PE=1 SV=1	29050.7	25197.6	18930.5	102708	99094.3	92318.6	63664.2	52336.9	71778.5	95354.5	91661.6	83390.1	53428	82302	68755.1	27071	30098.8	23875.6	112764	129097	122738	56716	53572.5	94164.9	104701	105254	110751	48114.6	60080.6	68755.1
A6ZZ25	3	3	61.66	0.0899743	0.000172737	1.23714	0.53765	Ctrl	WT RNase +	30.456	Eukaryotic translation initiation factor 3 subunit G OS=Saccharomyces cerevisiae (strain YJM789) GN=TIF35 PE=3 SV=1	46146.8	43089.5	45688.1	41009.8	32352.1	35699.9	42655.6	34506.8	36864.6	35986	34601.9	41814.6	41728.3	44258.6	38109.8	43002.1	51470.8	57622.7	45025	42147.3	47463.1	38000.2	35321.5	48362	39513.4	39732.9	55534.1	37578.4	32308.8	38109.8
P04840	9	9	316.46	0.598628	0.0010445	3.39413	0.162843	Sen1-3 RNase -	WT RNase -	30.41	Mitochondrial outer membrane protein porin 1 OS=Saccharomyces cerevisiae (strain ATCC 204508 / S288c) GN=POR1 PE=1 SV=4	160881	175286	183154	138890	128260	139876	133112	134169	124030	157895	152740	144309	1.07762e+06	130218	120326	149918	209381	230997	152489	167093	185966	118584	137337	162712	173372	175389	191658	970447	95058.9	120326
P14020	3	3	66.16	0.0272978	5.7581e-05	1.45565	0.758323	Sen1-3 RNase +	WT RNase -	30.343	Dolichol-phosphate mannosyltransferase OS=Saccharomyces cerevisiae (strain ATCC 204508 / S288c) GN=DPM1 PE=1 SV=3	68224.1	64130.3	62738.7	60032.8	58539.5	52975.3	61562.8	43935.4	47362.2	75486.6	68153.3	78871.3	45983.7	64882.6	59782.7	63574.9	76604.3	79127.3	65910.5	76263.4	70430.8	54843.9	44972.7	62133.5	82885.7	78259.5	104749	41410.6	47364.3	59782.7
Q02204	2	2	32.92	2.28152e-05	1.15778e-07	2.09646	1	Sen1-3 RNase -	Ctrl	30.253	54S ribosomal protein L13, mitochondrial OS=Saccharomyces cerevisiae (strain ATCC 204508 / S288c) GN=MRPL13 PE=1 SV=2	18991.2	19613.8	20394.6	34219.9	35887.6	40001.1	29444.5	37110.4	38643	35097.9	42041.1	43080.9	37917.2	40363.9	45409.1	17697	23428.9	25722.1	37570.3	46753.3	53181.6	26230.9	37986.5	50695.1	38538.2	48275.3	57215.8	34146.4	29465.7	45409.1
P25343	1	0	23.71					---	---	30.232	Reduced viability upon starvation protein 161 OS=Saccharomyces cerevisiae (strain ATCC 204508 / S288c) GN=RVS161 PE=1 SV=1																0	0	0	0	0	0	0	0	0	0	0	0	0	0	0
P21801	1	1	25.01	0.164104	0.000303258	1.57243	0.414372	Ctrl	Sen1-3 RNase +	30.211	Succinate dehydrogenase [ubiquinone] iron-sulfur subunit, mitochondrial OS=Saccharomyces cerevisiae (strain ATCC 204508 / S288c) GN=SDH2 PE=1 SV=1	21051.3	21023.5	24008.8	14927	17284.5	13017.7	17990.3	18501.1	12552.7	11103.6	13756.4	17166.6	27194.5	13317.2	17584	19616.7	25112.8	30280.4	16388.4	22517.7	17307.1	16026.8	18937.9	16467.7	12191.9	15796.3	22799	24490	9721.53	17584
P40513	1	1	11.31	7.73873e-06	4.5745e-08	2.07785	1	Sen1-3 RNase +	Ctrl	30.114	Mitochondrial acidic protein MAM33 OS=Saccharomyces cerevisiae (strain ATCC 204508 / S288c) GN=MAM33 PE=1 SV=1	17306.7	18303.6	20328.8	28283.8	26653.2	23644.4	18171.3	18804.7	21223	37459.7	38264.3	40508.8	18260.7	22570	22862.9	16127.3	21863.8	25639.1	31053	34723	31435.3	16188.1	19248.7	27842.1	41131.5	43938.4	53799.9	16444.7	16476.1	22862.9
P32263	2	2	59.36	0.0131436	2.94895e-05	1.54378	0.859686	Sen1-3 RNase +	Ctrl	30.112	Pyrroline-5-carboxylate reductase OS=Saccharomyces cerevisiae (strain ATCC 204508 / S288c) GN=PRO3 PE=1 SV=1	32634.9	29023.3	29929.9	38238.5	39518.1	29734.2	39886.1	24865.6	26878.1	49828.1	43798.6	47764.8	31948.2	31336	30932.8	30410.9	34668.6	37748.2	41982.4	51482.9	39531.7	35532.9	25452.7	35260.8	54712.2	50293.4	63436.5	28771	22875.3	30932.8
P29311	6	6	202.01	0.00120308	3.47051e-06	1.3893	0.992086	Ctrl	Sen1-3 RNase -	30.073	Protein BMH1 OS=Saccharomyces cerevisiae (strain ATCC 204508 / S288c) GN=BMH1 PE=1 SV=4	89549	83713.3	92439.2	77609	77544.2	78803.5	75473.2	69295	70544.9	77147.2	86016.1	72831.7	56934.8	67316.7	66996.7	83446.6	99996.3	116586	85207.6	101022	104769	67236.1	70931	92546.4	84709.1	98771.2	96727.9	51272.7	49141.3	66996.7
P32787	7	7	273.62	1.90507e-09	7.85744e-11	13.577	1	Ctrl	Sen1-3 RNase +	30.071	Mitochondrial genome maintenance protein MGM101 OS=Saccharomyces cerevisiae (strain ATCC 204508 / S288c) GN=MGM101 PE=1 SV=1	790899	847226	623959	59304.3	49637	64409.9	227620	231597	228190	67733	50611.5	48266.7	444693	551320	388385	737002	1.01202e+06	786950	65110.7	64665.6	85633.1	202777	237065	299358	74372.1	58116.5	64103.1	400469	402464	388385
P06182	1	1	11.95	0.00119887	3.46351e-06	1.933	0.992131	Sen1-3 RNase +	Sen1-3 RNase -	30.061	Cytochrome c heme lyase OS=Saccharomyces cerevisiae (strain ATCC 204508 / S288c) GN=CYC3 PE=1 SV=1	19525.1	20526.5	21188.4	26570	30647.2	32287	21156.4	20855.8	17698.2	35363.2	34450.1	28395.7	12212	17177.7	21416.7	18194.6	24519.1	26723.3	29171.4	39926.2	42925.6	18847.4	21348.2	23218	38829.4	39558.6	37712.4	10997.6	12539.8	21416.7
P39015	8	8	319.76	0.0242892	5.18556e-05	1.64261	0.776593	Sen1-3 RNase +	Ctrl	29.977	Suppressor protein STM1 OS=Saccharomyces cerevisiae (strain ATCC 204508 / S288c) GN=STM1 PE=1 SV=3	346292	360899	442627	427690	439660	586152	303607	427543	426150	484475	677695	726539	559677	526033	459065	322694	431098	558250	469564	572775	779290	270472	437637	559058	531963	778188	964918	504017	384005	459065
P26754	12	12	355.69	4.21795e-10	3.55501e-11	261.584	1	Ctrl	Sen1-3 RNase +	29.917	Replication factor A protein 2 OS=Saccharomyces cerevisiae (strain ATCC 204508 / S288c) GN=RFA2 PE=1 SV=1	1.29779e+06	697711	441262	4254.96	3259.32	3966.52	234408	170190	156626	3358.58	3007.09	2949.75	632472	680760	450775	1.20935e+06	833422	556528	4671.56	4246.13	5273.5	208825	174208	205474	3687.78	3453	3917.57	569573	496955	450775
A6ZR80	2	2	31.17	3.00544e-08	5.65637e-10	12.6485	1	Sen1-3 RNase +	Ctrl	29.704	Ribosome biogenesis protein NSA2 OS=Saccharomyces cerevisiae (strain YJM789) GN=NSA2 PE=3 SV=1	3197.14	3758.8	4494.01	26213.5	27365.3	38548	12511.4	12643.8	16305.6	47619.3	52802.3	44403.2	12045.1	13026	16100.8	2979.26	4489.93	5667.94	28780	35650.7	51249.7	11145.9	12942.3	21391	52286.9	60632.2	58972	10847.2	9509	16100.8
P30657	2	2	17.63	6.26479e-05	2.69874e-07	1.69942	0.999994	Ctrl	Sen1-3 RNase -	29.425	Proteasome subunit beta type-7 OS=Saccharomyces cerevisiae (strain ATCC 204508 / S288c) GN=PRE4 PE=1 SV=1	54042	44915.7	47369.7	40950.3	45937.8	41939.1	38851	31828.8	31460.3	42197	41893.4	40059.4	27255.4	29999.8	28848.9	50359.2	53652.3	59743.6	44959.7	59846.3	55758.1	34610.9	32580.3	41272.2	46333.1	48105.6	53203	24544.9	21899.9	28848.9
P0CX35	8	8	349.67	2.42378e-10	2.34925e-11	4.88824	1	Sen1-3 RNase +	Ctrl	29.392	40S ribosomal protein S4-A OS=Saccharomyces cerevisiae (strain ATCC 204508 / S288c) GN=RPS4A PE=1 SV=1	607748	612779	577496	1.58182e+06	1.81505e+06	2.0604e+06	779639	800066	795845	2.81274e+06	2.98073e+06	2.9957e+06	887446	956567	923296	566332	731971	728350	1.7367e+06	2.36459e+06	2.73931e+06	694550	818956	1.04405e+06	3.08844e+06	3.42274e+06	3.97859e+06	799190	698294	923296
P32860	1	1	2.92	0.00103867	3.04149e-06	3.71323	0.993814	WT RNase -	WT RNase +	29.156	NifU-like protein, mitochondrial OS=Saccharomyces cerevisiae (strain ATCC 204508 / S288c) GN=NFU1 PE=1 SV=2	9109.27	4712.98	7719.64	2970.24	4594.16	6791.07	17303	14535.9	21466.3	7999.09	9984.21	7047.27	15871	12507.3	11686.1	8488.51	5629.71	9736.17	3261.05	5985.12	9028.74	15414.6	14879.1	28161.2	8783.16	11464.7	9359.49	14292.6	9130.36	11686.1
Q05016	1	1	16.94	0.235558	0.00042636	1.58907	0.340829	Sen1-3 RNase +	Sen1-3 RNase -	29.14	NADP-dependent 3-hydroxy acid dehydrogenase OS=Saccharomyces cerevisiae (strain ATCC 204508 / S288c) GN=YMR226C PE=1 SV=1	20695.5	20480	18746.6	19706.8	16704	17548.8	18627.7	13039.2	14317.3	19088.8	15929.2	36717	18790.6	12566	13786.1	19285.2	24463.5	23643.6	21636.3	21761.5	23331.2	16594.7	13347	18782.6	20959.8	18291.3	48764	16921.9	9173.18	13786.1
P07283	3	3	158.27	0.0163301	3.59727e-05	1.43708	0.832893	WT RNase +	Sen1-3 RNase -	29.045	Phosphomannomutase OS=Saccharomyces cerevisiae (strain ATCC 204508 / S288c) GN=SEC53 PE=1 SV=1	42030.8	38717.5	42447.6	50185.7	44185.6	47004.2	47837.4	35317.9	30156.3	46549.1	45694.9	44540.4	32709	34672.2	30995.7	39166.5	46248.4	53535.8	55099.3	57563.6	62492.2	42616.4	36151.7	39561.5	51111.8	52470.9	59154.3	29456.1	25310.7	30995.7
P40561	2	2	58.74	1.63885e-06	1.21453e-08	2.54985	1	WT RNase -	WT RNase +	28.936	RNA-binding protein SGN1 OS=Saccharomyces cerevisiae (strain ATCC 204508 / S288c) GN=SGN1 PE=1 SV=1	34850.4	30947.7	33372.3	19487.4	16086.7	17508.2	44091.6	51234.4	40025.6	16045.6	20983.1	20850.7	39334.2	47608.5	43212.7	32475.5	36967.3	42089.9	21395.3	20957.2	23277.2	39279.5	52444	52508.8	17618.4	24094.6	27691.9	35422.4	34754.2	43212.7
B3LLJ2	3	3	134.82	4.94796e-06	3.15515e-08	2.40106	1	Sen1-3 RNase +	Ctrl	28.795	40S ribosomal protein S1-B OS=Saccharomyces cerevisiae (strain RM11-1a) GN=RPS1B PE=3 SV=1	477157	462383	553572	736923	807782	856834	632260	533214	577058	1.03159e+06	1.31159e+06	1.24187e+06	764535	905411	864822	444641	552321	698176	809074	1.05235e+06	1.13916e+06	563256	545803	757032	1.1327e+06	1.50608e+06	1.64933e+06	688502	660951	864822
B3RHV0	13	13	717	2.18016e-06	1.54808e-08	2.12207	1	Sen1-3 RNase +	Ctrl	28.726	40S ribosomal protein S1-A OS=Saccharomyces cerevisiae (strain RM11-1a) GN=RPS1A PE=3 SV=1	689907	718031	808992	1.0069e+06	1.03785e+06	1.05547e+06	888123	835261	820007	1.56941e+06	1.59768e+06	1.53738e+06	1.10765e+06	1.42443e+06	1.13143e+06	642893	857696	1.02032e+06	1.10548e+06	1.35208e+06	1.40325e+06	791195	854981	1.07575e+06	1.72324e+06	1.83459e+06	2.0418e+06	997496	1.03983e+06	1.13143e+06
P32379	3	3	52.43	0.000469206	1.49924e-06	1.54464	0.998633	WT RNase +	Sen1-3 RNase -	28.599	Proteasome subunit alpha type-5 OS=Saccharomyces cerevisiae (strain ATCC 204508 / S288c) GN=PUP2 PE=1 SV=2	22612.3	25421.1	24846.1	27998.6	29762.1	24355.6	26626.3	24926.5	22112.4	25011.8	27549.9	23698.4	16999.7	18271.6	17890.9	21071.4	30365.8	31336.3	30739.9	38773.1	32380.8	23720.3	25515	29008.8	27463.4	31635.2	31473.9	15309.1	13338.3	17890.9
P00410	1	1	33.49	0.188904	0.000344164	2.08913	0.385555	Sen1-3 RNase -	WT RNase +	28.549	Cytochrome c oxidase subunit 2 OS=Saccharomyces cerevisiae (strain ATCC 204508 / S288c) GN=COX2 PE=1 SV=1	46670.1	38342.4	45493.7	18824.9	20078.2	28469.6	32029.5	26151.5	21713.4	32915	31427.1	24867.3	86437.3	32543.8	21769	43489.7	45800.4	57377.5	20668	26157.3	37850.4	28533.8	26768.9	28485.4	36141.3	36087.3	33026.3	77841.2	23757	21769
A6ZPQ6	1	1	26.48	0.00528839	1.27349e-05	1.9262	0.941319	Sen1-3 RNase +	WT RNase -	28.466	Mitochondrial peculiar membrane protein 1 OS=Saccharomyces cerevisiae (strain YJM789) GN=MPM1 PE=3 SV=1	20844.7	14060	13613.5	22462.6	20648.7	19753.2	18835.9	15510.7	13575.8	28985.3	34592.6	28730.2	20267.6	14167.3	22140.7	19424.2	16794.8	17169.6	24661.8	26900.5	26261.9	16780.2	15876.9	17809.9	31826.4	39722.2	38156.6	18252	10342.1	22140.7
P40303	2	2	75.31	0.0141947	3.16645e-05	1.72916	0.850519	Ctrl	WT RNase -	28.422	Proteasome subunit alpha type-4 OS=Saccharomyces cerevisiae (strain ATCC 204508 / S288c) GN=PRE6 PE=1 SV=1	74783.2	73330.1	49851.5	55018.3	43182.8	35982.8	42991.7	36056.8	35437.6	38861.2	36275.3	40933.2	43884.4	44390.3	33684	69687	87593.5	62873.7	60405	56257.2	47839.2	38299.6	36908.1	46489.9	42670.3	41654.4	54363.5	39520.1	32405	33684
Q03835	1	1	18.88	0.000159848	6.10612e-07	2.79869	0.999898	Sen1-3 RNase +	Ctrl	28.244	Monothiol glutaredoxin-3 OS=Saccharomyces cerevisiae (strain ATCC 204508 / S288c) GN=GRX3 PE=1 SV=2	44091.7	40347.6	58079.1	75117	66896.3	80109.2	56087.2	46492.7	56607.8	128776	137727	132361	43508.5	78235.1	60143.3	41087	48195.6	73250.5	82471.6	87150.4	106505	49965.9	47590.4	74262.8	141399	158150	175789	39181.6	57111.7	60143.3
Q06511	1	1	18	0.000309575	1.05166e-06	2.11816	0.999456	WT RNase -	Ctrl	28.195	Ribosomal RNA-processing protein 15 OS=Saccharomyces cerevisiae (strain ATCC 204508 / S288c) GN=RRP15 PE=1 SV=1	13435.1	14255.3	13466.9	18763.4	20167.7	27131.1	24331.2	30764.5	32082.2	25404.8	29681.9	27244.9	17307.4	20448.3	22928.5	12519.6	17028.1	16984.7	20600.5	26273.9	36070.9	21675.7	31490.9	42088	27894.9	34083.3	36184.1	15586.2	14927.2	22928.5
P36523	1	1	7.34	0.00921288	2.12357e-05	1.44111	0.897332	Sen1-3 RNase -	Ctrl	28.15	54S ribosomal protein L15, mitochondrial OS=Saccharomyces cerevisiae (strain ATCC 204508 / S288c) GN=MRPL15 PE=1 SV=3	18724	16777.9	15886	18189.9	17575.5	18738.9	17819.5	16555.5	19904.4	19881.1	19904.6	20224	20094.7	28539.6	25421.2	17448.1	20041.4	20035.7	19970.9	22896.8	24913.4	15874.7	16946.4	26112.2	21829.8	22856.1	26859.5	18096.3	20833.9	25421.2
P17076	1	1	104.56	4.93221e-06	3.15515e-08	9.19854	1	Sen1-3 RNase +	Ctrl	28.107	60S ribosomal protein L8-A OS=Saccharomyces cerevisiae (strain ATCC 204508 / S288c) GN=RPL8A PE=1 SV=4	18171	16971.3	21251.2	70681	71849.8	124708	27598	28638.9	40498	164927	191061	162749	42178.6	80234.4	73697.6	16932.7	20272.4	26802.4	77601.2	93603.6	165800	24586	29315.1	53128.5	181093	219392	216148	37984	58571.2	73697.6
P29453	12	12	668.61	6.37161e-08	9.64954e-10	4.57371	1	Sen1-3 RNase +	Ctrl	28.094	60S ribosomal protein L8-B OS=Saccharomyces cerevisiae (strain ATCC 204508 / S288c) GN=RPL8B PE=1 SV=3	730910	669676	704870	1.97152e+06	2.12255e+06	2.28858e+06	1.0864e+06	1.09627e+06	1.32071e+06	3.07777e+06	3.24218e+06	3.30979e+06	1.37302e+06	1.91487e+06	1.81401e+06	681102	799934	888996	2.16455e+06	2.76519e+06	3.04268e+06	967835	1.12215e+06	1.73262e+06	3.37945e+06	3.72295e+06	4.39574e+06	1.23647e+06	1.39786e+06	1.81401e+06
B3LI22	9	9	281.52	5.27292e-07	4.86742e-09	4.14686	1	Sen1-3 RNase +	WT RNase -	28.007	40S ribosomal protein S0-A OS=Saccharomyces cerevisiae (strain RM11-1a) GN=RPS0A PE=3 SV=1	345871	317869	330273	626194	635958	768414	283911	231510	233705	956659	969275	1.18059e+06	226712	342808	317900	322301	379698	416547	687503	828505	1.02161e+06	252925	236976	306593	1.05043e+06	1.11301e+06	1.56795e+06	204166	250251	317900
P21243	2	2	20.51	0.183033	0.000335043	1.56502	0.392004	Sen1-3 RNase +	Ctrl	27.983	Proteasome subunit alpha type-1 OS=Saccharomyces cerevisiae (strain ATCC 204508 / S288c) GN=SCL1 PE=1 SV=1	7902.72	5024.99	6217.16	8557.28	9910.28	7828.33	4295.91	7073.07	8699.84	7891.28	10064.6	12006.3	9225.54	5196.6	5855.08	7364.18	6002.4	7841.21	9395.11	12910.8	10407.8	3827.06	7240.06	11413.2	8664.77	11557	15945.6	8308.06	3793.53	5855.08
Q04031	1	1	23.28	0.000248964	8.77488e-07	6.551	0.999677	Sen1-3 RNase +	Ctrl	27.958	Ribosomal RNA-processing protein 17 OS=Saccharomyces cerevisiae (strain ATCC 204508 / S288c) GN=RRP17 PE=1 SV=1	2757.41	4798.5	8251.74	20629.6	28628.1	33991.6	13249	25094.1	19762	32577.3	40132.4	30846.2	14445.7	21788.1	23239	2569.5	5731.86	10407.3	22649.4	37295.8	45191.8	11803	25686.6	25925.3	35770.5	46083.4	40966.9	13009.1	15905.3	23239
B3LT19	1	1	33.49	4.1826e-10	3.55501e-11	21.3455	1	Sen1-3 RNase +	WT RNase -	27.945	40S ribosomal protein S0-B OS=Saccharomyces cerevisiae (strain RM11-1a) GN=RPS0B PE=3 SV=1	5477.13	5604.15	6522.26	43026.5	30641.7	54173	3119.2	2585.21	2875.14	59904.5	61006	62224.3	4307.51	3650.87	4426.67	5103.88	6694.22	8226.01	47239.1	39919.1	72023.1	2778.77	2646.25	3771.84	65776.3	70052.3	82640.3	3879.13	2665.14	4426.67
P41277	2	2	81.06	0.00867916	2.01492e-05	1.50887	0.902907	Ctrl	Sen1-3 RNase -	27.929	Glycerol-1-phosphate phosphohydrolase 1 OS=Saccharomyces cerevisiae (strain ATCC 204508 / S288c) GN=GPP1 PE=1 SV=3	87890	76009.4	84569.6	76592.8	55284.7	61031.4	63540.4	54788.8	51481	73842	73333.5	64817.6	51167.7	63837.9	49667	81900.7	90794	106661	84091.8	72023.1	81141.4	56605.7	56082.4	67537	81079.9	84207.8	86084.3	46079.1	46601.7	49667
Q06287	3	3	95.68	1.84623e-06	1.33046e-08	1.99189	1	WT RNase -	WT RNase +	27.878	Ribosomal RNA small subunit methyltransferase NEP1 OS=Saccharomyces cerevisiae (strain ATCC 204508 / S288c) GN=EMG1 PE=1 SV=1	32470.6	28422.8	27385.1	20226.2	23510.1	22603.2	40075.2	45326.9	46738.9	42825.2	40213.4	38316.2	36147.8	38401.8	37890.5	30257.9	33951.3	34538.7	22206.5	30628.2	30051	35701.4	46397	61315.9	47022.9	46176.5	50887.9	32552.9	28033.4	37890.5
P53551	2	2	36.83	3.25311e-05	1.54563e-07	3.03603	1	Sen1-3 RNase +	Ctrl	27.786	Histone H1 OS=Saccharomyces cerevisiae (strain ATCC 204508 / S288c) GN=HHO1 PE=1 SV=1	33852.2	29180.4	22426.7	71964.7	72806.4	90325.5	46648.9	49236.8	49046.8	94414.6	72462.4	92579.9	60147.4	91478.6	82469	31545.3	34856.2	28285	79010.6	94849.9	120088	41557.7	50399.3	64343.6	103669	83207.6	122956	54165.8	66779.5	82469
P51601	4	4	91.17	0.0627669	0.000123778	1.26613	0.609363	Sen1-3 RNase -	Sen1-3 RNase +	27.751	GTP cyclohydrolase 1 OS=Saccharomyces cerevisiae (strain ATCC 204508 / S288c) GN=FOL2 PE=1 SV=1	62890.6	71836.8	74445.3	57511.6	57822.2	70893.5	63288.9	70465.2	76371.6	63011.4	56742.3	49812.4	67969.4	69657.6	77066.1	58604.9	85809.8	93891.9	63142.4	75328.9	94253.1	56381.6	72128.8	100190	69187.7	65156.4	66155.9	61209.8	50850.1	77066.1
P17890	15	15	997.21	9.78275e-08	1.31694e-09	20.5925	1	Sen1-3 RNase -	Ctrl	27.707	DNA-directed RNA polymerase III subunit RPC7 OS=Saccharomyces cerevisiae (strain ATCC 204508 / S288c) GN=RPC31 PE=1 SV=1	179182	154560	68894.3	2.53953e+06	2.17437e+06	2.21535e+06	2.17554e+06	2.13774e+06	2.08403e+06	2.87763e+06	2.26249e+06	2.12178e+06	2.69864e+06	2.63161e+06	2.96105e+06	166972	184624	86890.9	2.78817e+06	2.83271e+06	2.94532e+06	1.9381e+06	2.18821e+06	2.734e+06	3.1597e+06	2.59799e+06	2.81795e+06	2.43026e+06	1.92108e+06	2.96105e+06
P40098	1	1	16.07	0.117153	0.000219662	1.32194	0.483714	WT RNase -	WT RNase +	27.681	Uncharacterized mitochondrial membrane protein FMP10 OS=Saccharomyces cerevisiae (strain ATCC 204508 / S288c) GN=FMP10 PE=1 SV=1	60596.7	55339.4	47100.7	54727.2	46825.6	47093.1	65108.5	58156.9	73236.4	52470.6	59150.4	53700.4	72075.1	66342.7	50180.1	56467.2	66103.5	59404.4	60085.4	61003	62610.4	58002.6	59529.9	96077.4	57613.7	67921.6	71319.6	64907.3	48430.2	50180.1
P05737	8	8	440.92	9.15686e-08	1.25891e-09	4.6546	1	Sen1-3 RNase +	Ctrl	27.621	60S ribosomal protein L7-A OS=Saccharomyces cerevisiae (strain ATCC 204508 / S288c) GN=RPL7A PE=1 SV=3	1.10418e+06	873165	1.00562e+06	2.77551e+06	3.02231e+06	3.42011e+06	1.59979e+06	1.46811e+06	1.85707e+06	4.67599e+06	4.67931e+06	4.52923e+06	1.95209e+06	2.56724e+06	2.14769e+06	1.02894e+06	1.043e+06	1.26831e+06	3.04726e+06	3.93737e+06	4.54705e+06	1.42519e+06	1.50278e+06	2.43626e+06	5.13433e+06	5.37319e+06	6.01528e+06	1.75795e+06	1.87409e+06	2.14769e+06
Q03246	1	1	17.12	1.27016e-06	9.77068e-09	2.73538	1	Sen1-3 RNase +	Ctrl	27.618	37S ribosomal protein S17, mitochondrial OS=Saccharomyces cerevisiae (strain ATCC 204508 / S288c) GN=MRPS17 PE=1 SV=1	7724.65	8736.19	9249.85	19729.3	21649.7	24507.3	9095.87	7690.62	9497.16	22846.3	22591.4	24890.8	12285.1	8333.67	10582.9	7198.25	10435.5	11666.1	21661	28204.5	32582.5	8103.16	7872.19	12459.1	25085.7	25941.3	33057.5	11063.3	6083.59	10582.9
P00950	9	9	288.87	0.00952754	2.18829e-05	1.37686	0.894101	Ctrl	Sen1-3 RNase +	27.592	Phosphoglycerate mutase 1 OS=Saccharomyces cerevisiae (strain ATCC 204508 / S288c) GN=GPM1 PE=1 SV=3	1.808e+06	1.73064e+06	1.66868e+06	1.56144e+06	1.29276e+06	1.16483e+06	1.50238e+06	1.38996e+06	1.26517e+06	1.1488e+06	1.31195e+06	1.32129e+06	1.28619e+06	1.38713e+06	1.31458e+06	1.68479e+06	2.06727e+06	2.10457e+06	1.71432e+06	1.68416e+06	1.54865e+06	1.33841e+06	1.42278e+06	1.65975e+06	1.2614e+06	1.50649e+06	1.7548e+06	1.15828e+06	1.01261e+06	1.31458e+06
P07347	1	1	10.62	0.00242436	6.33375e-06	1.35622	0.977379	Sen1-3 RNase +	Sen1-3 RNase -	27.586	N-terminal acetyltransferase A complex catalytic subunit ARD1 OS=Saccharomyces cerevisiae (strain ATCC 204508 / S288c) GN=ARD1 PE=1 SV=2	17644.2	16119.7	16880.2	20896	16588.1	17347.2	15747.2	14146.8	14108.2	17511.3	18177.3	20113.1	12748.4	14329.3	14067.3	16441.8	19255.1	21289.7	22941.9	21610.5	23063.1	14028.5	14480.8	18508.2	19227.8	20872.7	26712.2	11480.6	10460.4	14067.3
Q03973	4	4	109.1	0.000853551	2.54948e-06	1.86294	0.995616	Ctrl	Sen1-3 RNase +	27.527	High mobility group protein 1 OS=Saccharomyces cerevisiae (strain ATCC 204508 / S288c) GN=HMO1 PE=1 SV=1	263833	280738	240014	167310	142157	162854	213605	219663	206938	177351	122821	120982	174233	230315	197320	245854	335344	302710	183691	185198	216515	190293	224850	271478	194734	141033	160676	156906	168130	197320
P25443	7	7	298.54	1.26286e-06	9.75323e-09	3.1154	1	Sen1-3 RNase +	Ctrl	27.433	40S ribosomal protein S2 OS=Saccharomyces cerevisiae (strain ATCC 204508 / S288c) GN=RPS2 PE=1 SV=3	840296	804165	1.01219e+06	1.96246e+06	1.8711e+06	2.52994e+06	1.03287e+06	937782	1.10492e+06	2.41381e+06	2.8858e+06	2.97693e+06	1.05947e+06	1.29042e+06	1.16086e+06	783033	960583	1.27659e+06	2.1546e+06	2.43761e+06	3.36356e+06	920145	959923	1.44953e+06	2.65041e+06	3.31372e+06	3.95366e+06	954104	942006	1.16086e+06
P0CX45	9	9	397.95	1.18266e-07	1.52839e-09	3.44504	1	Sen1-3 RNase +	Ctrl	27.392	60S ribosomal protein L2-A OS=Saccharomyces cerevisiae (strain ATCC 204508 / S288c) GN=RPL2A PE=1 SV=1	1.50216e+06	1.09374e+06	1.28443e+06	2.76602e+06	2.74479e+06	3.14336e+06	2.03873e+06	1.80963e+06	1.85228e+06	4.47334e+06	4.54663e+06	4.34792e+06	2.48978e+06	2.78374e+06	2.55808e+06	1.3998e+06	1.30648e+06	1.61994e+06	3.03683e+06	3.57583e+06	4.1791e+06	1.81622e+06	1.85235e+06	2.42997e+06	4.91181e+06	5.22083e+06	5.77448e+06	2.24217e+06	2.03213e+06	2.55808e+06
P23639	1	1	37.53	0.000184071	6.86832e-07	1.69704	0.999851	Ctrl	Sen1-3 RNase -	27.145	Proteasome subunit alpha type-2 OS=Saccharomyces cerevisiae (strain ATCC 204508 / S288c) GN=PRE8 PE=1 SV=1	37250	35888.5	35941.9	35772.4	30889.6	31456.8	29966.3	26084	24094	27022.5	32804.7	26274.5	20554.9	22632.5	21089.4	34711.5	42869.2	45330.6	39274.8	40241.9	41821.9	26695.8	26699.8	31608.4	29671.2	37669.2	34895.3	18510.7	16521.8	21089.4
A6ZUS8	1	1	25.71	6.09557e-12	1.28881e-12	16.8152	1	WT RNase -	WT RNase +	27.105	rRNA-processing protein EFG1 OS=Saccharomyces cerevisiae (strain YJM789) GN=EFG1 PE=3 SV=1	29878.5	27471.8	25718.2	2950.67	3228.95	2968.22	47669	51883.7	54270	5135.63	4643	4904.28	35519.5	35853.9	46821.3	27842.4	32815.4	32436.3	3239.56	4206.57	3946.26	42466.5	53108.7	71195.8	5639.02	5331.5	6513.39	31987.1	26173.4	46821.3
P33201	2	2	27.68	0.000751617	2.2909e-06	3.21484	0.996527	Sen1-3 RNase +	Ctrl	27.041	Ribosome assembly factor MRT4 OS=Saccharomyces cerevisiae (strain ATCC 204508 / S288c) GN=MRT4 PE=1 SV=1	21660.8	15860.3	20512.1	32494.1	32904.2	48922	44853.8	34781	51839.9	69277.8	60492.3	56797.5	36016.8	69791.3	61759.8	20184.7	18945.3	25870.3	35675.6	42866.5	65041.9	39958.5	35602.2	68007.8	76068.3	69462.5	75432.9	32434.9	50947.7	61759.8
[truncated: 207 more rows]

## Sheet: Legend
Table S4: label-free quantitative mass spectrometry analyses of Rpc160-HTP coimmunoprecipitates in a WT and a sen1-3 background. Ctrl denotes the control expressing untagged Rpc160.
