# Supplementary material for: An integrated model for termination of RNA polymerase III transcription
Source: Sci Adv. 2022 Jul 13;8(28):eabm9875. doi: 10.1126/sciadv.abm9875 (PMC9278858; doi:10.1126/sciadv.abm9875)
Supplement: Supplementary file 2 — Tables S1 to S5, S7 to S9 [file sciadv.abm9875_tables_s1_to_s5_s7_to_s9.zip › sciadv.abm9875_table_s5.xlsx]

## Sheet: Sheet 1 - Table S5_Oligos
Number	Sequence (5'-3')	Information/ use
377	ATGTTCCCAGGTATTGCCGA	Forward oligo to quantify the ACT1 mRNA by RT qPCR
378	ACACTTGTGGTGAACGATAG	Reverse oligo to quantify the ACT1 mRNA by RT qPCR
474	GCAAAGATCTGTATGAAAGG	Reverse oligo to quantify the NEL025C RNA by RT qPCR
475	CGCAGAGTTCTTACCAAACG	Forward oligo to quantify the NEL025C RNA by RT qPCR
481	TAAATGGCCAACCGCTGTTG	Reverse oligo to quantify the readthrough NEL025C RNA by RT qPCR
482	CCAGCGTACTGCACGCCAGG	Forward oligo to quantify the readthrough NEL025C RNA by RT qPCR
1117	GAGTGCATTTGGCTCGAGTTGC	Forward oligo to quantify the snR13 RNA by RT qPCR
1118	TTCCACACCGTTACTGATTT	Reverse oligo to quantify the snR13 RNA by RT qPCR
1119	AAGTGACGAAGTTCATGCTA	Forward oligo to quantify the snR13 readthrough RNA by RT qPCR
1120	TCCGTGTCTCTTGTCCTGCA	Reverse oligo to quantify the snR13 readthrough RNA by RT qPCR
4516	GCGTTGTTCATCGATGC	Reverse oligo to detect 5.8S rRNA by northern blot
1695	CTCCTCATAGGGGGCTCGAAC	Reverse oligo to detect tK(UUU)O tRNA by northern blot
4196	agcgatgtctatttgaaagtctctcaaatgaggcagctttaaaagcgaacGGAACAAAAGCTGGAGGATC	Forward oligo for tagging Rpc160 with an HTP-tag
4197	tgactgtggtagaaaaataatacaaatgctataaaaaagtttaaaaacgaTACGACTCACTATAGGGCGA	Reverse oligo for tagging Rpc160 with an HTTP-tag
4533	CTATTCGGGTACCATCCTCT	Forward dligo to generate an RNA probe to detect tK(UUU)O readthrouth by northern blot
4534	TAATACGACTCACTATAGGGTGAGCACTTGATTTACACG	Reverse dligo containing the T7 promoter, to generate an RNA probe to detect tK(UUU)O readthrouth by northern blot
4537	CCAAACCCGACCAAGAGAAG	Forward dligo to generate an RNA probe by PCR to detect tH(GUG)G2 readthrouth by northern blot
4538	TAATACGACTCACTATAGGGGTTCACATCAAGCAAGACGT	Reverse dligo containing the T7 promoter, to generate an RNA probe to detect tH(GUG)G2 readthrouth by northern blot
4640	TTCAGAAACTTAACAAATATTTTCATCTTGTCTGTTATATTCTCGGAAGC	Reverse oligo to detect tG(GCC)F2 readthrough by northern blot
4641	CGATGGCAACGTTGGATTTTACCAC	Reverse oligo to detect tG(GCC)F2 by northern blot
2628	UGCAUUUCGACCAGGC	RNA primer for IVTT assayss
3352	CTAGAGGAAACAAACTATAGGAAACGACCAGGCCCTCAACATCTCTCACCCATCTCCACACGGGGGTTACCCGGCCTGCA	5' biotin-labeled non-template strand for IVTT assays, G-less cassette
3353	GGCCGGGTAACCCCCGTGTGGAGATGGGTGAGAGATGTTGAGGGCCTGGTCGTTTCCTATAGTTTGTTTCCT	Template strand for IVTT assays, G-less cassette
4541	CTAGAGGAAACAAACTATAGGAAACGACCAGGCCCTCAACATCTCTCACCCATCTCCACACTTTTGGACCCGGCC	5' biotin-labeled non-template strand for IVTT assays, T4 terminator
4542	CTAGAGGAAACAAACTATAGGAAACGACCAGGCCCTCAACATCTCTCACCCATCTCCACACTTTTTGGACCCGGCC	5' biotin-labeled non-template strand for IVTT assays, T5 terminator
4543	CTAGAGGAAACAAACTATAGGAAACGACCAGGCCCTCAACATCTCTCACCCATCTCCACACTTTTTTGGACCCGGCC	5' biotin-labeled non-template strand for IVTT assays, T6 terminator
4604	CTAGAGGAAACAAACTATAGGAAACGACCAGGCCCTCAACATCTCTCACCCATCTCCACACTTTTTTTTTGGACCCGGCC	5' biotin-labeled non-template strand for IVTT assays, T9 terminator
4544	CTAGAGGAAACAAACTATAGGAAACGACCAGGCCCTCAACATCTCTCACCCATCTCCACACTTTTTTTTTTTTGGACCCGGCC	5' biotin-labeled non-template strand for IVTT assays, T12 terminator
4549	CTAGAGGAAACAAACTATAGGAAACGACCAGGCGACACGGTTGCGGCTTCGGCTGCAATCTTTTGGACCCGGCC	5' biotin-labeled non-template strand for IVTT assays, Hairpin+T4
4729	CTAGAGGAAACAAACTATAGGAAACGACCAGGCGACACGGTTGCGGCTTCGGCTGCAATCTTTTTTGGACCCGGCC	5' biotin-labeled non-template strand for IVTT assays, Hairpin+T6
4721	CTAGAGGAAACAAACTATAGGAAACGACCAGGCGACACGGTTGCGGCTTCGGCTGCAATCTTTTTTTTTTTTGGACCCGGCC	5' biotin-labeled non-template strand for IVTT assays, Hairpin+T12
4737	CTAGAGGAAACAAACTATAGGAAACGACCAGGCcacacacacacacacacaGCTGCAATCTTTTGGACCCGGCC	5' biotin-labeled non-template strand for IVTT assays, mutated Hairpin+T4
4738	CTAGAGGAAACAAACTATAGGAAACGACCAGGCcacacacacacacacacaGCTGCAATCTTTTTTGGACCCGGCC	5' biotin-labeled non-template strand for IVTT assays, mutated Hairpin+T6
4739	CTAGAGGAAACAAACTATAGGAAACGACCAGGCcacacacacacacacacaGCTGCAATCTTTTTTTTTTTTGGACCCGGCC	5' biotin-labeled non-template strand for IVTT assays, mutated Hairpin+T12
4743	CTAGAGGAAACAAACTATAGGAAACGACCAGGCGACACGGTTGCGGCTTCGGCTGCAATCcacacacTTTTGGACCCGGCC	5' biotin-labeled non-template strand for IVTT assays, Hairpin+Spacer 7+T4
4745	CTAGAGGAAACAAACTATAGGAAACGACCAGGCGACACGGTTGCGGCTTCGGCTGCAATCcacacacacacacacacaTTTTGGACCCGGCC	5' biotin-labeled non-template strand for IVTT assays, Hairpin+Spacer 18+T4
4747	CTAGAGGAAACAAACTATAGGAAACGACCAGGCGACACGGTTGCGGCTTCGGCTGCAATCcacacacTTTTTTTTTTTTGGACCCGGCC	5' biotin-labeled non-template strand for IVTT assays, Hairpin+Spacer 7+T12
4749	CTAGAGGAAACAAACTATAGGAAACGACCAGGCGACACGGTTGCGGCTTCGGCTGCAATCcacacacacacacacacaTTTTTTTTTTTTGGACCCGGCC	5' biotin-labeled non-template strand for IVTT assays, Hairpin+Spacer 18+T12
4754	CTAGAGGAAACAAACTATAGGAAACGACCAGGCGTCTCGGCTGCGGCTTCGGCTGCGGTCTTTTAAACCCGGCC	5' biotin-labeled non-template strand for IVTT assays, Hairpin+T4 (with A-less cassette)
4755	CTAGAGGAAACAAACTATAGGAAACGACCAGGCGTCTCGGCTGCGGCTTCGGCTGCGGTCTTTTTTTTTTTTAAACCCGGCC	5' biotin-labeled non-template strand for IVTT assays, Hairpin+T12 (with A-less cassette)
4767	CTAGAGGAAACAAACTATAGGAAACGACCAGGCGTCTCGGCTGCGGCTTCGGCTGCGGTCCTCTAAACCCGGCC	5' biotin-labeled non-template strand for IVTT assays, Hairpin with T-tract mutated to CTCT (with A-less cassette)
4768	CTAGAGGAAACAAACTATAGGAAACGACCAGGCctcttcctctctctccctctctcctccTTTTAAACCCGGCC	5' biotin-labeled non-template strand for IVTT assays, T4 with mutated Hairpin (with A-less cassette)
4545	GGCCGGGTCCAAAAGTGTGGAGATGGGTGAGAGATGTTGAGGGCCTGGTCGTTTCCTATAGTTTGTTTCCT	Template strand for IVTT assays, T4 terminator
4546	GGCCGGGTCCAAAAAGTGTGGAGATGGGTGAGAGATGTTGAGGGCCTGGTCGTTTCCTATAGTTTGTTTCCT	Template strand for IVTT assays, T5 terminator
4547	GGCCGGGTCCAAAAAAGTGTGGAGATGGGTGAGAGATGTTGAGGGCCTGGTCGTTTCCTATAGTTTGTTTCCT	Template strand for IVTT assays, T6 terminator
4607	GGCCGGGTCCAAAAAAAAAGTGTGGAGATGGGTGAGAGATGTTGAGGGCCTGGTCGTTTCCTATAGTTTGTTTCCT	Template strand for IVTT assays, T9 terminator
4548	GGCCGGGTCCAAAAAAAAAAAAGTGTGGAGATGGGTGAGAGATGTTGAGGGCCTGGTCGTTTCCTATAGTTTGTTTCCT	Template strand for IVTT assays, T12 terminator
4552	GGCCGGGTCCAAAAGATTGCAGCCGAAGCCGCAACCGTGTCGCCTGGTCGTTTCCTATAGTTTGTTTCCT	Template strand for IVTT assays, Hairpin+T4
4730	GGCCGGGTCCAAAAAAGATTGCAGCCGAAGCCGCAACCGTGTCGCCTGGTCGTTTCCTATAGTTTGTTTCCT	Template strand for IVTT assays, Hairpin+T6
4722	GGCCGGGTCCAAAAAAAAAAAAGATTGCAGCCGAAGCCGCAACCGTGTCGCCTGGTCGTTTCCTATAGTTTGTTTCCT	Template strand for IVTT assays, Hairpin+T12
4740	GGCCGGGTCCAAAAGATTGCAGCtgtgtgtgtgtgtgtgtgGCCTGGTCGTTTCCTATAGTTTGTTTCCT	Template strand for IVTT assays, mutated Hairpin+T4
4741	GGCCGGGTCCAAAAAAGATTGCAGCtgtgtgtgtgtgtgtgtgGCCTGGTCGTTTCCTATAGTTTGTTTCCT	Template strand for IVTT assays, mutated Hairpin+T6
4742	GGCCGGGTCCAAAAAAAAAAAAGATTGCAGCtgtgtgtgtgtgtgtgtgGCCTGGTCGTTTCCTATAGTTTGTTTCCT	Template strand for IVTT assays, mutated Hairpin+T12
4744	GGCCGGGTCCAAAAgtgtgtgGATTGCAGCCGAAGCCGCAACCGTGTCGCCTGGTCGTTTCCTATAGTTTGTTTCCT	Template strand for IVTT assays, Hairpin+Spacer 7+T4
4746	GGCCGGGTCCAAAAtgtgtgtgtgtgtgtgtgGATTGCAGCCGAAGCCGCAACCGTGTCGCCTGGTCGTTTCCTATAGTTTGTTTCCT	Template strand for IVTT assays, Hairpin+Spacer 18+T4
4748	GGCCGGGTCCAAAAAAAAAAAAgtgtgtgGATTGCAGCCGAAGCCGCAACCGTGTCGCCTGGTCGTTTCCTATAGTTTGTTTCCT	Template strand for IVTT assays, Hairpin+Spacer 7+T12
4750	GGCCGGGTCCAAAAAAAAAAAAtgtgtgtgtgtgtgtgtgGATTGCAGCCGAAGCCGCAACCGTGTCGCCTGGTCGTTTCCTATAGTTTGTTTCCT	Template strand for IVTT assays, Hairpin+Spacer 18+T12
4756	GGCCGGGTTTAAAAGACCGCAGCCGAAGCCGCAGCCGAGACGCCTGGTCGTTTCCTATAGTTTGTTTCCT	Template strand for IVTT assays, Hairpin+T4 (with A-less cassette)
4757	GGCCGGGTTTAAAAAAAAAAAAGACCGCAGCCGAAGCCGCAGCCGAGACGCCTGGTCGTTTCCTATAGTTTGTTTCCT	Template strand for IVTT assays, Hairpin+T12 (with A-less cassette)
4769	GGCCGGGTTTAGAGGACCGCAGCCGAAGCCGCAGCCGAGACGCCTGGTCGTTTCCTATAGTTTGTTTCCT	Template strand for IVTT assays, Hairpin with T-tract mutated to CTCT (with A-less cassette)
4770	GGCCGGGTTTAAAAggaggagagagggagagagaggaagagGCCTGGTCGTTTCCTATAGTTTGTTTCCT	Template strand for IVTT assays, T4 with mutated Hairpin (with A-less cassette)
