# Supplementary material for: An integrated model for termination of RNA polymerase III transcription
Source: Sci Adv. 2022 Jul 13;8(28):eabm9875. doi: 10.1126/sciadv.abm9875 (PMC9278858; doi:10.1126/sciadv.abm9875)
Supplement: Supplementary file 2 — Tables S1 to S5, S7 to S9 [file sciadv.abm9875_tables_s1_to_s5_s7_to_s9.zip › sciadv.abm9875_table_s7.xlsx]

## Sheet: Legend
Table S7: annotations of tRNA genes from the 5'end of the mature tRNA to the primary terminator in bed format.

## Sheet: Table
Chrom	Start	End	Name	Score	Strand
chrI	139151	139269	tP(UGG)A	.	+
chrI	166266	166348	tA(UGC)A	.	+
chrI	181140	181263	tL(CAA)A	.	+
chrI	182509	182603	tS(AGA)A	.	-
chrII	9582	9677	tL(UAA)B1	.	+
chrII	36397	36497	tF(GAA)B	.	+
chrII	197493	197574	tI(AAU)B	.	+
chrII	197619	197699	tG(GCC)B	.	-
chrII	227074	227165	tS(AGA)B	.	+
chrII	266377	266457	tT(AGU)B	.	+
chrII	326775	326865	tV(UAC)B	.	-
chrII	347602	347699	tL(UAA)B2	.	+
chrII	350826	350905	tQ(UUG)B	.	+
chrII	405877	406039	tR(UCU)B	.	+
chrII	405959	406039	tD(GUC)B	.	+
chrII	642993	643078	tC(GCA)B	.	-
chrII	645166	645247	tE(UUC)B	.	+
chrIII	82451	82533	tE(UUC)C	.	-
chrIII	90858	90982	tL(CAA)C	.	+
chrIII	123565	123648	tP(AGG)C	.	-
chrIII	127715	127798	tN(GUU)C	.	+
chrIII	142692	142771	tG(GCC)C	.	-
chrIII	149919	150002	tM(CAU)C	.	+
chrIII	151274	151356	tK(CUU)C	.	-
chrIII	168294	168372	tQ(UUG)C	.	-
chrIII	227941	228055	tS(CGA)C	.	+
chrIII	295483	295562	tT(AGU)C	.	+
chrIV	83547	83633	tG(GCC)D1	.	+
chrIV	359576	359686	tK(UUU)D	.	+
chrIV	410378	410462	tA(AGC)D	.	+
chrIV	434256	434336	tT(AGU)D	.	-
chrIV	437771	437861	tS(AGA)D1	.	+
chrIV	488785	488870	tV(UAC)D	.	-
chrIV	519742	519841	tL(UAA)D	.	+
chrIV	520971	521046	tQ(UUG)D1	.	+
chrIV	568881	569045	tR(UCU)D	.	+
chrIV	568963	569045	tD(GUC)D	.	+
chrIV	619961	620041	tR(ACG)D	.	-
chrIV	645147	645224	tQ(UUG)D2	.	-
chrIV	668001	668080	tI(AAU)D	.	-
chrIV	802724	802802	tQ(UUG)D3	.	-
chrIV	884360	884509	tI(UAU)D	.	+
chrIV	946311	946407	tY(GUA)D	.	+
chrIV	980968	981055	tS(AGA)D2	.	-
chrIV	992831	992909	tG(GCC)D2	.	+
chrIV	1017196	1017278	tE(CUC)D	.	-
chrIV	1075461	1075544	tV(CAC)D	.	-
chrIV	1095364	1095461	tF(GAA)D	.	-
chrIV	1150828	1150941	tX(XXX)D	.	-
chrIV	1175828	1175906	tM(CAU)D	.	+
chrIV	1201749	1201855	tK(CUU)D1	.	+
chrIV	1257001	1257079	tG(CCC)D	.	-
chrIV	1305629	1305720	tS(AGA)D3	.	+
chrIV	1352454	1352538	tK(CUU)D2	.	-
chrIV	1461705	1461829	tL(CAA)D	.	-
chrIX	175030	175111	tT(AGU)I1	.	+
chrIX	183430	183513	tI(AAU)I1	.	-
chrIX	197591	197672	tE(CUC)I	.	+
chrIX	210664	210747	tI(AAU)I2	.	+
chrIX	248849	248941	tS(UGA)I	.	+
chrIX	300219	300300	tK(CUU)I	.	-
chrIX	324294	324374	tD(GUC)I1	.	-
chrIX	325747	325829	tT(AGU)I2	.	+
chrIX	336340	336420	tD(GUC)I2	.	-
chrIX	370416	370500	tE(UUC)I	.	+
chrV	61876	61960	tG(GCC)E	.	-
chrV	86603	86693	tS(AGA)E	.	+
chrV	100132	100210	tM(CAU)E	.	+
chrV	131073	131153	tQ(UUG)E2	.	-
chrV	135416	135497	tK(CUU)E1	.	-
chrV	138665	138745	tR(UCU)E	.	+
chrV	177098	177179	tE(UUC)E1	.	+
chrV	207356	207440	tH(GUG)E1	.	+
chrV	250285	250362	tQ(UUG)E1	.	+
chrV	288434	288524	tS(UGA)E	.	-
chrV	312009	312095	tA(UGC)E	.	-
chrV	354933	355014	tE(UUC)E2	.	+
chrV	434536	434612	tH(GUG)E2	.	-
chrV	435743	435824	tK(CUU)E2	.	-
chrV	438699	438784	tV(AAC)E1	.	+
chrV	443191	443275	tI(AAU)E1	.	-
chrV	469456	469536	tV(AAC)E2	.	+
chrV	487313	487402	tE(UUC)E3	.	-
chrV	492341	492424	tR(ACG)E	.	-
chrV	551276	551358	tI(AAU)E2	.	-
chrVI	101375	101487	tP(UGG)F	.	+
chrVI	137478	137559	tN(GUU)F	.	-
chrVI	157905	158007	tF(GAA)F	.	-
chrVI	162227	162311	tG(GCC)F1	.	+
chrVI	167436	167534	tY(GUA)F1	.	+
chrVI	180962	181044	tG(GCC)F2	.	-
chrVI	191500	191613	tS(GCU)F	.	-
chrVI	204910	204996	tA(AGC)F	.	-
chrVI	210609	210707	tY(GUA)F2	.	-
chrVI	226674	226760	tK(CUU)F	.	-
chrVII	73818	73902	tV(AAC)G3	.	-
chrVII	110616	110696	tH(GUG)G1	.	-
chrVII	115487	115600	tK(UUU)G1	.	+
chrVII	122268	122352	tK(CUU)G1	.	+
chrVII	185704	185786	tK(CUU)G2	.	-
chrVII	205520	205643	tL(CAA)G1	.	+
chrVII	287343	287455	tW(CCA)G1	.	-
chrVII	319780	319858	tH(GUG)G2	.	+
chrVII	328582	328660	tE(UUC)G1	.	+
chrVII	401517	401598	tE(UUC)G2	.	-
chrVII	405469	405549	tR(UCU)G1	.	+
chrVII	412287	412367	tV(AAC)G1	.	-
chrVII	423091	423215	tL(CAA)G2	.	+
chrVII	440684	440807	tF(GAA)G	.	-
chrVII	531609	531690	tD(GUC)G1	.	+
chrVII	541849	541931	tE(UUC)G3	.	+
chrVII	544568	544648	tD(GUC)G2	.	-
chrVII	561653	561743	tS(AGA)G	.	-
chrVII	661748	661827	tT(UGU)G1	.	+
chrVII	700674	700766	tL(GAG)G	.	+
chrVII	700940	701048	tK(UUU)G2	.	-
chrVII	707103	707179	tC(GCA)G	.	-
chrVII	731136	731216	tN(GUU)G	.	+
chrVII	736339	736421	tR(UCU)G3	.	+
chrVII	739121	739205	tI(AAU)G	.	+
chrVII	774348	774430	tA(AGC)G	.	+
chrVII	779615	779700	tG(UCC)G	.	+
chrVII	794416	794496	tA(UGC)G	.	+
chrVII	823481	823561	tV(AAC)G2	.	+
chrVII	828714	828794	tR(UCU)G2	.	-
chrVII	845648	845728	tG(GCC)G1	.	+
chrVII	857364	857491	tL(CAA)G3	.	-
chrVII	876393	876476	tK(CUU)G3	.	+
chrVII	878705	878815	tW(CCA)G2	.	-
chrVII	930945	931023	tG(GCC)G2	.	-
chrVII	1004215	1004298	tT(UGU)G2	.	+
chrVIII	62754	62837	tH(GUG)H	.	+
chrVIII	85288	85371	tV(AAC)H	.	-
chrVIII	116100	116179	tT(AGU)H	.	-
chrVIII	133014	133107	tS(AGA)H	.	-
chrVIII	134320	134398	tQ(UUG)H	.	+
chrVIII	146232	146314	tA(AGC)H	.	-
chrVIII	237842	237939	tF(GAA)H1	.	-
chrVIII	358468	358569	tF(GAA)H2	.	-
chrVIII	388879	388995	tP(UGG)H	.	-
chrVIII	466989	467083	tT(UGU)H	.	+
chrVIII	475701	475778	tV(CAC)H	.	-
chrX	59084	59172	tT(AGU)J	.	-
chrX	115930	116010	tE(UUC)J	.	-
chrX	197302	197385	tA(AGC)J	.	-
chrX	204734	204815	tD(GUC)J1	.	+
chrX	233938	234023	tR(ACG)J	.	+
chrX	354243	354339	tY(GUA)J1	.	+
chrX	355373	355536	tR(UCU)J1	.	+
chrX	355455	355536	tD(GUC)J2	.	+
chrX	374415	374495	tD(GUC)J3	.	-
chrX	374415	374577	tR(UCU)J2	.	-
chrX	378359	378440	tV(AAC)J	.	+
chrX	391035	391115	tM(CAU)J1	.	-
chrX	396715	396796	tG(GCC)J1	.	-
chrX	414965	415049	tK(CUU)J	.	+
chrX	415918	416036	tW(CCA)J	.	-
chrX	422936	423015	tM(CAU)J2	.	+
chrX	424422	424515	tL(UAA)J	.	-
chrX	517800	517884	tM(CAU)J3	.	-
chrX	524002	524093	tS(AGA)J	.	-
chrX	531827	531907	tG(GCC)J2	.	+
chrX	538554	538645	tR(CCU)J	.	+
chrX	541507	541587	tD(GUC)J4	.	+
chrX	542948	543044	tY(GUA)J2	.	-
chrX	617918	618028	tL(UAG)J	.	+
chrXI	46723	46806	tT(CGU)K	.	-
chrXI	74623	74706	tN(GUU)K	.	+
chrXI	84207	84306	tL(UAA)K	.	+
chrXI	141013	141089	tE(UUC)K	.	-
chrXI	162480	162558	tR(UCU)K	.	-
chrXI	202998	203079	tK(CUU)K	.	+
chrXI	219894	219975	tA(AGC)K1	.	+
chrXI	302917	303027	tW(CCA)K	.	+
chrXI	308133	308217	tV(AAC)K1	.	-
chrXI	313396	313472	tH(GUG)K	.	-
chrXI	379679	379765	tV(AAC)K2	.	+
chrXI	458556	458676	tL(CAA)K	.	+
chrXI	490967	491049	tR(ACG)K	.	+
chrXI	513324	513403	tD(GUC)K	.	-
chrXI	517987	518064	tA(AGC)K2	.	+
chrXI	578964	579074	tK(UUU)K	.	+
chrXII	92547	92658	tP(UGG)L	.	+
chrXII	167934	168025	tS(AGA)L	.	-
chrXII	214872	214955	tA(UGC)L	.	-
chrXII	374354	374435	tR(ACG)L	.	+
chrXII	427131	427212	tD(GUC)L1	.	+
chrXII	448641	448721	tQ(UUG)L	.	-
chrXII	592509	592619	tL(UAG)L1	.	-
chrXII	605282	605432	tI(UAU)L	.	-
chrXII	628382	628505	tL(CAA)L	.	+
chrXII	656919	657006	tA(AGC)L	.	-
chrXII	687852	687932	tV(AAC)L	.	-
chrXII	732089	732199	tL(UAG)L2	.	+
chrXII	734801	734884	tI(AAU)L1	.	+
chrXII	784353	784461	tS(GCU)L	.	+
chrXII	793917	793995	tD(GUC)L2	.	+
chrXII	797177	797269	tE(UUC)L	.	+
chrXII	818608	818683	tR(CCG)L	.	+
chrXII	875375	875488	tK(UUU)L	.	+
chrXII	962958	963055	tL(UAA)L	.	-
chrXII	975970	976056	tN(GUU)L	.	-
chrXII	1052059	1052144	tI(AAU)L2	.	-
chrXIII	131806	131896	tR(UCU)M2	.	-
chrXIII	168794	168893	tY(GUA)M1	.	+
chrXIII	183886	183968	tG(GCC)M	.	-
chrXIII	196060	196170	tP(UGG)M	.	-
chrXIII	259148	259239	tS(AGA)M	.	-
chrXIII	290800	290876	tE(UUC)M	.	+
chrXIII	321140	321219	tA(AGC)M1	.	-
chrXIII	352279	352383	tF(GAA)M	.	+
chrXIII	363063	363139	tH(GUG)M	.	+
chrXIII	372437	372518	tV(AAC)M1	.	-
chrXIII	379291	379408	tW(CCA)M	.	-
chrXIII	420582	420661	tV(AAC)M2	.	-
chrXIII	463553	463633	tD(GUC)M	.	+
chrXIII	480611	480693	tK(CUU)M	.	-
chrXIII	504894	505018	tL(CAA)M	.	+
chrXIII	572872	572955	tM(CAU)M	.	-
chrXIII	586628	586709	tV(AAC)M3	.	-
chrXIII	747885	747963	tR(UCU)M1	.	-
chrXIII	768360	768441	tA(AGC)M2	.	-
chrXIII	808232	808317	tQ(CUG)M	.	-
chrXIII	837927	838025	tY(GUA)M2	.	+
chrXIV	96232	96312	tG(UCC)N	.	-
chrXIV	102715	102801	tN(GUU)N1	.	+
chrXIV	104804	104887	tT(AGU)N1	.	+
chrXIV	374868	374977	tF(GAA)N	.	+
chrXIV	443005	443130	tL(CAA)N	.	+
chrXIV	519091	519169	tD(GUC)N	.	-
chrXIV	547093	547208	tP(UGG)N1	.	+
chrXIV	560681	560765	tT(AGU)N2	.	-
chrXIV	568114	568229	tP(UGG)N2	.	+
chrXIV	569854	569940	tI(AAU)N1	.	-
chrXIV	602311	602395	tI(AAU)N2	.	+
chrXIV	631830	631917	tP(AGG)N	.	-
chrXIV	632598	632680	tN(GUU)N2	.	+
chrXIV	726121	726217	tL(UAA)N	.	-
chrXV	110954	111033	tG(UCC)O	.	-
chrXV	113801	113883	tT(AGU)O1	.	+
chrXV	226602	226681	tG(GCC)O1	.	-
chrXV	228330	228412	tN(GUU)O1	.	+
chrXV	274672	274785	tS(GCU)O	.	+
chrXV	282163	282244	tG(GCC)O2	.	+
chrXV	288191	288289	tY(GUA)O	.	+
chrXV	301096	301205	tP(UGG)O1	.	+
chrXV	340289	340371	tR(ACG)O	.	-
chrXV	354034	354113	tT(AGU)O2	.	-
chrXV	438642	438750	tK(UUU)O	.	+
chrXV	464449	464555	tP(UGG)O2	.	+
chrXV	487438	487522	tN(GUU)O2	.	+
chrXV	571957	572037	tD(GUC)O	.	+
chrXV	594344	594425	tG(CCC)O	.	-
chrXV	663806	663885	tV(AAC)O	.	-
chrXV	710200	710280	tM(CAU)O1	.	+
chrXV	854180	854259	tA(UGC)O	.	-
chrXV	976420	976503	tM(CAU)O2	.	+
chrXV	980682	980794	tP(UGG)O3	.	+
chrXVI	56156	56274	tW(CCA)P	.	-
chrXVI	210187	210263	tE(UUC)P	.	-
chrXVI	338834	338919	tM(CAU)P	.	-
chrXVI	435882	435964	tC(GCA)P1	.	-
chrXVI	560186	560289	tF(GAA)P1	.	-
chrXVI	572268	572345	tG(GCC)P1	.	+
chrXVI	582061	582143	tK(CUU)P	.	+
chrXVI	622529	622631	tF(GAA)P2	.	-
chrXVI	689564	689657	tS(UGA)P	.	+
chrXVI	744283	744364	tT(UGU)P	.	+
chrXVI	769192	769302	tK(UUU)P	.	-
chrXVI	775755	775836	tC(GCA)P2	.	-
chrXVI	810675	810757	tN(GUU)P	.	+
chrXVI	819528	819611	tI(AAU)P1	.	+
chrXVI	856901	856978	tA(AGC)P	.	+
chrXVI	860378	860455	tG(GCC)P2	.	+
chrXVI	880287	880369	tI(AAU)P2	.	-
