# Supplementary material for: An integrated model for termination of RNA polymerase III transcription
Source: Sci Adv. 2022 Jul 13;8(28):eabm9875. doi: 10.1126/sciadv.abm9875 (PMC9278858; doi:10.1126/sciadv.abm9875)
Supplement: Supplementary file 2 — Tables S1 to S5, S7 to S9 [file sciadv.abm9875_tables_s1_to_s5_s7_to_s9.zip › sciadv.abm9875_table_s8.xlsx]

## Sheet: Legend
Table S8: annotations of potential secondary terminators of tRNA genes. It includes T-tracts of length ≥ 4 nt located within athe 700 bp windo downstream of the primary terminator of each tRNA gene.

## Sheet: Table
Chrom	Start	End	Score	Strand	Number of Ts	tRNA
chrI	139346	139356	.	+	10	tP(UGG)A
chrI	139469	139473	.	+	4	tP(UGG)A
chrI	139848	139852	.	+	4	tP(UGG)A
chrI	139868	139873	.	+	5	tP(UGG)A
chrI	139890	139894	.	+	4	tP(UGG)A
chrI	139962	139966	.	+	4	tP(UGG)A
chrI	166515	166519	.	+	4	tA(UGC)A
chrI	166527	166531	.	+	4	tA(UGC)A
chrI	166608	166612	.	+	4	tA(UGC)A
chrI	166645	166651	.	+	6	tA(UGC)A
chrI	166976	166980	.	+	4	tA(UGC)A
chrI	167002	167007	.	+	5	tA(UGC)A
chrI	181264	181269	.	+	5	tL(CAA)A
chrI	181492	181496	.	+	4	tL(CAA)A
chrI	181870	181874	.	+	4	tL(CAA)A
chrI	181953	181958	.	+	5	tL(CAA)A
chrI	181817	181821	.	-	4	tS(AGA)A
chrI	182243	182247	.	-	4	tS(AGA)A
chrI	182263	182267	.	-	4	tS(AGA)A
chrII	9775	9780	.	+	5	tL(UAA)B1
chrII	9813	9817	.	+	4	tL(UAA)B1
chrII	9855	9861	.	+	6	tL(UAA)B1
chrII	10009	10013	.	+	4	tL(UAA)B1
chrII	10021	10025	.	+	4	tL(UAA)B1
chrII	10067	10072	.	+	5	tL(UAA)B1
chrII	10195	10200	.	+	5	tL(UAA)B1
chrII	10248	10253	.	+	5	tL(UAA)B1
chrII	10327	10333	.	+	6	tL(UAA)B1
chrII	10365	10370	.	+	5	tL(UAA)B1
chrII	36507	36517	.	+	10	tF(GAA)B
chrII	36634	36638	.	+	4	tF(GAA)B
chrII	36643	36648	.	+	5	tF(GAA)B
chrII	36710	36715	.	+	5	tF(GAA)B
chrII	36839	36845	.	+	6	tF(GAA)B
chrII	36847	36852	.	+	5	tF(GAA)B
chrII	36945	36952	.	+	7	tF(GAA)B
chrII	197062	197066	.	-	4	tG(GCC)B
chrII	197330	197336	.	-	6	tG(GCC)B
chrII	197340	197344	.	-	4	tG(GCC)B
chrII	197400	197405	.	-	5	tG(GCC)B
chrII	197412	197419	.	-	7	tG(GCC)B
chrII	197606	197611	.	-	5	tG(GCC)B
chrII	197612	197617	.	-	5	tG(GCC)B
chrII	197596	197602	.	+	6	tI(AAU)B
chrII	197676	197680	.	+	4	tI(AAU)B
chrII	197917	197921	.	+	4	tI(AAU)B
chrII	197970	197974	.	+	4	tI(AAU)B
chrII	198055	198062	.	+	7	tI(AAU)B
chrII	227224	227228	.	+	4	tS(AGA)B
chrII	227365	227369	.	+	4	tS(AGA)B
chrII	227380	227384	.	+	4	tS(AGA)B
chrII	227414	227418	.	+	4	tS(AGA)B
chrII	227430	227434	.	+	4	tS(AGA)B
chrII	227455	227460	.	+	5	tS(AGA)B
chrII	227573	227577	.	+	4	tS(AGA)B
chrII	227772	227776	.	+	4	tS(AGA)B
chrII	266537	266542	.	+	5	tT(AGU)B
chrII	266626	266633	.	+	7	tT(AGU)B
chrII	266751	266755	.	+	4	tT(AGU)B
chrII	266778	266784	.	+	6	tT(AGU)B
chrII	266806	266811	.	+	5	tT(AGU)B
chrII	266892	266897	.	+	5	tT(AGU)B
chrII	266916	266920	.	+	4	tT(AGU)B
chrII	266997	267003	.	+	6	tT(AGU)B
chrII	267056	267060	.	+	4	tT(AGU)B
chrII	267100	267105	.	+	5	tT(AGU)B
chrII	326105	326109	.	-	4	tV(UAC)B
chrII	326130	326134	.	-	4	tV(UAC)B
chrII	326269	326273	.	-	4	tV(UAC)B
chrII	326285	326289	.	-	4	tV(UAC)B
chrII	326320	326325	.	-	5	tV(UAC)B
chrII	326454	326458	.	-	4	tV(UAC)B
chrII	326685	326689	.	-	4	tV(UAC)B
chrII	347707	347711	.	+	4	tL(UAA)B2
chrII	347785	347789	.	+	4	tL(UAA)B2
chrII	347862	347866	.	+	4	tL(UAA)B2
chrII	348059	348065	.	+	6	tL(UAA)B2
chrII	350910	350916	.	+	6	tQ(UUG)B
chrII	351095	351100	.	+	5	tQ(UUG)B
chrII	351111	351115	.	+	4	tQ(UUG)B
chrII	351172	351177	.	+	5	tQ(UUG)B
chrII	351194	351198	.	+	4	tQ(UUG)B
chrII	351399	351403	.	+	4	tQ(UUG)B
chrII	351505	351509	.	+	4	tQ(UUG)B
chrII	351575	351579	.	+	4	tQ(UUG)B
chrII	406095	406100	.	+	5	tR(UCU)B
chrII	406524	406528	.	+	4	tR(UCU)B
chrII	406565	406569	.	+	4	tR(UCU)B
chrII	406601	406606	.	+	5	tR(UCU)B
chrII	406095	406100	.	+	5	tD(GUC)B
chrII	406524	406528	.	+	4	tD(GUC)B
chrII	406565	406569	.	+	4	tD(GUC)B
chrII	406601	406606	.	+	5	tD(GUC)B
chrII	642337	642342	.	-	5	tC(GCA)B
chrII	642363	642372	.	-	9	tC(GCA)B
chrII	642506	642511	.	-	5	tC(GCA)B
chrII	642513	642517	.	-	4	tC(GCA)B
chrII	642734	642739	.	-	5	tC(GCA)B
chrII	642745	642749	.	-	4	tC(GCA)B
chrII	642849	642854	.	-	5	tC(GCA)B
chrII	642926	642933	.	-	7	tC(GCA)B
chrII	642970	642977	.	-	7	tC(GCA)B
chrII	645262	645267	.	+	5	tE(UUC)B
chrII	645294	645298	.	+	4	tE(UUC)B
chrII	645423	645428	.	+	5	tE(UUC)B
chrII	645490	645496	.	+	6	tE(UUC)B
chrII	645745	645750	.	+	5	tE(UUC)B
chrII	645847	645851	.	+	4	tE(UUC)B
chrII	645882	645887	.	+	5	tE(UUC)B
chrII	645897	645901	.	+	4	tE(UUC)B
chrII	645915	645920	.	+	5	tE(UUC)B
chrIII	81781	81785	.	-	4	tE(UUC)C
chrIII	81802	81807	.	-	5	tE(UUC)C
chrIII	81822	81826	.	-	4	tE(UUC)C
chrIII	81908	81914	.	-	6	tE(UUC)C
chrIII	81936	81942	.	-	6	tE(UUC)C
chrIII	81947	81951	.	-	4	tE(UUC)C
chrIII	81954	81958	.	-	4	tE(UUC)C
chrIII	81981	81985	.	-	4	tE(UUC)C
chrIII	81991	81995	.	-	4	tE(UUC)C
chrIII	82050	82055	.	-	5	tE(UUC)C
chrIII	82091	82095	.	-	4	tE(UUC)C
chrIII	82191	82195	.	-	4	tE(UUC)C
chrIII	82206	82210	.	-	4	tE(UUC)C
chrIII	82249	82254	.	-	5	tE(UUC)C
chrIII	82273	82281	.	-	8	tE(UUC)C
chrIII	82365	82372	.	-	7	tE(UUC)C
chrIII	82373	82377	.	-	4	tE(UUC)C
chrIII	82426	82432	.	-	6	tE(UUC)C
chrIII	91044	91050	.	+	6	tL(CAA)C
chrIII	91082	91087	.	+	5	tL(CAA)C
chrIII	91136	91140	.	+	4	tL(CAA)C
chrIII	91221	91227	.	+	6	tL(CAA)C
chrIII	91262	91266	.	+	4	tL(CAA)C
chrIII	91272	91276	.	+	4	tL(CAA)C
chrIII	91348	91352	.	+	4	tL(CAA)C
chrIII	91537	91541	.	+	4	tL(CAA)C
chrIII	91669	91673	.	+	4	tL(CAA)C
chrIII	123177	123181	.	-	4	tP(AGG)C
chrIII	123478	123487	.	-	9	tP(AGG)C
chrIII	127799	127803	.	+	4	tN(GUU)C
chrIII	127804	127817	.	+	13	tN(GUU)C
chrIII	127836	127842	.	+	6	tN(GUU)C
chrIII	127955	127959	.	+	4	tN(GUU)C
chrIII	127992	127996	.	+	4	tN(GUU)C
chrIII	128053	128061	.	+	8	tN(GUU)C
chrIII	128109	128113	.	+	4	tN(GUU)C
chrIII	128118	128124	.	+	6	tN(GUU)C
chrIII	128128	128140	.	+	12	tN(GUU)C
chrIII	128285	128290	.	+	5	tN(GUU)C
chrIII	128348	128355	.	+	7	tN(GUU)C
chrIII	128436	128440	.	+	4	tN(GUU)C
chrIII	128441	128445	.	+	4	tN(GUU)C
chrIII	142050	142054	.	-	4	tG(GCC)C
chrIII	142143	142147	.	-	4	tG(GCC)C
chrIII	142263	142267	.	-	4	tG(GCC)C
chrIII	142302	142308	.	-	6	tG(GCC)C
chrIII	142341	142345	.	-	4	tG(GCC)C
chrIII	142346	142351	.	-	5	tG(GCC)C
chrIII	142399	142403	.	-	4	tG(GCC)C
chrIII	142428	142432	.	-	4	tG(GCC)C
chrIII	142462	142466	.	-	4	tG(GCC)C
chrIII	142564	142574	.	-	10	tG(GCC)C
chrIII	142589	142593	.	-	4	tG(GCC)C
chrIII	142647	142653	.	-	6	tG(GCC)C
chrIII	142659	142664	.	-	5	tG(GCC)C
chrIII	142665	142679	.	-	14	tG(GCC)C
chrIII	150051	150057	.	+	6	tM(CAU)C
chrIII	150064	150069	.	+	5	tM(CAU)C
chrIII	150076	150080	.	+	4	tM(CAU)C
chrIII	150110	150114	.	+	4	tM(CAU)C
chrIII	150195	150199	.	+	4	tM(CAU)C
chrIII	150242	150247	.	+	5	tM(CAU)C
chrIII	150361	150365	.	+	4	tM(CAU)C
chrIII	150437	150441	.	+	4	tM(CAU)C
chrIII	150494	150498	.	+	4	tM(CAU)C
chrIII	150533	150537	.	+	4	tM(CAU)C
chrIII	150612	150618	.	+	6	tM(CAU)C
chrIII	150624	150628	.	+	4	tM(CAU)C
chrIII	150640	150645	.	+	5	tM(CAU)C
chrIII	150634	150638	.	-	4	tK(CUU)C
chrIII	150650	150654	.	-	4	tK(CUU)C
chrIII	150776	150780	.	-	4	tK(CUU)C
chrIII	151051	151056	.	-	5	tK(CUU)C
chrIII	151190	151194	.	-	4	tK(CUU)C
chrIII	168037	168041	.	-	4	tQ(UUG)C
chrIII	168074	168078	.	-	4	tQ(UUG)C
chrIII	168089	168093	.	-	4	tQ(UUG)C
chrIII	168111	168115	.	-	4	tQ(UUG)C
chrIII	168267	168272	.	-	5	tQ(UUG)C
chrIII	168274	168281	.	-	7	tQ(UUG)C
chrIII	228241	228245	.	+	4	tS(CGA)C
chrIII	295687	295691	.	+	4	tT(AGU)C
chrIII	295736	295740	.	+	4	tT(AGU)C
chrIII	295759	295763	.	+	4	tT(AGU)C
chrIII	295891	295895	.	+	4	tT(AGU)C
chrIII	295986	295991	.	+	5	tT(AGU)C
chrIII	296114	296119	.	+	5	tT(AGU)C
chrIII	296259	296263	.	+	4	tT(AGU)C
chrIV	83634	83639	.	+	5	tG(GCC)D1
chrIV	83647	83651	.	+	4	tG(GCC)D1
chrIV	83716	83722	.	+	6	tG(GCC)D1
chrIV	83730	83735	.	+	5	tG(GCC)D1
chrIV	83798	83802	.	+	4	tG(GCC)D1
chrIV	83803	83808	.	+	5	tG(GCC)D1
chrIV	83893	83897	.	+	4	tG(GCC)D1
chrIV	83910	83914	.	+	4	tG(GCC)D1
chrIV	84007	84011	.	+	4	tG(GCC)D1
chrIV	359693	359698	.	+	5	tK(UUU)D
chrIV	359788	359792	.	+	4	tK(UUU)D
chrIV	359816	359822	.	+	6	tK(UUU)D
chrIV	359836	359840	.	+	4	tK(UUU)D
chrIV	359844	359849	.	+	5	tK(UUU)D
chrIV	360174	360178	.	+	4	tK(UUU)D
chrIV	360243	360250	.	+	7	tK(UUU)D
chrIV	410525	410529	.	+	4	tA(AGC)D
chrIV	410563	410567	.	+	4	tA(AGC)D
chrIV	410614	410618	.	+	4	tA(AGC)D
chrIV	410660	410664	.	+	4	tA(AGC)D
chrIV	410669	410673	.	+	4	tA(AGC)D
chrIV	410674	410679	.	+	5	tA(AGC)D
chrIV	410694	410699	.	+	5	tA(AGC)D
chrIV	410729	410733	.	+	4	tA(AGC)D
chrIV	410854	410858	.	+	4	tA(AGC)D
chrIV	410887	410901	.	+	14	tA(AGC)D
chrIV	433756	433760	.	-	4	tT(AGU)D
chrIV	433830	433834	.	-	4	tT(AGU)D
chrIV	433923	433927	.	-	4	tT(AGU)D
chrIV	433992	433998	.	-	6	tT(AGU)D
chrIV	434079	434083	.	-	4	tT(AGU)D
chrIV	434118	434125	.	-	7	tT(AGU)D
chrIV	434189	434194	.	-	5	tT(AGU)D
chrIV	437873	437878	.	+	5	tS(AGA)D1
chrIV	437906	437911	.	+	5	tS(AGA)D1
chrIV	437930	437934	.	+	4	tS(AGA)D1
chrIV	437935	437939	.	+	4	tS(AGA)D1
chrIV	438028	438033	.	+	5	tS(AGA)D1
chrIV	438287	438291	.	+	4	tS(AGA)D1
chrIV	438521	438525	.	+	4	tS(AGA)D1
chrIV	488155	488159	.	-	4	tV(UAC)D
chrIV	488172	488176	.	-	4	tV(UAC)D
chrIV	488333	488337	.	-	4	tV(UAC)D
chrIV	488703	488707	.	-	4	tV(UAC)D
chrIV	519863	519873	.	+	10	tL(UAA)D
chrIV	519885	519889	.	+	4	tL(UAA)D
chrIV	519899	519922	.	+	23	tL(UAA)D
chrIV	520187	520191	.	+	4	tL(UAA)D
chrIV	520336	520340	.	+	4	tL(UAA)D
chrIV	521049	521055	.	+	6	tQ(UUG)D1
chrIV	521065	521069	.	+	4	tQ(UUG)D1
chrIV	521070	521075	.	+	5	tQ(UUG)D1
chrIV	521108	521116	.	+	8	tQ(UUG)D1
chrIV	521186	521191	.	+	5	tQ(UUG)D1
chrIV	521193	521197	.	+	4	tQ(UUG)D1
chrIV	521222	521226	.	+	4	tQ(UUG)D1
chrIV	521461	521467	.	+	6	tQ(UUG)D1
chrIV	521600	521606	.	+	6	tQ(UUG)D1
chrIV	521609	521615	.	+	6	tQ(UUG)D1
chrIV	521691	521695	.	+	4	tQ(UUG)D1
chrIV	521705	521713	.	+	8	tQ(UUG)D1
chrIV	569245	569251	.	+	6	tR(UCU)D
chrIV	569374	569378	.	+	4	tR(UCU)D
chrIV	569460	569464	.	+	4	tR(UCU)D
chrIV	569675	569680	.	+	5	tR(UCU)D
chrIV	569706	569710	.	+	4	tR(UCU)D
chrIV	569711	569716	.	+	5	tR(UCU)D
chrIV	569245	569251	.	+	6	tD(GUC)D
chrIV	569374	569378	.	+	4	tD(GUC)D
chrIV	569460	569464	.	+	4	tD(GUC)D
chrIV	569675	569680	.	+	5	tD(GUC)D
chrIV	569706	569710	.	+	4	tD(GUC)D
chrIV	569711	569716	.	+	5	tD(GUC)D
chrIV	619281	619285	.	-	4	tR(ACG)D
chrIV	619844	619851	.	-	7	tR(ACG)D
chrIV	619934	619939	.	-	5	tR(ACG)D
chrIV	619941	619945	.	-	4	tR(ACG)D
chrIV	619951	619956	.	-	5	tR(ACG)D
chrIV	644687	644691	.	-	4	tQ(UUG)D2
chrIV	644711	644716	.	-	5	tQ(UUG)D2
chrIV	644798	644803	.	-	5	tQ(UUG)D2
chrIV	644936	644941	.	-	5	tQ(UUG)D2
chrIV	644999	645003	.	-	4	tQ(UUG)D2
chrIV	645004	645008	.	-	4	tQ(UUG)D2
chrIV	645023	645027	.	-	4	tQ(UUG)D2
chrIV	645102	645115	.	-	13	tQ(UUG)D2
chrIV	667413	667417	.	-	4	tI(AAU)D
chrIV	667422	667426	.	-	4	tI(AAU)D
chrIV	667432	667436	.	-	4	tI(AAU)D
chrIV	667510	667515	.	-	5	tI(AAU)D
chrIV	667552	667557	.	-	5	tI(AAU)D
chrIV	667601	667605	.	-	4	tI(AAU)D
chrIV	667665	667670	.	-	5	tI(AAU)D
chrIV	667681	667685	.	-	4	tI(AAU)D
chrIV	667696	667701	.	-	5	tI(AAU)D
chrIV	667729	667733	.	-	4	tI(AAU)D
chrIV	667875	667879	.	-	4	tI(AAU)D
chrIV	667880	667885	.	-	5	tI(AAU)D
chrIV	667951	667955	.	-	4	tI(AAU)D
chrIV	667994	668000	.	-	6	tI(AAU)D
chrIV	802275	802281	.	-	6	tQ(UUG)D3
chrIV	802332	802336	.	-	4	tQ(UUG)D3
chrIV	802361	802365	.	-	4	tQ(UUG)D3
chrIV	802383	802387	.	-	4	tQ(UUG)D3
chrIV	802522	802526	.	-	4	tQ(UUG)D3
chrIV	802544	802549	.	-	5	tQ(UUG)D3
chrIV	802579	802583	.	-	4	tQ(UUG)D3
chrIV	802613	802619	.	-	6	tQ(UUG)D3
chrIV	802632	802636	.	-	4	tQ(UUG)D3
chrIV	802689	802695	.	-	6	tQ(UUG)D3
chrIV	802718	802723	.	-	5	tQ(UUG)D3
chrIV	884562	884566	.	+	4	tI(UAU)D
chrIV	884572	884594	.	+	22	tI(UAU)D
chrIV	884921	884926	.	+	5	tI(UAU)D
chrIV	884949	884953	.	+	4	tI(UAU)D
chrIV	885118	885122	.	+	4	tI(UAU)D
chrIV	885123	885127	.	+	4	tI(UAU)D
chrIV	946422	946426	.	+	4	tY(GUA)D
chrIV	946680	946684	.	+	4	tY(GUA)D
chrIV	946726	946734	.	+	8	tY(GUA)D
chrIV	947055	947059	.	+	4	tY(GUA)D
chrIV	980284	980288	.	-	4	tS(AGA)D2
chrIV	980378	980384	.	-	6	tS(AGA)D2
chrIV	980567	980571	.	-	4	tS(AGA)D2
chrIV	980725	980729	.	-	4	tS(AGA)D2
chrIV	980838	980844	.	-	6	tS(AGA)D2
chrIV	980937	980941	.	-	4	tS(AGA)D2
chrIV	980943	980948	.	-	5	tS(AGA)D2
chrIV	980956	980960	.	-	4	tS(AGA)D2
chrIV	992987	992991	.	+	4	tG(GCC)D2
chrIV	993018	993026	.	+	8	tG(GCC)D2
chrIV	993085	993089	.	+	4	tG(GCC)D2
chrIV	993168	993173	.	+	5	tG(GCC)D2
chrIV	993349	993353	.	+	4	tG(GCC)D2
chrIV	993380	993384	.	+	4	tG(GCC)D2
chrIV	993412	993417	.	+	5	tG(GCC)D2
chrIV	1016529	1016533	.	-	4	tE(CUC)D
chrIV	1016818	1016825	.	-	7	tE(CUC)D
chrIV	1016841	1016845	.	-	4	tE(CUC)D
chrIV	1016875	1016879	.	-	4	tE(CUC)D
chrIV	1016945	1016949	.	-	4	tE(CUC)D
chrIV	1017038	1017043	.	-	5	tE(CUC)D
chrIV	1017105	1017113	.	-	8	tE(CUC)D
chrIV	1017191	1017195	.	-	4	tE(CUC)D
chrIV	1074827	1074831	.	-	4	tV(CAC)D
chrIV	1075337	1075341	.	-	4	tV(CAC)D
chrIV	1075372	1075378	.	-	6	tV(CAC)D
chrIV	1075443	1075448	.	-	5	tV(CAC)D
chrIV	1094666	1094670	.	-	4	tF(GAA)D
chrIV	1094714	1094718	.	-	4	tF(GAA)D
chrIV	1094720	1094724	.	-	4	tF(GAA)D
chrIV	1094730	1094734	.	-	4	tF(GAA)D
chrIV	1094981	1094986	.	-	5	tF(GAA)D
chrIV	1095027	1095031	.	-	4	tF(GAA)D
chrIV	1095040	1095045	.	-	5	tF(GAA)D
chrIV	1095068	1095073	.	-	5	tF(GAA)D
chrIV	1095113	1095121	.	-	8	tF(GAA)D
chrIV	1095136	1095142	.	-	6	tF(GAA)D
chrIV	1095169	1095173	.	-	4	tF(GAA)D
chrIV	1095245	1095249	.	-	4	tF(GAA)D
chrIV	1095257	1095261	.	-	4	tF(GAA)D
chrIV	1095339	1095344	.	-	5	tF(GAA)D
chrIV	1095357	1095363	.	-	6	tF(GAA)D
chrIV	1150297	1150302	.	-	5	tX(XXX)D
chrIV	1150307	1150311	.	-	4	tX(XXX)D
chrIV	1150365	1150369	.	-	4	tX(XXX)D
chrIV	1150626	1150631	.	-	5	tX(XXX)D
chrIV	1150721	1150725	.	-	4	tX(XXX)D
chrIV	1150796	1150803	.	-	7	tX(XXX)D
chrIV	1150812	1150816	.	-	4	tX(XXX)D
chrIV	1175920	1175928	.	+	8	tM(CAU)D
chrIV	1176130	1176134	.	+	4	tM(CAU)D
chrIV	1176261	1176265	.	+	4	tM(CAU)D
chrIV	1176297	1176302	.	+	5	tM(CAU)D
chrIV	1176323	1176327	.	+	4	tM(CAU)D
chrIV	1176401	1176406	.	+	5	tM(CAU)D
chrIV	1176415	1176419	.	+	4	tM(CAU)D
chrIV	1176471	1176476	.	+	5	tM(CAU)D
chrIV	1176525	1176530	.	+	5	tM(CAU)D
chrIV	1176575	1176581	.	+	6	tM(CAU)D
chrIV	1201943	1201947	.	+	4	tK(CUU)D1
chrIV	1202041	1202045	.	+	4	tK(CUU)D1
chrIV	1202483	1202487	.	+	4	tK(CUU)D1
chrIV	1256325	1256329	.	-	4	tG(CCC)D
chrIV	1256358	1256362	.	-	4	tG(CCC)D
chrIV	1256646	1256651	.	-	5	tG(CCC)D
chrIV	1256959	1256964	.	-	5	tG(CCC)D
chrIV	1256974	1256978	.	-	4	tG(CCC)D
chrIV	1256986	1256995	.	-	9	tG(CCC)D
chrIV	1305724	1305729	.	+	5	tS(AGA)D3
chrIV	1305762	1305766	.	+	4	tS(AGA)D3
chrIV	1305767	1305774	.	+	7	tS(AGA)D3
chrIV	1305860	1305864	.	+	4	tS(AGA)D3
chrIV	1305915	1305922	.	+	7	tS(AGA)D3
chrIV	1306114	1306118	.	+	4	tS(AGA)D3
chrIV	1306147	1306151	.	+	4	tS(AGA)D3
chrIV	1306203	1306208	.	+	5	tS(AGA)D3
chrIV	1306216	1306221	.	+	5	tS(AGA)D3
chrIV	1306291	1306295	.	+	4	tS(AGA)D3
chrIV	1351759	1351763	.	-	4	tK(CUU)D2
chrIV	1351841	1351845	.	-	4	tK(CUU)D2
chrIV	1351857	1351861	.	-	4	tK(CUU)D2
chrIV	1351927	1351932	.	-	5	tK(CUU)D2
chrIV	1352106	1352110	.	-	4	tK(CUU)D2
chrIV	1352262	1352266	.	-	4	tK(CUU)D2
chrIV	1352378	1352387	.	-	9	tK(CUU)D2
chrIV	1352402	1352406	.	-	4	tK(CUU)D2
chrIV	1461127	1461132	.	-	5	tL(CAA)D
chrIV	1461158	1461162	.	-	4	tL(CAA)D
chrIV	1461251	1461255	.	-	4	tL(CAA)D
chrIV	1461690	1461697	.	-	7	tL(CAA)D
chrIX	175175	175179	.	+	4	tT(AGU)I1
chrIX	175182	175186	.	+	4	tT(AGU)I1
chrIX	175212	175217	.	+	5	tT(AGU)I1
chrIX	175303	175308	.	+	5	tT(AGU)I1
chrIX	175312	175316	.	+	4	tT(AGU)I1
chrIX	175323	175327	.	+	4	tT(AGU)I1
chrIX	175412	175416	.	+	4	tT(AGU)I1
chrIX	175775	175779	.	+	4	tT(AGU)I1
chrIX	175782	175786	.	+	4	tT(AGU)I1
chrIX	175790	175798	.	+	8	tT(AGU)I1
chrIX	182770	182774	.	-	4	tI(AAU)I1
chrIX	182875	182879	.	-	4	tI(AAU)I1
chrIX	182880	182885	.	-	5	tI(AAU)I1
chrIX	183297	183302	.	-	5	tI(AAU)I1
chrIX	183325	183329	.	-	4	tI(AAU)I1
chrIX	183402	183411	.	-	9	tI(AAU)I1
chrIX	197676	197686	.	+	10	tE(CUC)I
chrIX	197705	197710	.	+	5	tE(CUC)I
chrIX	197752	197758	.	+	6	tE(CUC)I
chrIX	197790	197795	.	+	5	tE(CUC)I
chrIX	197897	197901	.	+	4	tE(CUC)I
chrIX	198019	198023	.	+	4	tE(CUC)I
chrIX	198035	198039	.	+	4	tE(CUC)I
chrIX	210810	210819	.	+	9	tI(AAU)I2
chrIX	210945	210949	.	+	4	tI(AAU)I2
chrIX	211043	211047	.	+	4	tI(AAU)I2
chrIX	211086	211090	.	+	4	tI(AAU)I2
chrIX	211091	211096	.	+	5	tI(AAU)I2
chrIX	211175	211180	.	+	5	tI(AAU)I2
chrIX	211215	211219	.	+	4	tI(AAU)I2
chrIX	211369	211373	.	+	4	tI(AAU)I2
chrIX	248942	248947	.	+	5	tS(UGA)I
chrIX	248948	248958	.	+	10	tS(UGA)I
chrIX	249104	249108	.	+	4	tS(UGA)I
chrIX	249356	249360	.	+	4	tS(UGA)I
chrIX	249376	249380	.	+	4	tS(UGA)I
chrIX	249412	249416	.	+	4	tS(UGA)I
chrIX	249417	249423	.	+	6	tS(UGA)I
chrIX	249428	249433	.	+	5	tS(UGA)I
chrIX	249625	249639	.	+	14	tS(UGA)I
chrIX	299635	299640	.	-	5	tK(CUU)I
chrIX	299669	299674	.	-	5	tK(CUU)I
chrIX	299851	299855	.	-	4	tK(CUU)I
chrIX	300058	300065	.	-	7	tK(CUU)I
chrIX	300211	300215	.	-	4	tK(CUU)I
chrIX	323595	323599	.	-	4	tD(GUC)I1
chrIX	323800	323804	.	-	4	tD(GUC)I1
chrIX	324181	324188	.	-	7	tD(GUC)I1
chrIX	324222	324226	.	-	4	tD(GUC)I1
chrIX	324227	324231	.	-	4	tD(GUC)I1
chrIX	325844	325849	.	+	5	tT(AGU)I2
chrIX	325913	325917	.	+	4	tT(AGU)I2
chrIX	326171	326175	.	+	4	tT(AGU)I2
chrIX	326184	326188	.	+	4	tT(AGU)I2
chrIX	326336	326341	.	+	5	tT(AGU)I2
chrIX	326345	326350	.	+	5	tT(AGU)I2
chrIX	326433	326438	.	+	5	tT(AGU)I2
chrIX	326489	326493	.	+	4	tT(AGU)I2
chrIX	335643	335647	.	-	4	tD(GUC)I2
chrIX	335902	335906	.	-	4	tD(GUC)I2
chrIX	335925	335929	.	-	4	tD(GUC)I2
chrIX	335995	335999	.	-	4	tD(GUC)I2
chrIX	336033	336037	.	-	4	tD(GUC)I2
chrIX	336161	336166	.	-	5	tD(GUC)I2
chrIX	370501	370508	.	+	7	tE(UUC)I
chrIX	370616	370620	.	+	4	tE(UUC)I
chrIX	370636	370643	.	+	7	tE(UUC)I
chrIX	370656	370661	.	+	5	tE(UUC)I
chrIX	370739	370743	.	+	4	tE(UUC)I
chrIX	370853	370858	.	+	5	tE(UUC)I
chrIX	371011	371015	.	+	4	tE(UUC)I
chrV	61177	61182	.	-	5	tG(GCC)E
chrV	61421	61425	.	-	4	tG(GCC)E
chrV	61461	61465	.	-	4	tG(GCC)E
chrV	61496	61500	.	-	4	tG(GCC)E
chrV	61581	61586	.	-	5	tG(GCC)E
chrV	61653	61659	.	-	6	tG(GCC)E
chrV	61763	61767	.	-	4	tG(GCC)E
chrV	61799	61803	.	-	4	tG(GCC)E
chrV	61804	61808	.	-	4	tG(GCC)E
chrV	86696	86704	.	+	8	tS(AGA)E
chrV	86750	86754	.	+	4	tS(AGA)E
chrV	86776	86780	.	+	4	tS(AGA)E
chrV	86858	86862	.	+	4	tS(AGA)E
chrV	86872	86876	.	+	4	tS(AGA)E
chrV	86974	86980	.	+	6	tS(AGA)E
chrV	87026	87031	.	+	5	tS(AGA)E
chrV	87276	87280	.	+	4	tS(AGA)E
chrV	100216	100221	.	+	5	tM(CAU)E
chrV	100306	100310	.	+	4	tM(CAU)E
chrV	100333	100337	.	+	4	tM(CAU)E
chrV	100355	100359	.	+	4	tM(CAU)E
chrV	100360	100367	.	+	7	tM(CAU)E
chrV	100633	100637	.	+	4	tM(CAU)E
chrV	100683	100688	.	+	5	tM(CAU)E
chrV	100716	100720	.	+	4	tM(CAU)E
chrV	130417	130422	.	-	5	tQ(UUG)E2
chrV	130569	130573	.	-	4	tQ(UUG)E2
chrV	130600	130604	.	-	4	tQ(UUG)E2
chrV	130753	130757	.	-	4	tQ(UUG)E2
chrV	130761	130767	.	-	6	tQ(UUG)E2
chrV	130770	130775	.	-	5	tQ(UUG)E2
chrV	130903	130908	.	-	5	tQ(UUG)E2
chrV	130938	130943	.	-	5	tQ(UUG)E2
chrV	130991	130995	.	-	4	tQ(UUG)E2
chrV	131047	131052	.	-	5	tQ(UUG)E2
chrV	134907	134911	.	-	4	tK(CUU)E1
chrV	134951	134955	.	-	4	tK(CUU)E1
chrV	134967	134971	.	-	4	tK(CUU)E1
chrV	135055	135060	.	-	5	tK(CUU)E1
chrV	135224	135228	.	-	4	tK(CUU)E1
chrV	135257	135261	.	-	4	tK(CUU)E1
chrV	135319	135326	.	-	7	tK(CUU)E1
chrV	135327	135333	.	-	6	tK(CUU)E1
chrV	138957	138961	.	+	4	tR(UCU)E
chrV	138972	138977	.	+	5	tR(UCU)E
chrV	139070	139074	.	+	4	tR(UCU)E
chrV	139428	139432	.	+	4	tR(UCU)E
chrV	177311	177315	.	+	4	tE(UUC)E1
chrV	177319	177323	.	+	4	tE(UUC)E1
chrV	177356	177361	.	+	5	tE(UUC)E1
chrV	177573	177577	.	+	4	tE(UUC)E1
chrV	177789	177793	.	+	4	tE(UUC)E1
chrV	207489	207493	.	+	4	tH(GUG)E1
chrV	207535	207539	.	+	4	tH(GUG)E1
chrV	207611	207619	.	+	8	tH(GUG)E1
chrV	207657	207661	.	+	4	tH(GUG)E1
chrV	250367	250372	.	+	5	tQ(UUG)E1
chrV	250406	250413	.	+	7	tQ(UUG)E1
chrV	250656	250660	.	+	4	tQ(UUG)E1
chrV	250667	250672	.	+	5	tQ(UUG)E1
chrV	250701	250705	.	+	4	tQ(UUG)E1
chrV	250819	250824	.	+	5	tQ(UUG)E1
chrV	251049	251055	.	+	6	tQ(UUG)E1
chrV	287829	287833	.	-	4	tS(UGA)E
chrV	287913	287917	.	-	4	tS(UGA)E
chrV	288059	288064	.	-	5	tS(UGA)E
chrV	288159	288164	.	-	5	tS(UGA)E
chrV	288255	288259	.	-	4	tS(UGA)E
chrV	288261	288270	.	-	9	tS(UGA)E
chrV	288296	288300	.	-	4	tS(UGA)E
chrV	311390	311394	.	-	4	tA(UGC)E
chrV	311409	311413	.	-	4	tA(UGC)E
chrV	311573	311577	.	-	4	tA(UGC)E
chrV	311704	311709	.	-	5	tA(UGC)E
chrV	311780	311784	.	-	4	tA(UGC)E
chrV	311886	311890	.	-	4	tA(UGC)E
chrV	311986	311991	.	-	5	tA(UGC)E
chrV	311996	312001	.	-	5	tA(UGC)E
chrV	355145	355150	.	+	5	tE(UUC)E2
chrV	355309	355313	.	+	4	tE(UUC)E2
chrV	433914	433920	.	-	6	tH(GUG)E2
chrV	433949	433955	.	-	6	tH(GUG)E2
chrV	433985	433990	.	-	5	tH(GUG)E2
chrV	433992	433996	.	-	4	tH(GUG)E2
chrV	434024	434029	.	-	5	tH(GUG)E2
chrV	434049	434053	.	-	4	tH(GUG)E2
chrV	434098	434102	.	-	4	tH(GUG)E2
chrV	434167	434172	.	-	5	tH(GUG)E2
chrV	434185	434193	.	-	8	tH(GUG)E2
chrV	434196	434204	.	-	8	tH(GUG)E2
chrV	434242	434247	.	-	5	tH(GUG)E2
chrV	434515	434519	.	-	4	tH(GUG)E2
chrV	434529	434535	.	-	6	tH(GUG)E2
chrV	435221	435227	.	-	6	tK(CUU)E2
chrV	435238	435242	.	-	4	tK(CUU)E2
chrV	435476	435481	.	-	5	tK(CUU)E2
chrV	435552	435556	.	-	4	tK(CUU)E2
chrV	435656	435660	.	-	4	tK(CUU)E2
chrV	435675	435679	.	-	4	tK(CUU)E2
chrV	435703	435707	.	-	4	tK(CUU)E2
chrV	435735	435740	.	-	5	tK(CUU)E2
chrV	438980	438984	.	+	4	tV(AAC)E1
chrV	439006	439011	.	+	5	tV(AAC)E1
chrV	439020	439024	.	+	4	tV(AAC)E1
chrV	439122	439126	.	+	4	tV(AAC)E1
chrV	439337	439341	.	+	4	tV(AAC)E1
chrV	439433	439437	.	+	4	tV(AAC)E1
chrV	442712	442716	.	-	4	tI(AAU)E1
chrV	442844	442848	.	-	4	tI(AAU)E1
chrV	442897	442901	.	-	4	tI(AAU)E1
chrV	442919	442923	.	-	4	tI(AAU)E1
chrV	443066	443070	.	-	4	tI(AAU)E1
chrV	443085	443091	.	-	6	tI(AAU)E1
chrV	443171	443176	.	-	5	tI(AAU)E1
chrV	443179	443184	.	-	5	tI(AAU)E1
chrV	469587	469593	.	+	6	tV(AAC)E2
chrV	469648	469654	.	+	6	tV(AAC)E2
chrV	469659	469663	.	+	4	tV(AAC)E2
chrV	469695	469699	.	+	4	tV(AAC)E2
chrV	469923	469928	.	+	5	tV(AAC)E2
chrV	469984	469991	.	+	7	tV(AAC)E2
chrV	470074	470078	.	+	4	tV(AAC)E2
chrV	470186	470192	.	+	6	tV(AAC)E2
chrV	486687	486691	.	-	4	tE(UUC)E3
chrV	486707	486712	.	-	5	tE(UUC)E3
chrV	486757	486761	.	-	4	tE(UUC)E3
chrV	486899	486904	.	-	5	tE(UUC)E3
chrV	486907	486911	.	-	4	tE(UUC)E3
chrV	487068	487072	.	-	4	tE(UUC)E3
chrV	487255	487260	.	-	5	tE(UUC)E3
chrV	487274	487282	.	-	8	tE(UUC)E3
chrV	491700	491706	.	-	6	tR(ACG)E
chrV	492057	492061	.	-	4	tR(ACG)E
chrV	492062	492066	.	-	4	tR(ACG)E
chrV	492181	492195	.	-	14	tR(ACG)E
chrV	492210	492214	.	-	4	tR(ACG)E
chrV	492231	492236	.	-	5	tR(ACG)E
chrV	492274	492281	.	-	7	tR(ACG)E
chrV	492324	492329	.	-	5	tR(ACG)E
chrV	492336	492340	.	-	4	tR(ACG)E
chrV	550583	550587	.	-	4	tI(AAU)E2
chrV	550641	550645	.	-	4	tI(AAU)E2
chrV	550737	550741	.	-	4	tI(AAU)E2
chrV	550748	550752	.	-	4	tI(AAU)E2
chrV	550765	550770	.	-	5	tI(AAU)E2
chrV	550773	550777	.	-	4	tI(AAU)E2
chrV	550787	550792	.	-	5	tI(AAU)E2
chrV	550840	550844	.	-	4	tI(AAU)E2
chrV	550859	550863	.	-	4	tI(AAU)E2
chrVI	101554	101563	.	+	9	tP(UGG)F
chrVI	101624	101628	.	+	4	tP(UGG)F
chrVI	101902	101906	.	+	4	tP(UGG)F
chrVI	101941	101945	.	+	4	tP(UGG)F
chrVI	102019	102023	.	+	4	tP(UGG)F
chrVI	102154	102158	.	+	4	tP(UGG)F
chrVI	102177	102181	.	+	4	tP(UGG)F
chrVI	137130	137134	.	-	4	tN(GUU)F
chrVI	137231	137235	.	-	4	tN(GUU)F
chrVI	137302	137306	.	-	4	tN(GUU)F
chrVI	137325	137334	.	-	9	tN(GUU)F
chrVI	137355	137359	.	-	4	tN(GUU)F
chrVI	137403	137408	.	-	5	tN(GUU)F
chrVI	137429	137434	.	-	5	tN(GUU)F
chrVI	137447	137451	.	-	4	tN(GUU)F
chrVI	157335	157339	.	-	4	tF(GAA)F
chrVI	157477	157481	.	-	4	tF(GAA)F
chrVI	157543	157547	.	-	4	tF(GAA)F
chrVI	157587	157591	.	-	4	tF(GAA)F
chrVI	157693	157699	.	-	6	tF(GAA)F
chrVI	157705	157710	.	-	5	tF(GAA)F
chrVI	157877	157883	.	-	6	tF(GAA)F
chrVI	162315	162320	.	+	5	tG(GCC)F1
chrVI	162321	162328	.	+	7	tG(GCC)F1
chrVI	162339	162344	.	+	5	tG(GCC)F1
chrVI	162426	162430	.	+	4	tG(GCC)F1
chrVI	162478	162484	.	+	6	tG(GCC)F1
chrVI	162588	162592	.	+	4	tG(GCC)F1
chrVI	162704	162708	.	+	4	tG(GCC)F1
chrVI	167642	167646	.	+	4	tY(GUA)F1
chrVI	167687	167694	.	+	7	tY(GUA)F1
chrVI	167791	167795	.	+	4	tY(GUA)F1
chrVI	167843	167850	.	+	7	tY(GUA)F1
chrVI	167855	167867	.	+	12	tY(GUA)F1
chrVI	167906	167910	.	+	4	tY(GUA)F1
chrVI	167914	167918	.	+	4	tY(GUA)F1
chrVI	167940	167945	.	+	5	tY(GUA)F1
chrVI	168054	168059	.	+	5	tY(GUA)F1
chrVI	168167	168171	.	+	4	tY(GUA)F1
chrVI	168210	168214	.	+	4	tY(GUA)F1
chrVI	168233	168238	.	+	5	tY(GUA)F1
chrVI	180554	180558	.	-	4	tG(GCC)F2
chrVI	180804	180809	.	-	5	tG(GCC)F2
chrVI	180827	180831	.	-	4	tG(GCC)F2
chrVI	180871	180875	.	-	4	tG(GCC)F2
chrVI	190809	190814	.	-	5	tS(GCU)F
chrVI	190831	190835	.	-	4	tS(GCU)F
chrVI	190840	190844	.	-	4	tS(GCU)F
chrVI	190882	190886	.	-	4	tS(GCU)F
chrVI	190970	190974	.	-	4	tS(GCU)F
chrVI	191071	191075	.	-	4	tS(GCU)F
chrVI	191173	191179	.	-	6	tS(GCU)F
chrVI	191263	191269	.	-	6	tS(GCU)F
chrVI	191439	191443	.	-	4	tS(GCU)F
chrVI	191492	191497	.	-	5	tS(GCU)F
chrVI	204276	204280	.	-	4	tA(AGC)F
chrVI	204377	204381	.	-	4	tA(AGC)F
chrVI	204385	204389	.	-	4	tA(AGC)F
chrVI	204793	204797	.	-	4	tA(AGC)F
chrVI	204831	204835	.	-	4	tA(AGC)F
chrVI	204901	204909	.	-	8	tA(AGC)F
chrVI	209938	209942	.	-	4	tY(GUA)F2
chrVI	209960	209966	.	-	6	tY(GUA)F2
chrVI	210205	210210	.	-	5	tY(GUA)F2
chrVI	210221	210225	.	-	4	tY(GUA)F2
chrVI	210308	210314	.	-	6	tY(GUA)F2
chrVI	210464	210468	.	-	4	tY(GUA)F2
chrVI	210478	210485	.	-	7	tY(GUA)F2
chrVI	210500	210505	.	-	5	tY(GUA)F2
chrVI	210583	210589	.	-	6	tY(GUA)F2
chrVI	210596	210603	.	-	7	tY(GUA)F2
chrVI	226131	226146	.	-	15	tK(CUU)F
chrVI	226149	226153	.	-	4	tK(CUU)F
chrVI	226157	226161	.	-	4	tK(CUU)F
chrVI	226238	226243	.	-	5	tK(CUU)F
chrVI	226609	226616	.	-	7	tK(CUU)F
chrVI	226622	226626	.	-	4	tK(CUU)F
chrVI	226632	226636	.	-	4	tK(CUU)F
chrVI	226641	226645	.	-	4	tK(CUU)F
chrVII	73248	73252	.	-	4	tV(AAC)G3
chrVII	73282	73286	.	-	4	tV(AAC)G3
chrVII	73299	73303	.	-	4	tV(AAC)G3
chrVII	73372	73376	.	-	4	tV(AAC)G3
chrVII	73675	73680	.	-	5	tV(AAC)G3
chrVII	73810	73815	.	-	5	tV(AAC)G3
chrVII	109942	109946	.	-	4	tH(GUG)G1
chrVII	110351	110355	.	-	4	tH(GUG)G1
chrVII	110389	110393	.	-	4	tH(GUG)G1
chrVII	110483	110488	.	-	5	tH(GUG)G1
chrVII	110493	110497	.	-	4	tH(GUG)G1
chrVII	115612	115617	.	+	5	tK(UUU)G1
chrVII	115786	115793	.	+	7	tK(UUU)G1
chrVII	115795	115802	.	+	7	tK(UUU)G1
chrVII	115808	115813	.	+	5	tK(UUU)G1
chrVII	115823	115828	.	+	5	tK(UUU)G1
chrVII	115897	115903	.	+	6	tK(UUU)G1
chrVII	115978	115983	.	+	5	tK(UUU)G1
chrVII	115987	115992	.	+	5	tK(UUU)G1
chrVII	116082	116086	.	+	4	tK(UUU)G1
chrVII	116094	116098	.	+	4	tK(UUU)G1
chrVII	116149	116153	.	+	4	tK(UUU)G1
chrVII	116172	116177	.	+	5	tK(UUU)G1
chrVII	116246	116250	.	+	4	tK(UUU)G1
chrVII	122454	122459	.	+	5	tK(CUU)G1
chrVII	122474	122480	.	+	6	tK(CUU)G1
chrVII	122502	122506	.	+	4	tK(CUU)G1
chrVII	122679	122683	.	+	4	tK(CUU)G1
chrVII	122975	122979	.	+	4	tK(CUU)G1
chrVII	185016	185020	.	-	4	tK(CUU)G2
chrVII	185066	185071	.	-	5	tK(CUU)G2
chrVII	185142	185146	.	-	4	tK(CUU)G2
chrVII	185374	185378	.	-	4	tK(CUU)G2
chrVII	185511	185515	.	-	4	tK(CUU)G2
chrVII	185569	185573	.	-	4	tK(CUU)G2
chrVII	185577	185581	.	-	4	tK(CUU)G2
chrVII	185655	185660	.	-	5	tK(CUU)G2
chrVII	205646	205651	.	+	5	tL(CAA)G1
chrVII	205713	205718	.	+	5	tL(CAA)G1
chrVII	205793	205797	.	+	4	tL(CAA)G1
chrVII	205844	205848	.	+	4	tL(CAA)G1
chrVII	205912	205917	.	+	5	tL(CAA)G1
chrVII	205952	205957	.	+	5	tL(CAA)G1
chrVII	206006	206012	.	+	6	tL(CAA)G1
chrVII	206013	206018	.	+	5	tL(CAA)G1
chrVII	206341	206353	.	+	12	tL(CAA)G1
chrVII	286651	286655	.	-	4	tW(CCA)G1
chrVII	286808	286812	.	-	4	tW(CCA)G1
chrVII	286855	286862	.	-	7	tW(CCA)G1
chrVII	286879	286883	.	-	4	tW(CCA)G1
chrVII	286900	286905	.	-	5	tW(CCA)G1
chrVII	286988	286992	.	-	4	tW(CCA)G1
chrVII	287219	287229	.	-	10	tW(CCA)G1
chrVII	287235	287239	.	-	4	tW(CCA)G1
chrVII	287247	287252	.	-	5	tW(CCA)G1
chrVII	319916	319924	.	+	8	tH(GUG)G2
chrVII	320224	320228	.	+	4	tH(GUG)G2
chrVII	320236	320240	.	+	4	tH(GUG)G2
chrVII	320290	320294	.	+	4	tH(GUG)G2
chrVII	320406	320411	.	+	5	tH(GUG)G2
chrVII	328677	328683	.	+	6	tE(UUC)G1
chrVII	328796	328800	.	+	4	tE(UUC)G1
chrVII	328850	328854	.	+	4	tE(UUC)G1
chrVII	328876	328880	.	+	4	tE(UUC)G1
chrVII	329117	329122	.	+	5	tE(UUC)G1
chrVII	329174	329178	.	+	4	tE(UUC)G1
chrVII	329268	329272	.	+	4	tE(UUC)G1
chrVII	401012	401016	.	-	4	tE(UUC)G2
chrVII	401072	401077	.	-	5	tE(UUC)G2
chrVII	401381	401386	.	-	5	tE(UUC)G2
chrVII	401474	401482	.	-	8	tE(UUC)G2
chrVII	401504	401512	.	-	8	tE(UUC)G2
chrVII	405634	405640	.	+	6	tR(UCU)G1
chrVII	405674	405678	.	+	4	tR(UCU)G1
chrVII	405706	405715	.	+	9	tR(UCU)G1
chrVII	405815	405819	.	+	4	tR(UCU)G1
chrVII	406090	406094	.	+	4	tR(UCU)G1
chrVII	406095	406099	.	+	4	tR(UCU)G1
chrVII	411756	411762	.	-	6	tV(AAC)G1
chrVII	412173	412177	.	-	4	tV(AAC)G1
chrVII	412181	412185	.	-	4	tV(AAC)G1
chrVII	412208	412217	.	-	9	tV(AAC)G1
chrVII	412279	412286	.	-	7	tV(AAC)G1
chrVII	423230	423235	.	+	5	tL(CAA)G2
chrVII	423277	423281	.	+	4	tL(CAA)G2
chrVII	423284	423288	.	+	4	tL(CAA)G2
chrVII	423646	423650	.	+	4	tL(CAA)G2
chrVII	423701	423707	.	+	6	tL(CAA)G2
chrVII	423779	423784	.	+	5	tL(CAA)G2
chrVII	423826	423831	.	+	5	tL(CAA)G2
chrVII	440039	440043	.	-	4	tF(GAA)G
chrVII	440044	440048	.	-	4	tF(GAA)G
chrVII	440087	440092	.	-	5	tF(GAA)G
chrVII	440097	440101	.	-	4	tF(GAA)G
chrVII	440135	440139	.	-	4	tF(GAA)G
chrVII	440155	440159	.	-	4	tF(GAA)G
chrVII	440200	440206	.	-	6	tF(GAA)G
chrVII	440207	440213	.	-	6	tF(GAA)G
chrVII	440284	440288	.	-	4	tF(GAA)G
chrVII	440395	440399	.	-	4	tF(GAA)G
chrVII	440412	440416	.	-	4	tF(GAA)G
chrVII	440441	440456	.	-	15	tF(GAA)G
chrVII	440592	440597	.	-	5	tF(GAA)G
chrVII	440632	440636	.	-	4	tF(GAA)G
chrVII	440667	440672	.	-	5	tF(GAA)G
chrVII	440676	440682	.	-	6	tF(GAA)G
chrVII	531736	531740	.	+	4	tD(GUC)G1
chrVII	531743	531747	.	+	4	tD(GUC)G1
chrVII	531942	531946	.	+	4	tD(GUC)G1
chrVII	531964	531969	.	+	5	tD(GUC)G1
chrVII	532164	532168	.	+	4	tD(GUC)G1
chrVII	532237	532241	.	+	4	tD(GUC)G1
chrVII	542014	542021	.	+	7	tE(UUC)G3
chrVII	542141	542145	.	+	4	tE(UUC)G3
chrVII	544047	544052	.	-	5	tD(GUC)G2
chrVII	544062	544066	.	-	4	tD(GUC)G2
chrVII	544173	544179	.	-	6	tD(GUC)G2
chrVII	544235	544239	.	-	4	tD(GUC)G2
chrVII	544394	544399	.	-	5	tD(GUC)G2
chrVII	544419	544424	.	-	5	tD(GUC)G2
chrVII	544562	544567	.	-	5	tD(GUC)G2
chrVII	561163	561167	.	-	4	tS(AGA)G
chrVII	561433	561437	.	-	4	tS(AGA)G
chrVII	561473	561478	.	-	5	tS(AGA)G
chrVII	561488	561493	.	-	5	tS(AGA)G
chrVII	561496	561502	.	-	6	tS(AGA)G
chrVII	561572	561577	.	-	5	tS(AGA)G
chrVII	561632	561636	.	-	4	tS(AGA)G
chrVII	561646	561650	.	-	4	tS(AGA)G
chrVII	661836	661843	.	+	7	tT(UGU)G1
chrVII	662095	662099	.	+	4	tT(UGU)G1
chrVII	662109	662113	.	+	4	tT(UGU)G1
chrVII	662121	662127	.	+	6	tT(UGU)G1
chrVII	662170	662174	.	+	4	tT(UGU)G1
chrVII	662176	662180	.	+	4	tT(UGU)G1
chrVII	662182	662188	.	+	6	tT(UGU)G1
chrVII	662318	662322	.	+	4	tT(UGU)G1
chrVII	662330	662334	.	+	4	tT(UGU)G1
chrVII	700316	700321	.	-	5	tK(UUU)G2
chrVII	700460	700464	.	-	4	tK(UUU)G2
chrVII	700563	700567	.	-	4	tK(UUU)G2
chrVII	700825	700829	.	-	4	tK(UUU)G2
chrVII	700859	700863	.	-	4	tK(UUU)G2
chrVII	700896	700900	.	-	4	tK(UUU)G2
chrVII	700932	700938	.	-	6	tK(UUU)G2
chrVII	700808	700816	.	+	8	tL(GAG)G
chrVII	700864	700870	.	+	6	tL(GAG)G
chrVII	701059	701065	.	+	6	tL(GAG)G
chrVII	701234	701238	.	+	4	tL(GAG)G
chrVII	701403	701407	.	+	4	tL(GAG)G
chrVII	701427	701432	.	+	5	tL(GAG)G
chrVII	701459	701463	.	+	4	tL(GAG)G
chrVII	706504	706509	.	-	5	tC(GCA)G
chrVII	706512	706516	.	-	4	tC(GCA)G
chrVII	706608	706612	.	-	4	tC(GCA)G
chrVII	706615	706619	.	-	4	tC(GCA)G
chrVII	706661	706666	.	-	5	tC(GCA)G
chrVII	706669	706674	.	-	5	tC(GCA)G
chrVII	706686	706692	.	-	6	tC(GCA)G
chrVII	706707	706711	.	-	4	tC(GCA)G
chrVII	706852	706862	.	-	10	tC(GCA)G
chrVII	706904	706908	.	-	4	tC(GCA)G
chrVII	707041	707054	.	-	13	tC(GCA)G
chrVII	707064	707076	.	-	12	tC(GCA)G
chrVII	731261	731265	.	+	4	tN(GUU)G
chrVII	731266	731273	.	+	7	tN(GUU)G
chrVII	731281	731285	.	+	4	tN(GUU)G
chrVII	731488	731492	.	+	4	tN(GUU)G
chrVII	736476	736481	.	+	5	tR(UCU)G3
chrVII	736526	736532	.	+	6	tR(UCU)G3
chrVII	736604	736608	.	+	4	tR(UCU)G3
chrVII	736625	736629	.	+	4	tR(UCU)G3
chrVII	736697	736701	.	+	4	tR(UCU)G3
chrVII	736743	736747	.	+	4	tR(UCU)G3
chrVII	739452	739456	.	+	4	tI(AAU)G
chrVII	739603	739607	.	+	4	tI(AAU)G
chrVII	739671	739675	.	+	4	tI(AAU)G
chrVII	739724	739729	.	+	5	tI(AAU)G
chrVII	739734	739738	.	+	4	tI(AAU)G
chrVII	739877	739881	.	+	4	tI(AAU)G
chrVII	739887	739895	.	+	8	tI(AAU)G
chrVII	774432	774436	.	+	4	tA(AGC)G
chrVII	774464	774473	.	+	9	tA(AGC)G
chrVII	774548	774552	.	+	4	tA(AGC)G
chrVII	774692	774696	.	+	4	tA(AGC)G
chrVII	774766	774775	.	+	9	tA(AGC)G
chrVII	774972	774976	.	+	4	tA(AGC)G
chrVII	775032	775036	.	+	4	tA(AGC)G
chrVII	779702	779706	.	+	4	tG(UCC)G
chrVII	779711	779716	.	+	5	tG(UCC)G
chrVII	779886	779892	.	+	6	tG(UCC)G
chrVII	779896	779903	.	+	7	tG(UCC)G
chrVII	779991	780000	.	+	9	tG(UCC)G
chrVII	780024	780028	.	+	4	tG(UCC)G
chrVII	780065	780070	.	+	5	tG(UCC)G
chrVII	780076	780080	.	+	4	tG(UCC)G
chrVII	780107	780112	.	+	5	tG(UCC)G
chrVII	780126	780130	.	+	4	tG(UCC)G
chrVII	780211	780218	.	+	7	tG(UCC)G
chrVII	780251	780257	.	+	6	tG(UCC)G
chrVII	780259	780263	.	+	4	tG(UCC)G
chrVII	780330	780334	.	+	4	tG(UCC)G
chrVII	794505	794513	.	+	8	tA(UGC)G
chrVII	794526	794530	.	+	4	tA(UGC)G
chrVII	794594	794598	.	+	4	tA(UGC)G
chrVII	794630	794635	.	+	5	tA(UGC)G
chrVII	794698	794703	.	+	5	tA(UGC)G
chrVII	794707	794712	.	+	5	tA(UGC)G
chrVII	794713	794717	.	+	4	tA(UGC)G
chrVII	794788	794792	.	+	4	tA(UGC)G
chrVII	794853	794857	.	+	4	tA(UGC)G
chrVII	794930	794934	.	+	4	tA(UGC)G
chrVII	823581	823587	.	+	6	tV(AAC)G2
chrVII	823607	823616	.	+	9	tV(AAC)G2
chrVII	823734	823744	.	+	10	tV(AAC)G2
chrVII	823745	823750	.	+	5	tV(AAC)G2
chrVII	823757	823762	.	+	5	tV(AAC)G2
chrVII	823770	823775	.	+	5	tV(AAC)G2
chrVII	823785	823794	.	+	9	tV(AAC)G2
chrVII	823795	823807	.	+	12	tV(AAC)G2
chrVII	823831	823840	.	+	9	tV(AAC)G2
chrVII	823849	823853	.	+	4	tV(AAC)G2
chrVII	823917	823921	.	+	4	tV(AAC)G2
chrVII	828150	828155	.	-	5	tR(UCU)G2
chrVII	828187	828191	.	-	4	tR(UCU)G2
chrVII	828311	828315	.	-	4	tR(UCU)G2
chrVII	828550	828555	.	-	5	tR(UCU)G2
chrVII	828592	828596	.	-	4	tR(UCU)G2
chrVII	828621	828625	.	-	4	tR(UCU)G2
chrVII	845779	845784	.	+	5	tG(GCC)G1
chrVII	845839	845843	.	+	4	tG(GCC)G1
chrVII	845912	845916	.	+	4	tG(GCC)G1
chrVII	845945	845949	.	+	4	tG(GCC)G1
chrVII	846006	846011	.	+	5	tG(GCC)G1
chrVII	846140	846144	.	+	4	tG(GCC)G1
chrVII	846174	846180	.	+	6	tG(GCC)G1
chrVII	846363	846367	.	+	4	tG(GCC)G1
chrVII	846415	846419	.	+	4	tG(GCC)G1
chrVII	856739	856743	.	-	4	tL(CAA)G3
chrVII	856761	856765	.	-	4	tL(CAA)G3
chrVII	856884	856889	.	-	5	tL(CAA)G3
chrVII	857029	857034	.	-	5	tL(CAA)G3
chrVII	857244	857248	.	-	4	tL(CAA)G3
chrVII	857305	857314	.	-	9	tL(CAA)G3
chrVII	876588	876593	.	+	5	tK(CUU)G3
chrVII	876605	876612	.	+	7	tK(CUU)G3
chrVII	876660	876664	.	+	4	tK(CUU)G3
chrVII	876707	876711	.	+	4	tK(CUU)G3
chrVII	877012	877016	.	+	4	tK(CUU)G3
chrVII	877038	877042	.	+	4	tK(CUU)G3
chrVII	877090	877094	.	+	4	tK(CUU)G3
chrVII	878018	878022	.	-	4	tW(CCA)G2
chrVII	878302	878306	.	-	4	tW(CCA)G2
chrVII	878447	878451	.	-	4	tW(CCA)G2
chrVII	878499	878503	.	-	4	tW(CCA)G2
chrVII	878559	878563	.	-	4	tW(CCA)G2
chrVII	878582	878589	.	-	7	tW(CCA)G2
chrVII	878602	878606	.	-	4	tW(CCA)G2
chrVII	878632	878636	.	-	4	tW(CCA)G2
chrVII	878684	878696	.	-	12	tW(CCA)G2
chrVII	930251	930255	.	-	4	tG(GCC)G2
chrVII	930501	930505	.	-	4	tG(GCC)G2
chrVII	930852	930857	.	-	5	tG(GCC)G2
chrVII	930933	930939	.	-	6	tG(GCC)G2
chrVII	930940	930944	.	-	4	tG(GCC)G2
chrVII	1004331	1004338	.	+	7	tT(UGU)G2
chrVII	1004465	1004469	.	+	4	tT(UGU)G2
chrVII	1004471	1004475	.	+	4	tT(UGU)G2
chrVII	1004478	1004482	.	+	4	tT(UGU)G2
chrVII	1004846	1004850	.	+	4	tT(UGU)G2
chrVII	1004993	1004998	.	+	5	tT(UGU)G2
chrVIII	62846	62855	.	+	9	tH(GUG)H
chrVIII	62909	62913	.	+	4	tH(GUG)H
chrVIII	62929	62935	.	+	6	tH(GUG)H
chrVIII	63009	63013	.	+	4	tH(GUG)H
chrVIII	63174	63178	.	+	4	tH(GUG)H
chrVIII	63344	63351	.	+	7	tH(GUG)H
chrVIII	63455	63460	.	+	5	tH(GUG)H
chrVIII	84696	84701	.	-	5	tV(AAC)H
chrVIII	84890	84894	.	-	4	tV(AAC)H
chrVIII	85247	85251	.	-	4	tV(AAC)H
chrVIII	85273	85285	.	-	12	tV(AAC)H
chrVIII	115464	115469	.	-	5	tT(AGU)H
chrVIII	115487	115491	.	-	4	tT(AGU)H
chrVIII	115557	115561	.	-	4	tT(AGU)H
chrVIII	115621	115625	.	-	4	tT(AGU)H
chrVIII	115691	115695	.	-	4	tT(AGU)H
chrVIII	115946	115950	.	-	4	tT(AGU)H
chrVIII	116028	116034	.	-	6	tT(AGU)H
chrVIII	116040	116048	.	-	8	tT(AGU)H
chrVIII	132337	132342	.	-	5	tS(AGA)H
chrVIII	132361	132366	.	-	5	tS(AGA)H
chrVIII	132435	132439	.	-	4	tS(AGA)H
chrVIII	132557	132561	.	-	4	tS(AGA)H
chrVIII	132685	132689	.	-	4	tS(AGA)H
chrVIII	132709	132713	.	-	4	tS(AGA)H
chrVIII	132725	132732	.	-	7	tS(AGA)H
chrVIII	132823	132828	.	-	5	tS(AGA)H
chrVIII	132881	132885	.	-	4	tS(AGA)H
chrVIII	132920	132925	.	-	5	tS(AGA)H
chrVIII	132971	132975	.	-	4	tS(AGA)H
chrVIII	132993	132997	.	-	4	tS(AGA)H
chrVIII	134443	134447	.	+	4	tQ(UUG)H
chrVIII	134455	134459	.	+	4	tQ(UUG)H
chrVIII	134460	134465	.	+	5	tQ(UUG)H
chrVIII	134471	134476	.	+	5	tQ(UUG)H
chrVIII	134960	134964	.	+	4	tQ(UUG)H
chrVIII	134987	134991	.	+	4	tQ(UUG)H
chrVIII	135079	135087	.	+	8	tQ(UUG)H
chrVIII	145634	145641	.	-	7	tA(AGC)H
chrVIII	145750	145756	.	-	6	tA(AGC)H
chrVIII	146000	146005	.	-	5	tA(AGC)H
chrVIII	146123	146128	.	-	5	tA(AGC)H
chrVIII	237150	237154	.	-	4	tF(GAA)H1
chrVIII	237216	237220	.	-	4	tF(GAA)H1
chrVIII	237245	237249	.	-	4	tF(GAA)H1
chrVIII	237289	237293	.	-	4	tF(GAA)H1
chrVIII	237319	237323	.	-	4	tF(GAA)H1
chrVIII	237450	237455	.	-	5	tF(GAA)H1
chrVIII	237698	237702	.	-	4	tF(GAA)H1
chrVIII	237816	237828	.	-	12	tF(GAA)H1
chrVIII	357776	357780	.	-	4	tF(GAA)H2
chrVIII	357805	357809	.	-	4	tF(GAA)H2
chrVIII	357853	357858	.	-	5	tF(GAA)H2
chrVIII	357923	357927	.	-	4	tF(GAA)H2
chrVIII	358039	358046	.	-	7	tF(GAA)H2
chrVIII	358064	358068	.	-	4	tF(GAA)H2
chrVIII	358144	358148	.	-	4	tF(GAA)H2
chrVIII	358211	358215	.	-	4	tF(GAA)H2
chrVIII	358301	358305	.	-	4	tF(GAA)H2
chrVIII	358313	358319	.	-	6	tF(GAA)H2
chrVIII	358328	358332	.	-	4	tF(GAA)H2
chrVIII	388225	388229	.	-	4	tP(UGG)H
chrVIII	388519	388525	.	-	6	tP(UGG)H
chrVIII	388648	388652	.	-	4	tP(UGG)H
chrVIII	388654	388658	.	-	4	tP(UGG)H
chrVIII	388695	388699	.	-	4	tP(UGG)H
chrVIII	388772	388779	.	-	7	tP(UGG)H
chrVIII	388870	388876	.	-	6	tP(UGG)H
chrVIII	467122	467128	.	+	6	tT(UGU)H
chrVIII	467273	467280	.	+	7	tT(UGU)H
chrVIII	467435	467441	.	+	6	tT(UGU)H
chrVIII	467565	467569	.	+	4	tT(UGU)H
chrVIII	467653	467659	.	+	6	tT(UGU)H
chrVIII	475346	475350	.	-	4	tV(CAC)H
chrVIII	475363	475367	.	-	4	tV(CAC)H
chrVIII	475372	475377	.	-	5	tV(CAC)H
chrVIII	475392	475396	.	-	4	tV(CAC)H
chrVIII	475511	475515	.	-	4	tV(CAC)H
chrVIII	475549	475564	.	-	15	tV(CAC)H
chrVIII	475601	475609	.	-	8	tV(CAC)H
chrVIII	475626	475632	.	-	6	tV(CAC)H
chrVIII	475686	475693	.	-	7	tV(CAC)H
chrX	58631	58635	.	-	4	tT(AGU)J
chrX	58697	58701	.	-	4	tT(AGU)J
chrX	58729	58733	.	-	4	tT(AGU)J
chrX	58788	58792	.	-	4	tT(AGU)J
chrX	58861	58865	.	-	4	tT(AGU)J
chrX	58901	58905	.	-	4	tT(AGU)J
chrX	58909	58913	.	-	4	tT(AGU)J
chrX	59008	59014	.	-	6	tT(AGU)J
chrX	59054	59075	.	-	21	tT(AGU)J
chrX	115348	115352	.	-	4	tE(UUC)J
chrX	115438	115442	.	-	4	tE(UUC)J
chrX	115720	115727	.	-	7	tE(UUC)J
chrX	115785	115789	.	-	4	tE(UUC)J
chrX	115903	115909	.	-	6	tE(UUC)J
chrX	196656	196660	.	-	4	tA(AGC)J
chrX	196710	196714	.	-	4	tA(AGC)J
chrX	196752	196756	.	-	4	tA(AGC)J
chrX	196974	196978	.	-	4	tA(AGC)J
chrX	197060	197064	.	-	4	tA(AGC)J
chrX	197177	197181	.	-	4	tA(AGC)J
chrX	197190	197197	.	-	7	tA(AGC)J
chrX	197239	197245	.	-	6	tA(AGC)J
chrX	197246	197250	.	-	4	tA(AGC)J
chrX	204950	204958	.	+	8	tD(GUC)J1
chrX	204959	204967	.	+	8	tD(GUC)J1
chrX	204992	204996	.	+	4	tD(GUC)J1
chrX	205002	205006	.	+	4	tD(GUC)J1
chrX	205070	205074	.	+	4	tD(GUC)J1
chrX	205138	205142	.	+	4	tD(GUC)J1
chrX	205195	205199	.	+	4	tD(GUC)J1
chrX	205363	205369	.	+	6	tD(GUC)J1
chrX	205475	205479	.	+	4	tD(GUC)J1
chrX	234128	234137	.	+	9	tR(ACG)J
chrX	234252	234257	.	+	5	tR(ACG)J
chrX	234347	234356	.	+	9	tR(ACG)J
chrX	234400	234404	.	+	4	tR(ACG)J
chrX	234468	234473	.	+	5	tR(ACG)J
chrX	234520	234524	.	+	4	tR(ACG)J
chrX	234637	234642	.	+	5	tR(ACG)J
chrX	354416	354420	.	+	4	tY(GUA)J1
chrX	354456	354460	.	+	4	tY(GUA)J1
chrX	354480	354485	.	+	5	tY(GUA)J1
chrX	354487	354491	.	+	4	tY(GUA)J1
chrX	354521	354526	.	+	5	tY(GUA)J1
chrX	354548	354552	.	+	4	tY(GUA)J1
chrX	354681	354685	.	+	4	tY(GUA)J1
chrX	354698	354702	.	+	4	tY(GUA)J1
chrX	354858	354862	.	+	4	tY(GUA)J1
chrX	354883	354888	.	+	5	tY(GUA)J1
chrX	355002	355006	.	+	4	tY(GUA)J1
chrX	355616	355620	.	+	4	tR(UCU)J1
chrX	355674	355678	.	+	4	tR(UCU)J1
chrX	355726	355730	.	+	4	tR(UCU)J1
chrX	355767	355771	.	+	4	tR(UCU)J1
chrX	355616	355620	.	+	4	tD(GUC)J2
chrX	355674	355678	.	+	4	tD(GUC)J2
chrX	355726	355730	.	+	4	tD(GUC)J2
chrX	355767	355771	.	+	4	tD(GUC)J2
chrX	373733	373737	.	-	4	tD(GUC)J3
chrX	374037	374041	.	-	4	tD(GUC)J3
chrX	374053	374057	.	-	4	tD(GUC)J3
chrX	374061	374065	.	-	4	tD(GUC)J3
chrX	374186	374190	.	-	4	tD(GUC)J3
chrX	373733	373737	.	-	4	tR(UCU)J2
chrX	374037	374041	.	-	4	tR(UCU)J2
chrX	374053	374057	.	-	4	tR(UCU)J2
chrX	374061	374065	.	-	4	tR(UCU)J2
chrX	374186	374190	.	-	4	tR(UCU)J2
chrX	378441	378448	.	+	7	tV(AAC)J
chrX	378544	378550	.	+	6	tV(AAC)J
chrX	378810	378815	.	+	5	tV(AAC)J
chrX	379007	379011	.	+	4	tV(AAC)J
chrX	379086	379090	.	+	4	tV(AAC)J
chrX	390521	390525	.	-	4	tM(CAU)J1
chrX	390644	390648	.	-	4	tM(CAU)J1
chrX	390795	390801	.	-	6	tM(CAU)J1
chrX	390865	390869	.	-	4	tM(CAU)J1
chrX	390870	390875	.	-	5	tM(CAU)J1
chrX	390889	390893	.	-	4	tM(CAU)J1
chrX	390985	390991	.	-	6	tM(CAU)J1
chrX	390996	391006	.	-	10	tM(CAU)J1
chrX	391007	391011	.	-	4	tM(CAU)J1
chrX	391018	391024	.	-	6	tM(CAU)J1
chrX	396146	396151	.	-	5	tG(GCC)J1
chrX	396176	396180	.	-	4	tG(GCC)J1
chrX	396200	396204	.	-	4	tG(GCC)J1
chrX	396363	396369	.	-	6	tG(GCC)J1
chrX	396377	396381	.	-	4	tG(GCC)J1
chrX	396500	396505	.	-	5	tG(GCC)J1
chrX	396543	396547	.	-	4	tG(GCC)J1
chrX	396677	396685	.	-	8	tG(GCC)J1
chrX	415109	415113	.	+	4	tK(CUU)J
chrX	415148	415152	.	+	4	tK(CUU)J
chrX	415352	415356	.	+	4	tK(CUU)J
chrX	415395	415399	.	+	4	tK(CUU)J
chrX	415452	415456	.	+	4	tK(CUU)J
chrX	415254	415258	.	-	4	tW(CCA)J
chrX	415301	415305	.	-	4	tW(CCA)J
chrX	415333	415337	.	-	4	tW(CCA)J
chrX	415563	415567	.	-	4	tW(CCA)J
chrX	415572	415576	.	-	4	tW(CCA)J
chrX	415730	415734	.	-	4	tW(CCA)J
chrX	415909	415917	.	-	8	tW(CCA)J
chrX	423016	423023	.	+	7	tM(CAU)J2
chrX	423054	423058	.	+	4	tM(CAU)J2
chrX	423303	423311	.	+	8	tM(CAU)J2
chrX	423463	423467	.	+	4	tM(CAU)J2
chrX	423505	423509	.	+	4	tM(CAU)J2
chrX	423631	423636	.	+	5	tM(CAU)J2
chrX	423731	423735	.	-	4	tL(UAA)J
chrX	423741	423745	.	-	4	tL(UAA)J
chrX	423910	423914	.	-	4	tL(UAA)J
chrX	424075	424084	.	-	9	tL(UAA)J
chrX	424321	424325	.	-	4	tL(UAA)J
chrX	424408	424413	.	-	5	tL(UAA)J
chrX	517447	517452	.	-	5	tM(CAU)J3
chrX	517489	517493	.	-	4	tM(CAU)J3
chrX	517619	517623	.	-	4	tM(CAU)J3
chrX	517689	517693	.	-	4	tM(CAU)J3
chrX	517792	517797	.	-	5	tM(CAU)J3
chrX	523331	523335	.	-	4	tS(AGA)J
chrX	523340	523344	.	-	4	tS(AGA)J
chrX	523364	523368	.	-	4	tS(AGA)J
chrX	523449	523453	.	-	4	tS(AGA)J
chrX	523551	523556	.	-	5	tS(AGA)J
chrX	523580	523584	.	-	4	tS(AGA)J
chrX	523699	523703	.	-	4	tS(AGA)J
chrX	523780	523784	.	-	4	tS(AGA)J
chrX	523808	523813	.	-	5	tS(AGA)J
chrX	523846	523850	.	-	4	tS(AGA)J
chrX	523904	523920	.	-	16	tS(AGA)J
chrX	523921	523929	.	-	8	tS(AGA)J
chrX	523987	523991	.	-	4	tS(AGA)J
chrX	531908	531915	.	+	7	tG(GCC)J2
chrX	532136	532141	.	+	5	tG(GCC)J2
chrX	539093	539097	.	+	4	tR(CCU)J
chrX	539221	539225	.	+	4	tR(CCU)J
chrX	539231	539235	.	+	4	tR(CCU)J
chrX	539287	539292	.	+	5	tR(CCU)J
chrX	539303	539307	.	+	4	tR(CCU)J
chrX	539312	539317	.	+	5	tR(CCU)J
chrX	541616	541621	.	+	5	tD(GUC)J4
chrX	541726	541730	.	+	4	tD(GUC)J4
chrX	541854	541862	.	+	8	tD(GUC)J4
chrX	541873	541877	.	+	4	tD(GUC)J4
chrX	541971	541975	.	+	4	tD(GUC)J4
chrX	542047	542051	.	+	4	tD(GUC)J4
chrX	542115	542120	.	+	5	tD(GUC)J4
chrX	542143	542147	.	+	4	tD(GUC)J4
chrX	542158	542162	.	+	4	tD(GUC)J4
chrX	542545	542551	.	-	6	tY(GUA)J2
chrX	542597	542601	.	-	4	tY(GUA)J2
chrX	542722	542727	.	-	5	tY(GUA)J2
chrX	542771	542775	.	-	4	tY(GUA)J2
chrX	542781	542785	.	-	4	tY(GUA)J2
chrX	542804	542808	.	-	4	tY(GUA)J2
chrX	542941	542947	.	-	6	tY(GUA)J2
chrX	618031	618042	.	+	11	tL(UAG)J
chrX	618086	618092	.	+	6	tL(UAG)J
chrX	618149	618153	.	+	4	tL(UAG)J
chrX	618168	618172	.	+	4	tL(UAG)J
chrX	618240	618244	.	+	4	tL(UAG)J
chrX	618585	618592	.	+	7	tL(UAG)J
chrXI	46122	46126	.	-	4	tT(CGU)K
chrXI	46251	46255	.	-	4	tT(CGU)K
chrXI	46277	46281	.	-	4	tT(CGU)K
chrXI	46284	46289	.	-	5	tT(CGU)K
chrXI	46509	46517	.	-	8	tT(CGU)K
chrXI	46556	46560	.	-	4	tT(CGU)K
chrXI	46588	46592	.	-	4	tT(CGU)K
chrXI	46593	46598	.	-	5	tT(CGU)K
chrXI	46640	46646	.	-	6	tT(CGU)K
chrXI	46702	46707	.	-	5	tT(CGU)K
chrXI	46709	46715	.	-	6	tT(CGU)K
chrXI	46718	46722	.	-	4	tT(CGU)K
chrXI	74709	74715	.	+	6	tN(GUU)K
chrXI	74840	74845	.	+	5	tN(GUU)K
chrXI	74958	74964	.	+	6	tN(GUU)K
chrXI	74981	74985	.	+	4	tN(GUU)K
chrXI	75031	75035	.	+	4	tN(GUU)K
chrXI	75062	75066	.	+	4	tN(GUU)K
chrXI	75077	75081	.	+	4	tN(GUU)K
chrXI	75170	75174	.	+	4	tN(GUU)K
chrXI	75245	75249	.	+	4	tN(GUU)K
chrXI	84312	84317	.	+	5	tL(UAA)K
chrXI	84410	84414	.	+	4	tL(UAA)K
chrXI	84434	84438	.	+	4	tL(UAA)K
chrXI	84441	84445	.	+	4	tL(UAA)K
chrXI	84592	84596	.	+	4	tL(UAA)K
chrXI	84742	84746	.	+	4	tL(UAA)K
chrXI	84891	84895	.	+	4	tL(UAA)K
chrXI	84993	84997	.	+	4	tL(UAA)K
chrXI	140345	140349	.	-	4	tE(UUC)K
chrXI	140445	140449	.	-	4	tE(UUC)K
chrXI	140496	140500	.	-	4	tE(UUC)K
chrXI	140533	140538	.	-	5	tE(UUC)K
chrXI	140616	140621	.	-	5	tE(UUC)K
chrXI	140633	140637	.	-	4	tE(UUC)K
chrXI	140824	140829	.	-	5	tE(UUC)K
chrXI	140899	140903	.	-	4	tE(UUC)K
chrXI	140928	140932	.	-	4	tE(UUC)K
chrXI	140955	140959	.	-	4	tE(UUC)K
chrXI	140960	140964	.	-	4	tE(UUC)K
chrXI	141000	141005	.	-	5	tE(UUC)K
chrXI	161906	161910	.	-	4	tR(UCU)K
chrXI	162030	162034	.	-	4	tR(UCU)K
chrXI	162062	162066	.	-	4	tR(UCU)K
chrXI	162126	162130	.	-	4	tR(UCU)K
chrXI	162146	162152	.	-	6	tR(UCU)K
chrXI	162172	162177	.	-	5	tR(UCU)K
chrXI	162287	162291	.	-	4	tR(UCU)K
chrXI	162292	162297	.	-	5	tR(UCU)K
chrXI	162324	162329	.	-	5	tR(UCU)K
chrXI	162375	162380	.	-	5	tR(UCU)K
chrXI	162452	162456	.	-	4	tR(UCU)K
chrXI	203124	203128	.	+	4	tK(CUU)K
chrXI	203151	203155	.	+	4	tK(CUU)K
chrXI	203163	203167	.	+	4	tK(CUU)K
chrXI	203185	203192	.	+	7	tK(CUU)K
chrXI	203377	203381	.	+	4	tK(CUU)K
chrXI	203384	203391	.	+	7	tK(CUU)K
chrXI	203451	203455	.	+	4	tK(CUU)K
chrXI	203625	203629	.	+	4	tK(CUU)K
chrXI	219989	219996	.	+	7	tA(AGC)K1
chrXI	220011	220015	.	+	4	tA(AGC)K1
chrXI	220027	220031	.	+	4	tA(AGC)K1
chrXI	220048	220053	.	+	5	tA(AGC)K1
chrXI	220145	220149	.	+	4	tA(AGC)K1
chrXI	220171	220176	.	+	5	tA(AGC)K1
chrXI	220593	220598	.	+	5	tA(AGC)K1
chrXI	303028	303035	.	+	7	tW(CCA)K
chrXI	303078	303082	.	+	4	tW(CCA)K
chrXI	303194	303198	.	+	4	tW(CCA)K
chrXI	303224	303228	.	+	4	tW(CCA)K
chrXI	303345	303349	.	+	4	tW(CCA)K
chrXI	303370	303375	.	+	5	tW(CCA)K
chrXI	303523	303527	.	+	4	tW(CCA)K
chrXI	307513	307517	.	-	4	tV(AAC)K1
chrXI	307783	307788	.	-	5	tV(AAC)K1
chrXI	307966	307970	.	-	4	tV(AAC)K1
chrXI	308073	308078	.	-	5	tV(AAC)K1
chrXI	308095	308102	.	-	7	tV(AAC)K1
chrXI	308110	308114	.	-	4	tV(AAC)K1
chrXI	312703	312707	.	-	4	tH(GUG)K
chrXI	312822	312826	.	-	4	tH(GUG)K
chrXI	312842	312846	.	-	4	tH(GUG)K
chrXI	312863	312867	.	-	4	tH(GUG)K
chrXI	312970	312974	.	-	4	tH(GUG)K
chrXI	312990	312994	.	-	4	tH(GUG)K
chrXI	312995	312999	.	-	4	tH(GUG)K
chrXI	313175	313179	.	-	4	tH(GUG)K
chrXI	313180	313185	.	-	5	tH(GUG)K
chrXI	313209	313213	.	-	4	tH(GUG)K
chrXI	313260	313265	.	-	5	tH(GUG)K
chrXI	313359	313364	.	-	5	tH(GUG)K
chrXI	313388	313395	.	-	7	tH(GUG)K
chrXI	380071	380077	.	+	6	tV(AAC)K2
chrXI	380282	380286	.	+	4	tV(AAC)K2
chrXI	380353	380357	.	+	4	tV(AAC)K2
chrXI	380390	380394	.	+	4	tV(AAC)K2
chrXI	380419	380424	.	+	5	tV(AAC)K2
chrXI	458679	458686	.	+	7	tL(CAA)K
chrXI	458803	458807	.	+	4	tL(CAA)K
chrXI	458816	458820	.	+	4	tL(CAA)K
chrXI	459010	459014	.	+	4	tL(CAA)K
chrXI	459045	459049	.	+	4	tL(CAA)K
chrXI	459057	459064	.	+	7	tL(CAA)K
chrXI	459236	459242	.	+	6	tL(CAA)K
chrXI	459243	459248	.	+	5	tL(CAA)K
chrXI	459373	459377	.	+	4	tL(CAA)K
chrXI	491051	491055	.	+	4	tR(ACG)K
chrXI	491059	491063	.	+	4	tR(ACG)K
chrXI	491072	491076	.	+	4	tR(ACG)K
chrXI	491150	491154	.	+	4	tR(ACG)K
chrXI	491368	491374	.	+	6	tR(ACG)K
chrXI	491544	491548	.	+	4	tR(ACG)K
chrXI	491648	491652	.	+	4	tR(ACG)K
chrXI	491696	491701	.	+	5	tR(ACG)K
chrXI	512947	512952	.	-	5	tD(GUC)K
chrXI	513205	513209	.	-	4	tD(GUC)K
chrXI	513237	513242	.	-	5	tD(GUC)K
chrXI	513312	513317	.	-	5	tD(GUC)K
chrXI	513319	513323	.	-	4	tD(GUC)K
chrXI	518072	518085	.	+	13	tA(AGC)K2
chrXI	518103	518109	.	+	6	tA(AGC)K2
chrXI	518111	518139	.	+	28	tA(AGC)K2
chrXI	518148	518152	.	+	4	tA(AGC)K2
chrXI	518264	518268	.	+	4	tA(AGC)K2
chrXI	518486	518490	.	+	4	tA(AGC)K2
chrXI	518600	518604	.	+	4	tA(AGC)K2
chrXI	579181	579187	.	+	6	tK(UUU)K
chrXI	579413	579417	.	+	4	tK(UUU)K
chrXI	579528	579532	.	+	4	tK(UUU)K
chrXI	579620	579624	.	+	4	tK(UUU)K
chrXII	92659	92666	.	+	7	tP(UGG)L
chrXII	92757	92761	.	+	4	tP(UGG)L
chrXII	92790	92796	.	+	6	tP(UGG)L
chrXII	93281	93288	.	+	7	tP(UGG)L
chrXII	93291	93297	.	+	6	tP(UGG)L
chrXII	93321	93326	.	+	5	tP(UGG)L
chrXII	93330	93334	.	+	4	tP(UGG)L
chrXII	93356	93360	.	+	4	tP(UGG)L
chrXII	167409	167413	.	-	4	tS(AGA)L
chrXII	167424	167429	.	-	5	tS(AGA)L
chrXII	167519	167523	.	-	4	tS(AGA)L
chrXII	167608	167614	.	-	6	tS(AGA)L
chrXII	167823	167828	.	-	5	tS(AGA)L
chrXII	167917	167927	.	-	10	tS(AGA)L
chrXII	167928	167933	.	-	5	tS(AGA)L
chrXII	214458	214462	.	-	4	tA(UGC)L
chrXII	214467	214471	.	-	4	tA(UGC)L
chrXII	214526	214530	.	-	4	tA(UGC)L
chrXII	214557	214563	.	-	6	tA(UGC)L
chrXII	214624	214628	.	-	4	tA(UGC)L
chrXII	214630	214636	.	-	6	tA(UGC)L
chrXII	214710	214714	.	-	4	tA(UGC)L
chrXII	214850	214855	.	-	5	tA(UGC)L
chrXII	214866	214870	.	-	4	tA(UGC)L
chrXII	374464	374468	.	+	4	tR(ACG)L
chrXII	374482	374486	.	+	4	tR(ACG)L
chrXII	374694	374698	.	+	4	tR(ACG)L
chrXII	374706	374711	.	+	5	tR(ACG)L
chrXII	374777	374781	.	+	4	tR(ACG)L
chrXII	374841	374847	.	+	6	tR(ACG)L
chrXII	374886	374890	.	+	4	tR(ACG)L
chrXII	374891	374896	.	+	5	tR(ACG)L
chrXII	374949	374954	.	+	5	tR(ACG)L
chrXII	375012	375018	.	+	6	tR(ACG)L
chrXII	375032	375036	.	+	4	tR(ACG)L
chrXII	375061	375065	.	+	4	tR(ACG)L
chrXII	375077	375081	.	+	4	tR(ACG)L
chrXII	375091	375096	.	+	5	tR(ACG)L
chrXII	427231	427238	.	+	7	tD(GUC)L1
chrXII	427377	427382	.	+	5	tD(GUC)L1
chrXII	448454	448460	.	-	6	tQ(UUG)L
chrXII	448510	448515	.	-	5	tQ(UUG)L
chrXII	448534	448539	.	-	5	tQ(UUG)L
chrXII	448598	448608	.	-	10	tQ(UUG)L
chrXII	448618	448623	.	-	5	tQ(UUG)L
chrXII	591810	591814	.	-	4	tL(UAG)L1
chrXII	591892	591898	.	-	6	tL(UAG)L1
chrXII	591924	591929	.	-	5	tL(UAG)L1
chrXII	592013	592017	.	-	4	tL(UAG)L1
chrXII	592191	592196	.	-	5	tL(UAG)L1
chrXII	592204	592209	.	-	5	tL(UAG)L1
chrXII	592328	592332	.	-	4	tL(UAG)L1
chrXII	592458	592462	.	-	4	tL(UAG)L1
chrXII	592486	592491	.	-	5	tL(UAG)L1
chrXII	592502	592508	.	-	6	tL(UAG)L1
chrXII	604867	604871	.	-	4	tI(UAU)L
chrXII	604927	604932	.	-	5	tI(UAU)L
chrXII	604991	604995	.	-	4	tI(UAU)L
chrXII	605228	605232	.	-	4	tI(UAU)L
chrXII	628517	628521	.	+	4	tL(CAA)L
chrXII	628571	628578	.	+	7	tL(CAA)L
chrXII	628644	628648	.	+	4	tL(CAA)L
chrXII	628818	628825	.	+	7	tL(CAA)L
chrXII	628838	628842	.	+	4	tL(CAA)L
chrXII	628876	628880	.	+	4	tL(CAA)L
chrXII	629007	629011	.	+	4	tL(CAA)L
chrXII	629042	629046	.	+	4	tL(CAA)L
chrXII	629191	629195	.	+	4	tL(CAA)L
chrXII	656332	656336	.	-	4	tA(AGC)L
chrXII	656347	656352	.	-	5	tA(AGC)L
chrXII	656418	656423	.	-	5	tA(AGC)L
chrXII	656578	656582	.	-	4	tA(AGC)L
chrXII	687465	687469	.	-	4	tV(AAC)L
chrXII	687472	687486	.	-	14	tV(AAC)L
chrXII	687702	687706	.	-	4	tV(AAC)L
chrXII	687719	687723	.	-	4	tV(AAC)L
chrXII	687748	687752	.	-	4	tV(AAC)L
chrXII	687758	687762	.	-	4	tV(AAC)L
chrXII	732201	732206	.	+	5	tL(UAG)L2
chrXII	732438	732443	.	+	5	tL(UAG)L2
chrXII	732445	732450	.	+	5	tL(UAG)L2
chrXII	732464	732468	.	+	4	tL(UAG)L2
chrXII	732647	732651	.	+	4	tL(UAG)L2
chrXII	732737	732741	.	+	4	tL(UAG)L2
chrXII	734923	734938	.	+	15	tI(AAU)L1
chrXII	734986	734990	.	+	4	tI(AAU)L1
chrXII	734992	734998	.	+	6	tI(AAU)L1
chrXII	735205	735209	.	+	4	tI(AAU)L1
chrXII	735234	735238	.	+	4	tI(AAU)L1
chrXII	735454	735460	.	+	6	tI(AAU)L1
chrXII	735566	735570	.	+	4	tI(AAU)L1
chrXII	784523	784533	.	+	10	tS(GCU)L
chrXII	784544	784549	.	+	5	tS(GCU)L
chrXII	784670	784675	.	+	5	tS(GCU)L
chrXII	784708	784714	.	+	6	tS(GCU)L
chrXII	784761	784767	.	+	6	tS(GCU)L
chrXII	785058	785062	.	+	4	tS(GCU)L
chrXII	793997	794010	.	+	13	tD(GUC)L2
chrXII	794052	794056	.	+	4	tD(GUC)L2
chrXII	794090	794094	.	+	4	tD(GUC)L2
chrXII	794158	794162	.	+	4	tD(GUC)L2
chrXII	794527	794531	.	+	4	tD(GUC)L2
chrXII	794558	794562	.	+	4	tD(GUC)L2
chrXII	794636	794640	.	+	4	tD(GUC)L2
chrXII	797292	797299	.	+	7	tE(UUC)L
chrXII	797355	797359	.	+	4	tE(UUC)L
chrXII	797381	797386	.	+	5	tE(UUC)L
chrXII	797584	797588	.	+	4	tE(UUC)L
chrXII	797784	797788	.	+	4	tE(UUC)L
chrXII	818685	818691	.	+	6	tR(CCG)L
chrXII	818706	818711	.	+	5	tR(CCG)L
chrXII	818824	818829	.	+	5	tR(CCG)L
chrXII	819030	819034	.	+	4	tR(CCG)L
chrXII	819069	819081	.	+	12	tR(CCG)L
chrXII	819260	819264	.	+	4	tR(CCG)L
chrXII	875575	875579	.	+	4	tK(UUU)L
chrXII	875699	875709	.	+	10	tK(UUU)L
chrXII	875721	875725	.	+	4	tK(UUU)L
chrXII	875727	875731	.	+	4	tK(UUU)L
chrXII	962375	962379	.	-	4	tL(UAA)L
chrXII	962392	962396	.	-	4	tL(UAA)L
chrXII	962630	962635	.	-	5	tL(UAA)L
chrXII	962657	962663	.	-	6	tL(UAA)L
chrXII	962690	962694	.	-	4	tL(UAA)L
chrXII	962698	962703	.	-	5	tL(UAA)L
chrXII	962709	962715	.	-	6	tL(UAA)L
chrXII	962786	962790	.	-	4	tL(UAA)L
chrXII	962824	962828	.	-	4	tL(UAA)L
chrXII	962835	962840	.	-	5	tL(UAA)L
chrXII	962933	962938	.	-	5	tL(UAA)L
chrXII	962953	962957	.	-	4	tL(UAA)L
chrXII	975274	975278	.	-	4	tN(GUU)L
chrXII	975321	975326	.	-	5	tN(GUU)L
chrXII	975341	975345	.	-	4	tN(GUU)L
chrXII	975425	975432	.	-	7	tN(GUU)L
chrXII	975532	975536	.	-	4	tN(GUU)L
chrXII	975571	975576	.	-	5	tN(GUU)L
chrXII	975577	975581	.	-	4	tN(GUU)L
chrXII	975705	975709	.	-	4	tN(GUU)L
chrXII	1051361	1051365	.	-	4	tI(AAU)L2
chrXII	1051496	1051501	.	-	5	tI(AAU)L2
chrXII	1051725	1051731	.	-	6	tI(AAU)L2
chrXII	1051751	1051755	.	-	4	tI(AAU)L2
chrXII	1051785	1051789	.	-	4	tI(AAU)L2
chrXII	1051806	1051810	.	-	4	tI(AAU)L2
chrXII	1051882	1051887	.	-	5	tI(AAU)L2
chrXII	1051892	1051900	.	-	8	tI(AAU)L2
chrXII	1052007	1052013	.	-	6	tI(AAU)L2
chrXIII	131177	131182	.	-	5	tR(UCU)M2
chrXIII	131451	131456	.	-	5	tR(UCU)M2
chrXIII	131727	131732	.	-	5	tR(UCU)M2
chrXIII	131733	131737	.	-	4	tR(UCU)M2
chrXIII	131766	131770	.	-	4	tR(UCU)M2
chrXIII	168896	168901	.	+	5	tY(GUA)M1
chrXIII	168924	168928	.	+	4	tY(GUA)M1
chrXIII	168933	168937	.	+	4	tY(GUA)M1
chrXIII	169037	169041	.	+	4	tY(GUA)M1
chrXIII	169053	169057	.	+	4	tY(GUA)M1
chrXIII	169058	169070	.	+	12	tY(GUA)M1
chrXIII	169078	169082	.	+	4	tY(GUA)M1
chrXIII	169084	169088	.	+	4	tY(GUA)M1
chrXIII	169103	169111	.	+	8	tY(GUA)M1
chrXIII	169404	169412	.	+	8	tY(GUA)M1
chrXIII	169577	169581	.	+	4	tY(GUA)M1
chrXIII	183262	183266	.	-	4	tG(GCC)M
chrXIII	183300	183304	.	-	4	tG(GCC)M
chrXIII	183391	183395	.	-	4	tG(GCC)M
chrXIII	183461	183465	.	-	4	tG(GCC)M
chrXIII	183569	183575	.	-	6	tG(GCC)M
chrXIII	183598	183602	.	-	4	tG(GCC)M
chrXIII	183609	183615	.	-	6	tG(GCC)M
chrXIII	183670	183674	.	-	4	tG(GCC)M
chrXIII	183764	183769	.	-	5	tG(GCC)M
chrXIII	183832	183836	.	-	4	tG(GCC)M
chrXIII	183849	183853	.	-	4	tG(GCC)M
chrXIII	195879	195886	.	-	7	tP(UGG)M
chrXIII	196048	196056	.	-	8	tP(UGG)M
chrXIII	258513	258517	.	-	4	tS(AGA)M
chrXIII	258646	258652	.	-	6	tS(AGA)M
chrXIII	258662	258669	.	-	7	tS(AGA)M
chrXIII	258675	258682	.	-	7	tS(AGA)M
chrXIII	258683	258692	.	-	9	tS(AGA)M
chrXIII	258831	258835	.	-	4	tS(AGA)M
chrXIII	258913	258917	.	-	4	tS(AGA)M
chrXIII	258986	258991	.	-	5	tS(AGA)M
chrXIII	258994	258998	.	-	4	tS(AGA)M
chrXIII	259014	259021	.	-	7	tS(AGA)M
chrXIII	259047	259051	.	-	4	tS(AGA)M
chrXIII	259053	259059	.	-	6	tS(AGA)M
chrXIII	259076	259080	.	-	4	tS(AGA)M
chrXIII	259123	259127	.	-	4	tS(AGA)M
chrXIII	259130	259135	.	-	5	tS(AGA)M
chrXIII	290877	290882	.	+	5	tE(UUC)M
chrXIII	290897	290904	.	+	7	tE(UUC)M
chrXIII	290921	290927	.	+	6	tE(UUC)M
chrXIII	291264	291268	.	+	4	tE(UUC)M
chrXIII	291565	291569	.	+	4	tE(UUC)M
chrXIII	320769	320773	.	-	4	tA(AGC)M1
chrXIII	321103	321107	.	-	4	tA(AGC)M1
chrXIII	321132	321139	.	-	7	tA(AGC)M1
chrXIII	352385	352389	.	+	4	tF(GAA)M
chrXIII	352395	352399	.	+	4	tF(GAA)M
chrXIII	352403	352407	.	+	4	tF(GAA)M
chrXIII	352539	352543	.	+	4	tF(GAA)M
chrXIII	352552	352560	.	+	8	tF(GAA)M
chrXIII	363140	363149	.	+	9	tH(GUG)M
chrXIII	363195	363200	.	+	5	tH(GUG)M
chrXIII	363241	363245	.	+	4	tH(GUG)M
chrXIII	363248	363254	.	+	6	tH(GUG)M
chrXIII	363274	363278	.	+	4	tH(GUG)M
chrXIII	363445	363450	.	+	5	tH(GUG)M
chrXIII	363470	363474	.	+	4	tH(GUG)M
chrXIII	363504	363508	.	+	4	tH(GUG)M
chrXIII	363617	363622	.	+	5	tH(GUG)M
chrXIII	363698	363702	.	+	4	tH(GUG)M
chrXIII	363710	363714	.	+	4	tH(GUG)M
chrXIII	363822	363827	.	+	5	tH(GUG)M
chrXIII	371762	371768	.	-	6	tV(AAC)M1
chrXIII	372035	372040	.	-	5	tV(AAC)M1
chrXIII	372068	372073	.	-	5	tV(AAC)M1
chrXIII	372137	372141	.	-	4	tV(AAC)M1
chrXIII	372193	372197	.	-	4	tV(AAC)M1
chrXIII	372305	372309	.	-	4	tV(AAC)M1
chrXIII	378716	378721	.	-	5	tW(CCA)M
chrXIII	378809	378813	.	-	4	tW(CCA)M
chrXIII	379089	379093	.	-	4	tW(CCA)M
chrXIII	420072	420077	.	-	5	tV(AAC)M2
chrXIII	420283	420287	.	-	4	tV(AAC)M2
chrXIII	420290	420294	.	-	4	tV(AAC)M2
chrXIII	420306	420313	.	-	7	tV(AAC)M2
chrXIII	420330	420334	.	-	4	tV(AAC)M2
chrXIII	420342	420346	.	-	4	tV(AAC)M2
chrXIII	420435	420439	.	-	4	tV(AAC)M2
chrXIII	420530	420534	.	-	4	tV(AAC)M2
chrXIII	420556	420562	.	-	6	tV(AAC)M2
chrXIII	463684	463689	.	+	5	tD(GUC)M
chrXIII	463704	463708	.	+	4	tD(GUC)M
chrXIII	463745	463749	.	+	4	tD(GUC)M
chrXIII	463919	463926	.	+	7	tD(GUC)M
chrXIII	463990	463996	.	+	6	tD(GUC)M
chrXIII	464064	464069	.	+	5	tD(GUC)M
chrXIII	464142	464147	.	+	5	tD(GUC)M
chrXIII	479975	479980	.	-	5	tK(CUU)M
chrXIII	480332	480338	.	-	6	tK(CUU)M
chrXIII	480361	480366	.	-	5	tK(CUU)M
chrXIII	480539	480543	.	-	4	tK(CUU)M
chrXIII	505153	505157	.	+	4	tL(CAA)M
chrXIII	505208	505212	.	+	4	tL(CAA)M
chrXIII	505238	505242	.	+	4	tL(CAA)M
chrXIII	505245	505249	.	+	4	tL(CAA)M
chrXIII	505273	505278	.	+	5	tL(CAA)M
chrXIII	505283	505287	.	+	4	tL(CAA)M
chrXIII	505294	505301	.	+	7	tL(CAA)M
chrXIII	505305	505310	.	+	5	tL(CAA)M
chrXIII	505540	505545	.	+	5	tL(CAA)M
chrXIII	505557	505565	.	+	8	tL(CAA)M
chrXIII	505581	505585	.	+	4	tL(CAA)M
chrXIII	505623	505627	.	+	4	tL(CAA)M
chrXIII	505681	505685	.	+	4	tL(CAA)M
chrXIII	572174	572179	.	-	5	tM(CAU)M
chrXIII	572244	572248	.	-	4	tM(CAU)M
chrXIII	572676	572681	.	-	5	tM(CAU)M
chrXIII	572708	572712	.	-	4	tM(CAU)M
chrXIII	572754	572760	.	-	6	tM(CAU)M
chrXIII	572789	572793	.	-	4	tM(CAU)M
chrXIII	572861	572866	.	-	5	tM(CAU)M
chrXIII	585999	586005	.	-	6	tV(AAC)M3
chrXIII	586074	586078	.	-	4	tV(AAC)M3
chrXIII	586103	586109	.	-	6	tV(AAC)M3
chrXIII	586138	586143	.	-	5	tV(AAC)M3
chrXIII	586231	586235	.	-	4	tV(AAC)M3
chrXIII	586333	586339	.	-	6	tV(AAC)M3
chrXIII	586423	586428	.	-	5	tV(AAC)M3
chrXIII	586496	586500	.	-	4	tV(AAC)M3
chrXIII	747200	747205	.	-	5	tR(UCU)M1
chrXIII	747303	747307	.	-	4	tR(UCU)M1
chrXIII	747380	747385	.	-	5	tR(UCU)M1
chrXIII	747404	747408	.	-	4	tR(UCU)M1
chrXIII	747517	747521	.	-	4	tR(UCU)M1
chrXIII	747575	747579	.	-	4	tR(UCU)M1
chrXIII	747625	747629	.	-	4	tR(UCU)M1
chrXIII	747747	747754	.	-	7	tR(UCU)M1
chrXIII	747796	747801	.	-	5	tR(UCU)M1
chrXIII	747819	747823	.	-	4	tR(UCU)M1
chrXIII	747835	747840	.	-	5	tR(UCU)M1
chrXIII	747846	747850	.	-	4	tR(UCU)M1
chrXIII	747873	747881	.	-	8	tR(UCU)M1
chrXIII	767778	767783	.	-	5	tA(AGC)M2
chrXIII	767791	767796	.	-	5	tA(AGC)M2
chrXIII	767887	767891	.	-	4	tA(AGC)M2
chrXIII	767923	767927	.	-	4	tA(AGC)M2
chrXIII	768128	768132	.	-	4	tA(AGC)M2
chrXIII	807629	807633	.	-	4	tQ(CUG)M
chrXIII	807725	807729	.	-	4	tQ(CUG)M
chrXIII	807731	807737	.	-	6	tQ(CUG)M
chrXIII	807867	807874	.	-	7	tQ(CUG)M
chrXIII	807897	807904	.	-	7	tQ(CUG)M
chrXIII	808029	808033	.	-	4	tQ(CUG)M
chrXIII	808100	808105	.	-	5	tQ(CUG)M
chrXIII	808194	808206	.	-	12	tQ(CUG)M
chrXIII	808224	808228	.	-	4	tQ(CUG)M
chrXIII	838027	838031	.	+	4	tY(GUA)M2
chrXIII	838042	838047	.	+	5	tY(GUA)M2
chrXIII	838123	838127	.	+	4	tY(GUA)M2
chrXIII	838168	838172	.	+	4	tY(GUA)M2
chrXIII	838280	838284	.	+	4	tY(GUA)M2
chrXIII	838285	838289	.	+	4	tY(GUA)M2
chrXIII	838428	838433	.	+	5	tY(GUA)M2
chrXIII	838475	838480	.	+	5	tY(GUA)M2
chrXIII	838526	838530	.	+	4	tY(GUA)M2
chrXIII	838569	838573	.	+	4	tY(GUA)M2
chrXIII	838641	838647	.	+	6	tY(GUA)M2
chrXIV	95581	95585	.	-	4	tG(UCC)N
chrXIV	95613	95617	.	-	4	tG(UCC)N
chrXIV	95646	95650	.	-	4	tG(UCC)N
chrXIV	95695	95702	.	-	7	tG(UCC)N
chrXIV	95758	95762	.	-	4	tG(UCC)N
chrXIV	95957	95961	.	-	4	tG(UCC)N
chrXIV	95988	95992	.	-	4	tG(UCC)N
chrXIV	96089	96096	.	-	7	tG(UCC)N
chrXIV	96127	96131	.	-	4	tG(UCC)N
chrXIV	96187	96191	.	-	4	tG(UCC)N
chrXIV	96212	96216	.	-	4	tG(UCC)N
chrXIV	102868	102873	.	+	5	tN(GUU)N1
chrXIV	102876	102880	.	+	4	tN(GUU)N1
chrXIV	102922	102926	.	+	4	tN(GUU)N1
chrXIV	103129	103135	.	+	6	tN(GUU)N1
chrXIV	103236	103242	.	+	6	tN(GUU)N1
chrXIV	103250	103254	.	+	4	tN(GUU)N1
chrXIV	103275	103279	.	+	4	tN(GUU)N1
chrXIV	103310	103315	.	+	5	tN(GUU)N1
chrXIV	103333	103337	.	+	4	tN(GUU)N1
chrXIV	103369	103373	.	+	4	tN(GUU)N1
chrXIV	103487	103492	.	+	5	tN(GUU)N1
chrXIV	104971	104975	.	+	4	tT(AGU)N1
chrXIV	104998	105003	.	+	5	tT(AGU)N1
chrXIV	105053	105061	.	+	8	tT(AGU)N1
chrXIV	105398	105402	.	+	4	tT(AGU)N1
chrXIV	375021	375025	.	+	4	tF(GAA)N
chrXIV	375062	375066	.	+	4	tF(GAA)N
chrXIV	375137	375141	.	+	4	tF(GAA)N
chrXIV	375258	375262	.	+	4	tF(GAA)N
chrXIV	375273	375278	.	+	5	tF(GAA)N
chrXIV	375598	375602	.	+	4	tF(GAA)N
chrXIV	375607	375611	.	+	4	tF(GAA)N
chrXIV	443132	443137	.	+	5	tL(CAA)N
chrXIV	443258	443262	.	+	4	tL(CAA)N
chrXIV	443283	443288	.	+	5	tL(CAA)N
chrXIV	443298	443302	.	+	4	tL(CAA)N
chrXIV	443323	443330	.	+	7	tL(CAA)N
chrXIV	443334	443340	.	+	6	tL(CAA)N
chrXIV	443350	443354	.	+	4	tL(CAA)N
chrXIV	443518	443522	.	+	4	tL(CAA)N
chrXIV	443555	443559	.	+	4	tL(CAA)N
chrXIV	443638	443642	.	+	4	tL(CAA)N
chrXIV	443667	443671	.	+	4	tL(CAA)N
chrXIV	443722	443726	.	+	4	tL(CAA)N
chrXIV	518979	518983	.	-	4	tD(GUC)N
chrXIV	519040	519045	.	-	5	tD(GUC)N
chrXIV	519059	519065	.	-	6	tD(GUC)N
chrXIV	547224	547231	.	+	7	tP(UGG)N1
chrXIV	547448	547452	.	+	4	tP(UGG)N1
chrXIV	547500	547504	.	+	4	tP(UGG)N1
chrXIV	547650	547654	.	+	4	tP(UGG)N1
chrXIV	547766	547772	.	+	6	tP(UGG)N1
chrXIV	547779	547786	.	+	7	tP(UGG)N1
chrXIV	547877	547881	.	+	4	tP(UGG)N1
chrXIV	560003	560007	.	-	4	tT(AGU)N2
chrXIV	560044	560049	.	-	5	tT(AGU)N2
chrXIV	560118	560122	.	-	4	tT(AGU)N2
chrXIV	560202	560206	.	-	4	tT(AGU)N2
chrXIV	560270	560274	.	-	4	tT(AGU)N2
chrXIV	560287	560291	.	-	4	tT(AGU)N2
chrXIV	560300	560305	.	-	5	tT(AGU)N2
chrXIV	560332	560336	.	-	4	tT(AGU)N2
chrXIV	560357	560361	.	-	4	tT(AGU)N2
chrXIV	560384	560388	.	-	4	tT(AGU)N2
chrXIV	560460	560464	.	-	4	tT(AGU)N2
chrXIV	560472	560476	.	-	4	tT(AGU)N2
chrXIV	560590	560599	.	-	9	tT(AGU)N2
chrXIV	568258	568262	.	+	4	tP(UGG)N2
chrXIV	568268	568276	.	+	8	tP(UGG)N2
chrXIV	568442	568448	.	+	6	tP(UGG)N2
chrXIV	568541	568545	.	+	4	tP(UGG)N2
chrXIV	568605	568610	.	+	5	tP(UGG)N2
chrXIV	568673	568680	.	+	7	tP(UGG)N2
chrXIV	568696	568700	.	+	4	tP(UGG)N2
chrXIV	568726	568730	.	+	4	tP(UGG)N2
chrXIV	568736	568740	.	+	4	tP(UGG)N2
chrXIV	568846	568850	.	+	4	tP(UGG)N2
chrXIV	568900	568904	.	+	4	tP(UGG)N2
chrXIV	568910	568914	.	+	4	tP(UGG)N2
chrXIV	569200	569204	.	-	4	tI(AAU)N1
chrXIV	569434	569438	.	-	4	tI(AAU)N1
chrXIV	569602	569606	.	-	4	tI(AAU)N1
chrXIV	569825	569829	.	-	4	tI(AAU)N1
chrXIV	602417	602421	.	+	4	tI(AAU)N2
chrXIV	602582	602586	.	+	4	tI(AAU)N2
chrXIV	602591	602595	.	+	4	tI(AAU)N2
chrXIV	602615	602619	.	+	4	tI(AAU)N2
chrXIV	602629	602635	.	+	6	tI(AAU)N2
chrXIV	602639	602646	.	+	7	tI(AAU)N2
chrXIV	602657	602663	.	+	6	tI(AAU)N2
chrXIV	602670	602675	.	+	5	tI(AAU)N2
chrXIV	602678	602689	.	+	11	tI(AAU)N2
chrXIV	602718	602722	.	+	4	tI(AAU)N2
chrXIV	602765	602771	.	+	6	tI(AAU)N2
chrXIV	602785	602789	.	+	4	tI(AAU)N2
chrXIV	631143	631147	.	-	4	tP(AGG)N
chrXIV	631150	631154	.	-	4	tP(AGG)N
chrXIV	631323	631327	.	-	4	tP(AGG)N
chrXIV	631359	631363	.	-	4	tP(AGG)N
chrXIV	631416	631423	.	-	7	tP(AGG)N
chrXIV	631441	631446	.	-	5	tP(AGG)N
chrXIV	631462	631471	.	-	9	tP(AGG)N
chrXIV	631485	631490	.	-	5	tP(AGG)N
chrXIV	631712	631716	.	-	4	tP(AGG)N
chrXIV	631784	631789	.	-	5	tP(AGG)N
chrXIV	631818	631824	.	-	6	tP(AGG)N
chrXIV	632779	632785	.	+	6	tN(GUU)N2
chrXIV	632876	632880	.	+	4	tN(GUU)N2
chrXIV	632936	632940	.	+	4	tN(GUU)N2
chrXIV	632984	632988	.	+	4	tN(GUU)N2
chrXIV	632997	633001	.	+	4	tN(GUU)N2
chrXIV	633004	633009	.	+	5	tN(GUU)N2
chrXIV	633065	633069	.	+	4	tN(GUU)N2
chrXIV	725440	725444	.	-	4	tL(UAA)N
chrXIV	725447	725451	.	-	4	tL(UAA)N
chrXIV	725507	725511	.	-	4	tL(UAA)N
chrXIV	725756	725760	.	-	4	tL(UAA)N
chrXIV	725800	725804	.	-	4	tL(UAA)N
chrXIV	725846	725850	.	-	4	tL(UAA)N
chrXIV	725863	725867	.	-	4	tL(UAA)N
chrXIV	725893	725897	.	-	4	tL(UAA)N
chrXIV	725964	725968	.	-	4	tL(UAA)N
chrXIV	725981	725985	.	-	4	tL(UAA)N
chrXIV	725994	725998	.	-	4	tL(UAA)N
chrXIV	726042	726047	.	-	5	tL(UAA)N
chrXIV	726075	726079	.	-	4	tL(UAA)N
chrXIV	726116	726120	.	-	4	tL(UAA)N
chrXV	110271	110275	.	-	4	tG(UCC)O
chrXV	110309	110313	.	-	4	tG(UCC)O
chrXV	110345	110349	.	-	4	tG(UCC)O
chrXV	110375	110379	.	-	4	tG(UCC)O
chrXV	110427	110433	.	-	6	tG(UCC)O
chrXV	110474	110478	.	-	4	tG(UCC)O
chrXV	110498	110502	.	-	4	tG(UCC)O
chrXV	110614	110618	.	-	4	tG(UCC)O
chrXV	110687	110692	.	-	5	tG(UCC)O
chrXV	110693	110700	.	-	7	tG(UCC)O
chrXV	110706	110711	.	-	5	tG(UCC)O
chrXV	110872	110876	.	-	4	tG(UCC)O
chrXV	110881	110887	.	-	6	tG(UCC)O
chrXV	110932	110939	.	-	7	tG(UCC)O
chrXV	113887	113891	.	+	4	tT(AGU)O1
chrXV	113904	113909	.	+	5	tT(AGU)O1
chrXV	113991	113996	.	+	5	tT(AGU)O1
chrXV	114133	114138	.	+	5	tT(AGU)O1
chrXV	225995	225999	.	-	4	tG(GCC)O1
chrXV	226078	226082	.	-	4	tG(GCC)O1
chrXV	226136	226141	.	-	5	tG(GCC)O1
chrXV	226277	226281	.	-	4	tG(GCC)O1
chrXV	226333	226337	.	-	4	tG(GCC)O1
chrXV	226431	226435	.	-	4	tG(GCC)O1
chrXV	226504	226508	.	-	4	tG(GCC)O1
chrXV	226516	226521	.	-	5	tG(GCC)O1
chrXV	226522	226528	.	-	6	tG(GCC)O1
chrXV	226559	226563	.	-	4	tG(GCC)O1
chrXV	226589	226596	.	-	7	tG(GCC)O1
chrXV	228425	228433	.	+	8	tN(GUU)O1
chrXV	228455	228461	.	+	6	tN(GUU)O1
chrXV	228535	228539	.	+	4	tN(GUU)O1
chrXV	228549	228553	.	+	4	tN(GUU)O1
chrXV	228572	228578	.	+	6	tN(GUU)O1
chrXV	228591	228595	.	+	4	tN(GUU)O1
chrXV	228887	228891	.	+	4	tN(GUU)O1
chrXV	228921	228925	.	+	4	tN(GUU)O1
chrXV	228932	228936	.	+	4	tN(GUU)O1
chrXV	274850	274855	.	+	5	tS(GCU)O
chrXV	275026	275030	.	+	4	tS(GCU)O
chrXV	275270	275274	.	+	4	tS(GCU)O
chrXV	282264	282271	.	+	7	tG(GCC)O2
chrXV	282275	282279	.	+	4	tG(GCC)O2
chrXV	282287	282291	.	+	4	tG(GCC)O2
chrXV	282358	282362	.	+	4	tG(GCC)O2
chrXV	282382	282386	.	+	4	tG(GCC)O2
chrXV	282388	282393	.	+	5	tG(GCC)O2
chrXV	282423	282427	.	+	4	tG(GCC)O2
chrXV	282797	282801	.	+	4	tG(GCC)O2
chrXV	288291	288295	.	+	4	tY(GUA)O
chrXV	288314	288320	.	+	6	tY(GUA)O
chrXV	288363	288370	.	+	7	tY(GUA)O
chrXV	288575	288580	.	+	5	tY(GUA)O
chrXV	288708	288712	.	+	4	tY(GUA)O
chrXV	288808	288812	.	+	4	tY(GUA)O
chrXV	288833	288838	.	+	5	tY(GUA)O
chrXV	288919	288923	.	+	4	tY(GUA)O
chrXV	301320	301325	.	+	5	tP(UGG)O1
chrXV	301335	301342	.	+	7	tP(UGG)O1
chrXV	301414	301418	.	+	4	tP(UGG)O1
chrXV	301467	301471	.	+	4	tP(UGG)O1
chrXV	301497	301501	.	+	4	tP(UGG)O1
chrXV	301570	301574	.	+	4	tP(UGG)O1
chrXV	301647	301651	.	+	4	tP(UGG)O1
chrXV	301814	301819	.	+	5	tP(UGG)O1
chrXV	339814	339818	.	-	4	tR(ACG)O
chrXV	339929	339933	.	-	4	tR(ACG)O
chrXV	340072	340076	.	-	4	tR(ACG)O
chrXV	340099	340103	.	-	4	tR(ACG)O
chrXV	340135	340139	.	-	4	tR(ACG)O
chrXV	340151	340156	.	-	5	tR(ACG)O
chrXV	340162	340167	.	-	5	tR(ACG)O
chrXV	340170	340174	.	-	4	tR(ACG)O
chrXV	340217	340221	.	-	4	tR(ACG)O
chrXV	340249	340253	.	-	4	tR(ACG)O
chrXV	340259	340263	.	-	4	tR(ACG)O
chrXV	353674	353679	.	-	5	tT(AGU)O2
chrXV	353809	353813	.	-	4	tT(AGU)O2
chrXV	353974	353983	.	-	9	tT(AGU)O2
chrXV	354003	354009	.	-	6	tT(AGU)O2
chrXV	354021	354025	.	-	4	tT(AGU)O2
chrXV	438780	438784	.	+	4	tK(UUU)O
chrXV	438785	438790	.	+	5	tK(UUU)O
chrXV	438846	438850	.	+	4	tK(UUU)O
chrXV	439095	439099	.	+	4	tK(UUU)O
chrXV	439112	439118	.	+	6	tK(UUU)O
chrXV	439157	439162	.	+	5	tK(UUU)O
chrXV	439307	439311	.	+	4	tK(UUU)O
chrXV	439348	439352	.	+	4	tK(UUU)O
chrXV	464556	464561	.	+	5	tP(UGG)O2
chrXV	464593	464601	.	+	8	tP(UGG)O2
chrXV	464602	464609	.	+	7	tP(UGG)O2
chrXV	464617	464621	.	+	4	tP(UGG)O2
chrXV	464622	464626	.	+	4	tP(UGG)O2
chrXV	465113	465119	.	+	6	tP(UGG)O2
chrXV	487524	487529	.	+	5	tN(GUU)O2
chrXV	487902	487906	.	+	4	tN(GUU)O2
chrXV	487995	488001	.	+	6	tN(GUU)O2
chrXV	488145	488149	.	+	4	tN(GUU)O2
chrXV	572170	572183	.	+	13	tD(GUC)O
chrXV	572203	572207	.	+	4	tD(GUC)O
chrXV	572427	572431	.	+	4	tD(GUC)O
chrXV	572492	572496	.	+	4	tD(GUC)O
chrXV	572554	572559	.	+	5	tD(GUC)O
chrXV	572616	572620	.	+	4	tD(GUC)O
chrXV	572652	572660	.	+	8	tD(GUC)O
chrXV	572661	572666	.	+	5	tD(GUC)O
chrXV	593643	593648	.	-	5	tG(CCC)O
chrXV	593950	593956	.	-	6	tG(CCC)O
chrXV	594075	594079	.	-	4	tG(CCC)O
chrXV	594215	594220	.	-	5	tG(CCC)O
chrXV	594301	594310	.	-	9	tG(CCC)O
chrXV	594314	594318	.	-	4	tG(CCC)O
chrXV	663181	663186	.	-	5	tV(AAC)O
chrXV	663195	663200	.	-	5	tV(AAC)O
chrXV	663236	663240	.	-	4	tV(AAC)O
chrXV	663459	663463	.	-	4	tV(AAC)O
chrXV	663696	663700	.	-	4	tV(AAC)O
chrXV	663781	663786	.	-	5	tV(AAC)O
chrXV	663795	663799	.	-	4	tV(AAC)O
chrXV	710295	710300	.	+	5	tM(CAU)O1
chrXV	710370	710374	.	+	4	tM(CAU)O1
chrXV	710438	710442	.	+	4	tM(CAU)O1
chrXV	710651	710655	.	+	4	tM(CAU)O1
chrXV	710779	710784	.	+	5	tM(CAU)O1
chrXV	710882	710887	.	+	5	tM(CAU)O1
chrXV	853533	853537	.	-	4	tA(UGC)O
chrXV	853551	853555	.	-	4	tA(UGC)O
chrXV	853578	853583	.	-	5	tA(UGC)O
chrXV	853734	853738	.	-	4	tA(UGC)O
chrXV	853785	853789	.	-	4	tA(UGC)O
chrXV	853878	853882	.	-	4	tA(UGC)O
chrXV	854052	854059	.	-	7	tA(UGC)O
chrXV	854093	854097	.	-	4	tA(UGC)O
chrXV	854112	854116	.	-	4	tA(UGC)O
chrXV	854146	854154	.	-	8	tA(UGC)O
chrXV	976779	976788	.	+	9	tM(CAU)O2
chrXV	976789	976795	.	+	6	tM(CAU)O2
chrXV	976798	976802	.	+	4	tM(CAU)O2
chrXV	976909	976917	.	+	8	tM(CAU)O2
chrXV	976990	977002	.	+	12	tM(CAU)O2
chrXV	977005	977010	.	+	5	tM(CAU)O2
chrXV	977015	977021	.	+	6	tM(CAU)O2
chrXV	977029	977041	.	+	12	tM(CAU)O2
chrXV	977073	977079	.	+	6	tM(CAU)O2
chrXV	977086	977092	.	+	6	tM(CAU)O2
chrXV	977160	977164	.	+	4	tM(CAU)O2
chrXV	977191	977195	.	+	4	tM(CAU)O2
chrXV	977196	977201	.	+	5	tM(CAU)O2
chrXV	980803	980807	.	+	4	tP(UGG)O3
chrXV	980821	980825	.	+	4	tP(UGG)O3
chrXV	980921	980925	.	+	4	tP(UGG)O3
chrXV	980927	980931	.	+	4	tP(UGG)O3
chrXV	980951	980955	.	+	4	tP(UGG)O3
chrXV	981007	981011	.	+	4	tP(UGG)O3
chrXV	981153	981158	.	+	5	tP(UGG)O3
chrXV	981159	981163	.	+	4	tP(UGG)O3
chrXV	981221	981225	.	+	4	tP(UGG)O3
chrXV	981292	981297	.	+	5	tP(UGG)O3
chrXV	981337	981341	.	+	4	tP(UGG)O3
chrXVI	55512	55516	.	-	4	tW(CCA)P
chrXVI	55521	55525	.	-	4	tW(CCA)P
chrXVI	55538	55542	.	-	4	tW(CCA)P
chrXVI	55543	55547	.	-	4	tW(CCA)P
chrXVI	55877	55881	.	-	4	tW(CCA)P
chrXVI	209519	209523	.	-	4	tE(UUC)P
chrXVI	209647	209652	.	-	5	tE(UUC)P
chrXVI	209770	209775	.	-	5	tE(UUC)P
chrXVI	209776	209781	.	-	5	tE(UUC)P
chrXVI	209791	209795	.	-	4	tE(UUC)P
chrXVI	210181	210186	.	-	5	tE(UUC)P
chrXVI	338143	338147	.	-	4	tM(CAU)P
chrXVI	338161	338165	.	-	4	tM(CAU)P
chrXVI	338171	338175	.	-	4	tM(CAU)P
chrXVI	338243	338247	.	-	4	tM(CAU)P
chrXVI	338279	338283	.	-	4	tM(CAU)P
chrXVI	338732	338737	.	-	5	tM(CAU)P
chrXVI	338745	338750	.	-	5	tM(CAU)P
chrXVI	338812	338820	.	-	8	tM(CAU)P
chrXVI	338828	338833	.	-	5	tM(CAU)P
chrXVI	435228	435232	.	-	4	tC(GCA)P1
chrXVI	435233	435239	.	-	6	tC(GCA)P1
chrXVI	435254	435259	.	-	5	tC(GCA)P1
chrXVI	435335	435340	.	-	5	tC(GCA)P1
chrXVI	435346	435351	.	-	5	tC(GCA)P1
chrXVI	435428	435432	.	-	4	tC(GCA)P1
chrXVI	435455	435459	.	-	4	tC(GCA)P1
chrXVI	435722	435726	.	-	4	tC(GCA)P1
chrXVI	435727	435732	.	-	5	tC(GCA)P1
chrXVI	435840	435845	.	-	5	tC(GCA)P1
chrXVI	435870	435874	.	-	4	tC(GCA)P1
chrXVI	559620	559624	.	-	4	tF(GAA)P1
chrXVI	559654	559658	.	-	4	tF(GAA)P1
chrXVI	559674	559678	.	-	4	tF(GAA)P1
chrXVI	559874	559879	.	-	5	tF(GAA)P1
chrXVI	559989	559993	.	-	4	tF(GAA)P1
chrXVI	560025	560029	.	-	4	tF(GAA)P1
chrXVI	560111	560117	.	-	6	tF(GAA)P1
chrXVI	560178	560183	.	-	5	tF(GAA)P1
chrXVI	572397	572402	.	+	5	tG(GCC)P1
chrXVI	572420	572424	.	+	4	tG(GCC)P1
chrXVI	572458	572464	.	+	6	tG(GCC)P1
chrXVI	572520	572524	.	+	4	tG(GCC)P1
[truncated: 103 more rows]
