# Supplementary material for: An integrated model for termination of RNA polymerase III transcription
Source: Sci Adv. 2022 Jul 13;8(28):eabm9875. doi: 10.1126/sciadv.abm9875 (PMC9278858; doi:10.1126/sciadv.abm9875)
Supplement: Supplementary file 2 — Tables S1 to S5, S7 to S9 [file sciadv.abm9875_tables_s1_to_s5_s7_to_s9.zip › sciadv.abm9875_table_s9.xlsx]

## Sheet: Legend
Table S9: annotations of tRNA genes readthrough regions in a WT and a sen1-3 mutant in bed format.

## Sheet: WT
Chrom	Start	End	Name	Score	Strand
chrI	139254	139445	tP(UGG)A	.	+
chrI	166339	166562	tA(UGC)A	.	+
chrI	181254	181452	tL(CAA)A	.	+
chrI	182189	182521	tS(AGA)A	.	-
chrII	9666	9858	tL(UAA)B1	.	+
chrII	36488	36658	tF(GAA)B	.	+
chrII	197567	197754	tI(AAU)B	.	+
chrII	227156	227403	tS(AGA)B	.	+
chrII	266450	266627	tT(AGU)B	.	+
chrII	326583	326791	tV(UAC)B	.	-
chrII	347686	347984	tL(UAA)B2	.	+
chrII	350898	351159	tQ(UUG)B	.	+
chrII	406031	406170	tD(GUC)B	.	+
chrII	642843	643006	tC(GCA)B	.	-
chrII	645238	645460	tE(UUC)B	.	+
chrIII	82278	82461	tE(UUC)C	.	-
chrIII	90972	91482	tL(CAA)C	.	+
chrIII	123352	123576	tP(AGG)C	.	-
chrIII	127789	128218	tN(GUU)C	.	+
chrIII	142569	142700	tG(GCC)C	.	-
chrIII	149991	150015	tM(CAU)C	.	+
chrIII	151253	151283	tK(CUU)C	.	-
chrIII	168142	168300	tQ(UUG)C	.	-
chrIII	228042	228465	tS(CGA)C	.	+
chrIII	295556	295954	tT(AGU)C	.	+
chrIV	83618	83778	tG(GCC)D1	.	+
chrIV	359672	359843	tK(UUU)D	.	+
chrIV	410451	410694	tA(AGC)D	.	+
chrIV	434044	434263	tT(AGU)D	.	-
chrIV	437853	438176	tS(AGA)D1	.	+
chrIV	488368	488796	tV(UAC)D	.	-
chrIV	519826	519923	tL(UAA)D	.	+
chrIV	521043	521133	tQ(UUG)D1	.	+
chrIV	569035	569237	tD(GUC)D	.	+
chrIV	619752	619968	tR(ACG)D	.	-
chrIV	644953	645152	tQ(UUG)D2	.	-
chrIV	667816	668006	tI(AAU)D	.	-
chrIV	802541	802730	tQ(UUG)D3	.	-
chrIV	884493	884602	tI(UAU)D	.	+
chrIV	946400	946720	tY(GUA)D	.	+
chrIV	980713	980973	tS(AGA)D2	.	-
chrIV	992902	993194	tG(GCC)D2	.	+
chrIV	1017022	1017206	tE(CUC)D	.	-
chrIV	1075230	1075471	tV(CAC)D	.	-
chrIV	1095184	1095369	tF(GAA)D	.	-
chrIV	1150543	1150841	tX(XXX)D	.	-
chrIV	1175901	1176101	tM(CAU)D	.	+
chrIV	1201822	1202156	tK(CUU)D1	.	+
chrIV	1256721	1257007	tG(CCC)D	.	-
chrIV	1305712	1305930	tS(AGA)D3	.	+
chrIV	1352259	1352465	tK(CUU)D2	.	-
chrIV	1461495	1461714	tL(CAA)D	.	-
chrIX	175103	175396	tT(AGU)I1	.	+
chrIX	183334	183439	tI(AAU)I1	.	-
chrIX	197663	197906	tE(CUC)I	.	+
chrIX	210738	210941	tI(AAU)I2	.	+
chrIX	248931	249360	tS(UGA)I	.	+
chrIX	299982	300227	tK(CUU)I	.	-
chrIX	324158	324302	tD(GUC)I1	.	-
chrIX	325820	326312	tT(AGU)I2	.	+
chrIX	336061	336348	tD(GUC)I2	.	-
chrIX	370488	370654	tE(UUC)I	.	+
chrV	61714	61889	tG(GCC)E	.	-
chrV	86685	86991	tS(AGA)E	.	+
chrV	100204	100365	tM(CAU)E	.	+
chrV	130907	131081	tQ(UUG)E2	.	-
chrV	135144	135424	tK(CUU)E1	.	-
chrV	138737	139001	tR(UCU)E	.	+
chrV	177170	177456	tE(UUC)E1	.	+
chrV	207428	207671	tH(GUG)E1	.	+
chrV	250357	250483	tQ(UUG)E1	.	+
chrV	288253	288442	tS(UGA)E	.	-
chrV	311737	312022	tA(UGC)E	.	-
chrV	355005	355423	tE(UUC)E2	.	+
chrV	434340	434540	tH(GUG)E2	.	-
chrV	435464	435751	tK(CUU)E2	.	-
chrV	438773	438978	tV(AAC)E1	.	+
chrV	443083	443201	tI(AAU)E1	.	-
chrV	469530	469765	tV(AAC)E2	.	+
chrV	487136	487330	tE(UUC)E3	.	-
chrV	492247	492351	tR(ACG)E	.	-
chrV	551001	551284	tI(AAU)E2	.	-
chrVI	101478	101601	tP(UGG)F	.	+
chrVI	137328	137485	tN(GUU)F	.	-
chrVI	157706	157915	tF(GAA)F	.	-
chrVI	162298	162573	tG(GCC)F1	.	+
chrVI	167525	167707	tY(GUA)F1	.	+
chrVI	180708	180973	tG(GCC)F2	.	-
chrVI	191342	191512	tS(GCU)F	.	-
chrVI	204705	204923	tA(AGC)F	.	-
chrVI	210496	210618	tY(GUA)F2	.	-
chrVI	226463	226687	tK(CUU)F	.	-
chrVII	73675	73828	tV(AAC)G3	.	-
chrVII	110390	110624	tH(GUG)G1	.	-
chrVII	115583	115804	tK(UUU)G1	.	+
chrVII	122341	122670	tK(CUU)G1	.	+
chrVII	185532	185713	tK(CUU)G2	.	-
chrVII	205634	205866	tL(CAA)G1	.	+
chrVII	287164	287349	tW(CCA)G1	.	-
chrVII	319852	320172	tH(GUG)G2	.	+
chrVII	328654	328998	tE(UUC)G1	.	+
chrVII	401179	401526	tE(UUC)G2	.	-
chrVII	405541	405726	tR(UCU)G1	.	+
chrVII	411963	412293	tV(AAC)G1	.	-
chrVII	423205	423528	tL(CAA)G2	.	+
chrVII	440555	440715	tF(GAA)G	.	-
chrVII	531681	531984	tD(GUC)G1	.	+
chrVII	541921	542126	tE(UUC)G3	.	+
chrVII	544388	544576	tD(GUC)G2	.	-
chrVII	561458	561661	tS(AGA)G	.	-
chrVII	661820	662165	tT(UGU)G1	.	+
chrVII	700694	700952	tK(UUU)G2	.	-
chrVII	700756	700940	tL(GAG)G	.	+
chrVII	707039	707107	tC(GCA)G	.	-
chrVII	731210	731518	tN(GUU)G	.	+
chrVII	736411	736580	tR(UCU)G3	.	+
chrVII	739195	739766	tI(AAU)G	.	+
chrVII	774421	774590	tA(AGC)G	.	+
chrVII	779687	779960	tG(UCC)G	.	+
chrVII	794489	794622	tA(UGC)G	.	+
chrVII	823555	823753	tV(AAC)G2	.	+
chrVII	828511	828722	tR(UCU)G2	.	-
chrVII	845719	845997	tG(GCC)G1	.	+
chrVII	857123	857377	tL(CAA)G3	.	-
chrVII	876466	876685	tK(CUU)G3	.	+
chrVII	878422	878709	tW(CCA)G2	.	-
chrVII	930739	930952	tG(GCC)G2	.	-
chrVII	1004287	1004553	tT(UGU)G2	.	+
chrVIII	62826	62937	tH(GUG)H	.	+
chrVIII	85094	85297	tV(AAC)H	.	-
chrVIII	115847	116106	tT(AGU)H	.	-
chrVIII	132751	133025	tS(AGA)H	.	-
chrVIII	134392	134629	tQ(UUG)H	.	+
chrVIII	146030	146241	tA(AGC)H	.	-
chrVIII	237805	237847	tF(GAA)H1	.	-
chrVIII	358314	358477	tF(GAA)H2	.	-
chrVIII	388674	388892	tP(UGG)H	.	-
chrVIII	467061	467360	tT(UGU)H	.	+
chrVIII	475565	475705	tV(CAC)H	.	-
chrX	59006	59099	tT(AGU)J	.	-
chrX	115711	115938	tE(UUC)J	.	-
chrX	197183	197312	tA(AGC)J	.	-
chrX	204806	204969	tD(GUC)J1	.	+
chrX	234011	234144	tR(ACG)J	.	+
chrX	354332	354580	tY(GUA)J1	.	+
chrX	355527	355753	tD(GUC)J2	.	+
chrX	374148	374423	tD(GUC)J3	.	-
chrX	378433	378505	tV(AAC)J	.	+
chrX	390856	391042	tM(CAU)J1	.	-
chrX	396517	396725	tG(GCC)J1	.	-
chrX	415038	415273	tK(CUU)J	.	+
chrX	415748	415930	tW(CCA)J	.	-
chrX	423009	423306	tM(CAU)J2	.	+
chrX	424231	424431	tL(UAA)J	.	-
chrX	517622	517812	tM(CAU)J3	.	-
chrX	523902	524011	tS(AGA)J	.	-
chrX	531898	532177	tG(GCC)J2	.	+
chrX	538626	538862	tR(CCU)J	.	+
chrX	541579	541859	tD(GUC)J4	.	+
chrX	542798	542955	tY(GUA)J2	.	-
chrX	618019	618254	tL(UAG)J	.	+
chrXI	46568	46734	tT(CGU)K	.	-
chrXI	74697	74887	tN(GUU)K	.	+
chrXI	84291	84460	tL(UAA)K	.	+
chrXI	140611	141017	tE(UUC)K	.	-
chrXI	162307	162486	tR(UCU)K	.	-
chrXI	203071	203369	tK(CUU)K	.	+
chrXI	219967	220069	tA(AGC)K1	.	+
chrXI	303023	303238	tW(CCA)K	.	+
chrXI	307891	308143	tV(AAC)K1	.	-
chrXI	313177	313400	tH(GUG)K	.	-
chrXI	379753	380079	tV(AAC)K2	.	+
chrXI	458670	458905	tL(CAA)K	.	+
chrXI	491040	491576	tR(ACG)K	.	+
chrXI	513078	513331	tD(GUC)K	.	-
chrXI	518060	518152	tA(AGC)K2	.	+
chrXI	579060	579335	tK(UUU)K	.	+
chrXII	92650	92878	tP(UGG)L	.	+
chrXII	167726	167943	tS(AGA)L	.	-
chrXII	214793	214882	tA(UGC)L	.	-
chrXII	374427	374657	tR(ACG)L	.	+
chrXII	427203	427433	tD(GUC)L1	.	+
chrXII	448576	448649	tQ(UUG)L	.	-
chrXII	592366	592518	tL(UAG)L1	.	-
chrXII	605233	605299	tI(UAU)L	.	-
chrXII	628497	628707	tL(CAA)L	.	+
chrXII	656761	656933	tA(AGC)L	.	-
chrXII	687633	687858	tV(AAC)L	.	-
chrXII	732190	732447	tL(UAG)L2	.	+
chrXII	734875	735034	tI(AAU)L1	.	+
chrXII	784453	784747	tS(GCU)L	.	+
chrXII	793989	794187	tD(GUC)L2	.	+
chrXII	797249	797444	tE(UUC)L	.	+
chrXII	818680	818926	tR(CCG)L	.	+
chrXII	875471	875680	tK(UUU)L	.	+
chrXII	962820	962971	tL(UAA)L	.	-
chrXII	975768	975982	tN(GUU)L	.	-
chrXII	1051895	1052070	tI(AAU)L2	.	-
chrXIII	131575	131824	tR(UCU)M2	.	-
chrXIII	168883	169049	tY(GUA)M1	.	+
chrXIII	183768	183897	tG(GCC)M	.	-
chrXIII	195942	196067	tP(UGG)M	.	-
chrXIII	258810	259157	tS(AGA)M	.	-
chrXIII	290872	291142	tE(UUC)M	.	+
chrXIII	320939	321146	tA(AGC)M1	.	-
chrXIII	352370	352569	tF(GAA)M	.	+
chrXIII	363135	363294	tH(GUG)M	.	+
chrXIII	372135	372444	tV(AAC)M1	.	-
chrXIII	378993	379302	tW(CCA)M	.	-
chrXIII	420377	420587	tV(AAC)M2	.	-
chrXIII	463625	463848	tD(GUC)M	.	+
chrXIII	480327	480620	tK(CUU)M	.	-
chrXIII	505008	505386	tL(CAA)M	.	+
chrXIII	572746	572882	tM(CAU)M	.	-
chrXIII	586399	586635	tV(AAC)M3	.	-
chrXIII	747719	747891	tR(UCU)M1	.	-
chrXIII	768213	768368	tA(AGC)M2	.	-
chrXIII	808077	808245	tQ(CUG)M	.	-
chrXIII	838016	838287	tY(GUA)M2	.	+
chrXIV	96039	96240	tG(UCC)N	.	-
chrXIV	102789	103122	tN(GUU)N1	.	+
chrXIV	104877	105057	tT(AGU)N1	.	+
chrXIV	374959	375277	tF(GAA)N	.	+
chrXIV	443119	443312	tL(CAA)N	.	+
chrXIV	519031	519098	tD(GUC)N	.	-
chrXIV	547196	547636	tP(UGG)N1	.	+
chrXIV	560576	560692	tT(AGU)N2	.	-
chrXIV	568217	568492	tP(UGG)N2	.	+
chrXIV	569594	569866	tI(AAU)N1	.	-
chrXIV	602385	602682	tI(AAU)N2	.	+
chrXIV	631563	631845	tP(AGG)N	.	-
chrXIV	632672	632949	tN(GUU)N2	.	+
chrXIV	725958	726133	tL(UAA)N	.	-
chrXV	110831	110961	tG(UCC)O	.	-
chrXV	113874	113914	tT(AGU)O1	.	+
chrXV	226475	226610	tG(GCC)O1	.	-
chrXV	228404	228677	tN(GUU)O1	.	+
chrXV	274773	275015	tS(GCU)O	.	+
chrXV	282234	282406	tG(GCC)O2	.	+
chrXV	288280	288580	tY(GUA)O	.	+
chrXV	301198	301480	tP(UGG)O1	.	+
chrXV	340057	340298	tR(ACG)O	.	-
chrXV	353804	354040	tT(AGU)O2	.	-
chrXV	438738	439010	tK(UUU)O	.	+
chrXV	464551	464786	tP(UGG)O2	.	+
chrXV	487512	487888	tN(GUU)O2	.	+
chrXV	572029	572198	tD(GUC)O	.	+
chrXV	594289	594353	tG(CCC)O	.	-
chrXV	663493	663811	tV(AAC)O	.	-
chrXV	710272	710485	tM(CAU)O1	.	+
chrXV	854006	854186	tA(UGC)O	.	-
chrXV	976493	976691	tM(CAU)O2	.	+
chrXV	980787	981000	tP(UGG)O3	.	+
chrXVI	55771	56168	tW(CCA)P	.	-
chrXVI	209955	210191	tE(UUC)P	.	-
chrXVI	338710	338847	tM(CAU)P	.	-
chrXVI	435706	435892	tC(GCA)P1	.	-
chrXVI	559970	560197	tF(GAA)P1	.	-
chrXVI	572339	572826	tG(GCC)P1	.	+
chrXVI	582134	582345	tK(CUU)P	.	+
chrXVI	622354	622539	tF(GAA)P2	.	-
chrXVI	689646	689918	tS(UGA)P	.	+
chrXVI	744355	744556	tT(UGU)P	.	+
chrXVI	768975	769206	tK(UUU)P	.	-
chrXVI	775687	775764	tC(GCA)P2	.	-
chrXVI	810749	810884	tN(GUU)P	.	+
chrXVI	819602	819739	tI(AAU)P1	.	+
chrXVI	856974	857236	tA(AGC)P	.	+
chrXVI	860449	860864	tG(GCC)P2	.	+
chrXVI	880188	880295	tI(AAU)P2	.	-

## Sheet: sen1-3
Chrom	Start	End	Name	Score	Strand
chrI	139254	139470	tP(UGG)A	.	+
chrI	166339	166597	tA(UGC)A	.	+
chrI	181254	181492	tL(CAA)A	.	+
chrI	182044	182521	tS(AGA)A	.	-
chrII	9666	9876	tL(UAA)B1	.	+
chrII	36488	36874	tF(GAA)B	.	+
chrII	197567	197763	tI(AAU)B	.	+
chrII	227156	227446	tS(AGA)B	.	+
chrII	266450	266705	tT(AGU)B	.	+
chrII	326408	326791	tV(UAC)B	.	-
chrII	347686	348000	tL(UAA)B2	.	+
chrII	350898	351189	tQ(UUG)B	.	+
chrII	406031	406374	tD(GUC)B	.	+
chrII	642800	643006	tC(GCA)B	.	-
chrII	645238	645496	tE(UUC)B	.	+
chrIII	82218	82461	tE(UUC)C	.	-
chrIII	90972	91487	tL(CAA)C	.	+
chrIII	123284	123576	tP(AGG)C	.	-
chrIII	127789	128225	tN(GUU)C	.	+
chrIII	142562	142700	tG(GCC)C	.	-
chrIII	149991	150015	tM(CAU)C	.	+
chrIII	151253	151283	tK(CUU)C	.	-
chrIII	168037	168300	tQ(UUG)C	.	-
chrIII	228042	228715	tS(CGA)C	.	+
chrIII	295556	296088	tT(AGU)C	.	+
chrIV	83618	83796	tG(GCC)D1	.	+
chrIV	359672	359854	tK(UUU)D	.	+
chrIV	410451	410802	tA(AGC)D	.	+
chrIV	433978	434263	tT(AGU)D	.	-
chrIV	437853	438127	tS(AGA)D1	.	+
chrIV	488156	488796	tV(UAC)D	.	-
chrIV	519826	519923	tL(UAA)D	.	+
chrIV	521043	521269	tQ(UUG)D1	.	+
chrIV	569035	569269	tD(GUC)D	.	+
chrIV	619697	619968	tR(ACG)D	.	-
chrIV	644915	645152	tQ(UUG)D2	.	-
chrIV	667638	668006	tI(AAU)D	.	-
chrIV	802514	802730	tQ(UUG)D3	.	-
chrIV	884493	884595	tI(UAU)D	.	+
chrIV	946400	946781	tY(GUA)D	.	+
chrIV	980572	980973	tS(AGA)D2	.	-
chrIV	992902	993242	tG(GCC)D2	.	+
chrIV	1016936	1017206	tE(CUC)D	.	-
chrIV	1075061	1075471	tV(CAC)D	.	-
chrIV	1095124	1095369	tF(GAA)D	.	-
chrIV	1150363	1150841	tX(XXX)D	.	-
chrIV	1175901	1176265	tM(CAU)D	.	+
chrIV	1201822	1202438	tK(CUU)D1	.	+
chrIV	1256659	1257007	tG(CCC)D	.	-
chrIV	1305712	1306160	tS(AGA)D3	.	+
chrIV	1352249	1352465	tK(CUU)D2	.	-
chrIV	1461425	1461714	tL(CAA)D	.	-
chrIX	175103	175758	tT(AGU)I1	.	+
chrIX	183166	183439	tI(AAU)I1	.	-
chrIX	197663	197950	tE(CUC)I	.	+
chrIX	210738	211091	tI(AAU)I2	.	+
chrIX	248931	249402	tS(UGA)I	.	+
chrIX	299784	300227	tK(CUU)I	.	-
chrIX	324132	324302	tD(GUC)I1	.	-
chrIX	325820	326352	tT(AGU)I2	.	+
chrIX	335963	336348	tD(GUC)I2	.	-
chrIX	370488	370733	tE(UUC)I	.	+
chrV	61597	61889	tG(GCC)E	.	-
chrV	86685	87015	tS(AGA)E	.	+
chrV	100204	100368	tM(CAU)E	.	+
chrV	130828	131081	tQ(UUG)E2	.	-
chrV	135103	135424	tK(CUU)E1	.	-
chrV	138737	139231	tR(UCU)E	.	+
chrV	177170	177614	tE(UUC)E1	.	+
chrV	207428	207707	tH(GUG)E1	.	+
chrV	250357	250717	tQ(UUG)E1	.	+
chrV	288213	288442	tS(UGA)E	.	-
chrV	311271	312022	tA(UGC)E	.	-
chrV	355005	355847	tE(UUC)E2	.	+
chrV	434323	434540	tH(GUG)E2	.	-
chrV	435363	435751	tK(CUU)E2	.	-
chrV	438773	439042	tV(AAC)E1	.	+
chrV	443023	443201	tI(AAU)E1	.	-
chrV	469530	469764	tV(AAC)E2	.	+
chrV	487078	487330	tE(UUC)E3	.	-
chrV	492180	492351	tR(ACG)E	.	-
chrV	550835	551284	tI(AAU)E2	.	-
chrVI	101478	101656	tP(UGG)F	.	+
chrVI	137316	137485	tN(GUU)F	.	-
chrVI	157693	157915	tF(GAA)F	.	-
chrVI	162298	162566	tG(GCC)F1	.	+
chrVI	167525	167739	tY(GUA)F1	.	+
chrVI	180535	180973	tG(GCC)F2	.	-
chrVI	191180	191512	tS(GCU)F	.	-
chrVI	204682	204923	tA(AGC)F	.	-
chrVI	210457	210618	tY(GUA)F2	.	-
chrVI	226296	226687	tK(CUU)F	.	-
chrVII	73650	73828	tV(AAC)G3	.	-
chrVII	110352	110624	tH(GUG)G1	.	-
chrVII	115583	115806	tK(UUU)G1	.	+
chrVII	122341	122794	tK(CUU)G1	.	+
chrVII	185355	185713	tK(CUU)G2	.	-
chrVII	205634	205968	tL(CAA)G1	.	+
chrVII	287042	287349	tW(CCA)G1	.	-
chrVII	319852	320265	tH(GUG)G2	.	+
chrVII	328654	329219	tE(UUC)G1	.	+
chrVII	401175	401526	tE(UUC)G2	.	-
chrVII	405541	405724	tR(UCU)G1	.	+
chrVII	411986	412293	tV(AAC)G1	.	-
chrVII	423205	423565	tL(CAA)G2	.	+
chrVII	440461	440715	tF(GAA)G	.	-
chrVII	531681	532113	tD(GUC)G1	.	+
chrVII	541921	542201	tE(UUC)G3	.	+
chrVII	544322	544576	tD(GUC)G2	.	-
chrVII	561423	561661	tS(AGA)G	.	-
chrVII	661820	662219	tT(UGU)G1	.	+
chrVII	700646	700952	tK(UUU)G2	.	-
chrVII	700756	700955	tL(GAG)G	.	+
chrVII	707039	707107	tC(GCA)G	.	-
chrVII	731210	731555	tN(GUU)G	.	+
chrVII	736411	736769	tR(UCU)G3	.	+
chrVII	739195	739896	tI(AAU)G	.	+
chrVII	774421	774796	tA(AGC)G	.	+
chrVII	779687	779984	tG(UCC)G	.	+
chrVII	794489	794718	tA(UGC)G	.	+
chrVII	823555	823762	tV(AAC)G2	.	+
chrVII	828439	828722	tR(UCU)G2	.	-
chrVII	845719	846023	tG(GCC)G1	.	+
chrVII	857066	857377	tL(CAA)G3	.	-
chrVII	876466	876668	tK(CUU)G3	.	+
chrVII	878280	878709	tW(CCA)G2	.	-
chrVII	930646	930952	tG(GCC)G2	.	-
chrVII	1004287	1004545	tT(UGU)G2	.	+
chrVIII	62826	63034	tH(GUG)H	.	+
chrVIII	84985	85297	tV(AAC)H	.	-
chrVIII	115767	116106	tT(AGU)H	.	-
chrVIII	132755	133025	tS(AGA)H	.	-
chrVIII	134392	134738	tQ(UUG)H	.	+
chrVIII	145892	146241	tA(AGC)H	.	-
chrVIII	237398	237847	tF(GAA)H1	.	-
chrVIII	358302	358477	tF(GAA)H2	.	-
chrVIII	388632	388892	tP(UGG)H	.	-
chrVIII	467061	467407	tT(UGU)H	.	+
chrVIII	475560	475705	tV(CAC)H	.	-
chrX	58844	59099	tT(AGU)J	.	-
chrX	115600	115938	tE(UUC)J	.	-
chrX	197188	197312	tA(AGC)J	.	-
chrX	204806	204967	tD(GUC)J1	.	+
chrX	234011	234186	tR(ACG)J	.	+
chrX	354332	354591	tY(GUA)J1	.	+
chrX	355527	355842	tD(GUC)J2	.	+
chrX	374021	374423	tD(GUC)J3	.	-
chrX	378433	378675	tV(AAC)J	.	+
chrX	390805	391042	tM(CAU)J1	.	-
chrX	396497	396725	tG(GCC)J1	.	-
chrX	415038	415356	tK(CUU)J	.	+
chrX	415678	415930	tW(CCA)J	.	-
chrX	423009	423317	tM(CAU)J2	.	+
chrX	424061	424431	tL(UAA)J	.	-
chrX	517472	517812	tM(CAU)J3	.	-
chrX	523903	524011	tS(AGA)J	.	-
chrX	531898	532303	tG(GCC)J2	.	+
chrX	538626	538893	tR(CCU)J	.	+
chrX	541579	541843	tD(GUC)J4	.	+
chrX	542730	542955	tY(GUA)J2	.	-
chrX	618019	618318	tL(UAG)J	.	+
chrXI	46505	46734	tT(CGU)K	.	-
chrXI	74697	75022	tN(GUU)K	.	+
chrXI	84291	84499	tL(UAA)K	.	+
chrXI	140619	141017	tE(UUC)K	.	-
chrXI	162164	162486	tR(UCU)K	.	-
chrXI	203071	203519	tK(CUU)K	.	+
chrXI	219967	220125	tA(AGC)K1	.	+
chrXI	303023	303259	tW(CCA)K	.	+
chrXI	307838	308143	tV(AAC)K1	.	-
chrXI	313076	313400	tH(GUG)K	.	-
chrXI	379753	380086	tV(AAC)K2	.	+
chrXI	458670	459059	tL(CAA)K	.	+
chrXI	491040	491745	tR(ACG)K	.	+
chrXI	513012	513331	tD(GUC)K	.	-
chrXI	518060	518146	tA(AGC)K2	.	+
chrXI	579060	579336	tK(UUU)K	.	+
chrXII	92650	92876	tP(UGG)L	.	+
chrXII	167696	167943	tS(AGA)L	.	-
chrXII	214655	214882	tA(UGC)L	.	-
chrXII	374427	374807	tR(ACG)L	.	+
chrXII	427203	427444	tD(GUC)L1	.	+
chrXII	448573	448649	tQ(UUG)L	.	-
chrXII	592249	592518	tL(UAG)L1	.	-
chrXII	604926	605299	tI(UAU)L	.	-
chrXII	628497	628767	tL(CAA)L	.	+
chrXII	656731	656933	tA(AGC)L	.	-
chrXII	687559	687858	tV(AAC)L	.	-
chrXII	732190	732531	tL(UAG)L2	.	+
chrXII	734875	735082	tI(AAU)L1	.	+
chrXII	784453	784742	tS(GCU)L	.	+
chrXII	793989	794196	tD(GUC)L2	.	+
chrXII	797249	797700	tE(UUC)L	.	+
chrXII	818680	819078	tR(CCG)L	.	+
chrXII	875471	875723	tK(UUU)L	.	+
chrXII	962703	962971	tL(UAA)L	.	-
chrXII	975651	975982	tN(GUU)L	.	-
chrXII	1051888	1052070	tI(AAU)L2	.	-
chrXIII	131488	131824	tR(UCU)M2	.	-
chrXIII	168883	169069	tY(GUA)M1	.	+
chrXIII	183696	183897	tG(GCC)M	.	-
chrXIII	195872	196067	tP(UGG)M	.	-
chrXIII	258803	259157	tS(AGA)M	.	-
chrXIII	290872	291135	tE(UUC)M	.	+
chrXIII	320893	321146	tA(AGC)M1	.	-
chrXIII	352370	352597	tF(GAA)M	.	+
chrXIII	363135	363350	tH(GUG)M	.	+
chrXIII	372090	372444	tV(AAC)M1	.	-
chrXIII	378980	379302	tW(CCA)M	.	-
chrXIII	420225	420587	tV(AAC)M2	.	-
chrXIII	463625	463871	tD(GUC)M	.	+
chrXIII	480323	480620	tK(CUU)M	.	-
chrXIII	505008	505363	tL(CAA)M	.	+
chrXIII	572665	572882	tM(CAU)M	.	-
chrXIII	586375	586635	tV(AAC)M3	.	-
chrXIII	747715	747891	tR(UCU)M1	.	-
chrXIII	768094	768368	tA(AGC)M2	.	-
chrXIII	807960	808245	tQ(CUG)M	.	-
chrXIII	838016	838310	tY(GUA)M2	.	+
chrXIV	95973	96240	tG(UCC)N	.	-
chrXIV	102789	103255	tN(GUU)N1	.	+
chrXIV	104877	105101	tT(AGU)N1	.	+
chrXIV	374959	375300	tF(GAA)N	.	+
chrXIV	443119	443323	tL(CAA)N	.	+
chrXIV	519025	519098	tD(GUC)N	.	-
chrXIV	547196	547674	tP(UGG)N1	.	+
chrXIV	560542	560692	tT(AGU)N2	.	-
chrXIV	568217	568733	tP(UGG)N2	.	+
chrXIV	569588	569866	tI(AAU)N1	.	-
chrXIV	602385	602643	tI(AAU)N2	.	+
chrXIV	631460	631845	tP(AGG)N	.	-
chrXIV	632672	632992	tN(GUU)N2	.	+
chrXIV	725864	726133	tL(UAA)N	.	-
chrXV	110794	110961	tG(UCC)O	.	-
chrXV	113874	114097	tT(AGU)O1	.	+
chrXV	226426	226610	tG(GCC)O1	.	-
chrXV	228404	228686	tN(GUU)O1	.	+
chrXV	274773	275021	tS(GCU)O	.	+
chrXV	282234	282437	tG(GCC)O2	.	+
chrXV	288280	288777	tY(GUA)O	.	+
chrXV	301198	301518	tP(UGG)O1	.	+
chrXV	340006	340298	tR(ACG)O	.	-
chrXV	353763	354040	tT(AGU)O2	.	-
chrXV	438738	439085	tK(UUU)O	.	+
chrXV	464551	464809	tP(UGG)O2	.	+
chrXV	487512	487982	tN(GUU)O2	.	+
chrXV	572029	572295	tD(GUC)O	.	+
chrXV	594048	594353	tG(CCC)O	.	-
chrXV	663356	663811	tV(AAC)O	.	-
chrXV	710272	710555	tM(CAU)O1	.	+
chrXV	854004	854186	tA(UGC)O	.	-
chrXV	976493	976801	tM(CAU)O2	.	+
chrXV	980787	981041	tP(UGG)O3	.	+
chrXVI	55629	56168	tW(CCA)P	.	-
chrXVI	209921	210191	tE(UUC)P	.	-
chrXVI	338675	338847	tM(CAU)P	.	-
chrXVI	435647	435892	tC(GCA)P1	.	-
chrXVI	559928	560197	tF(GAA)P1	.	-
chrXVI	572339	572826	tG(GCC)P1	.	+
chrXVI	582134	582517	tK(CUU)P	.	+
chrXVI	622262	622539	tF(GAA)P2	.	-
chrXVI	689646	690071	tS(UGA)P	.	+
chrXVI	744355	744700	tT(UGU)P	.	+
chrXVI	768906	769206	tK(UUU)P	.	-
chrXVI	775561	775764	tC(GCA)P2	.	-
chrXVI	810749	811112	tN(GUU)P	.	+
chrXVI	819602	819855	tI(AAU)P1	.	+
chrXVI	856974	857182	tA(AGC)P	.	+
chrXVI	860449	860924	tG(GCC)P2	.	+
chrXVI	880107	880295	tI(AAU)P2	.	-
